# Supplementary material for: Improved gut microbiome recovery following drug therapy is linked to abundance and replication of probiotic strains
Source: Gut Microbes. 2022 Aug 2;14(1):2094664. doi: 10.1080/19490976.2022.2094664 (PMC9348039; doi:10.1080/19490976.2022.2094664)
Supplement: Supplemental Material [file KGMI_A_2094664_SM2715.zip]

Archive with 7 entries (7 files):
- FitzGerald_2022_Supplementary material_VF.docx
- Table S2.xlsx
- Table S4.xlsx
- Table S5.xlsx
- Table S6.xlsx
- Table S7.xlsx
- Table S8.xlsx
