# Supplementary material for: Improved gut microbiome recovery following drug therapy is linked to abundance and replication of probiotic strains
Source: Gut Microbes. 2022 Aug 2;14(1):2094664. doi: 10.1080/19490976.2022.2094664 (PMC9348039; doi:10.1080/19490976.2022.2094664)
Supplement: Supplemental Material [file KGMI_A_2094664_SM2715.zip › Table S2.xlsx]

## Sheet: Hpylori_study
		Strain-based Metagenomic Estimation of Growth (SMEG) scores generated for product strains across trial
			Streptococcus thermophilus						Lacticaseibacillus paracasei				Lacticaseibacillus rhamnosus		Lactobacilllus bulgaricus
SampleID	Intervention	Visit	CNCMI-2773 (SMEG)	CNCMI-2773 (SNP Coverage)	CNCMI-2778 (SMEG)	CNCMI-2778 (SNP Coverage)	CNCMI-2835 (SMEG)	CNCMI-2835 (SNP Coverage)	CNCMI-1518 (SMEG)	CNCMI-1518 (SNP Coverage)	CNCMI-3689 (SMEG)	CNCMI-3689 (SNP Coverage)	CNCMI-3690 (SMEG)	CNCMI-3690 (SNP Coverage)	CNCMI-2787 (SMEG)	CNCMI-2787 (SNP Coverage)
172100	Control	D0	0	0	0	0	0	0	0	0	0	0	0	0	0	0
172370	Control	D0	0	0	0	0	0	0	0	0	0	0	0	0	0	0
172104	Control	D0	0	0	0	0	0	0	0	0	0	0	0	0	0	0
172126	Control	D0	0	0	0	0	0	0	0	0	0	0	0	0	0	0
172130	Control	D0	0	0	0	0	0	0	0	0	0	0	0	0	0	0
172148	Control	D0	0	0	0	0	0	0	0	0	0	0	0	0	0	0
172160	Control	D0	0	0	0	0	0	0	0	0	0	0	0	0	0	0
172164	Control	D0	0	0	0	0	0	0	0	0	0	0	0	0	0	0
172174	Control	D0	0	0	0	0	0	0	0	0	0	0	0	0	0	0
172178	Control	D0	1.7189	12.8762	0	0	0	0	0	0	0	0	0	0	0	0
172182	Control	D0	0	0	0	0	0	0	0	0	0	0	0	0	0	0
172186	Control	D0	0	0	0	0	0	0	0	0	0	0	0	0	0	0
172190	Control	D0	0	0	0	0	0	0	0	0	0	0	0	0	0	0
172198	Control	D0	0	0	0	0	0	0	0	0	0	0	0	0	0	0
172206	Control	D0	0	0	0	0	0	0	0	0	0	0	0	0	0	0
172222	Control	D0	0	0	0	0	0	0	0	0	0	0	0	0	0	0
172234	Control	D0	0	0	0	0	0	0	0	0	0	0	0	0	0	0
172248	Control	D0	0	0	0	0	0	0	0	0	0	0	0	0	0	0
172252	Control	D0	0	0	0	0	0	0	0	0	0	0	0	0	0	0
172264	Control	D0	0	0	0	0	0	0	0	0	0	0	0	0	0	0
172268	Control	D0	0	0	0	0	0	0	0	0	0	0	0	0	0	0
172274	Control	D0	0	0	0	0	0	0	0	0	0	0	0	0	0	0
172290	Control	D0	0	0	0	0	0	0	0	0	0	0	0	0	0	0
172302	Control	D0	0	0	0	0	0	0	0	0	0	0	0	0	0	0
172306	Control	D0	0	0	0	0	0	0	0	0	0	0	0	0	0	0
172310	Control	D0	0	0	0	0	0	0	0	0	0	0	0	0	0	0
172322	Control	D0	0	0	0	0	0	0	0	0	0	0	0	0	0	0
172326	Control	D0	0	0	0	0	0	0	0	0	0	0	0	0	0	0
172330	Control	D0	0	0	0	0	0	0	0	0	0	0	0	0	0	0
172338	Control	D0	8.51033	34.0257	0	0	0	0	0	0	0	0	0	0	0	0
172358	Control	D0	0	0	0	0	0	0	0	0	0	0	0	0	0	0
172374	Control	D0	0	0	0	0	0	0	0	0	0	0	0	0	0	0
172390	Control	D0	0	0	0	0	0	0	0	0	0	0	0	0	0	0
172394	Control	D0	0	0	0	0	0	0	0	0	0	0	0	0	0	0
172398	Control	D0	0	0	0	0	0	0	0	0	0	0	0	0	0	0
172402	Control	D0	0	0	0	0	0	0	0	0	0	0	0	0	0	0
172418	Control	D0	0	0	0	0	0	0	0	0	0	0	0	0	0	0
172430	Control	D0	0	0	0	0	0	0	0	0	0	0	0	0	0	0
172434	Control	D0	0	0	0	0	0	0	0	0	0	0	0	0	0	0
172438	Control	D0	0	0	0	0	0	0	0	0	0	0	0	0	0	0
172442	Control	D0	0	0	0	0	0	0	0	0	0	0	0	0	0	0
172478	Control	D0	0	0	0	0	0	0	0	0	0	0	0	0	0	0
172486	Control	D0	0	0	0	0	0	0	0	0	0	0	0	0	0	0
172490	Control	D0	0	0	0	0	0	0	0	0	0	0	0	0	0	0
172502	Control	D0	0	0	0	0	0	0	0	0	0	0	0	0	0	0
172506	Control	D0	0	0	0	0	0	0	0	0	0	0	0	0	0	0
172510	Control	D0	0	0	0	0	0	0	0	0	0	0	0	0	0	0
172526	Control	D0	0	0	0	0	0	0	0	0	0	0	0	0	0	0
172536	Control	D0	0	0	0	0	0	0	0	0	0	0	0	0	0	0
172546	Control	D0	0	0	0	0	0	0	0	0	0	0	0	0	0	0
172554	Control	D0	0	0	0	0	0	0	0	0	0	0	0	0	0	0
172558	Control	D0	0	0	0	0	0	0	0	0	0	0	0	0	0	0
172562	Control	D0	0	0	0	0	0	0	0	0	0	0	0	0	0	0
172586	Control	D0	0	0	0	0	0	0	0	0	0	0	0	0	0	0
172594	Control	D0	0	0	0	0	0	0	0	0	0	0	0	0	0	0
172598	Control	D0	0	0	0	0	0	0	0	0	0	0	0	0	0	0
172604	Control	D0	0	0	0	0	0	0	0	0	0	0	0	0	0	0
172612	Control	D0	0	0	0	0	0	0	0	0	0	0	0	0	0	0
172616	Control	D0	0	0	0	0	0	0	0	0	0	0	0	0	0	0
172634	Control	D0	0	0	0	0	0	0	0	0	0	0	0	0	0	0
172642	Control	D0	0	0	0	0	0	0	0	0	0	0	0	0	0	0
172650	Control	D0	0	0	0	0	0	0	0	0	0	0	0	0	0	0
172654	Control	D0	0	0	0	0	0	0	0	0	0	0	0	0	0	0
172354	Control	D0	0	0	0	0	0	0	0	0	0	0	0	0	0	0
172574	Control	D0	0	0	0	0	0	0	0	0	0	0	0	0	0	0
172454	Control	D0	0	0	0	0	0	0	0	0	0	0	0	0	0	0
172382	Control	D0	0	0	0	0	0	0	0	0	0	0	0	0	0	0
172426	Control	D0	0	0	0	0	0	0	0	0	0	0	0	0	0	0
172122	Test	D0	0	0	0	0	0	0	0	0	0	0	0	0	0	0
172138	Test	D0	0	0	0	0	0	0	0	0	0	0	0	0	0	0
172152	Test	D0	0	0	0	0	0	0	0	0	0	0	0	0	0	0
172366	Test	D0	0	0	0	0	0	0	0	0	0	0	0	0	0	0
172378	Test	D0	0	0	0	0	0	0	0	0	0	0	0	0	0	0
172532	Test	D0	0	0	0	0	0	0	0	0	0	0	0	0	0	0
172608	Test	D0	0	0	0	0	0	0	0	0	0	0	0	0	0	0
172108	Test	D0	0	0	0	0	0	0	0	0	0	0	0	0	0	0
172114	Test	D0	0	0	0	0	0	0	0	0	0	0	0	0	0	0
172118	Test	D0	0	0	0	0	0	0	0	0	0	0	0	0	0	0
172134	Test	D0	0	0	0	0	0	0	0	0	0	0	0	0	0	0
172144	Test	D0	0	0	0	0	0	0	0	0	0	0	0	0	0	0
172156	Test	D0	0	0	0	0	0	0	0	0	0	0	0	0	0	0
172168	Test	D0	0	0	0	0	0	0	0	0	0	0	0	0	0	0
172194	Test	D0	0	0	0	0	0	0	0	0	0	0	0	0	0	0
172202	Test	D0	0	0	0	0	0	0	0	0	0	0	0	0	0	0
172210	Test	D0	0	0	0	0	0	0	0	0	0	0	0	0	0	0
172214	Test	D0	0	0	0	0	0	0	0	0	0	0	0	0	0	0
172218	Test	D0	0	0	0	0	0	0	0	0	0	0	0	0	0	0
172226	Test	D0	0	0	0	0	0	0	0	0	0	0	0	0	0	0
172230	Test	D0	0	0	0	0	0	0	0	0	0	0	0	0	0	0
172240	Test	D0	0	0	0	0	0	0	0	0	0	0	0	0	0	0
172244	Test	D0	0	0	0	0	0	0	0	0	0	0	0	0	0	0
172256	Test	D0	0	0	0	0	0	0	0	0	0	0	0	0	0	0
172260	Test	D0	0	0	0	0	0	0	0	0	0	0	0	0	0	0
172278	Test	D0	0	0	0	0	0	0	0	0	0	0	0	0	0	0
172282	Test	D0	0	0	0	0	0	0	0	0	0	0	0	0	0	0
172286	Test	D0	0	0	0	0	0	0	0	0	0	0	0	0	0	0
172314	Test	D0	3.10276	13.5418	0	0	0	0	0	0	0	0	0	0	0	0
172334	Test	D0	0	0	0	0	0	0	0	0	0	0	0	0	0	0
172342	Test	D0	0	0	0	0	0	0	0	0	0	0	0	0	0	0
172346	Test	D0	0	0	0	0	0	0	0	0	0	0	0	0	0	0
172350	Test	D0	0	0	0	0	0	0	0	0	0	0	0	0	0	0
172362	Test	D0	0	0	0	0	0	0	0	0	0	0	0	0	0	0
172386	Test	D0	0	0	0	0	2.80995	10.6014	0	0	0	0	0	0	0	0
172406	Test	D0	0	0	0	0	0	0	0	0	0	0	0	0	0	0
172410	Test	D0	0	0	0	0	0	0	0	0	0	0	0	0	0	0
172414	Test	D0	1.48624	142.377	0	0	0	0	0	0	0	0	0	0	0	0
172422	Test	D0	0	0	0	0	0	0	0	0	0	0	0	0	0	0
172446	Test	D0	0	0	0	0	0	0	0	0	0	0	0	0	0	0
172450	Test	D0	0	0	0	0	0	0	0	0	0	0	0	0	0	0
172458	Test	D0	0	0	0	0	0	0	0	0	0	0	0	0	0	0
172462	Test	D0	0	0	0	0	0	0	0	0	0	0	0	0	0	0
172466	Test	D0	0	0	0	0	0	0	0	0	0	0	0	0	0	0
172470	Test	D0	0	0	0	0	0	0	0	0	0	0	0	0	0	0
172474	Test	D0	0	0	0	0	0	0	0	0	0	0	0	0	0	0
172482	Test	D0	0	0	0	0	0	0	0	0	0	0	0	0	0	0
172494	Test	D0	1.34448	30.8504	0	0	0	0	0	0	0	0	0	0	0	0
172498	Test	D0	0	0	0	0	0	0	0	0	0	0	0	0	0	0
172514	Test	D0	2.40485	20.2576	0	0	0	0	0	0	0	0	0	0	0	0
172518	Test	D0	0	0	0	0	0	0	0	0	0	0	0	0	0	0
172522	Test	D0	0	0	0	0	0	0	0	0	0	0	0	0	0	0
172540	Test	D0	0	0	0	0	0	0	0	0	0	0	0	0	0	0
172550	Test	D0	0	0	0	0	0	0	0	0	0	0	0	0	0	0
172566	Test	D0	0	0	0	0	0	0	0	0	0	0	0	0	0	0
172570	Test	D0	0	0	0	0	0	0	0	0	0	0	0	0	0	0
172578	Test	D0	0	0	0	0	0	0	0	0	0	0	0	0	0	0
172582	Test	D0	0	0	0	0	0	0	0	0	0	0	0	0	0	0
172590	Test	D0	0	0	0	0	0	0	0	0	0	0	0	0	0	0
172630	Test	D0	0	0	0	0	0	0	0	0	0	0	0	0	0	0
172638	Test	D0	0	0	0	0	0	0	0	0	0	0	0	0	0	0
172646	Test	D0	0	0	0	0	0	0	0	0	0	0	0	0	0	0
172318	Test	D0	0	0	0	0	0	0	0	0	0	0	0	0	0	0
172620	Test	D0	0	0	0	0	0	0	0	0	0	0	0	0	0	0
172294	Test	D0	0	0	0	0	0	0	0	0	0	0	0	0	0	0
172298	Test	D0	0	0	0	0	0	0	0	0	0	0	0	0	0	0
172626	Test	D0	0	0	0	0	0	0	0	0	0	0	0	0	0	0
172105	Control	D14	0	0	0	0	1.33451	28.6042	0	0	0	0	0	0	0	0
172199	Control	D14	0	0	0	0	0	0	0	0	0	0	0	0	0	0
172601	Control	D14	1.29379	20.2629	0	0	0	0	0	0	0	0	0	0	0	0
172547	Control	D14	0	0	0	0	0	0	0	0	1.18104	29.1168	0	0	0	0
172101	Control	D14	0	0	0	0	0	0	0	0	0	0	0	0	0	0
172127	Control	D14	0	0	0	0	0	0	0	0	0	0	0	0	0	0
172131	Control	D14	0	0	0	0	0	0	0	0	0	0	0	0	0	0
172149	Control	D14	0	0	0	0	0	0	0	0	0	0	0	0	0	0
172161	Control	D14	1	9.19361	0	0	0	0	0	0	0	0	0	0	0	0
172165	Control	D14	0	0	0	0	0	0	0	0	0	0	0	0	0	0
172175	Control	D14	0	0	0	0	0	0	0	0	0	0	0	0	0	0
172179	Control	D14	0	0	0	0	0	0	0	0	0	0	0	0	0	0
172183	Control	D14	0	0	0	0	0	0	0	0	0	0	0	0	0	0
172187	Control	D14	1.33642	15.0721	0	0	0	0	0	0	0	0	0	0	0	0
172191	Control	D14	0	0	0	0	0	0	0	0	0	0	0	0	0	0
172207	Control	D14	5.69444	6.27263	0	0	0	0	0	0	0	0	0	0	0	0
172223	Control	D14	0	0	0	0	0	0	0	0	0	0	0	0	0	0
172236	Control	D14	0	0	0	0	0	0	0	0	0	0	0	0	0	0
172249	Control	D14	0	0	0	0	0	0	0	0	0	0	0	0	0	0
172253	Control	D14	0	0	0	0	0	0	0	0	0	0	0	0	0	0
172271	Control	D14	0	0	0	0	0	0	0	0	0	0	0	0	0	0
172275	Control	D14	0	0	0	0	0	0	0	0	0	0	0	0	0	0
172291	Control	D14	0	0	0	0	0	0	0	0	0	0	0	0	0	0
172303	Control	D14	0	0	0	0	0	0	0	0	0	0	0	0	0	0
172307	Control	D14	0	0	0	0	0	0	0	0	0	0	0	0	0	0
172311	Control	D14	0	0	0	0	0	0	0	0	0	0	0	0	0	0
172323	Control	D14	0	0	0	0	0	0	0	0	0	0	0	0	0	0
172327	Control	D14	0	0	0	0	0	0	0	0	0	0	0	0	0	0
172331	Control	D14	0	0	0	0	0	0	0	0	0	0	0	0	0	0
172339	Control	D14	0	0	0	0	0	0	0	0	0	0	0	0	0	0
172371	Control	D14	0	0	0	0	0	0	0	0	0	0	0	0	0	0
172375	Control	D14	0	0	0	0	0	0	0	0	0	0	0	0	0	0
172383	Control	D14	0	0	0	0	0	0	0	0	0	0	0	0	0	0
172391	Control	D14	0	0	0	0	0	0	0	0	0	0	0	0	0	0
172395	Control	D14	1.37817	12.2911	0	0	0	0	0	0	0	0	0	0	0	0
172399	Control	D14	0	0	0	0	0	0	0	0	0	0	0	0	0	0
172403	Control	D14	0	0	0	0	0	0	0	0	0	0	0	0	0	0
172419	Control	D14	3.31836	7.57321	0	0	0	0	0	0	0	0	0	0	0	0
172435	Control	D14	0	0	0	0	0	0	0	0	0	0	0	0	0	0
172439	Control	D14	1.65288	73.0511	0	0	0	0	0	0	0	0	0	0	0	0
172443	Control	D14	0	0	0	0	0	0	0	0	0	0	0	0	0	0
172455	Control	D14	0	0	0	0	0	0	0	0	0	0	0	0	0	0
172479	Control	D14	0	0	0	0	0	0	0	0	0	0	0	0	0	0
172487	Control	D14	0	0	0	0	0	0	0	0	0	0	0	0	0	0
172491	Control	D14	0	0	0	0	0	0	0	0	0	0	0	0	0	0
172503	Control	D14	0	0	0	0	0	0	0	0	0	0	0	0	0	0
172511	Control	D14	0	0	0	0	0	0	0	0	0	0	0	0	0	0
172529	Control	D14	0	0	0	0	0	0	0	0	0	0	0	0	0	0
172537	Control	D14	0	0	0	0	0	0	0	0	0	0	0	0	0	0
172555	Control	D14	0	0	0	0	0	0	0	0	0	0	0	0	0	0
172559	Control	D14	0	0	0	0	0	0	0	0	0	0	0	0	0	0
172563	Control	D14	0	0	0	0	0	0	0	0	0	0	0	0	0	0
172575	Control	D14	0	0	0	0	0	0	0	0	0	0	0	0	0	0
172587	Control	D14	0	0	0	0	0	0	0	0	0	0	0	0	0	0
172595	Control	D14	0	0	0	0	0	0	0	0	0	0	0	0	0	0
172605	Control	D14	0	0	0	0	0	0	0	0	0	0	0	0	0	0
172613	Control	D14	0	0	0	0	0	0	0	0	0	0	0	0	0	0
172617	Control	D14	1.31842	5.38382	0	0	0	0	0	0	0	0	0	0	0	0
172635	Control	D14	0	0	0	0	0	0	0	0	0	0	0	0	0	0
172643	Control	D14	0	0	0	0	0	0	0	0	0	0	0	0	0	0
172651	Control	D14	0	0	0	0	0	0	0	0	0	0	0	0	0	0
172655	Control	D14	0	0	0	0	0	0	0	0	0	0	0	0	0	0
172265	Control	D14	0	0	0	0	0	0	0	0	0	0	0	0	0	0
172359	Control	D14	1	26.864	0	0	0	0	0	0	0	0	0	0	0	0
172427	Control	D14	0	0	0	0	3.7327	15.4724	0	0	0	0	0	0	0	0
172355	Control	D14	0	0	0	0	0	0	0	0	0	0	0	0	0	0
172431	Control	D14	0	0	0	0	0	0	0	0	0	0	0	0	0	0
172507	Control	D14	0	0	0	0	0	0	0	0	0	0	0	0	0	0
172111	Test	D14	2.05975	6.37165	2.14191	17.123	1.92484	39.7506	1.301	12.8743	1.42985	8.31496	1.26461	15.2208	0	0
172115	Test	D14	1.36396	9.31897	1.62348	20.1534	1.45987	38.892	1.32977	16.825	1.35503	9.2195	1.19309	11.1063	0	0
172119	Test	D14	0	0	1.18756	7.50812	1.81135	14.8035	1.39909	8.65896	0	0	1.16719	9.54068	0	0
172123	Test	D14	1.80271	9.17153	1.80234	33.9954	1.92086	31.9748	1.36999	17.5823	1.3177	11.5964	1.20416	22.8361	0	0
172135	Test	D14	0	0	0	0	0	0	1.77337	13.0003	1.59292	12.0772	1.22983	24.1306	0	0
172140	Test	D14	1.28304	61.2348	1.34249	505.673	1.90697	908.458	1.30514	376.453	1.30928	169.821	1.15315	311.834	0	0
172145	Test	D14	1.65786	12.451	1.47012	91.8542	0	0	1.32086	32.1403	1.4452	10.7072	1.23953	21.7855	0	0
172153	Test	D14	2.05742	29.0355	1.86721	84.337	0	0	1.42185	27.6308	1.55154	21.1133	1.13733	22.8016	0	0
172157	Test	D14	2.00192	21.8708	1.86827	83.6326	6.05994	113.931	1.31174	67.9059	1.40089	34.3437	1.21241	43.8086	0	0
172171	Test	D14	2.34801	19.6732	1.68231	47.3069	0	0	1.42963	34.3649	1.44037	25.055	1.23905	49.3711	0	0
172211	Test	D14	1.34858	25.4134	1.41875	114.005	3.2054	81.8707	1.38629	63.0144	1.34353	20.3607	1.2577	36.9696	0	0
172241	Test	D14	0	0	1.38844	7.79082	1.64554	14.4828	0	0	0	0	1.2131	6.9339	0	0
172245	Test	D14	0	0	1.75792	6.70766	1.54147	15.5466	0	0	0	0	1.33335	5.25693	0	0
172257	Test	D14	1.52428	17.7636	1.7166	34.7406	1.68005	70.5	1.4564	21.6491	1.46784	10.7237	1.35657	24.9389	0	0
172261	Test	D14	1.28812	6.14903	1.31743	11.536	1.54173	22.2746	1.26193	7.4809	0	0	1.3648	9.56586	0	0
172279	Test	D14	2.10725	6.66279	1.7734	6.46172	1.69276	38.176	0	0	1.16267	5.03048	1.28057	6.88861	0	0
172283	Test	D14	0	0	0	0	1.7954	9.35265	0	0	0	0	1.07843	7.84761	0	0
172295	Test	D14	0	0	0	0	0	0	1.34597	18.0936	0	0	1.24309	23.9743	0	0
172335	Test	D14	1.56363	40.7997	1.81319	53.9942	0	0	1.42143	46.941	1.40896	24.8421	1.26558	39.4744	0	0
172343	Test	D14	0	0	1.3214	5.28074	1.22299	15.9975	1.31785	6.55755	0	0	0	0	0	0
172347	Test	D14	1.53283	6.98852	1.42261	14.6326	1.84458	55.2759	1.28535	16.9198	1.29924	18.0135	1.14147	27.0755	0	0
172351	Test	D14	0	0	0	0	1.68752	7.3587	0	0	1.29655	23.2242	0	0	0	0
172363	Test	D14	2.14852	5.09722	2.13966	23.2	0	0	1.34353	22.8717	1.32458	12.7328	1.3062	22.6053	0	0
172379	Test	D14	1.68854	21.3925	1.65085	13.2507	1.65927	44.0906	1.34673	14.2328	1.42395	7.22664	1.11366	12.0137	0	0
172387	Test	D14	1.85557	8.37997	1.95747	35.7399	0	0	1.40248	67.2238	1.4386	37.8308	1.23007	40.5215	0	0
172411	Test	D14	0	0	1.34064	9.96316	0	0	1.50256	8.22476	1.59255	9.87597	1.2615	12.8997	0	0
172415	Test	D14	0	0	0	0	0	0	1.34167	19.0276	1.32257	8.08711	1.22484	17.0656	0	0
172423	Test	D14	1.41857	8.36746	1.76875	17.7194	3.93057	43	1.41395	17.1179	1.31845	10.0089	1.28328	13.906	0	0
172447	Test	D14	1.43986	5.11131	1.76934	9.78654	2.12658	49.7657	1.33777	43.9301	1.45302	31.1145	1.19095	30.6674	0	0
172459	Test	D14	1.17887	5.48236	1.47233	31.6032	1.39005	59.1159	1.36635	47.3139	1.22463	17.0126	1.15426	29.6919	0	0
172463	Test	D14	0	0	1.66821	9.2507	1.80678	22.7754	1.36203	35.3127	1.42326	21.0218	1.25255	28.4871	0	0
172467	Test	D14	0	0	0	0	1.71586	11.4282	0	0	1.41894	5.33065	1.40873	6.18847	0	0
172471	Test	D14	1.60916	7.01902	1.57799	11.0368	2.75989	35.0901	1.35374	8.96627	1.45692	13.2689	1.32526	21.3167	0	0
172475	Test	D14	0	0	0	0	1.82037	18.8287	1.35345	28.1986	1.49116	10.3728	1.35136	15.7972	0	0
172483	Test	D14	2.09043	29.4984	1.75459	35.8232	0	0	1.26434	33.1488	1.39996	36.511	1.28826	53.4158	0	0
172495	Test	D14	0	0	2.05616	7.47796	3.75694	10.8866	1.386	16.9958	1.33027	12.0685	1.29183	13.639	0	0
172515	Test	D14	1.67399	24.1944	1.8451	35.1895	0	0	1.44616	51.5693	1.48742	27.33	1.3171	36.7262	0	0
172519	Test	D14	0	0	0	0	0	0	0	0	0	0	0	0	0	0
172523	Test	D14	0	0	1.73909	5.46636	1.57224	9.30479	0	0	0	0	0	0	0	0
172533	Test	D14	2.03511	12.3732	1.94338	7.9898	4.38476	53.4569	1.31623	11.1073	1.47285	18.7376	1.3353	35.965	0	0
172542	Test	D14	0	0	1.53979	5.63776	0	0	1.50654	20.225	1.46963	6.68514	1.33855	13.7042	0	0
172551	Test	D14	0	0	1.91332	6.5102	7.4086	38.2672	1.37666	11.2776	1.36656	7.74007	1.33189	14.4396	0	0
172571	Test	D14	0	0	0	0	1.47932	18.7884	1.27263	10.3502	1.25806	7.80686	1.09985	10.452	0	0
172579	Test	D14	0	0	0	0	0	0	1.36026	6.46297	0	0	1.29639	5.10957	0	0
172583	Test	D14	1.59149	36.7981	1.81397	36.9652	1.85096	184.554	1.47918	43.5717	1.51704	22.453	1.3292	45.0324	0	0
172591	Test	D14	3.60848	17.0652	1.74282	15.7526	3.92603	41.8018	1.30127	14.4951	1.25126	7.65728	1.17619	12.2174	0	0
172609	Test	D14	1.26781	60.4612	1.7523	46.1866	1.96117	145.656	1.39939	46.1559	1.36083	33.3577	1.21932	50.8538	0	0
172627	Test	D14	0	0	1.80673	6.63341	1.73801	22.1411	1.25539	18.33	1.18094	20.9264	1.14755	17.8137	0	0
172631	Test	D14	1.43286	14.8887	1.66127	16.6729	1.64469	57.2317	1.3059	11.1347	1.37861	13.6758	1.33191	20.3457	0	0
172639	Test	D14	1.6032	12.4191	1.69171	13.1949	1.89573	50.398	1.37309	31.505	1.41134	22.0473	1.25565	36.19	0	0
172647	Test	D14	1.55681	6.80596	1.78422	7.93504	1.82	31.5718	1.28884	10.9994	1.38182	12.3481	1.25639	18.6881	0	0
172215	Test	D14	0	0	0	0	2.5222	6.98133	1.51475	11.7673	1.63674	10.2506	1.4556	18.6574	0	0
172219	Test	D14	0	0	1.36646	8.88399	1.46297	20.2821	1.44945	7.25495	0	0	1.27759	10.6287	0	0
172287	Test	D14	0	0	1.27014	10.6798	1.36753	30.8892	1.32516	7.78491	0	0	1.13159	9.47784	0	0
172319	Test	D14	1.95834	22.837	1.97525	53.0732	0	0	1.41933	19.8686	1.54216	14.0082	1.25988	19.9784	0	0
172227	Test	D14	1.4437	24.9187	1.31822	44.4031	1.73446	111.138	1.538	16.3021	1.44263	12.718	1.3441	30.2224	0	0
172299	Test	D14	0	0	0	0	1.36392	5.50882	1.31326	7.80519	1.31896	6.36002	1.25205	12.5393	0	0
172367	Test	D14	1.43647	11.1605	1.30407	30.867	0	0	1.31014	15.5302	1.41493	10.3082	1.21718	27.1828	0	0
172407	Test	D14	1.89101	20.6125	2.06919	19.6102	2.05951	136.438	1.36805	19.6392	1.53575	25.8445	1.26715	34.9539	0	0
172203	Test	D14	0	0	0	0	1.93295	5.14862	0	0	0	0	0	0	0	0
172499	Test	D14	1.43086	6.62105	1.69158	19.4014	1.95111	22.0176	1.37442	20.112	1.53534	7.48607	1.29876	10.6685	0	0
172315	Test	D14	0	0	1.99198	5.48469	0	0	1.39598	6.8059	0	0	1.23066	6.29388	0	0
172195	Test	D14	0	0	0	0	0	0	1.45864	107.233	1.40813	25.0015	1.2115	61.4511	0	0
172231	Test	D14	0	0	0	0	1.16451	6.3035	0	0	0	0	0	0	0	0
172451	Test	D14	0	0	0	0	0	0	0	0	0	0	0	0	0	0
172567	Test	D14	0	0	0	0	0	0	0	0	0	0	0	0	0	0
172622	Test	D14	0	0	0	0	0	0	0	0	0	0	0	0	0	0
172102	Control	D28	2.14939	5.32602	1.29428	8.64024	0	0	0	0	0	0	0	0	0	0
172184	Control	D28	0	0	0	0	0	0	0	0	0	0	0	0	0	0
172392	Control	D28	0	0	0	0	0	0	0	0	0	0	0	0	0	0
172480	Control	D28	0	0	0	0	0	0	0	0	1.65116	5.85555	0	0	0	0
172560	Control	D28	0	0	0	0	0	0	0	0	0	0	0	0	0	0
172602	Control	D28	0	0	0	0	0	0	0	0	0	0	0	0	0	0
172106	Control	D28	0	0	0	0	0	0	0	0	0	0	0	0	0	0
172128	Control	D28	1.87054	8.69005	0	0	0	0	0	0	0	0	0	0	0	0
172132	Control	D28	0	0	0	0	0	0	0	0	0	0	0	0	0	0
172150	Control	D28	0	0	0	0	0	0	0	0	0	0	0	0	0	0
172162	Control	D28	0	0	0	0	0	0	0	0	0	0	0	0	0	0
172166	Control	D28	7.96716	18.5157	0	0	1.85913	7.50338	0	0	0	0	0	0	0	0
172176	Control	D28	0	0	0	0	0	0	0	0	0	0	0	0	0	0
172180	Control	D28	0	0	0	0	0	0	0	0	0	0	0	0	0	0
172188	Control	D28	5.24737	5.50992	0	0	0	0	0	0	0	0	0	0	0	0
172192	Control	D28	0	0	0	0	0	0	0	0	0	0	0	0	0	0
172200	Control	D28	0	0	0	0	0	0	0	0	0	0	0	0	0	0
172208	Control	D28	0	0	0	0	0	0	0	0	0	0	0	0	0	0
172224	Control	D28	0	0	0	0	0	0	0	0	0	0	0	0	0	0
172238	Control	D28	0	0	0	0	0	0	0	0	0	0	0	0	0	0
172250	Control	D28	0	0	0	0	0	0	0	0	0	0	0	0	0	0
172254	Control	D28	0	0	0	0	0	0	0	0	0	0	0	0	0	0
172266	Control	D28	0	0	0	0	0	0	0	0	0	0	0	0	0	0
172276	Control	D28	0	0	0	0	0	0	0	0	0	0	0	0	0	0
172292	Control	D28	0	0	1.40181	5.01113	0	0	0	0	0	0	0	0	0	0
172304	Control	D28	0	0	0	0	0	0	0	0	0	0	0	0	0	0
172308	Control	D28	0	0	0	0	0	0	0	0	0	0	0	0	0	0
172312	Control	D28	0	0	0	0	0	0	0	0	0	0	0	0	0	0
172324	Control	D28	0	0	0	0	0	0	0	0	0	0	0	0	0	0
172328	Control	D28	0	0	0	0	0	0	0	0	0	0	0	0	0	0
172332	Control	D28	0	0	0	0	0	0	0	0	0	0	0	0	0	0
172356	Control	D28	0	0	0	0	0	0	0	0	0	0	0	0	0	0
172372	Control	D28	0	0	0	0	0	0	0	0	0	0	0	0	0	0
172376	Control	D28	0	0	0	0	0	0	0	0	0	0	0	0	0	0
172384	Control	D28	1.66076	12.435	0	0	0	0	0	0	0	0	0	0	0	0
172396	Control	D28	0	0	0	0	0	0	0	0	0	0	0	0	0	0
172400	Control	D28	2.81158	18.0467	0	0	0	0	0	0	0	0	0	0	0	0
172404	Control	D28	0	0	0	0	0	0	0	0	0	0	0	0	0	0
172420	Control	D28	4.24309	12.1213	0	0	0	0	0	0	0	0	0	0	0	0
172428	Control	D28	2.96513	15.3413	2.37949	7.68198	0	0	0	0	0	0	0	0	0	0
172432	Control	D28	0	0	0	0	0	0	0	0	0	0	0	0	0	0
172436	Control	D28	0	0	0	0	0	0	0	0	0	0	0	0	0	0
172440	Control	D28	0	0	0	0	0	0	0	0	0	0	0	0	0	0
172444	Control	D28	0	0	0	0	0	0	0	0	0	0	0	0	0	0
172456	Control	D28	0	0	0	0	0	0	0	0	0	0	0	0	0	0
172488	Control	D28	0	0	0	0	0	0	0	0	0	0	0	0	0	0
172492	Control	D28	0	0	0	0	0	0	0	0	0	0	0	0	0	0
172504	Control	D28	0	0	0	0	0	0	0	0	0	0	0	0	0	0
172508	Control	D28	0	0	0	0	0	0	0	0	0	0	0	0	0	0
172512	Control	D28	0	0	0	0	0	0	0	0	0	0	0	0	0	0
172530	Control	D28	0	0	0	0	0	0	0	0	0	0	0	0	0	0
172538	Control	D28	0	0	0	0	0	0	0	0	0	0	0	0	0	0
172548	Control	D28	0	0	0	0	0	0	0	0	0	0	0	0	0	0
172556	Control	D28	0	0	0	0	0	0	0	0	0	0	0	0	0	0
172564	Control	D28	0	0	0	0	0	0	0	0	0	0	0	0	0	0
172576	Control	D28	0	0	0	0	0	0	0	0	0	0	0	0	0	0
172596	Control	D28	0	0	0	0	0	0	0	0	0	0	0	0	0	0
172606	Control	D28	4.13277	11.1561	0	0	0	0	0	0	0	0	0	0	0	0
172614	Control	D28	0	0	0	0	0	0	0	0	0	0	0	0	0	0
172618	Control	D28	0	0	0	0	0	0	0	0	0	0	0	0	0	0
172636	Control	D28	0	0	0	0	0	0	0	0	0	0	0	0	0	0
172644	Control	D28	0	0	0	0	0	0	0	0	0	0	0	0	0	0
172652	Control	D28	0	0	1.35932	5.07193	0	0	0	0	0	0	0	0	0	0
172656	Control	D28	0	0	0	0	0	0	0	0	0	0	0	0	0	0
172340	Control	D28	0	0	0	0	0	0	0	0	0	0	0	0	0	0
172360	Control	D28	0	0	0	0	0	0	0	0	0	0	0	0	0	0
172273	Control	D28	0	0	0	0	0	0	0	0	0	0	0	0	0	0
172112	Test	D28	0	0	1.53974	5.06032	1.71533	9.33249	0	0	0	0	0	0	0	0
172116	Test	D28	0	0	1.30725	34.6685	0	0	1.3411	16.4278	1.39892	9.13107	1.40079	22.6063	0	0
172120	Test	D28	1.23483	5.00991	1.81935	11.769	1.38839	21.3913	1.40274	10.3585	1.24292	6.26828	1.15117	7.07605	0	0
172124	Test	D28	0	0	0	0	0	0	0	0	0	0	0	0	0	0
172136	Test	D28	0	0	2.02752	6.75723	0	0	0	0	0	0	0	0	0	0
172142	Test	D28	0	0	0	0	0	0	1.31779	8.28373	0	0	1.4669	18.1883	0	0
172146	Test	D28	0	0	1.88288	12.4803	2.24447	9.92695	1.4098	13.8604	1.40031	6.27261	1.6155	56.5485	0	0
172154	Test	D28	2.91027	10.6967	1.34122	13.4457	0	0	0	0	0	0	0	0	0	0
172158	Test	D28	0	0	0	0	0	0	1.16976	5.59976	0	0	1.33308	8.70117	0	0
172172	Test	D28	2.38414	19.6417	1.83884	30.6386	0	0	1.30443	17.9778	1.49283	11.2612	1.41329	24.7675	0	0
172196	Test	D28	0	0	0	0	0	0	1.33158	64.2252	1.45984	17.6104	1.2591	44.6329	0	0
172204	Test	D28	0	0	0	0	0	0	0	0	0	0	0	0	0	0
172212	Test	D28	0	0	1.77638	9.9652	1.97711	6.92443	1.41359	9.00165	0	0	1.30072	7.1715	0	0
172216	Test	D28	2.18388	13.2347	2.00795	15.9118	0	0	1.32809	11.4509	1.44929	14.8759	1.36712	31.4858	0	0
172220	Test	D28	0	0	2.0088	5.96338	1.85489	13.2464	1.42852	5.98538	0	0	1.28201	6.41341	0	0
172228	Test	D28	0	0	1.60381	5.77958	1.68137	14.1814	0	0	0	0	1.21766	9.01092	0	0
172232	Test	D28	0	0	0	0	0	0	0	0	0	0	0	0	0	0
172246	Test	D28	0	0	0	0	0	0	1.50142	5.78656	0	0	0	0	0	0
172258	Test	D28	1.59388	7.45094	1.8891	14.6197	1.78288	31.2428	1.39384	7.51981	0	0	1.30546	7.29556	0	0
172262	Test	D28	0	0	0	0	0	0	0	0	0	0	0	0	0	0
172280	Test	D28	1.49581	5.85827	1.69318	6.64965	1.79336	28.8992	1.4059	5.38302	0	0	1.19236	5.5867	0	0
172284	Test	D28	0	0	0	0	1.56873	15.6432	0	0	0	0	1.31113	6.23719	0	0
172288	Test	D28	0	0	0	0	0	0	1.42607	13.8106	1.33407	7.09385	1.28796	23.9069	0	0
172316	Test	D28	6.94692	12.4567	0	0	0	0	0	0	0	0	1.27629	8.10717	0	0
172320	Test	D28	1.87386	14.0244	2.21703	9.52023	0	0	1.43116	7.77123	1.42624	6.29816	1.30615	22.122	0	0
172336	Test	D28	0	0	2.25196	5.40835	1.85196	14.9269	1.35787	24.5632	1.26884	8.63937	1.32683	21.1859	0	0
172344	Test	D28	0	0	0	0	1.24148	12.8388	0	0	0	0	0	0	0	0
172348	Test	D28	0	0	1.8843	12.0809	0	0	1.45887	25.4962	1.25645	11.0636	1.33279	19.5405	0	0
172364	Test	D28	1.76733	33.4907	2.51109	47.1529	0	0	1.38876	56.6307	1.34574	35.355	1.43553	87.0003	0	0
172368	Test	D28	0	0	0	0	0	0	1.45062	7.12429	0	0	0	0	0	0
172380	Test	D28	1.84068	6.47175	0	0	1.58836	22.5326	1.35367	18.3347	0	0	0	0	0	0
172388	Test	D28	0	0	0	0	0	0	0	0	0	0	0	0	0	0
172408	Test	D28	0	0	0	0	0	0	0	0	0	0	0	0	0	0
172412	Test	D28	0	0	0	0	0	0	0	0	1.53079	7.18318	1.34848	6.82672	0	0
172416	Test	D28	1.5194	29.5005	0	0	0	0	0	0	0	0	0	0	0	0
172448	Test	D28	1.60269	7.83697	2.30335	9.91907	0	0	1.32724	6.2125	1.47467	5.10723	1.39677	8.54298	0	0
172460	Test	D28	0	0	1.66424	6.08817	1.77557	8.70529	1.15363	36.4179	1.11721	5.91198	1.0933	35.6668	0	0
172464	Test	D28	1.90309	23.8527	1.71014	26.2622	0	0	1.33543	16.3	1.39502	8.48436	1.31977	29.8817	0	0
172468	Test	D28	0	0	0	0	1.06564	7.77582	1.1014	5.20047	0	0	1.22001	5.88743	0	0
172472	Test	D28	0	0	0	0	0	0	0	0	0	0	1.36906	7.16688	0	0
172476	Test	D28	0	0	0	0	0	0	1.36014	28.6498	1.27155	6.32522	1.22484	18.3138	0	0
172484	Test	D28	0	0	0	0	2.02442	5.86956	0	0	0	0	1.32248	7.08476	0	0
172496	Test	D28	2.43746	8.08184	1.95554	9.7093	1.57134	30.4397	1.28526	13.3965	1.36862	7.45146	1.24168	16.0726	0	0
172500	Test	D28	0	0	0	0	0	0	1.44799	17.3292	1.26054	5.3899	1.29747	19.1902	0	0
172516	Test	D28	1.90832	6.39564	2.72714	10.018	0	0	1.41661	7.0309	0	0	1.31218	7.25269	0	0
172520	Test	D28	2.4492	11.4424	1.69608	22.5689	0	0	1.40736	5.77925	1.42382	7.91108	1.35488	15.5652	0	0
172524	Test	D28	0	0	0	0	1.38201	6.56159	0	0	0	0	0	0	0	0
172534	Test	D28	0	0	0	0	0	0	1.3034	5.79363	1.31661	10.5677	1.4277	24.5121	0	0
172543	Test	D28	0	0	0	0	0	0	1.37604	5.0467	0	0	0	0	0	0
172552	Test	D28	1.4429	5.24808	2.22361	5.5407	1.68135	28.393	1.40574	9.74245	1.43376	11.328	1.29743	20.1551	0	0
172568	Test	D28	0	0	0	0	0	0	0	0	0	0	0	0	0	0
172572	Test	D28	0	0	0	0	1.7144	13.5768	0	0	0	0	0	0	0	0
172580	Test	D28	1.47992	6.52129	2.12935	6.34571	1.61527	21.4433	1.20195	6.79552	0	0	1.308	7.7567	0	0
172584	Test	D28	0	0	0	0	1.7527	15.5214	0	0	0	0	1.193	5.24966	0	0
172592	Test	D28	8.05144	77.0906	2.403	28.2163	1.52168	29.0857	1.81061	8.27972	0	0	1.5776	16.7444	0	0
172610	Test	D28	0	0	0	0	1.80512	22.2015	1.37691	14.4222	1.42727	10.3139	1.24356	16.5468	0	0
172624	Test	D28	0	0	0	0	0	0	0	0	0	0	0	0	0	0
172628	Test	D28	0	0	0	0	2.04862	16.9573	1.44599	17.8241	1.51524	12.6309	1.1521	11.6351	0	0
172632	Test	D28	0	0	0	0	0	0	1.40594	5.61934	1.42298	8.46967	1.25794	10.296	0	0
172640	Test	D28	0	0	2.3647	6.12065	1.83717	27.8438	1.39528	10.9962	0	0	1.23142	6.89879	0	0
172648	Test	D28	0	0	0	0	1.95029	25.8514	1.38039	7.24646	1.48449	7.02625	1.25595	8.46656	0	0
172300	Test	D28	1.60244	21.6149	2.18623	25.8844	0	0	1.40393	28.4991	1.42259	36.5993	1.1762	60.3515	0	0
172352	Test	D28	1.61229	5.04264	1.97318	7.66268	1.9625	28.464	1.30655	5.26344	0	0	1.24043	6.85139	0	0
172424	Test	D28	0	0	0	0	0	0	1.31365	8.05	1.44034	6.16497	1.24829	8.93028	0	0
172242	Test	D28	0	0	1.64238	5.97183	2.00609	16.6449	0	0	1.47395	5.19143	1.24729	7.3734	0	0
172296	Test	D28	0	0	0	0	0	0	0	0	0	0	0	0	0	0
172452	Test	D28	0	0	0	0	0	0	0	0	0	0	0	0	0	0
172267	Control	D42	3.53834	8.54517	0	0	0	0	0	0	0	0	0	0	0	0
172361	Control	D42	0	0	0	0	0	0	0	0	0	0	0	0	0	0
172393	Control	D42	1.67765	7.49606	0	0	0	0	0	0	0	0	0	0	0	0
172437	Control	D42	0	0	0	0	0	0	0	0	0	0	0	0	0	0
172441	Control	D42	0	0	0	0	0	0	0	0	0	0	0	0	0	0
172493	Control	D42	1.96376	6.21112	1.30353	9.94122	0	0	0	0	1.30992	11.3213	0	0	0	0
172561	Control	D42	0	0	0	0	0	0	0	0	0	0	0	0	0	0
172565	Control	D42	0	0	0	0	0	0	0	0	1.4186	21.5158	0	0	0	0
172103	Control	D42	0	0	0	0	0	0	0	0	0	0	0	0	0	0
172107	Control	D42	0	0	0	0	1.4131	19.0969	0	0	0	0	0	0	0	0
172129	Control	D42	0	0	0	0	0	0	0	0	0	0	0	0	0	0
172133	Control	D42	1.85046	6.95751	0	0	0	0	0	0	0	0	0	0	0	0
172163	Control	D42	0	0	0	0	0	0	0	0	0	0	0	0	0	0
172167	Control	D42	4.88303	8.06162	0	0	0	0	0	0	0	0	0	0	0	0
172177	Control	D42	0	0	0	0	0	0	0	0	0	0	0	0	0	0
172181	Control	D42	0	0	0	0	0	0	0	0	0	0	0	0	0	0
172185	Control	D42	0	0	0	0	0	0	0	0	0	0	0	0	0	0
172189	Control	D42	1.22564	13.1902	0	0	0	0	0	0	0	0	0	0	0	0
172193	Control	D42	0	0	0	0	0	0	0	0	0	0	0	0	0	0
172201	Control	D42	0	0	0	0	0	0	0	0	0	0	0	0	0	0
172209	Control	D42	0	0	0	0	0	0	0	0	0	0	0	0	0	0
172225	Control	D42	0	0	0	0	0	0	0	0	0	0	0	0	0	0
172239	Control	D42	0	0	0	0	0	0	0	0	0	0	0	0	0	0
172251	Control	D42	0	0	0	0	0	0	0	0	0	0	0	0	0	0
172255	Control	D42	0	0	0	0	0	0	0	0	0	0	0	0	0	0
172272	Control	D42	0	0	0	0	0	0	0	0	0	0	0	0	0	0
172277	Control	D42	0	0	0	0	0	0	0	0	0	0	0	0	0	0
172293	Control	D42	0	0	0	0	0	0	0	0	0	0	0	0	0	0
172305	Control	D42	0	0	0	0	0	0	0	0	0	0	0	0	0	0
172309	Control	D42	0	0	0	0	0	0	0	0	0	0	0	0	0	0
172313	Control	D42	0	0	0	0	0	0	0	0	0	0	0	0	0	0
172329	Control	D42	0	0	0	0	0	0	0	0	0	0	0	0	0	0
172333	Control	D42	0	0	0	0	0	0	0	0	0	0	0	0	0	0
172341	Control	D42	0	0	0	0	0	0	0	0	0	0	0	0	0	0
172357	Control	D42	0	0	0	0	0	0	0	0	0	0	0	0	0	0
172377	Control	D42	0	0	0	0	0	0	0	0	0	0	0	0	0	0
172385	Control	D42	0	0	0	0	0	0	0	0	0	0	0	0	0	0
172397	Control	D42	0	0	0	0	0	0	0	0	0	0	0	0	0	0
172401	Control	D42	3.0667	5.66805	0	0	0	0	0	0	0	0	0	0	0	0
172405	Control	D42	0	0	0	0	1.61692	6.93581	0	0	0	0	0	0	0	0
172429	Control	D42	3.63741	5.26905	0	0	0	0	0	0	0	0	0	0	0	0
172433	Control	D42	0	0	0	0	0	0	0	0	0	0	0	0	0	0
172445	Control	D42	0	0	0	0	0	0	0	0	0	0	0	0	0	0
172457	Control	D42	0	0	0	0	0	0	0	0	0	0	0	0	0	0
172481	Control	D42	0	0	0	0	0	0	0	0	0	0	0	0	0	0
172489	Control	D42	0	0	0	0	0	0	0	0	0	0	0	0	0	0
172505	Control	D42	0	0	0	0	0	0	0	0	0	0	0	0	0	0
172509	Control	D42	0	0	0	0	0	0	0	0	0	0	0	0	0	0
172513	Control	D42	0	0	0	0	0	0	0	0	0	0	0	0	0	0
172531	Control	D42	2.14665	6.92625	0	0	0	0	0	0	0	0	0	0	0	0
172539	Control	D42	0	0	0	0	0	0	0	0	0	0	0	0	0	0
172549	Control	D42	0	0	0	0	0	0	0	0	0	0	0	0	0	0
172557	Control	D42	0	0	0	0	0	0	0	0	0	0	0	0	0	0
172577	Control	D42	0	0	0	0	0	0	0	0	0	0	0	0	0	0
172589	Control	D42	0	0	0	0	0	0	0	0	0	0	0	0	0	0
172597	Control	D42	0	0	0	0	0	0	0	0	0	0	0	0	0	0
172603	Control	D42	0	0	0	0	0	0	0	0	0	0	0	0	0	0
172607	Control	D42	0	0	0	0	0	0	0	0	0	0	0	0	0	0
172615	Control	D42	0	0	0	0	0	0	0	0	0	0	0	0	0	0
172619	Control	D42	0	0	0	0	0	0	0	0	0	0	0	0	0	0
172637	Control	D42	0	0	0	0	0	0	0	0	0	0	0	0	0	0
172645	Control	D42	0	0	0	0	0	0	0	0	0	0	0	0	0	0
172653	Control	D42	0	0	0	0	0	0	0	0	0	0	0	0	0	0
172373	Control	D42	0	0	0	0	0	0	0	0	0	0	0	0	0	0
172325	Control	D42	0	0	0	0	0	0	0	0	0	0	0	0	0	0
172421	Control	D42	2.89907	5.64589	0	0	0	0	0	0	0	0	0	0	0	0
172657	Control	D42	0	0	0	0	0	0	0	0	0	0	0	0	0	0
172151	Control	D42	0	0	0	0	0	0	0	0	0	0	0	0	0	0
172155	Test	D42	0	0	1.9192	31.0549	0	0	0	0	1.73866	10.8664	0	0	0	0
172413	Test	D42	0	0	0	0	0	0	0	0	0	0	0	0	0	0
172497	Test	D42	0	0	0	0	0	0	0	0	0	0	0	0	0	0
172517	Test	D42	0	0	0	0	0	0	0	0	1.27258	6.04487	0	0	0	0
172369	Test	D42	0	0	0	0	0	0	0	0	0	0	0	0	0	0
172113	Test	D42	0	0	0	0	0	0	0	0	0	0	0	0	0	0
172117	Test	D42	0	0	0	0	0	0	0	0	0	0	0	0	0	0
172125	Test	D42	0	0	0	0	0	0	0	0	0	0	0	0	0	0
172137	Test	D42	0	0	0	0	0	0	0	0	0	0	0	0	0	0
172143	Test	D42	0	0	0	0	0	0	0	0	0	0	0	0	0	0
172147	Test	D42	3.53749	9.132	0	0	0	0	0	0	0	0	0	0	0	0
172159	Test	D42	0	0	0	0	0	0	0	0	0	0	0	0	0	0
172197	Test	D42	0	0	0	0	0	0	0	0	0	0	0	0	0	0
172205	Test	D42	0	0	0	0	0	0	0	0	0	0	0	0	0	0
172213	Test	D42	0	0	0	0	0	0	0	0	0	0	0	0	0	0
172217	Test	D42	0	0	0	0	0	0	0	0	0	0	0	0	0	0
172221	Test	D42	0	0	0	0	0	0	0	0	0	0	0	0	0	0
172229	Test	D42	0	0	0	0	0	0	0	0	0	0	0	0	0	0
172233	Test	D42	0	0	0	0	0	0	0	0	0	0	0	0	0	0
172243	Test	D42	0	0	0	0	0	0	0	0	0	0	0	0	0	0
172247	Test	D42	0	0	0	0	0	0	0	0	0	0	0	0	0	0
172259	Test	D42	0	0	0	0	0	0	0	0	0	0	0	0	0	0
172263	Test	D42	0	0	0	0	0	0	0	0	0	0	0	0	0	0
172281	Test	D42	0	0	0	0	0	0	0	0	0	0	0	0	0	0
172285	Test	D42	0	0	0	0	0	0	0	0	0	0	0	0	0	0
172289	Test	D42	0	0	0	0	0	0	0	0	0	0	0	0	0	0
172297	Test	D42	0	0	0	0	0	0	0	0	0	0	0	0	0	0
172301	Test	D42	0	0	0	0	0	0	0	0	0	0	0	0	0	0
172317	Test	D42	0	0	0	0	0	0	0	0	0	0	0	0	0	0
172321	Test	D42	0	0	0	0	0	0	0	0	0	0	0	0	0	0
172337	Test	D42	0	0	0	0	0	0	0	0	0	0	0	0	0	0
172349	Test	D42	0	0	0	0	0	0	0	0	0	0	0	0	0	0
172365	Test	D42	0	0	0	0	0	0	0	0	0	0	0	0	0	0
172381	Test	D42	0	0	0	0	0	0	0	0	0	0	0	0	0	0
172389	Test	D42	0	0	0	0	0	0	0	0	0	0	0	0	0	0
172409	Test	D42	0	0	0	0	0	0	0	0	0	0	0	0	0	0
172417	Test	D42	0	0	0	0	0	0	0	0	0	0	0	0	0	0
172449	Test	D42	0	0	0	0	0	0	0	0	0	0	0	0	0	0
172465	Test	D42	0	0	0	0	0	0	0	0	0	0	0	0	0	0
172469	Test	D42	0	0	0	0	0	0	0	0	0	0	0	0	0	0
172473	Test	D42	0	0	0	0	0	0	0	0	0	0	0	0	0	0
172477	Test	D42	0	0	0	0	0	0	0	0	0	0	0	0	0	0
172485	Test	D42	0	0	0	0	0	0	0	0	0	0	0	0	0	0
172501	Test	D42	0	0	0	0	0	0	0	0	0	0	0	0	0	0
172521	Test	D42	0	0	0	0	0	0	0	0	0	0	0	0	0	0
172525	Test	D42	0	0	0	0	0	0	0	0	0	0	0	0	0	0
172545	Test	D42	0	0	0	0	0	0	0	0	0	0	0	0	0	0
172553	Test	D42	0	0	0	0	1.79491	9.33548	0	0	0	0	0	0	0	0
172569	Test	D42	0	0	0	0	0	0	0	0	0	0	0	0	0	0
172573	Test	D42	0	0	0	0	0	0	0	0	0	0	0	0	0	0
172581	Test	D42	0	0	0	0	0	0	0	0	0	0	0	0	0	0
172585	Test	D42	0	0	0	0	0	0	0	0	0	0	0	0	0	0
172593	Test	D42	3.06963	79.3746	0	0	0	0	0	0	0	0	0	0	0	0
172611	Test	D42	0	0	0	0	0	0	0	0	0	0	0	0	0	0
172625	Test	D42	0	0	0	0	0	0	0	0	0	0	0	0	0	0
172629	Test	D42	0	0	0	0	0	0	0	0	0	0	0	0	0	0
172633	Test	D42	0	0	0	0	0	0	0	0	0	0	0	0	0	0
172641	Test	D42	0	0	0	0	0	0	0	0	0	0	0	0	0	0
172649	Test	D42	0	0	0	0	0	0	0	0	0	0	0	0	0	0
172353	Test	D42	0	0	0	0	0	0	0	0	0	0	0	0	0	0
172425	Test	D42	0	0	0	0	0	0	0	0	0	0	0	0	0	0
172453	Test	D42	0	0	0	0	0	0	0	0	0	0	0	0	0	0
172121	Test	D42	0	0	0	0	0	0	0	0	0	0	0	0	0	0
172345	Test	D42	0	0	0	0	0	0	0	0	0	0	0	0	0	0
172461	Test	D42	0	0	0	0	0	0	0	0	0	0	0	0	0	0
172173	Test	D42	1	5.15698	0	0	0	0	0	0	0	0	0	0	0	0
172535	Test	D42	0	0	0	0	0	0	0	0	0	0	0	0	0	0

## Sheet: differences Test versus Control
strain	visit	test	statistic.W	p.value	FDR	sig
l.bul_2787	D0	Wilcoxon rank-sum	2211	0.324587	0.411144
l.par_1518	D0	Wilcoxon rank-sum	2244.5	NaN	NA
l.par_3689	D0	Wilcoxon rank-sum	2244.5	NaN	NA
l.rha_3690	D0	Wilcoxon rank-sum	2244.5	NaN	NA
s.the_2773	D0	Wilcoxon rank-sum	2179.5	0.423153	0.502494
s.the_2778	D0	Wilcoxon rank-sum	2244.5	NaN	NA
s.the_2835	D0	Wilcoxon rank-sum	2211	0.324587	0.411144
l.bul_2787.1	D14	Wilcoxon rank-sum	2244.5	NaN	NA
l.par_1518.1	D14	Wilcoxon rank-sum	435.5	1.18799e-19	1.12859e-18	****
l.par_3689.1	D14	Wilcoxon rank-sum	614	6.54928e-17	3.11091e-16	****
l.rha_3690.1	D14	Wilcoxon rank-sum	301.5	1.18076e-21	2.24344e-20	****
s.the_2773.1	D14	Wilcoxon rank-sum	1322	8.91529e-07	1.53991e-06	****
s.the_2778.1	D14	Wilcoxon rank-sum	603	2.64192e-17	1.67322e-16	****
s.the_2835.1	D14	Wilcoxon rank-sum	800	4.71564e-14	1.27996e-13	****
l.bul_2787.2	D28	Wilcoxon rank-sum	2244.5	NaN	NA
l.par_1518.2	D28	Wilcoxon rank-sum	837.5	2.73894e-14	8.67331e-14	****
l.par_3689.2	D28	Wilcoxon rank-sum	1354	3.84296e-08	8.11291e-08	****
l.rha_3690.2	D28	Wilcoxon rank-sum	703.5	5.64246e-16	2.14413e-15	****
s.the_2773.2	D28	Wilcoxon rank-sum	1896	0.0338305	0.0535649	.
s.the_2778.2	D28	Wilcoxon rank-sum	1344.5	1.64179e-07	3.11939e-07	****
s.the_2835.2	D28	Wilcoxon rank-sum	1347	3.0047e-08	7.13616e-08	****
l.bul_2787.3	D42	Wilcoxon rank-sum	2244.5	NaN	NA
l.par_1518.3	D42	Wilcoxon rank-sum	2244.5	NaN	NA
l.par_3689.3	D42	Wilcoxon rank-sum	2244.5	1	1
l.rha_3690.3	D42	Wilcoxon rank-sum	2244.5	NaN	NA
s.the_2773.3	D42	Wilcoxon rank-sum	2480	0.041723	0.0609798	.
s.the_2778.3	D42	Wilcoxon rank-sum	2244	1	1
s.the_2835.3	D42	Wilcoxon rank-sum	2277	0.57845	0.646503

## Sheet: Streptococcus_Healthy_study
			Streptococcus thermophilus
SRAID	Intervention	Visit	CNCMI-2773 (SMEG)	CNCMI-2773 (SNP Coverage)	CNCMI-2778 (SMEG)	CNCMI-2778 (SNP Coverage)	CNCMI-2835 (SMEG)	CNCMI-2835 (SNP Coverage)
ERR3764862	CP.3	V2 (D0)	0	0	0	0	0	0
ERR3764871	CP.3	V2 (D0)	0	0	0	0	0	0
ERR3764872	CP.3	V2 (D0)	0	0	0	0	0	0
ERR3764887	CP.3	V2 (D0)	0	0	0	0	0	0
ERR3764894	CP.3	V2 (D0)	0	0	0	0	0	0
ERR3764901	CP.3	V2 (D0)	0	0	0	0	0	0
ERR3764904	CP.3	V2 (D0)	0	0	0	0	0	0
ERR3764864	CP.3	V2 (D0)	0	0	0	0	0	0
ERR3764865	CP.3	V2 (D0)	0	0	0	0	0	0
ERR3764869	CP.3	V2 (D0)	0	0	0	0	0	0
ERR3764870	CP.3	V2 (D0)	0	0	0	0	0	0
ERR3764878	CP.3	V2 (D0)	0	0	0	0	0	0
ERR3764882	CP.3	V2 (D0)	0	0	0	0	0	0
ERR3764884	CP.3	V2 (D0)	0	0	0	0	0	0
ERR3764888	CP.3	V2 (D0)	0	0	0	0	0	0
ERR3764890	CP.3	V2 (D0)	0	0	0	0	0	0
ERR3764892	CP.3	V2 (D0)	0	0	0	0	0	0
ERR3764896	CP.3	V2 (D0)	0	0	0	0	0	0
ERR3764898	CP.3	V2 (D0)	0	0	0	0	0	0
ERR3764899	CP.3	V2 (D0)	0	0	0	0	0	0
ERR3764905	CP.3	V2 (D0)	0	0	0	0	0	0
ERR3764866	Test.3	V2 (D0)	0	0	0	0	0	0
ERR3764879	Test.3	V2 (D0)	0	0	0	0	0	0
ERR3764886	Test.3	V2 (D0)	0	0	0	0	0	0
ERR3764893	Test.3	V2 (D0)	0	0	0	0	0	0
ERR3764895	Test.3	V2 (D0)	0	0	0	0	0	0
ERR3764902	Test.3	V2 (D0)	0	0	0	0	0	0
ERR3764863	Test.3	V2 (D0)	0	0	0	0	0	0
ERR3764868	Test.3	V2 (D0)	0	0	0	0	0	0
ERR3764873	Test.3	V2 (D0)	0	0	0	0	0	0
ERR3764874	Test.3	V2 (D0)	0	0	0	0	0	0
ERR3764875	Test.3	V2 (D0)	0	0	0	0	0	0
ERR3764876	Test.3	V2 (D0)	0	0	0	0	0	0
ERR3764877	Test.3	V2 (D0)	0	0	0	0	0	0
ERR3764880	Test.3	V2 (D0)	0	0	0	0	0	0
ERR3764881	Test.3	V2 (D0)	0	0	0	0	0	0
ERR3764883	Test.3	V2 (D0)	0	0	0	0	0	0
ERR3764885	Test.3	V2 (D0)	0	0	0	0	0	0
ERR3764891	Test.3	V2 (D0)	0	0	0	0	0	0
ERR3764897	Test.3	V2 (D0)	0	0	0	0	0	0
ERR3764906	Test.3	V2 (D0)	0	0	0	0	0	0
ERR3764811	CP.3	V4 (D28)	2.30147	8.46384	0	0	0	0
ERR3764813	CP.3	V4 (D28)	0	0	0	0	0	0
ERR3764816	CP.3	V4 (D28)	0	0	0	0	0	0
ERR3764824	CP.3	V4 (D28)	0	0	0	0	0	0
ERR3764827	CP.3	V4 (D28)	0	0	0	0	0	0
ERR3764834	CP.3	V4 (D28)	0	0	0	0	0	0
ERR3764839	CP.3	V4 (D28)	1.51511	5.04562	0	0	1.43176	15.4887
ERR3764801	CP.3	V4 (D28)	0	0	0	0	0	0
ERR3764804	CP.3	V4 (D28)	0	0	0	0	0	0
ERR3764805	CP.3	V4 (D28)	0	0	0	0	0	0
ERR3764808	CP.3	V4 (D28)	0	0	0	0	0	0
ERR3764809	CP.3	V4 (D28)	0	0	0	0	0	0
ERR3764812	CP.3	V4 (D28)	0	0	0	0	0	0
ERR3764819	CP.3	V4 (D28)	0	0	0	0	0	0
ERR3764820	CP.3	V4 (D28)	0	0	0	0	0	0
ERR3764821	CP.3	V4 (D28)	0	0	0	0	0	0
ERR3764822	CP.3	V4 (D28)	0	0	0	0	0	0
ERR3764829	CP.3	V4 (D28)	0	0	0	0	0	0
ERR3764831	CP.3	V4 (D28)	0	0	0	0	0	0
ERR3764837	CP.3	V4 (D28)	0	0	0	0	0	0
ERR3764802	Test.3	V4 (D28)	0	0	0	0	0	0
ERR3764803	Test.3	V4 (D28)	0	0	0	0	0	0
ERR3764807	Test.3	V4 (D28)	0	0	0	0	1.73932	13.0655
ERR3764810	Test.3	V4 (D28)	0	0	0	0	0	0
ERR3764814	Test.3	V4 (D28)	0	0	0	0	0	0
ERR3764815	Test.3	V4 (D28)	0	0	0	0	0	0
ERR3764817	Test.3	V4 (D28)	0	0	0	0	0	0
ERR3764818	Test.3	V4 (D28)	0	0	0	0	0	0
ERR3764823	Test.3	V4 (D28)	0	0	0	0	0	0
ERR3764828	Test.3	V4 (D28)	0	0	0	0	1.33881	15.2821
ERR3764830	Test.3	V4 (D28)	0	0	0	0	0	0
ERR3764833	Test.3	V4 (D28)	1.4951	6.20349	0	0	1.61822	13.4267
ERR3764836	Test.3	V4 (D28)	0	0	0	0	0	0
ERR3764838	Test.3	V4 (D28)	0	0	0	0	1.97776	7.88161
ERR3764800	Test.3	V4 (D28)	0	0	0	0	0	0
ERR3764806	Test.3	V4 (D28)	0	0	0	0	0	0
ERR3764825	Test.3	V4 (D28)	0	0	0	0	0	0
ERR3764826	Test.3	V4 (D28)	0	0	0	0	0	0
ERR3764832	Test.3	V4 (D28)	0	0	0	0	0	0
ERR3764835	Test.3	V4 (D28)	0	0	0	0	0	0
ERR3764841	Test.3	V5 (D56)	0	0	0	0	0	0
ERR3764842	Test.3	V5 (D56)	0	0	0	0	0	0
ERR3764845	Test.3	V5 (D56)	0	0	0	0	0	0
ERR3764846	Test.3	V5 (D56)	0	0	0	0	0	0
ERR3764852	Test.3	V5 (D56)	0	0	0	0	0	0
ERR3764856	Test.3	V5 (D56)	1.22224	7.08772	0	0	0	0
ERR3764840	Test.3	V5 (D56)	0	0	0	0	0	0
ERR3764843	Test.3	V5 (D56)	0	0	0	0	0	0
ERR3764844	Test.3	V5 (D56)	0	0	0	0	0	0
ERR3764847	Test.3	V5 (D56)	0	0	0	0	0	0
ERR3764848	Test.3	V5 (D56)	0	0	0	0	0	0
ERR3764849	Test.3	V5 (D56)	0	0	0	0	0	0
ERR3764850	Test.3	V5 (D56)	0	0	0	0	0	0
ERR3764851	Test.3	V5 (D56)	0	0	0	0	0	0
ERR3764853	Test.3	V5 (D56)	0	0	0	0	0	0
ERR3764854	Test.3	V5 (D56)	0	0	0	0	0	0
ERR3764855	Test.3	V5 (D56)	0	0	0	0	0	0
ERR3764857	Test.3	V5 (D56)	0	0	0	0	0	0
ERR3764858	Test.3	V5 (D56)	0	0	0	0	0	0
ERR3764859	Test.3	V5 (D56)	0	0	0	0	0	0
ERR3764860	Test.3	V5 (D56)	0	0	0	0	0	0
ERR3764861	Test.3	V5 (D56)	0	0	0	0	0	0
