# Supplementary material for: Improved gut microbiome recovery following drug therapy is linked to abundance and replication of probiotic strains
Source: Gut Microbes. 2022 Aug 2;14(1):2094664. doi: 10.1080/19490976.2022.2094664 (PMC9348039; doi:10.1080/19490976.2022.2094664)
Supplement: Supplemental Material [file KGMI_A_2094664_SM2715.zip › Table S4.xlsx]

## Sheet: alpha div. (non parametric)
Alpha Diversity
Data	metric	comparing	timepoint	Test	Test statistic	p value	FDR	significance **** : < 0.0001 ; ***: < 0.001; **: < 0.01; *: < 0.05; . : < 0.1
Kraken2 species	Inverse Simpson	intervention	D0	Wilcoxon Rank-Sum	2522	0.283905	0.740978
Kraken2 species	Inverse Simpson	intervention	D14	Wilcoxon Rank-Sum	2215	0.783279	0.827394
Kraken2 species	Inverse Simpson	intervention	D28	Wilcoxon Rank-Sum	2119	0.57805	0.827394
Kraken2 species	Inverse Simpson	intervention	D42	Wilcoxon Rank-Sum	2005	0.230446	0.740978
Kraken2 species	Inverse Simpson	visit	D0 v. D14	Wilcoxon Signed-Rank	7362	2.88451e-10	2.59606e-09	****
Kraken2 species	Inverse Simpson	visit	D0 v. D28	Wilcoxon Signed-Rank	5925	0.00184841	0.00277261	**
Kraken2 species	Inverse Simpson	visit	D0 v. D42	Wilcoxon Signed-Rank	5876	0.00265801	0.00299027	**
Kraken2 species	Inverse Simpson	recovery/non-recovery	D0	Wilcoxon Rank-Sum	1589	0.345066	0.345066
Kraken2 species	Inverse Simpson	recovery/non-recovery	D14	Wilcoxon Rank-Sum	957	1.66162e-05	2.21549e-05	****
Kraken2 species	Inverse Simpson	recovery/non-recovery	D28	Wilcoxon Rank-Sum	564	1.58835e-10	6.35339e-10	****
Kraken2 species	Inverse Simpson	recovery/non-recovery	D42 – D0 difference	Wilcoxon Rank-Sum	2453	7.739e-06	1.16085e-05	****
Kraken2 species	Inverse Simpson	recovery	D0 v. D42	Wilcoxon Signed-Rank	674	0.1611	0.1611
Kraken2 species	Inverse Simpson	non-recovery	D0 v. D42	Wilcoxon Signed-Rank	1523	3.205e-08	9.615e-08	****
Kraken2 species	observed species	intervention	D0	Wilcoxon Rank-Sum	2427	0.513424	0.827394
Kraken2 species	observed species	intervention	D14	Wilcoxon Rank-Sum	2628.5	0.123494	0.740978
Kraken2 species	observed species	intervention	D28	Wilcoxon Rank-Sum	2294	0.827394	0.827394
Kraken2 species	observed species	intervention	D42	Wilcoxon Rank-Sum	2064.5	0.348569	0.740978
Kraken2 species	observed species	visit	D0 v. D14	Wilcoxon Signed-Rank	6922	9.9456e-08	2.98368e-07	****
Kraken2 species	observed species	visit	D0 v. D28	Wilcoxon Signed-Rank	5576.5	0.0193033	0.0193033	*
Kraken2 species	observed species	visit	D0 v. D42	Wilcoxon Signed-Rank	5900	0.00222784	0.00286437	**
Kraken2 species	Shannon	intervention	D0	Wilcoxon Rank-Sum	2482	0.370489	0.740978
Kraken2 species	Shannon	intervention	D14	Wilcoxon Rank-Sum	2214	0.7799	0.827394
Kraken2 species	Shannon	intervention	D28	Wilcoxon Rank-Sum	2154	0.688796	0.827394
Kraken2 species	Shannon	intervention	D42	Wilcoxon Rank-Sum	2050	0.316741	0.740978
Kraken2 species	Shannon	visit	D0 v. D14	Wilcoxon Signed-Rank	7183	3.4768e-09	1.56456e-08	****
Kraken2 species	Shannon	visit	D0 v. D28	Wilcoxon Signed-Rank	5930	0.00178004	0.00277261	**
Kraken2 species	Shannon	visit	D0 v. D42	Wilcoxon Signed-Rank	6119	0.000393503	0.000885383	***
Kraken2 species	Test/Control group assignment	recovery/non-recovery	all timepoints	Chi square test	3.0814	0.09545	-	.
HUMAnN2 pathway functions	Inverse Simpson	intervention	D0	Wilcoxon Rank-Sum	1865	0.983659	0.983659
HUMAnN2 pathway functions	Inverse Simpson	intervention	D14	Wilcoxon Rank-Sum	1797	0.747007	0.983659
HUMAnN2 pathway functions	Inverse Simpson	intervention	D28	Wilcoxon Rank-Sum	1886	0.89814	0.983659
HUMAnN2 pathway functions	Inverse Simpson	intervention	D42	Wilcoxon Rank-Sum	2070	0.284541	0.983659
HUMAnN2 pathway functions	Inverse Simpson	visit	D0 v. D14	Wilcoxon Signed-Rank	2577	0.00270366	0.00608323	**
HUMAnN2 pathway functions	Inverse Simpson	visit	D0 v. D28	Wilcoxon Signed-Rank	1941	3.75428e-06	1.68943e-05	****
HUMAnN2 pathway functions	Inverse Simpson	visit	D0 v. D42	Wilcoxon Signed-Rank	2771	0.0122834	0.0184252	*
HUMAnN2 pathway functions	observed pathways	intervention	D0	Wilcoxon Rank-Sum	1791.5	0.72577	0.983659
HUMAnN2 pathway functions	observed pathways	intervention	D14	Wilcoxon Rank-Sum	1837.5	0.908276	0.983659
HUMAnN2 pathway functions	observed pathways	intervention	D28	Wilcoxon Rank-Sum	1952	0.641236	0.983659
HUMAnN2 pathway functions	observed pathways	intervention	D42	Wilcoxon Rank-Sum	1718	0.467157	0.983659
HUMAnN2 pathway functions	observed species	visit	D0 v. D14	Wilcoxon Signed-Rank	3729	0.955174	0.955174
HUMAnN2 pathway functions	observed species	visit	D0 v. D28	Wilcoxon Signed-Rank	2087.5	3.39738e-05	0.000101921	***
HUMAnN2 pathway functions	observed species	visit	D0 v. D42	Wilcoxon Signed-Rank	2729	0.00902173	0.0162391	*
HUMAnN2 pathway functions	Shannon	intervention	D0	Wilcoxon Rank-Sum	1827	0.865816	0.983659
HUMAnN2 pathway functions	Shannon	intervention	D14	Wilcoxon Rank-Sum	1833	0.890041	0.983659
HUMAnN2 pathway functions	Shannon	intervention	D28	Wilcoxon Rank-Sum	1871	0.959163	0.983659
HUMAnN2 pathway functions	Shannon	intervention	D42	Wilcoxon Rank-Sum	1891	0.877914	0.983659
HUMAnN2 pathway functions	Shannon	visit	D0 v. D14	Wilcoxon Signed-Rank	2978	0.0482669	0.0620574	.
HUMAnN2 pathway functions	Shannon	visit	D0 v. D28	Wilcoxon Signed-Rank	1925	3.07985e-06	1.68943e-05	****
HUMAnN2 pathway functions	Shannon	visit	D0 v. D42	Wilcoxon Signed-Rank	3041	0.0696705	0.0783794	.

## Sheet: beta div. (PERMANOVA)
Beta Diversity – PERMANOVA (adonis2)
Data	metric	comparing	timepoints	Test	Test statistic	p value	FDR	significance **** : < 0.0001 ; ***: < 0.001; **: < 0.01; *: < 0.05; . : < 0.1
Kraken2	Bray-Curtis dissimilarity	intervention	D0	adonis2	0.708845	0.847	0.847
Kraken2	Bray-Curtis dissimilarity	intervention	D14	adonis2	3.18729	0.001	0.004	**
Kraken2	Bray-Curtis dissimilarity	intervention	D28	adonis2	2.10457	0.004	0.008	**
Kraken2	Bray-Curtis dissimilarity	intervention	D42	adonis2	1.00251	0.439	0.585333
Kraken2	Bray-Curtis dissimilarity	visit	D0 v. D14	adonis2	38.9546	0.001	0.001	**
Kraken2	Bray-Curtis dissimilarity	visit	D0 v. D28	adonis2	25.1942	0.001	0.001	**
Kraken2	Bray-Curtis dissimilarity	visit	D0 v. D42	adonis2	20.0561	0.001	0.001	**
Kraken2	Bray-Curtis dissimilarity	recovery/non-recovery	D0	adonis2	2.29032	0.005	0.005	**
Kraken2	Bray-Curtis dissimilarity	recovery/non-recovery	D14	adonis2	3.15588	0.001	0.00133333	**
Kraken2	Bray-Curtis dissimilarity	recovery/non-recovery	D28	adonis2	4.7415	0.001	0.00133333	**
Kraken2	Bray-Curtis dissimilarity	recovery/non-recovery	D42	adonis2	7.2966	0.001	0.00133333	**
Kraken2	Bray-Curtis dissimilarity	visit (recovery/non-recovery sample subset)	D0 v. D14	adonis2	34.981	0.001	0.001	**
Kraken2	Bray-Curtis dissimilarity	visit (recovery/non-recovery sample subset)	D0 v. D28	adonis2	22.7804	0.001	0.001	**
Kraken2	Bray-Curtis dissimilarity	visit (recovery/non-recovery sample subset)	D0 v. D42	adonis2	18.2058	0.001	0.001	**
HUMAnN2	Bray-Curtis dissimilarity	intervention	D0	adonis2	0.933906	0.501	0.668
HUMAnN2	Bray-Curtis dissimilarity	intervention	D14	adonis2	4.39019	0.001	0.004	**
HUMAnN2	Bray-Curtis dissimilarity	intervention	D28	adonis2	1.89984	0.029	0.058	.
HUMAnN2	Bray-Curtis dissimilarity	intervention	D42	adonis2	0.789703	0.682	0.682
HUMAnN2	Bray-Curtis dissimilarity	visit	D0 v. D14	adonis2	38.9546	0.001	0.001	**
HUMAnN2	Bray-Curtis dissimilarity	visit	D0 v. D28	adonis2	25.1942	0.001	0.001	**
HUMAnN2	Bray-Curtis dissimilarity	visit	D0 v. D42	adonis2	20.0561	0.001	0.001	**

## Sheet: beta div. (non-parametric)
Beta Diversity – Non-Parametric
Data	metric	comparing	timepoints	Test	Test statistic	p value	FDR	significance **** : < 0.0001 ; ***: < 0.001; **: < 0.01; *: < 0.05; . : < 0.1
HUMAnN2	Bray-Curtis dissimilarity	intervention	D0-D14	Wilcoxon Rank-Sum	1760	0.6086	1
HUMAnN2	Bray-Curtis dissimilarity	intervention	D0-D28	Wilcoxon Rank-Sum	1989	0.5122	1
HUMAnN2	Bray-Curtis dissimilarity	intervention	D0-D42	Wilcoxon Rank-Sum	2123	0.1797	0.5392
HUMAnN2	Bray-Curtis dissimilarity	intervention	D0-D0 within intervention group	Wilcoxon Rank-Sum	1485	0.0548	0.2193
HUMAnN2	Bray-Curtis dissimilarity	intervention	D14-D14 within intervention group	Wilcoxon Rank-Sum	2399	0.0059	0.0235	*
HUMAnN2	Bray-Curtis dissimilarity	intervention	D28-D28 within intervention group	Wilcoxon Rank-Sum	1379	0.0138	0.0551	.
HUMAnN2	Bray-Curtis dissimilarity	intervention	D42-D42 within intervention group	Wilcoxon Rank-Sum	2330	0.0163	0.0653	.
Kraken 2	Bray-Curtis dissimilarity	intervention	D0-D0 within intervention group	Wilcoxon Rank-Sum	2550	0.1747	0.6989
Kraken 2	Bray-Curtis dissimilarity	intervention	D0-D14	Wilcoxon Rank-Sum	2500	0.2565	0.7695
Kraken 2	Bray-Curtis dissimilarity	intervention	D0-D28	Wilcoxon Rank-Sum	2624	0.0917	0.2751
Kraken 2	Bray-Curtis dissimilarity	intervention	D0-D42	Wilcoxon Rank-Sum	2816	0.0111	0.0332	*
Kraken 2	Bray-Curtis dissimilarity	intervention	D14-D14 within intervention group	Wilcoxon Rank-Sum	2822	0.0102	0.041	*
Kraken 2	Bray-Curtis dissimilarity	intervention	D28-D28 within intervention group	Wilcoxon Rank-Sum	1865	0.0917	0.3668
Kraken 2	Bray-Curtis dissimilarity	intervention	D42-D42 within intervention group	Wilcoxon Rank-Sum	2804	0.0129	0.0515	.
Kraken 2	Bray-Curtis dissimilarity	recovery/non-recovery	D0-D0 within intervention group	Wilcoxon Rank-Sum	1522	0.1934	0.7736
Kraken 2	Bray-Curtis dissimilarity	recovery/non-recovery	D0-D14	Wilcoxon Rank-Sum	2224	0.0152	0.0455	*
Kraken 2	Bray-Curtis dissimilarity	recovery/non-recovery	D0-D28	Wilcoxon Rank-Sum	2603	0	0	****
Kraken 2	Bray-Curtis dissimilarity	recovery/non-recovery	D0-D42	Wilcoxon Rank-Sum	2620	0	0	****
Kraken 2	Bray-Curtis dissimilarity	recovery/non-recovery	D14-D14 within intervention group	Wilcoxon Rank-Sum	2854	0	0	****
Kraken 2	Bray-Curtis dissimilarity	recovery/non-recovery	D28-D28 within intervention group	Wilcoxon Rank-Sum	3050	0	0	****
Kraken 2	Bray-Curtis dissimilarity	recovery/non-recovery	D42-D42 within intervention group	Wilcoxon Rank-Sum	2977	0	0	****
