# Supplementary material for: Improved gut microbiome recovery following drug therapy is linked to abundance and replication of probiotic strains
Source: Gut Microbes. 2022 Aug 2;14(1):2094664. doi: 10.1080/19490976.2022.2094664 (PMC9348039; doi:10.1080/19490976.2022.2094664)
Supplement: Supplemental Material [file KGMI_A_2094664_SM2715.zip › Table S5.xlsx]

## Sheet: feature DA
feat	variable	comparison	mean_CLR_difference	FDR	prevalence	mean_read_count	mean_Relative_Abundance	taxonomic_rank	Genus	Species
k2_0119507	visit	Ctrl D0 v. Ctrl D48 CLR	2.17984	3.87781e-12	1	1.32169e+06	0.0265838	d__Bacteria;p__Actinobacteriota;c__Coriobacteriia;o__Coriobacteriales;f__Eggerthellaceae;g__Eggerthella;s__Eggerthella lenta;119507;1	Eggerthella	Eggerthella lenta
k2_0130645	visit	Ctrl D0 v. Ctrl D48 CLR	1.83523	4.02098e-13	0.99044	6348.26	0.000136928	d__Bacteria;p__Actinobacteriota;c__Actinobacteria;o__Actinomycetales;f__Actinomycetaceae;g__Actinomyces;s__Actinomyces johnsonii;130645;1	Actinomyces	Actinomyces johnsonii
k2_0115924	visit	Ctrl D0 v. Ctrl D48 CLR	1.73146	3.09049e-06	1	31701.5	0.00057115	d__Bacteria;p__Firmicutes;c__Bacilli;o__Erysipelotrichales;f__Erysipelatoclostridiaceae;g__Erysipelatoclostridium;s__Erysipelatoclostridium ramosum;115924;1	Erysipelatoclostridium	Erysipelatoclostridium ramosum
k2_0156659	visit	Ctrl D0 v. Ctrl D48 CLR	1.45043	3.87781e-12	1	48571	0.00110104	d__Bacteria;p__Actinobacteriota;c__Coriobacteriia;o__Coriobacteriales;f__Eggerthellaceae;g__Eggerthella;s__Eggerthella timonensis;156659;1	Eggerthella	Eggerthella timonensis
k2_0174817	visit	Ctrl D0 v. Ctrl D48 CLR	1.35801	7.76231e-08	0.959847	2844.74	5.98329e-05	d__Bacteria;p__Actinobacteriota;c__Actinobacteria;o__Actinomycetales;f__Actinomycetaceae;g__Actinomyces;s__Actinomyces sp000195595;174817;1	Actinomyces	Actinomyces sp000195595
k2_0106961	visit	Ctrl D0 v. Ctrl D48 CLR	1.30376	2.47364e-09	1	144286	0.00260735	d__Bacteria;p__Firmicutes_A;c__Clostridia;o__Lachnospirales;f__Lachnospiraceae;g__Clostridium_M;s__Clostridium_M bolteae;106961;1	Clostridium_M	Clostridium_M bolteae
k2_0102924	visit	Ctrl D0 v. Ctrl D48 CLR	1.21171	0.000116655	1	530038	0.00880741	d__Bacteria;p__Firmicutes_A;c__Clostridia;o__Lachnospirales;f__Lachnospiraceae;g__Faecalicatena;s__Faecalicatena gnavus;102924;1	Faecalicatena	Faecalicatena gnavus
k2_0111080	visit	Ctrl D0 v. Ctrl D48 CLR	1.09953	1.24141e-08	1	39528.4	0.000805968	d__Bacteria;p__Firmicutes_A;c__Clostridia;o__Oscillospirales;f__Oscillospiraceae;g__Flavonifractor;s__Flavonifractor plautii;111080;1	Flavonifractor	Flavonifractor plautii
k2_0145747	visit	Ctrl D0 v. Ctrl D48 CLR	1.09803	0.000180074	1	28720.3	0.000524046	d__Bacteria;p__Bacteroidota;c__Bacteroidia;o__Bacteroidales;f__Bacteroidaceae;g__Bacteroides;s__Bacteroides caecimuris;145747;1	Bacteroides	Bacteroides caecimuris
k2_0110317	visit	Ctrl D0 v. Ctrl D48 CLR	1.0796	1.61709e-05	1	26794.8	0.000451866	d__Bacteria;p__Firmicutes_A;c__Clostridia;o__Lachnospirales;f__Lachnospiraceae;g__Clostridium_Q;s__Clostridium_Q symbiosum;110317;1	Clostridium_Q	Clostridium_Q symbiosum
k2_0156908	visit	Ctrl D0 v. Ctrl D48 CLR	1.0715	2.15702e-08	0.994264	2965.16	6.31881e-05	d__Bacteria;p__Actinobacteriota;c__Actinobacteria;o__Actinomycetales;f__Actinomycetaceae;g__Actinomyces;s__Actinomyces gerencseriae;156908;1	Actinomyces	Actinomyces gerencseriae
k2_0103776	visit	Ctrl D0 v. Ctrl D48 CLR	1.01185	7.5135e-06	1	48269.3	0.00109323	d__Bacteria;p__Firmicutes_A;c__Clostridia;o__Lachnospirales;f__Lachnospiraceae;g__Clostridium_M;s__Clostridium_M clostridioforme;103776;1	Clostridium_M	Clostridium_M clostridioforme
k2_0120706	visit	Ctrl D0 v. Ctrl D48 CLR	1.00712	0.0119233	1	118567	0.00235863	d__Bacteria;p__Firmicutes_A;c__Clostridia;o__Lachnospirales;f__Lachnospiraceae;g__Sellimonas;s__Sellimonas intestinalis;120706;1	Sellimonas	Sellimonas intestinalis
k2_0098104	visit	Ctrl D0 v. Ctrl D48 CLR	1.00488	0.00233143	0.982792	7584.35	0.000144836	d__Bacteria;p__Proteobacteria;c__Gammaproteobacteria;o__Enterobacterales;f__Enterobacteriaceae;g__Escherichia;s__Escherichia marmotae;98104;1	Escherichia	Escherichia marmotae
k2_0105664	visit	Ctrl D0 v. Ctrl D48 CLR	1.00183	0.00017666	1	216975	0.00384653	d__Bacteria;p__Firmicutes;c__Bacilli;o__Erysipelotrichales;f__Erysipelotrichaceae;g__Absiella;s__Absiella innocuum;105664;1	Absiella	Absiella innocuum
k2_0068795	visit	Ctrl D0 v. Ctrl D48 CLR	0.986631	0.00758434	1	214840	0.00329118	d__Bacteria;p__Proteobacteria;c__Gammaproteobacteria;o__Enterobacterales;f__Enterobacteriaceae;g__Escherichia;s__Escherichia coli_D;68795;1	Escherichia	Escherichia coli_D
k2_0163149	visit	Ctrl D0 v. Ctrl D48 CLR	0.986555	3.2368e-05	1	6566.64	0.000140347	d__Bacteria;p__Firmicutes;c__Bacilli;o__Erysipelotrichales;f__Erysipelatoclostridiaceae;g__Massiliomicrobiota;s__Massiliomicrobiota timonensis;163149;1	Massiliomicrobiota	Massiliomicrobiota timonensis
k2_0103063	visit	Ctrl D0 v. Ctrl D48 CLR	0.985559	0.0203749	0.984704	10328.5	0.000199279	d__Bacteria;p__Proteobacteria;c__Gammaproteobacteria;o__Enterobacterales;f__Enterobacteriaceae;g__Escherichia;s__Escherichia sp000208585;103063;1	Escherichia	Escherichia sp000208585
k2_0135677	visit	Ctrl D0 v. Ctrl D48 CLR	0.978798	5.07058e-06	1	2383.21	4.9283e-05	d__Bacteria;p__Actinobacteriota;c__Actinobacteria;o__Propionibacteriales;f__Propionibacteriaceae;g__Pseudopropionibacterium;s__Pseudopropionibacterium propionicum;135677;1	Pseudopropionibacterium	Pseudopropionibacterium propionicum
k2_0106258	visit	Ctrl D0 v. Ctrl D48 CLR	0.957623	0.00362843	1	150491	0.00273666	d__Bacteria;p__Bacteroidota;c__Bacteroidia;o__Bacteroidales;f__Bacteroidaceae;g__Bacteroides;s__Bacteroides xylanisolvens;106258;1	Bacteroides	Bacteroides xylanisolvens
k2_0127189	visit	Ctrl D0 v. Ctrl D48 CLR	0.944408	7.68009e-08	1	77706.8	0.00153331	d__Bacteria;p__Firmicutes_A;c__Clostridia;o__Oscillospirales;f__Oscillospiraceae;g__Flavonifractor;s__Flavonifractor sp000508885;127189;1	Flavonifractor	Flavonifractor sp000508885
k2_0143241	visit	Ctrl D0 v. Ctrl D48 CLR	0.936666	0.00128985	1	10820	0.000206071	d__Bacteria;p__Bacteroidota;c__Bacteroidia;o__Bacteroidales;f__Bacteroidaceae;g__Bacteroides;s__Bacteroides acidifaciens;143241;1	Bacteroides	Bacteroides acidifaciens
k2_0045613	visit	Ctrl D0 v. Ctrl D48 CLR	0.934397	0.00160293	0.984704	93574.4	0.00156391	d__Bacteria;p__Proteobacteria;c__Gammaproteobacteria;o__Enterobacterales;f__Enterobacteriaceae;g__Klebsiella;s__Klebsiella pneumoniae;45613;1	Klebsiella	Klebsiella pneumoniae
k2_0122518	visit	Ctrl D0 v. Ctrl D48 CLR	0.934393	0.000639747	0.998088	9618.63	0.00022099	d__Bacteria;p__Firmicutes;c__Bacilli;o__Erysipelotrichales;f__Erysipelatoclostridiaceae;g__Massiliomicrobiota;s__Massiliomicrobiota sp002160815;122518;1	Massiliomicrobiota	Massiliomicrobiota sp002160815
k2_0094903	visit	Ctrl D0 v. Ctrl D48 CLR	0.933143	0.00356739	0.992352	6848.41	0.000128019	d__Bacteria;p__Proteobacteria;c__Gammaproteobacteria;o__Enterobacterales;f__Enterobacteriaceae;g__Escherichia;s__Escherichia albertii;94903;1	Escherichia	Escherichia albertii
k2_0139240	visit	Ctrl D0 v. Ctrl D48 CLR	0.932688	0.0146036	0.99044	8737.81	0.000169422	d__Bacteria;p__Proteobacteria;c__Gammaproteobacteria;o__Enterobacterales;f__Enterobacteriaceae;g__Escherichia;s__Escherichia sp001660175;139240;1	Escherichia	Escherichia sp001660175
k2_0097547	visit	Ctrl D0 v. Ctrl D48 CLR	0.920564	0.0125311	1	33755.1	0.00063015	d__Bacteria;p__Proteobacteria;c__Gammaproteobacteria;o__Enterobacterales;f__Enterobacteriaceae;g__Escherichia;s__Escherichia coli_C;97547;1	Escherichia	Escherichia coli_C
k2_0147909	visit	Ctrl D0 v. Ctrl D48 CLR	0.917732	0.0123528	0.99044	18794	0.000334782	d__Bacteria;p__Proteobacteria;c__Gammaproteobacteria;o__Enterobacterales;f__Enterobacteriaceae;g__Escherichia;s__Escherichia sp002965065;147909;1	Escherichia	Escherichia sp002965065
k2_0135538	visit	Ctrl D0 v. Ctrl D48 CLR	0.916695	3.05155e-07	1	12516.6	0.000231395	d__Bacteria;p__Firmicutes_A;c__Clostridia;o__Lachnospirales;f__Lachnospiraceae;g__Clostridium_M;s__Clostridium_M sp000155435;135538;1	Clostridium_M	Clostridium_M sp000155435
k2_0126344	visit	Ctrl D0 v. Ctrl D48 CLR	0.906406	1.34937e-05	1	44151.2	0.000882176	d__Bacteria;p__Firmicutes_A;c__Clostridia;o__Oscillospirales;f__Butyricicoccaceae;g__Agathobaculum;s__Agathobaculum sp900291975;126344;1	Agathobaculum	Agathobaculum sp900291975
k2_0159455	visit	Ctrl D0 v. Ctrl D48 CLR	0.893722	0.000919875	1	5068.04	9.18535e-05	d__Bacteria;p__Bacteroidota;c__Bacteroidia;o__Bacteroidales;f__Bacteroidaceae;g__Bacteroides;s__Bacteroides cutis;159455;1	Bacteroides	Bacteroides cutis
k2_0170748	visit	Ctrl D0 v. Ctrl D48 CLR	0.886923	0.00195758	1	3918.93	8.12122e-05	d__Bacteria;p__Bacteroidota;c__Bacteroidia;o__Bacteroidales;f__Bacteroidaceae;g__Bacteroides;s__Bacteroides bouchesdurhonensis;170748;1	Bacteroides	Bacteroides bouchesdurhonensis
k2_0100987	visit	Ctrl D0 v. Ctrl D48 CLR	0.88165	0.0138819	1	278244	0.00479287	d__Bacteria;p__Bacteroidota;c__Bacteroidia;o__Bacteroidales;f__Bacteroidaceae;g__Bacteroides;s__Bacteroides ovatus;100987;1	Bacteroides	Bacteroides ovatus
k2_0155800	visit	Ctrl D0 v. Ctrl D48 CLR	0.881058	0.00158577	1	5650.25	0.000111086	d__Bacteria;p__Bacteroidota;c__Bacteroidia;o__Bacteroidales;f__Bacteroidaceae;g__Bacteroides;s__Bacteroides oleiciplenus;155800;1	Bacteroides	Bacteroides oleiciplenus
k2_0145382	visit	Ctrl D0 v. Ctrl D48 CLR	0.87564	0.00461967	1	10367.8	0.000187249	d__Bacteria;p__Bacteroidota;c__Bacteroidia;o__Bacteroidales;f__Bacteroidaceae;g__Bacteroides;s__Bacteroides congonensis;145382;1	Bacteroides	Bacteroides congonensis
k2_0136766	visit	Ctrl D0 v. Ctrl D48 CLR	0.86555	0.00161466	0.998088	38108.2	0.000626622	d__Bacteria;p__Bacteroidota;c__Bacteroidia;o__Bacteroidales;f__Bacteroidaceae;g__Bacteroides_A;s__Bacteroides_A sp900066455;136766;1	Bacteroides_A	Bacteroides_A sp900066455
k2_0014020	visit	Ctrl D0 v. Ctrl D48 CLR	0.861584	0.034043	1	143219	0.00285446	d__Bacteria;p__Proteobacteria;c__Gammaproteobacteria;o__Enterobacterales;f__Enterobacteriaceae;g__Escherichia;s__Escherichia flexneri;14020;1	Escherichia	Escherichia flexneri
k2_0063285	visit	Ctrl D0 v. Ctrl D48 CLR	0.861276	0.0263982	0.998088	81112.1	0.00159729	d__Bacteria;p__Proteobacteria;c__Gammaproteobacteria;o__Enterobacterales;f__Enterobacteriaceae;g__Escherichia;s__Escherichia dysenteriae;63285;1	Escherichia	Escherichia dysenteriae
k2_0153647	visit	Ctrl D0 v. Ctrl D48 CLR	0.860433	7.97659e-08	1	43640.7	0.000876572	d__Bacteria;p__Actinobacteriota;c__Coriobacteriia;o__Coriobacteriales;f__Eggerthellaceae;g__Gordonibacter;s__Gordonibacter massiliensis;153647;1	Gordonibacter	Gordonibacter massiliensis
k2_0134695	visit	Ctrl D0 v. Ctrl D48 CLR	0.857043	0.000119029	1	167175	0.00344537	d__Bacteria;p__Firmicutes_A;c__Clostridia;o__Lachnospirales;f__Lachnospiraceae;g__Blautia;s__Blautia sp001304935;134695;1	Blautia	Blautia sp001304935
k2_0115854	visit	Ctrl D0 v. Ctrl D48 CLR	0.849241	1.49255e-05	1	18203.7	0.00030659	d__Bacteria;p__Firmicutes_A;c__Clostridia;o__Lachnospirales;f__Lachnospiraceae;g__Hungatella;s__Hungatella effluvii;115854;1	Hungatella	Hungatella effluvii
k2_0106447	visit	Ctrl D0 v. Ctrl D48 CLR	0.835266	7.51633e-05	1	138252	0.00245816	d__Bacteria;p__Firmicutes_A;c__Clostridia;o__Lachnospirales;f__Lachnospiraceae;g__Eisenbergiella;s__Eisenbergiella tayi;106447;1	Eisenbergiella	Eisenbergiella tayi
k2_0131440	visit	Ctrl D0 v. Ctrl D48 CLR	0.834031	0.00699348	1	21909.7	0.000427956	d__Bacteria;p__Bacteroidota;c__Bacteroidia;o__Bacteroidales;f__Bacteroidaceae;g__Bacteroides;s__Bacteroides finegoldii;131440;1	Bacteroides	Bacteroides finegoldii
k2_0085004	visit	Ctrl D0 v. Ctrl D48 CLR	0.829538	0.00193202	0.904398	209117	0.00173839	d__Bacteria;p__Proteobacteria;c__Gammaproteobacteria;o__Enterobacterales;f__Enterobacteriaceae;g__Klebsiella;s__Klebsiella variicola;85004;1	Klebsiella	Klebsiella variicola
k2_0133462	visit	Ctrl D0 v. Ctrl D48 CLR	0.827168	0.00255434	1	13078.5	0.000266844	d__Bacteria;p__Bacteroidota;c__Bacteroidia;o__Bacteroidales;f__Bacteroidaceae;g__Bacteroides_B;s__Bacteroides_B sartorii;133462;1	Bacteroides_B	Bacteroides_B sartorii
k2_0055247	visit	Ctrl D0 v. Ctrl D48 CLR	0.824606	0.0851656	0.998088	199603	0.00362164	d__Bacteria;p__Proteobacteria;c__Gammaproteobacteria;o__Enterobacterales;f__Enterobacteriaceae;g__Escherichia;s__Escherichia coli;55247;1	Escherichia	Escherichia coli
k2_0138070	visit	Ctrl D0 v. Ctrl D48 CLR	0.824244	0.000599688	0.998088	7286.75	0.000207928	d__Bacteria;p__Bacteroidota;c__Bacteroidia;o__Bacteroidales;f__Bacteroidaceae;g__Bacteroides;s__Bacteroides togonis;138070;1	Bacteroides	Bacteroides togonis
k2_0123201	visit	Ctrl D0 v. Ctrl D48 CLR	0.822354	0.00017666	1	12382.7	0.000294471	d__Bacteria;p__Firmicutes_A;c__Clostridia;o__Lachnospirales;f__Lachnospiraceae;g__Anaerostipes;s__Anaerostipes caccae;123201;1	Anaerostipes	Anaerostipes caccae
k2_0134154	visit	Ctrl D0 v. Ctrl D48 CLR	0.822038	0.00032289	0.998088	3812.3	7.69029e-05	d__Bacteria;p__Bacteroidota;c__Bacteroidia;o__Bacteroidales;f__Bacteroidaceae;g__Bacteroides;s__Bacteroides faecichinchillae;134154;1	Bacteroides	Bacteroides faecichinchillae
k2_0105537	visit	Ctrl D0 v. Ctrl D48 CLR	0.820725	0.0832217	1	243547	0.00498255	d__Bacteria;p__Bacteroidota;c__Bacteroidia;o__Bacteroidales;f__Bacteroidaceae;g__Bacteroides_B;s__Bacteroides_B dorei;105537;1	Bacteroides_B	Bacteroides_B dorei
k2_0120064	visit	Ctrl D0 v. Ctrl D48 CLR	0.819854	0.000299039	1	17386.2	0.000384553	d__Bacteria;p__Bacteroidota;c__Bacteroidia;o__Bacteroidales;f__Bacteroidaceae;g__Bacteroides;s__Bacteroides salyersiae;120064;1	Bacteroides	Bacteroides salyersiae
k2_0146814	visit	Ctrl D0 v. Ctrl D48 CLR	0.814391	2.20992e-05	1	37841.2	0.000987867	d__Bacteria;p__Firmicutes_A;c__Clostridia;o__Lachnospirales;f__Lachnospiraceae;g__Dorea;s__Dorea faecis;146814;1	Dorea	Dorea faecis
k2_0120498	visit	Ctrl D0 v. Ctrl D48 CLR	0.811548	7.5135e-06	1	7504.26	0.000151752	d__Bacteria;p__Firmicutes_A;c__Clostridia;o__Lachnospirales;f__Lachnospiraceae;g__Clostridium_M;s__Clostridium_M citroniae;120498;1	Clostridium_M	Clostridium_M citroniae
k2_0110688	visit	Ctrl D0 v. Ctrl D48 CLR	0.811034	0.0437963	0.992352	12397.6	0.000241944	d__Bacteria;p__Proteobacteria;c__Gammaproteobacteria;o__Enterobacterales;f__Enterobacteriaceae;g__Escherichia;s__Escherichia fergusonii;110688;1	Escherichia	Escherichia fergusonii
k2_0138401	visit	Ctrl D0 v. Ctrl D48 CLR	0.803369	0.000340016	0.998088	3235.22	6.60629e-05	d__Bacteria;p__Bacteroidota;c__Bacteroidia;o__Bacteroidales;f__Bacteroidaceae;g__Bacteroides;s__Bacteroides gallinarum;138401;1	Bacteroides	Bacteroides gallinarum
k2_0118343	visit	Ctrl D0 v. Ctrl D48 CLR	0.803326	0.0436165	1	140589	0.00297662	d__Bacteria;p__Firmicutes_C;c__Negativicutes;o__Veillonellales;f__Dialisteraceae;g__Dialister;s__Dialister invisus;118343;1	Dialister	Dialister invisus
k2_0141752	visit	Ctrl D0 v. Ctrl D48 CLR	0.796035	0.0024156	0.998088	3956.97	8.52627e-05	d__Bacteria;p__Bacteroidota;c__Bacteroidia;o__Bacteroidales;f__Bacteroidaceae;g__Bacteroides;s__Bacteroides ndongoniae;141752;1	Bacteroides	Bacteroides ndongoniae
k2_0123574	visit	Ctrl D0 v. Ctrl D48 CLR	0.789873	0.0265343	1	12591.8	0.000223021	d__Bacteria;p__Bacteroidota;c__Bacteroidia;o__Bacteroidales;f__Bacteroidaceae;g__Bacteroides;s__Bacteroides sp900066265;123574;1	Bacteroides	Bacteroides sp900066265
k2_0127422	visit	Ctrl D0 v. Ctrl D48 CLR	0.788804	0.00129568	0.994264	2546.41	5.11186e-05	d__Bacteria;p__Bacteroidota;c__Bacteroidia;o__Bacteroidales;f__Coprobacteraceae;g__Coprobacter;s__Coprobacter secundus;127422;1	Coprobacter	Coprobacter secundus
k2_0163654	visit	Ctrl D0 v. Ctrl D48 CLR	0.787079	0.00128161	1	7355.24	0.00013645	d__Bacteria;p__Bacteroidota;c__Bacteroidia;o__Bacteroidales;f__P3;g__Phil12;s__Phil12 sp002633275;163654;1	Phil12	Phil12 sp002633275
k2_0140764	visit	Ctrl D0 v. Ctrl D48 CLR	0.777459	5.42471e-05	1	26980.5	0.000590837	d__Bacteria;p__Firmicutes_A;c__Clostridia;o__Oscillospirales;f__Acutalibacteraceae;g__Anaeromassilibacillus;s__Anaeromassilibacillus sp001305115;140764;1	Anaeromassilibacillus	Anaeromassilibacillus sp001305115
k2_0133727	visit	Ctrl D0 v. Ctrl D48 CLR	0.761141	0.000685985	1	15097.1	0.00026818	d__Bacteria;p__Firmicutes_A;c__Clostridia;o__Lachnospirales;f__Lachnospiraceae;g__Hungatella;s__Hungatella hathewayi;133727;1	Hungatella	Hungatella hathewayi
k2_0142244	visit	Ctrl D0 v. Ctrl D48 CLR	0.757513	0.000314556	1	39880	0.000931863	d__Bacteria;p__Firmicutes_A;c__Clostridia;o__Lachnospirales;f__Lachnospiraceae;g__Dorea;s__Dorea scindens;142244;1	Dorea	Dorea scindens
k2_0149195	visit	Ctrl D0 v. Ctrl D48 CLR	0.750507	3.09049e-06	1	70682.6	0.00187455	d__Bacteria;p__Firmicutes_A;c__Clostridia;o__Oscillospirales;f__Ruminococcaceae;g__Ruthenibacterium;s__Ruthenibacterium sp003149955;149195;1	Ruthenibacterium	Ruthenibacterium sp003149955
k2_0098969	visit	Ctrl D0 v. Ctrl D48 CLR	0.745077	0.00449614	0.99044	2157.85	4.22464e-05	d__Bacteria;p__Firmicutes;c__Bacilli;o__Lactobacillales;f__Streptococcaceae;g__Streptococcus;s__Streptococcus sanguinis;98969;1	Streptococcus	Streptococcus sanguinis
k2_0127531	visit	Ctrl D0 v. Ctrl D48 CLR	0.744731	0.000380702	1	59614.8	0.00129875	d__Bacteria;p__Firmicutes_A;c__Clostridia;o__Lachnospirales;f__Lachnospiraceae;g__Blautia;s__Blautia producta;127531;1	Blautia	Blautia producta
k2_0142911	visit	Ctrl D0 v. Ctrl D48 CLR	0.744731	0.000343247	1	19263	0.00036702	d__Bacteria;p__Firmicutes_A;c__Clostridia;o__Lachnospirales;f__Lachnospiraceae;g__Anaerostipes;s__Anaerostipes sp000508985;142911;1	Anaerostipes	Anaerostipes sp000508985
k2_0163568	visit	Ctrl D0 v. Ctrl D48 CLR	0.743839	1.83621e-05	1	23263.2	0.000456927	d__Bacteria;p__Firmicutes_A;c__Clostridia;o__Lachnospirales;f__Lachnospiraceae;g__Clostridium_M;s__Clostridium_M clostridioforme_A;163568;1	Clostridium_M	Clostridium_M clostridioforme_A
k2_0126897	visit	Ctrl D0 v. Ctrl D48 CLR	0.742608	0.000109241	1	72808.1	0.00176314	d__Bacteria;p__Actinobacteriota;c__Coriobacteriia;o__Coriobacteriales;f__Eggerthellaceae;g__Rubneribacter;s__Rubneribacter badeniensis;126897;1	Rubneribacter	Rubneribacter badeniensis
k2_0112262	visit	Ctrl D0 v. Ctrl D48 CLR	0.737347	1.78417e-05	1	246575	0.00533028	d__Bacteria;p__Firmicutes_A;c__Clostridia;o__Oscillospirales;f__Ruminococcaceae;g__Ruthenibacterium;s__Ruthenibacterium lactatiformans;112262;1	Ruthenibacterium	Ruthenibacterium lactatiformans
k2_0122439	visit	Ctrl D0 v. Ctrl D48 CLR	0.735363	0.0231591	1	4053.87	8.38645e-05	d__Bacteria;p__Firmicutes;c__Bacilli;o__Erysipelotrichales;f__Erysipelatoclostridiaceae;g__Erysipelatoclostridium;s__Erysipelatoclostridium spiroforme;122439;1	Erysipelatoclostridium	Erysipelatoclostridium spiroforme
k2_0143247	visit	Ctrl D0 v. Ctrl D48 CLR	0.731457	0.0390671	1	13139.3	0.000271918	d__Bacteria;p__Bacteroidota;c__Bacteroidia;o__Bacteroidales;f__Bacteroidaceae;g__Bacteroides_A;s__Bacteroides_A plebeius;143247;1	Bacteroides_A	Bacteroides_A plebeius
k2_0172733	visit	Ctrl D0 v. Ctrl D48 CLR	0.72675	1.26017e-07	1	13402.7	0.000331033	d__Bacteria;p__Actinobacteriota;c__Coriobacteriia;o__Coriobacteriales;f__Eggerthellaceae;g__Arabia;s__Arabia massiliensis;172733;1	Arabia	Arabia massiliensis
k2_0110400	visit	Ctrl D0 v. Ctrl D48 CLR	0.725272	0.00691439	1	4.56379e+06	0.0848942	d__Bacteria;p__Firmicutes_A;c__Clostridia;o__Lachnospirales;f__Lachnospiraceae;g__Blautia_A;s__Blautia_A wexlerae;110400;1	Blautia_A	Blautia_A wexlerae
k2_0168637	visit	Ctrl D0 v. Ctrl D48 CLR	0.718663	0.00230903	0.998088	7271.48	0.000131002	d__Bacteria;p__Bacteroidota;c__Bacteroidia;o__Bacteroidales;f__Bacteroidaceae;g__Bacteroides;s__Bacteroides fluxus;168637;1	Bacteroides	Bacteroides fluxus
k2_0160319	visit	Ctrl D0 v. Ctrl D48 CLR	0.707466	1.12939e-05	1	16824.5	0.000391877	d__Bacteria;p__Firmicutes_A;c__Clostridia;o__Lachnospirales;f__Lachnospiraceae;g__Blautia_A;s__Blautia_A sp002159835;160319;1	Blautia_A	Blautia_A sp002159835
k2_0112766	visit	Ctrl D0 v. Ctrl D48 CLR	0.704812	0.00342171	1	151968	0.00311053	d__Bacteria;p__Firmicutes_A;c__Clostridia;o__Lachnospirales;f__Lachnospiraceae;g__Faecalicatena;s__Faecalicatena torques;112766;1	Faecalicatena	Faecalicatena torques
k2_0131618	visit	Ctrl D0 v. Ctrl D48 CLR	0.704045	0.0168686	1	8052.48	0.000150825	d__Bacteria;p__Bacteroidota;c__Bacteroidia;o__Bacteroidales;f__Bacteroidaceae;g__Bacteroides;s__Bacteroides stercorirosoris;131618;1	Bacteroides	Bacteroides stercorirosoris
k2_0125716	visit	Ctrl D0 v. Ctrl D48 CLR	0.703731	0.0363394	1	83355.2	0.00163185	d__Bacteria;p__Bacteroidota;c__Bacteroidia;o__Bacteroidales;f__Bacteroidaceae;g__Bacteroides;s__Bacteroides eggerthii;125716;1	Bacteroides	Bacteroides eggerthii
k2_0133938	visit	Ctrl D0 v. Ctrl D48 CLR	0.703607	0.00013848	1	32414.6	0.000856902	d__Bacteria;p__Firmicutes_A;c__Clostridia;o__Lachnospirales;f__Lachnospiraceae;g__Sellimonas;s__Sellimonas sp002161525;133938;1	Sellimonas	Sellimonas sp002161525
k2_0171772	visit	Ctrl D0 v. Ctrl D48 CLR	0.698879	0.000447015	1	5291.66	0.000141315	d__Bacteria;p__Firmicutes_A;c__Clostridia;o__Lachnospirales;f__Lachnospiraceae;g__An181;s__An181 sp002160325;171772;1	An181	An181 sp002160325
k2_0175171	visit	Ctrl D0 v. Ctrl D48 CLR	0.698618	2.15919e-06	1	31021.4	0.00084946	d__Bacteria;p__Firmicutes_A;c__Clostridia;o__Lachnospirales;f__Lachnospiraceae;g__Dorea;s__Dorea phocaeense;175171;1	Dorea	Dorea phocaeense
k2_0097831	visit	Ctrl D0 v. Ctrl D48 CLR	0.697713	0.0357428	0.984704	9233.92	0.000161807	d__Bacteria;p__Firmicutes;c__Bacilli;o__Lactobacillales;f__Lactobacillaceae;g__Lactobacillus_D;s__Lactobacillus_D sakei;97831;1	Lactobacillus_D	Lactobacillus_D sakei
k2_0136916	visit	Ctrl D0 v. Ctrl D48 CLR	0.697122	2.94658e-06	1	14193.2	0.000321861	d__Bacteria;p__Firmicutes_A;c__Clostridia;o__Lachnospirales;f__Lachnospiraceae;g__Lactonifactor;s__Lactonifactor longoviformis;136916;1	Lactonifactor	Lactonifactor longoviformis
k2_0136471	visit	Ctrl D0 v. Ctrl D48 CLR	0.691865	0.000223282	1	4991.89	0.000118576	d__Bacteria;p__Firmicutes;c__Bacilli;o__Erysipelotrichales;f__Erysipelatoclostridiaceae;g__Erysipelatoclostridium;s__Erysipelatoclostridium sp002160495;136471;1	Erysipelatoclostridium	Erysipelatoclostridium sp002160495
k2_0157316	visit	Ctrl D0 v. Ctrl D48 CLR	0.677215	0.0265343	1	5330.27	0.000112237	d__Bacteria;p__Bacteroidota;c__Bacteroidia;o__Bacteroidales;f__Bacteroidaceae;g__Bacteroides_A;s__Bacteroides_A salanitronis;157316;1	Bacteroides_A	Bacteroides_A salanitronis
k2_0122688	visit	Ctrl D0 v. Ctrl D48 CLR	0.676454	0.00834204	1	84990.8	0.00156295	d__Bacteria;p__Firmicutes_A;c__Clostridia;o__Lachnospirales;f__Lachnospiraceae;g__Tyzzerella;s__Tyzzerella nexilis;122688;1	Tyzzerella	Tyzzerella nexilis
k2_0138020	visit	Ctrl D0 v. Ctrl D48 CLR	0.670854	0.000549929	1	7240.13	0.000142978	d__Bacteria;p__Firmicutes_A;c__Clostridia;o__Lachnospirales;f__Lachnospiraceae;g__Blautia;s__Blautia coccoides;138020;1	Blautia	Blautia coccoides
k2_0164076	visit	Ctrl D0 v. Ctrl D48 CLR	0.666099	0.0516298	1	17586.5	0.000347025	d__Bacteria;p__Firmicutes;c__Bacilli;o__Lactobacillales;f__Streptococcaceae;g__Streptococcus;s__Streptococcus sp000448565;164076;1	Streptococcus	Streptococcus sp000448565
k2_0140257	visit	Ctrl D0 v. Ctrl D48 CLR	0.665225	7.21476e-05	1	9475.31	0.00019505	d__Bacteria;p__Firmicutes_A;c__Clostridia;o__Lachnospirales;f__Lachnospiraceae;g__Clostridium_M;s__Clostridium_M lavalense;140257;1	Clostridium_M	Clostridium_M lavalense
k2_0154686	visit	Ctrl D0 v. Ctrl D48 CLR	0.663879	3.01272e-05	1	39834.3	0.000677786	d__Bacteria;p__Firmicutes;c__Bacilli;o__Erysipelotrichales;f__Erysipelotrichaceae;g__Absiella;s__Absiella sp000165065;154686;1	Absiella	Absiella sp000165065
k2_0170001	visit	Ctrl D0 v. Ctrl D48 CLR	0.658771	0.00237271	1	4782.38	0.000106655	d__Bacteria;p__Bacteroidota;c__Bacteroidia;o__Bacteroidales;f__Marinifilaceae;g__Butyricimonas;s__Butyricimonas sp900258545;170001;1	Butyricimonas	Butyricimonas sp900258545
k2_0179400	visit	Ctrl D0 v. Ctrl D48 CLR	0.658681	7.01533e-06	1	4940.28	0.000133814	d__Bacteria;p__Firmicutes_A;c__Clostridia;o__Lachnospirales;f__Lachnospiraceae;g__Faecalicatena;s__Faecalicatena sp002161355;179400;1	Faecalicatena	Faecalicatena sp002161355
k2_0118997	visit	Ctrl D0 v. Ctrl D48 CLR	0.658355	8.31952e-05	1	48227.3	0.000989294	d__Bacteria;p__Firmicutes_A;c__Clostridia;o__Oscillospirales;f__Oscillospiraceae;g__Oscillibacter;s__Oscillibacter sp900066435;118997;1	Oscillibacter	Oscillibacter sp900066435
k2_0151539	visit	Ctrl D0 v. Ctrl D48 CLR	0.65823	0.0542842	1	17056.8	0.000334474	d__Bacteria;p__Firmicutes;c__Bacilli;o__Lactobacillales;f__Streptococcaceae;g__Streptococcus;s__Streptococcus parasanguinis_A;151539;1	Streptococcus	Streptococcus parasanguinis_A
k2_0140644	visit	Ctrl D0 v. Ctrl D48 CLR	0.653489	0.000222036	1	12668.1	0.000327099	d__Bacteria;p__Firmicutes_A;c__Clostridia;o__Lachnospirales;f__Lachnospiraceae;g__Eubacterium_E;s__Eubacterium_E sp900016875;140644;1	Eubacterium_E	Eubacterium_E sp900016875
k2_0124841	visit	Ctrl D0 v. Ctrl D48 CLR	0.651244	0.0482543	1	45243.6	0.00083984	d__Bacteria;p__Bacteroidota;c__Bacteroidia;o__Bacteroidales;f__Bacteroidaceae;g__Bacteroides_B;s__Bacteroides_B massiliensis;124841;1	Bacteroides_B	Bacteroides_B massiliensis
k2_0103131	visit	Ctrl D0 v. Ctrl D48 CLR	0.65055	0.0557033	1	21790.6	0.000429658	d__Bacteria;p__Firmicutes;c__Bacilli;o__Lactobacillales;f__Streptococcaceae;g__Streptococcus;s__Streptococcus parasanguinis_B;103131;1	Streptococcus	Streptococcus parasanguinis_B
k2_0138256	visit	Ctrl D0 v. Ctrl D48 CLR	0.649839	0.048085	1	22122	0.000506516	d__Bacteria;p__Bacteroidota;c__Bacteroidia;o__Bacteroidales;f__Bacteroidaceae;g__Bacteroides;s__Bacteroides intestinalis;138256;1	Bacteroides	Bacteroides intestinalis
k2_0149120	visit	Ctrl D0 v. Ctrl D48 CLR	0.64776	0.000650871	1	10927	0.000252279	d__Bacteria;p__Firmicutes_A;c__Clostridia;o__Lachnospirales;f__Lachnospiraceae;g__Eubacterium_E;s__Eubacterium_E sp002161065;149120;1	Eubacterium_E	Eubacterium_E sp002161065
k2_0171910	visit	Ctrl D0 v. Ctrl D48 CLR	0.647243	1.22663e-05	1	3754.85	8.61328e-05	d__Bacteria;p__Firmicutes_A;c__Clostridia;o__Lachnospirales;f__Lachnospiraceae;g__Acetatifactor;s__Acetatifactor muris;171910;1	Acetatifactor	Acetatifactor muris
k2_0124084	visit	Ctrl D0 v. Ctrl D48 CLR	0.646408	0.0761421	0.998088	16768.9	0.000331346	d__Bacteria;p__Firmicutes;c__Bacilli;o__Lactobacillales;f__Streptococcaceae;g__Streptococcus;s__Streptococcus parasanguinis_D;124084;1	Streptococcus	Streptococcus parasanguinis_D
k2_0136699	visit	Ctrl D0 v. Ctrl D48 CLR	0.645258	0.00356739	1	68572.7	0.00134275	d__Bacteria;p__Firmicutes_A;c__Clostridia;o__Lachnospirales;f__Lachnospiraceae;g__Dorea;s__Dorea sp000509125;136699;1	Dorea	Dorea sp000509125
k2_0123174	visit	Ctrl D0 v. Ctrl D48 CLR	0.644852	6.53465e-05	1	241469	0.00360626	d__Bacteria;p__Firmicutes_A;c__Clostridia;o__Lachnospirales;f__Lachnospiraceae;g__Eisenbergiella;s__Eisenbergiella massiliensis;123174;1	Eisenbergiella	Eisenbergiella massiliensis
k2_0181287	visit	Ctrl D0 v. Ctrl D48 CLR	0.644761	0.00709531	1	22026.3	0.000402025	d__Bacteria;p__Firmicutes_A;c__Clostridia;o__Lachnospirales;f__Lachnospiraceae;g__Blautia;s__Blautia sp003287895;181287;1	Blautia	Blautia sp003287895
k2_0137423	visit	Ctrl D0 v. Ctrl D48 CLR	0.644409	0.0060693	1	6709.22	0.000154281	d__Bacteria;p__Bacteroidota;c__Bacteroidia;o__Bacteroidales;f__Bacteroidaceae;g__Bacteroides;s__Bacteroides massiliensis;137423;1	Bacteroides	Bacteroides massiliensis
k2_0178269	visit	Ctrl D0 v. Ctrl D48 CLR	0.640936	4.9677e-05	1	15414.9	0.000351097	d__Bacteria;p__Firmicutes_A;c__Clostridia;o__Lachnospirales;f__Lachnospiraceae;g__Dorea;s__Dorea sp002160985;178269;1	Dorea	Dorea sp002160985
k2_0138854	visit	Ctrl D0 v. Ctrl D48 CLR	0.640296	0.000512222	1	10245.8	0.000259025	d__Bacteria;p__Bacteroidota;c__Bacteroidia;o__Bacteroidales;f__Bacteroidaceae;g__Prevotella;s__Prevotella sp001275135;138854;1	Prevotella	Prevotella sp001275135
k2_0116891	visit	Ctrl D0 v. Ctrl D48 CLR	0.639147	1.24951e-05	1	13929.4	0.000305919	d__Bacteria;p__Firmicutes_A;c__Clostridia;o__Oscillospirales;f__Ruminococcaceae;g__Anaerotruncus;s__Anaerotruncus colihominis;116891;1	Anaerotruncus	Anaerotruncus colihominis
k2_0103312	visit	Ctrl D0 v. Ctrl D48 CLR	0.638522	0.0342438	1	100743	0.00177277	d__Bacteria;p__Bacteroidota;c__Bacteroidia;o__Bacteroidales;f__Bacteroidaceae;g__Bacteroides;s__Bacteroides thetaiotaomicron;103312;1	Bacteroides	Bacteroides thetaiotaomicron
k2_0122352	visit	Ctrl D0 v. Ctrl D48 CLR	0.637752	0.0322726	1	12202.9	0.000261301	d__Bacteria;p__Bacteroidota;c__Bacteroidia;o__Bacteroidales;f__Tannerellaceae;g__Parabacteroides;s__Parabacteroides johnsonii;122352;1	Parabacteroides	Parabacteroides johnsonii
k2_0180823	visit	Ctrl D0 v. Ctrl D48 CLR	0.637223	1.72868e-05	1	6554.55	0.000160291	d__Bacteria;p__Firmicutes_A;c__Clostridia;o__Lachnospirales;f__Lachnospiraceae;g__Faecalicatena;s__Faecalicatena sp002159505;180823;1	Faecalicatena	Faecalicatena sp002159505
k2_0134812	visit	Ctrl D0 v. Ctrl D48 CLR	0.637068	0.00128161	1	19247.9	0.000400139	d__Bacteria;p__Firmicutes_A;c__Clostridia;o__Lachnospirales;f__Lachnospiraceae;g__Faecalicatena;s__Faecalicatena contorta_B;134812;1	Faecalicatena	Faecalicatena contorta_B
k2_0180411	visit	Ctrl D0 v. Ctrl D48 CLR	0.633497	5.21305e-05	1	41684	0.00100437	d__Bacteria;p__Firmicutes_A;c__Clostridia;o__Oscillospirales;f__Acutalibacteraceae;g__Anaeromassilibacillus;s__Anaeromassilibacillus sp002159845;180411;1	Anaeromassilibacillus	Anaeromassilibacillus sp002159845
k2_0155266	visit	Ctrl D0 v. Ctrl D48 CLR	0.632282	1.07393e-05	1	7386.76	0.000194478	d__Bacteria;p__Firmicutes_A;c__Clostridia;o__Lachnospirales;f__Lachnospiraceae;g__Faecalicatena;s__Faecalicatena sp002160525;155266;1	Faecalicatena	Faecalicatena sp002160525
k2_0125835	visit	Ctrl D0 v. Ctrl D48 CLR	0.631718	4.57065e-06	1	10495.6	0.000236748	d__Bacteria;p__Firmicutes_A;c__Clostridia;o__Lachnospirales;f__Lachnospiraceae;g__Clostridium_Q;s__Clostridium_Q saccharolyticum;125835;1	Clostridium_Q	Clostridium_Q saccharolyticum
k2_0125083	visit	Ctrl D0 v. Ctrl D48 CLR	0.630239	0.00921443	1	14637.8	0.000275968	d__Bacteria;p__Firmicutes;c__Bacilli;o__Erysipelotrichales;f__Erysipelotrichaceae;g__Absiella;s__Absiella sp000163515;125083;1	Absiella	Absiella sp000163515
k2_0148654	visit	Ctrl D0 v. Ctrl D48 CLR	0.627709	5.3236e-05	1	19739.6	0.000486792	d__Bacteria;p__Actinobacteriota;c__Coriobacteriia;o__Coriobacteriales;f__Eggerthellaceae;g__Rubneribacter;s__Rubneribacter sp002159915;148654;1	Rubneribacter	Rubneribacter sp002159915
k2_0130271	visit	Ctrl D0 v. Ctrl D48 CLR	0.624932	0.00337277	1	85900.1	0.0013981	d__Bacteria;p__Firmicutes_A;c__Clostridia;o__Lachnospirales;f__Lachnospiraceae;g__Faecalicatena;s__Faecalicatena glycyrrhizinilyticum;130271;1	Faecalicatena	Faecalicatena glycyrrhizinilyticum
k2_0174491	visit	Ctrl D0 v. Ctrl D48 CLR	0.624236	1.60518e-05	1	30804	0.000937957	d__Bacteria;p__Firmicutes_A;c__Clostridia;o__Lachnospirales;f__Lachnospiraceae;g__UC5-1-2E3;s__UC5-1-2E3 sp001304875;174491;1	UC5-1-2E3	UC5-1-2E3 sp001304875
k2_0141590	visit	Ctrl D0 v. Ctrl D48 CLR	0.622504	0.0025168	1	33943.6	0.000585303	d__Bacteria;p__Firmicutes_A;c__Clostridia;o__Lachnospirales;f__Lachnospiraceae;g__Blautia;s__Blautia hominis;141590;1	Blautia	Blautia hominis
k2_0123169	visit	Ctrl D0 v. Ctrl D48 CLR	0.620563	0.0527056	0.998088	4974.51	8.74854e-05	d__Bacteria;p__Bacteroidota;c__Bacteroidia;o__Bacteroidales;f__Bacteroidaceae;g__Bacteroides;s__Bacteroides nordii;123169;1	Bacteroides	Bacteroides nordii
k2_0177141	visit	Ctrl D0 v. Ctrl D48 CLR	0.615492	0.0756565	1	8830.13	0.000182611	d__Bacteria;p__Firmicutes;c__Bacilli;o__Lactobacillales;f__Streptococcaceae;g__Streptococcus;s__Streptococcus sp000314795;177141;1	Streptococcus	Streptococcus sp000314795
k2_0128020	visit	Ctrl D0 v. Ctrl D48 CLR	0.614105	0.0173988	1	15180.2	0.000319498	d__Bacteria;p__Bacteroidota;c__Bacteroidia;o__Bacteroidales;f__Bacteroidaceae;g__Bacteroides_A;s__Bacteroides_A coprocola;128020;1	Bacteroides_A	Bacteroides_A coprocola
k2_0130693	visit	Ctrl D0 v. Ctrl D48 CLR	0.613814	0.00045445	1	12859.7	0.000247583	d__Bacteria;p__Firmicutes_A;c__Clostridia;o__Lachnospirales;f__Anaerotignaceae;g__Anaerotignum;s__Anaerotignum sp001304995;130693;1	Anaerotignum	Anaerotignum sp001304995
k2_0147448	visit	Ctrl D0 v. Ctrl D48 CLR	0.613201	0.0357933	1	22150.8	0.000447277	d__Bacteria;p__Bacteroidota;c__Bacteroidia;o__Bacteroidales;f__Bacteroidaceae;g__Bacteroides;s__Bacteroides sp002491635;147448;1	Bacteroides	Bacteroides sp002491635
k2_0126957	visit	Ctrl D0 v. Ctrl D48 CLR	0.609421	0.0283436	0.98088	16708.4	0.00034887	d__Bacteria;p__Bacteroidota;c__Bacteroidia;o__Bacteroidales;f__Bacteroidaceae;g__Bacteroides_A;s__Bacteroides_A plebeius_A;126957;1	Bacteroides_A	Bacteroides_A plebeius_A
k2_0173768	visit	Ctrl D0 v. Ctrl D48 CLR	0.607102	0.000191431	1	12938.5	0.00027985	d__Bacteria;p__Firmicutes_A;c__Clostridia;o__Lachnospirales;f__Lachnospiraceae;g__Dorea;s__Dorea sp000765215;173768;1	Dorea	Dorea sp000765215
k2_0167440	visit	Ctrl D0 v. Ctrl D48 CLR	0.606586	1.19819e-05	1	10000.9	0.000250168	d__Bacteria;p__Firmicutes_A;c__Clostridia;o__Lachnospirales;f__Lachnospiraceae;g__Lachnoclostridium_A;s__Lachnoclostridium_A sp002160755;167440;1	Lachnoclostridium_A	Lachnoclostridium_A sp002160755
k2_0118004	visit	Ctrl D0 v. Ctrl D48 CLR	0.604176	0.0624563	0.992352	8727.29	0.000156499	d__Bacteria;p__Bacteroidota;c__Bacteroidia;o__Bacteroidales;f__Bacteroidaceae;g__Bacteroides;s__Bacteroides clarus;118004;1	Bacteroides	Bacteroides clarus
k2_0143795	visit	Ctrl D0 v. Ctrl D48 CLR	0.604007	7.51633e-05	1	3506.65	7.39825e-05	d__Bacteria;p__Firmicutes_A;c__Clostridia;o__Lachnospirales;f__Lachnospiraceae;g__Faecalicatena;s__Faecalicatena orotica;143795;1	Faecalicatena	Faecalicatena orotica
k2_0147478	visit	Ctrl D0 v. Ctrl D48 CLR	0.603121	0.0205104	1	55028.4	0.00110134	d__Bacteria;p__Bacteroidota;c__Bacteroidia;o__Bacteroidales;f__Bacteroidaceae;g__Bacteroides;s__Bacteroides rodentium;147478;1	Bacteroides	Bacteroides rodentium
k2_0134861	visit	Ctrl D0 v. Ctrl D48 CLR	0.600865	0.00362843	1	128891	0.00291385	d__Bacteria;p__Actinobacteriota;c__Coriobacteriia;o__Coriobacteriales;f__Eggerthellaceae;g__Gordonibacter;s__Gordonibacter urolithinfaciens;134861;1	Gordonibacter	Gordonibacter urolithinfaciens
k2_0116190	visit	Ctrl D0 v. Ctrl D48 CLR	0.599472	0.0297471	1	29591.5	0.000637563	d__Bacteria;p__Bacteroidota;c__Bacteroidia;o__Bacteroidales;f__Bacteroidaceae;g__Bacteroides;s__Bacteroides faecis;116190;1	Bacteroides	Bacteroides faecis
k2_0135567	visit	Ctrl D0 v. Ctrl D48 CLR	0.599127	0.0858607	1	15140.6	0.000301076	d__Bacteria;p__Firmicutes;c__Bacilli;o__Lactobacillales;f__Streptococcaceae;g__Streptococcus;s__Streptococcus parasanguinis_C;135567;1	Streptococcus	Streptococcus parasanguinis_C
k2_0166675	visit	Ctrl D0 v. Ctrl D48 CLR	0.596372	0.00342171	1	4960.35	0.000108748	d__Bacteria;p__Bacteroidota;c__Bacteroidia;o__Bacteroidales;f__Tannerellaceae;g__Parabacteroides;s__Parabacteroides sp900155425;166675;1	Parabacteroides	Parabacteroides sp900155425
k2_0135918	visit	Ctrl D0 v. Ctrl D48 CLR	0.596283	0.000662291	1	18191.3	0.00047919	d__Bacteria;p__Firmicutes_A;c__Clostridia;o__Lachnospirales;f__Lachnospiraceae;g__Blautia;s__Blautia sp002161285;135918;1	Blautia	Blautia sp002161285
k2_0127851	visit	Ctrl D0 v. Ctrl D48 CLR	0.590847	0.0118232	0.996176	2896.55	6.15361e-05	d__Bacteria;p__Bacteroidota;c__Bacteroidia;o__Bacteroidales;f__Tannerellaceae;g__Parabacteroides;s__Parabacteroides gordonii;127851;1	Parabacteroides	Parabacteroides gordonii
k2_0137531	visit	Ctrl D0 v. Ctrl D48 CLR	0.589454	0.000314556	1	14184	0.00030169	d__Bacteria;p__Firmicutes_A;c__Clostridia;o__Lachnospirales;f__Lachnospiraceae;g__Clostridium_M;s__Clostridium_M asparagiforme;137531;1	Clostridium_M	Clostridium_M asparagiforme
k2_0177957	visit	Ctrl D0 v. Ctrl D48 CLR	0.587351	0.000314556	1	2389.49	5.12121e-05	d__Bacteria;p__Firmicutes;c__Bacilli;o__Erysipelotrichales;f__Erysipelotrichaceae;g__MTC7;s__MTC7 sp001695645;177957;1	MTC7	MTC7 sp001695645
k2_0159469	visit	Ctrl D0 v. Ctrl D48 CLR	0.580757	0.000532062	1	5397.56	0.000107997	d__Bacteria;p__Firmicutes_A;c__Clostridia;o__Lachnospirales;f__Lachnospiraceae;g__Murimonas;s__Murimonas intestini;159469;1	Murimonas	Murimonas intestini
k2_0166834	visit	Ctrl D0 v. Ctrl D48 CLR	0.577718	1.22663e-05	1	7991.72	0.000213628	d__Bacteria;p__Firmicutes_A;c__Clostridia;o__Lachnospirales;f__Lachnospiraceae;g__GCA-900066575;s__GCA-900066575 sp002160765;166834;1	GCA-900066575	GCA-900066575 sp002160765
k2_0117955	visit	Ctrl D0 v. Ctrl D48 CLR	0.575548	0.0587286	0.965583	5373.56	9.67726e-05	d__Bacteria;p__Firmicutes;c__Bacilli;o__Lactobacillales;f__Lactobacillaceae;g__Lactobacillus_C;s__Lactobacillus_C zeae;117955;1	Lactobacillus_C	Lactobacillus_C zeae
k2_0168812	visit	Ctrl D0 v. Ctrl D48 CLR	0.572972	0.000310564	1	4864.36	0.000119623	d__Bacteria;p__Firmicutes;c__Bacilli;o__Erysipelotrichales;f__Erysipelotrichaceae;g__OEMR01;s__OEMR01 sp900199515;168812;1	OEMR01	OEMR01 sp900199515
k2_0165411	visit	Ctrl D0 v. Ctrl D48 CLR	0.569615	0.0157349	1	377840	0.00728765	d__Bacteria;p__Firmicutes_A;c__Clostridia;o__Lachnospirales;f__Lachnospiraceae;g__Blautia_A;s__Blautia_A sp000285855;165411;1	Blautia_A	Blautia_A sp000285855
k2_0150585	visit	Ctrl D0 v. Ctrl D48 CLR	0.568236	5.65803e-06	1	4463.64	0.000102599	d__Bacteria;p__Firmicutes_A;c__Clostridia;o__Lachnospirales;f__Lachnospiraceae;g__Faecalicatena;s__Faecalicatena sp000364245;150585;1	Faecalicatena	Faecalicatena sp000364245
k2_0153142	visit	Ctrl D0 v. Ctrl D48 CLR	0.564547	0.0627991	1	16075.7	0.000337859	d__Bacteria;p__Firmicutes_A;c__Clostridia;o__Lachnospirales;f__Lachnospiraceae;g__Tyzzerella;s__Tyzzerella sp000209385;153142;1	Tyzzerella	Tyzzerella sp000209385
k2_0148411	visit	Ctrl D0 v. Ctrl D48 CLR	0.562717	2.01909e-05	1	8040.97	0.000208127	d__Bacteria;p__Firmicutes_A;c__Clostridia;o__Oscillospirales;f__Ruminococcaceae;g__Fournierella;s__Fournierella sp002159185;148411;1	Fournierella	Fournierella sp002159185
k2_0158064	visit	Ctrl D0 v. Ctrl D48 CLR	0.561727	1.22663e-05	1	3568.73	8.11526e-05	d__Bacteria;p__Firmicutes_A;c__Clostridia;o__Oscillospirales;f__Ruminococcaceae;g__Anaerotruncus;s__Anaerotruncus sp000403395;158064;1	Anaerotruncus	Anaerotruncus sp000403395
k2_0174785	visit	Ctrl D0 v. Ctrl D48 CLR	0.561442	0.0357763	1	14409.1	0.00029187	d__Bacteria;p__Firmicutes_A;c__Clostridia;o__Lachnospirales;f__Lachnospiraceae;g__Dorea;s__Dorea sp900240315;174785;1	Dorea	Dorea sp900240315
k2_0153430	visit	Ctrl D0 v. Ctrl D48 CLR	0.558092	0.0789393	1	12492	0.000228974	d__Bacteria;p__Bacteroidota;c__Bacteroidia;o__Bacteroidales;f__Bacteroidaceae;g__Bacteroides;s__Bacteroides timonensis;153430;1	Bacteroides	Bacteroides timonensis
k2_0101297	visit	Ctrl D0 v. Ctrl D48 CLR	0.557325	0.187798	1	255234	0.00512252	d__Bacteria;p__Bacteroidota;c__Bacteroidia;o__Bacteroidales;f__Bacteroidaceae;g__Bacteroides_B;s__Bacteroides_B vulgatus;101297;1	Bacteroides_B	Bacteroides_B vulgatus
k2_0127008	visit	Ctrl D0 v. Ctrl D48 CLR	0.555002	0.0557027	1	13680.5	0.000278751	d__Bacteria;p__Bacteroidota;c__Bacteroidia;o__Bacteroidales;f__Bacteroidaceae;g__Prevotella;s__Prevotella lascolaii;127008;1	Prevotella	Prevotella lascolaii
k2_0166780	visit	Ctrl D0 v. Ctrl D48 CLR	0.547981	0.000775855	1	30614.5	0.000663847	d__Bacteria;p__Firmicutes_A;c__Clostridia;o__Lachnospirales;f__Lachnospiraceae;g__Faecalicatena;s__Faecalicatena sp000509105;166780;1	Faecalicatena	Faecalicatena sp000509105
k2_0100178	visit	Ctrl D0 v. Ctrl D48 CLR	0.543657	0.0876681	1	451619	0.00877364	d__Bacteria;p__Bacteroidota;c__Bacteroidia;o__Bacteroidales;f__Bacteroidaceae;g__Bacteroides;s__Bacteroides uniformis;100178;1	Bacteroides	Bacteroides uniformis
k2_0176802	visit	Ctrl D0 v. Ctrl D48 CLR	0.539212	1.35122e-05	1	6236.91	0.000150743	d__Bacteria;p__Firmicutes_A;c__Clostridia;o__Lachnospirales;f__Lachnospiraceae;g__UBA7182;s__UBA7182 sp002160135;176802;1	UBA7182	UBA7182 sp002160135
k2_0146388	visit	Ctrl D0 v. Ctrl D48 CLR	0.537801	0.00101352	1	8481.08	0.000155746	d__Bacteria;p__Firmicutes_A;c__Clostridia;o__Oscillospirales;f__Acutalibacteraceae;g__UBA1691;s__UBA1691 sp002320555;146388;1	UBA1691	UBA1691 sp002320555
k2_0171132	visit	Ctrl D0 v. Ctrl D48 CLR	0.537679	0.00709531	1	30985.4	0.00062678	d__Bacteria;p__Actinobacteriota;c__Coriobacteriia;o__Coriobacteriales;f__Eggerthellaceae;g__Enteroscipio;s__Enteroscipio rubneri;171132;1	Enteroscipio	Enteroscipio rubneri
k2_0181088	visit	Ctrl D0 v. Ctrl D48 CLR	0.532454	0.000439739	1	6389.78	0.000149677	d__Bacteria;p__Firmicutes;c__Bacilli;o__Erysipelotrichales;f__Erysipelotrichaceae;g__Merdibacter;s__Merdibacter massiliensis;181088;1	Merdibacter	Merdibacter massiliensis
k2_0173305	visit	Ctrl D0 v. Ctrl D48 CLR	0.530615	0.000775398	1	9412.27	0.000209598	d__Bacteria;p__Firmicutes_A;c__Clostridia;o__Lachnospirales;f__Lachnospiraceae;g__Blautia_A;s__Blautia_A schinkii;173305;1	Blautia_A	Blautia_A schinkii
k2_0155735	visit	Ctrl D0 v. Ctrl D48 CLR	0.530124	0.00045409	1	6295.78	0.000133078	d__Bacteria;p__Firmicutes_A;c__Clostridia;o__Lachnospirales;f__Lachnospiraceae;g__Dorea;s__Dorea sp000403455;155735;1	Dorea	Dorea sp000403455
k2_0118933	visit	Ctrl D0 v. Ctrl D48 CLR	0.527525	0.0115878	1	512287	0.010416	d__Bacteria;p__Firmicutes_A;c__Clostridia;o__Oscillospirales;f__Ruminococcaceae;g__Faecalibacterium;s__Faecalibacterium prausnitzii_G;118933;1	Faecalibacterium	Faecalibacterium prausnitzii_G
k2_0088432	visit	Ctrl D0 v. Ctrl D48 CLR	0.526638	0.130877	1	120008	0.00217966	d__Bacteria;p__Firmicutes;c__Bacilli;o__Lactobacillales;f__Lactobacillaceae;g__Lactobacillus_C;s__Lactobacillus_C rhamnosus;88432;1	Lactobacillus_C	Lactobacillus_C rhamnosus
k2_0162944	visit	Ctrl D0 v. Ctrl D48 CLR	0.524018	8.98923e-05	1	9390.22	0.000210642	d__Bacteria;p__Firmicutes_A;c__Clostridia;o__Oscillospirales;f__Butyricicoccaceae;g__Agathobaculum;s__Agathobaculum desmolans;162944;1	Agathobaculum	Agathobaculum desmolans
k2_0145571	visit	Ctrl D0 v. Ctrl D48 CLR	0.523483	1.7476e-05	1	15443.5	0.000352926	d__Bacteria;p__Firmicutes_A;c__Clostridia;o__Lachnospirales;f__Anaerotignaceae;g__Anaerotignum;s__Anaerotignum lactatifermentans;145571;1	Anaerotignum	Anaerotignum lactatifermentans
k2_0141475	visit	Ctrl D0 v. Ctrl D48 CLR	0.518812	0.0277922	1	18112.4	0.00037359	d__Bacteria;p__Firmicutes_A;c__Clostridia;o__Monoglobales;f__Monoglobaceae;g__Monoglobus;s__Monoglobus pectinilyticus;141475;1	Monoglobus	Monoglobus pectinilyticus
k2_0171398	visit	Ctrl D0 v. Ctrl D48 CLR	0.516378	1.44812e-05	1	3712.63	8.21846e-05	d__Bacteria;p__Firmicutes_A;c__Clostridia;o__Oscillospirales;f__Ruminococcaceae;g__Massilioclostridium;s__Massilioclostridium methylpentosum;171398;1	Massilioclostridium	Massilioclostridium methylpentosum
k2_0109490	visit	Ctrl D0 v. Ctrl D48 CLR	0.51495	0.233826	1	15949.1	0.00032436	d__Bacteria;p__Firmicutes;c__Bacilli;o__Lactobacillales;f__Streptococcaceae;g__Streptococcus;s__Streptococcus parasanguinis;109490;1	Streptococcus	Streptococcus parasanguinis
k2_0144374	visit	Ctrl D0 v. Ctrl D48 CLR	0.514753	0.00539166	1	8113.1	0.000188339	d__Bacteria;p__Firmicutes_A;c__Clostridia;o__Lachnospirales;f__Lachnospiraceae;g__Sellimonas;s__Sellimonas sp002159995;144374;1	Sellimonas	Sellimonas sp002159995
k2_0115965	visit	Ctrl D0 v. Ctrl D48 CLR	0.513508	0.326302	0.969407	5576.4	0.00010025	d__Bacteria;p__Firmicutes;c__Bacilli;o__Lactobacillales;f__Lactobacillaceae;g__Lactobacillus_C;s__Lactobacillus_C casei;115965;1	Lactobacillus_C	Lactobacillus_C casei
k2_0163016	visit	Ctrl D0 v. Ctrl D48 CLR	0.513402	5.64102e-05	1	4225.95	9.32106e-05	d__Bacteria;p__Firmicutes_A;c__Clostridia;o__Lachnospirales;f__Lachnospiraceae;g__14-2;s__14-2 sp000403315;163016;1	2021-02-14	14-2 sp000403315
k2_0174154	visit	Ctrl D0 v. Ctrl D48 CLR	0.512913	1.33756e-06	1	12002.3	0.000287919	d__Bacteria;p__Firmicutes_A;c__Clostridia;o__Oscillospirales;f__Acutalibacteraceae;g__An200;s__An200 sp002160025;174154;1	An200	An200 sp002160025
k2_0089673	visit	Ctrl D0 v. Ctrl D48 CLR	0.512707	0.0335781	1	203156	0.0037355	d__Bacteria;p__Firmicutes;c__Bacilli;o__Lactobacillales;f__Lactobacillaceae;g__Lactobacillus_C;s__Lactobacillus_C paracasei;89673;1	Lactobacillus_C	Lactobacillus_C paracasei
k2_0136264	visit	Ctrl D0 v. Ctrl D48 CLR	0.511421	0.0075799	1	9366.12	0.00018775	d__Bacteria;p__Firmicutes_A;c__Clostridia;o__Lachnospirales;f__Lachnospiraceae;g__Faecalicatena;s__Faecalicatena sp001487105;136264;1	Faecalicatena	Faecalicatena sp001487105
k2_0178745	visit	Ctrl D0 v. Ctrl D48 CLR	0.51084	3.2368e-05	1	13348.4	0.000314841	d__Bacteria;p__Firmicutes;c__Bacilli;o__Erysipelotrichales;f__Erysipelotrichaceae;g__Holdemania;s__Holdemania filiformis;178745;1	Holdemania	Holdemania filiformis
k2_0163317	visit	Ctrl D0 v. Ctrl D48 CLR	0.507641	0.000537959	1	3402.44	7.63333e-05	d__Bacteria;p__Firmicutes_A;c__Clostridia;o__Lachnospirales;f__Lachnospiraceae;g__Faecalicatena;s__Faecalicatena sp000403295;163317;1	Faecalicatena	Faecalicatena sp000403295
k2_0148561	visit	Ctrl D0 v. Ctrl D48 CLR	0.506165	0.000526301	1	5146.77	0.000108402	d__Bacteria;p__Firmicutes_A;c__Clostridia;o__Lachnospirales;f__Lachnospiraceae;g__Acetivibrio_A;s__Acetivibrio_A ethanolgignens;148561;1	Acetivibrio_A	Acetivibrio_A ethanolgignens
k2_0164768	visit	Ctrl D0 v. Ctrl D48 CLR	0.504406	1.12939e-05	1	4487.18	0.000116512	d__Bacteria;p__Firmicutes_A;c__Clostridia;o__Lachnospirales;f__Lachnospiraceae;g__GCA-900066575;s__GCA-900066575 sp002160825;164768;1	GCA-900066575	GCA-900066575 sp002160825
k2_0149848	visit	Ctrl D0 v. Ctrl D48 CLR	0.50348	1.03857e-09	1	7940.7	0.000204374	d__Bacteria;p__Firmicutes_A;c__Clostridia;o__Oscillospirales;f__Oscillospiraceae;g__Flavonifractor;s__Flavonifractor sp002161215;149848;1	Flavonifractor	Flavonifractor sp002161215
k2_0149494	visit	Ctrl D0 v. Ctrl D48 CLR	0.502373	0.0358483	1	6859.31	0.000129207	d__Bacteria;p__Firmicutes;c__Bacilli;o__Erysipelotrichales;f__Erysipelatoclostridiaceae;g__Erysipelatoclostridium;s__Erysipelatoclostridium saccharogumia;149494;1	Erysipelatoclostridium	Erysipelatoclostridium saccharogumia
k2_0174486	visit	Ctrl D0 v. Ctrl D48 CLR	0.5021	0.00727862	1	194298	0.00433534	d__Bacteria;p__Actinobacteriota;c__Coriobacteriia;o__Coriobacteriales;f__Eggerthellaceae;g__Gordonibacter;s__Gordonibacter pamelaeae;174486;1	Gordonibacter	Gordonibacter pamelaeae
k2_0167306	visit	Ctrl D0 v. Ctrl D48 CLR	0.500989	0.00206102	1	5588.9	0.00011748	d__Bacteria;p__Firmicutes_A;c__Clostridia;o__Lachnospirales;f__Lachnospiraceae;g__14-2;s__14-2 sp000403255;167306;1	2021-02-14	14-2 sp000403255
k2_0155570	visit	Ctrl D0 v. Ctrl D48 CLR	0.497256	0.00153258	1	10246.3	0.000199487	d__Bacteria;p__Firmicutes_A;c__Clostridia;o__Lachnospirales;f__Lachnospiraceae;g__Eubacterium_I;s__Eubacterium_I sp900066595;155570;1	Eubacterium_I	Eubacterium_I sp900066595
k2_0124063	visit	Ctrl D0 v. Ctrl D48 CLR	0.495837	9.29636e-05	1	19789.8	0.000475184	d__Bacteria;p__Firmicutes_A;c__Clostridia;o__Eubacteriales;f__Eubacteriaceae;g__Eubacterium;s__Eubacterium callanderi;124063;1	Eubacterium	Eubacterium callanderi
k2_0166030	visit	Ctrl D0 v. Ctrl D48 CLR	0.494977	0.000207008	1	2980.93	6.56327e-05	d__Bacteria;p__Firmicutes_A;c__Clostridia;o__Lachnospirales;f__Lachnospiraceae;g__Eubacterium_J;s__Eubacterium_J plexicaudatum;166030;1	Eubacterium_J	Eubacterium_J plexicaudatum
k2_0152854	visit	Ctrl D0 v. Ctrl D48 CLR	0.493388	0.107657	1	231908	0.00420011	d__Bacteria;p__Firmicutes_A;c__Clostridia;o__Lachnospirales;f__Lachnospiraceae;g__Blautia_A;s__Blautia_A sp000433815;152854;1	Blautia_A	Blautia_A sp000433815
k2_0161993	visit	Ctrl D0 v. Ctrl D48 CLR	0.490971	5.21305e-05	1	6647.13	0.000174573	d__Bacteria;p__Firmicutes_A;c__Clostridia;o__Lachnospirales;f__Lachnospiraceae;g__Faecalicatena;s__Faecalicatena sp900120155;161993;1	Faecalicatena	Faecalicatena sp900120155
k2_0152691	visit	Ctrl D0 v. Ctrl D48 CLR	0.486827	0.0648075	1	20283.4	0.000379692	d__Bacteria;p__Firmicutes_A;c__Clostridia;o__Lachnospirales;f__Lachnospiraceae;g__Blautia;s__Blautia sp900120295;152691;1	Blautia	Blautia sp900120295
k2_0147578	visit	Ctrl D0 v. Ctrl D48 CLR	0.486468	7.99415e-07	1	8234.21	0.000201384	d__Bacteria;p__Firmicutes_A;c__Clostridia;o__Oscillospirales;f__Oscillospiraceae;g__Flavonifractor;s__Flavonifractor sp900199495;147578;1	Flavonifractor	Flavonifractor sp900199495
k2_0121123	visit	Ctrl D0 v. Ctrl D48 CLR	0.484922	2.94658e-06	1	6296.87	0.000151571	d__Bacteria;p__Firmicutes_A;c__Clostridia;o__Oscillospirales;f__Butyricicoccaceae;g__Butyricicoccus;s__Butyricicoccus pullicaecorum;121123;1	Butyricicoccus	Butyricicoccus pullicaecorum
k2_0130152	visit	Ctrl D0 v. Ctrl D48 CLR	0.482126	0.100069	0.998088	10084.8	0.000252379	d__Bacteria;p__Firmicutes;c__Bacilli;o__Lactobacillales;f__Streptococcaceae;g__Streptococcus;s__Streptococcus australis;130152;1	Streptococcus	Streptococcus australis
k2_0131347	visit	Ctrl D0 v. Ctrl D48 CLR	0.48146	1.1437e-05	1	16296.8	0.000340738	d__Bacteria;p__Firmicutes_A;c__Clostridia;o__Oscillospirales;f__Oscillospiraceae;g__Lawsonibacter;s__Lawsonibacter sp900066645;131347;1	Lawsonibacter	Lawsonibacter sp900066645
k2_0125308	visit	Ctrl D0 v. Ctrl D48 CLR	0.477611	0.0325154	1	29269	0.000512413	d__Bacteria;p__Firmicutes_A;c__Clostridia;o__Lachnospirales;f__Lachnospiraceae;g__Tyzzerella;s__Tyzzerella sp000411335;125308;1	Tyzzerella	Tyzzerella sp000411335
k2_0149970	visit	Ctrl D0 v. Ctrl D48 CLR	0.476337	0.0552865	1	34101.4	0.000660424	d__Bacteria;p__Firmicutes_A;c__Clostridia;o__Lachnospirales;f__Lachnospiraceae;g__Clostridium_M;s__Clostridium_M sp000431375;149970;1	Clostridium_M	Clostridium_M sp000431375
k2_0180013	visit	Ctrl D0 v. Ctrl D48 CLR	0.476108	2.47364e-09	1	7910.74	0.00020047	d__Bacteria;p__Firmicutes_A;c__Clostridia;o__Oscillospirales;f__Oscillospiraceae;g__Flavonifractor;s__Flavonifractor sp002159455;180013;1	Flavonifractor	Flavonifractor sp002159455
k2_0158887	visit	Ctrl D0 v. Ctrl D48 CLR	0.468817	0.359622	0.982792	4136.42	7.80532e-05	d__Bacteria;p__Bacteroidota;c__Bacteroidia;o__Bacteroidales;f__Bacteroidaceae;g__Bacteroides;s__Bacteroides intestinalis_A;158887;1	Bacteroides	Bacteroides intestinalis_A
k2_0161738	visit	Ctrl D0 v. Ctrl D48 CLR	0.467775	2.24875e-09	1	4506.78	0.000115175	d__Bacteria;p__Firmicutes_A;c__Clostridia;o__Oscillospirales;f__Oscillospiraceae;g__Flavonifractor;s__Flavonifractor sp002159265;161738;1	Flavonifractor	Flavonifractor sp002159265
k2_0141308	visit	Ctrl D0 v. Ctrl D48 CLR	0.464913	2.03275e-07	1	4964.72	0.000130812	d__Bacteria;p__Firmicutes_A;c__Clostridia;o__Oscillospirales;f__Oscillospiraceae;g__Flavonifractor;s__Flavonifractor sp002159175;141308;1	Flavonifractor	Flavonifractor sp002159175
k2_0124765	visit	Ctrl D0 v. Ctrl D48 CLR	0.457783	0.114871	0.998088	15343.5	0.000374587	d__Bacteria;p__Firmicutes;c__Bacilli;o__Lactobacillales;f__Streptococcaceae;g__Streptococcus;s__Streptococcus sp001587175;124765;1	Streptococcus	Streptococcus sp001587175
k2_0181401	visit	Ctrl D0 v. Ctrl D48 CLR	0.457432	0.0015599	1	24414.9	0.00064943	d__Bacteria;p__Firmicutes_A;c__Clostridia;o__Lachnospirales;f__Lachnospiraceae;g__Dorea;s__Dorea sp900312975;181401;1	Dorea	Dorea sp900312975
k2_0157414	visit	Ctrl D0 v. Ctrl D48 CLR	0.455492	0.049889	1	31541.3	0.000635131	d__Bacteria;p__Firmicutes_A;c__Clostridia;o__Lachnospirales;f__Lachnospiraceae;g__Blautia;s__Blautia sp000432195;157414;1	Blautia	Blautia sp000432195
k2_0149611	visit	Ctrl D0 v. Ctrl D48 CLR	0.455263	1.96512e-06	1	10516.5	0.000269699	d__Bacteria;p__Firmicutes_A;c__Clostridia;o__Oscillospirales;f__Ruminococcaceae;g__Fournierella;s__Fournierella sp002161595;149611;1	Fournierella	Fournierella sp002161595
k2_0146584	visit	Ctrl D0 v. Ctrl D48 CLR	0.454446	0.00202072	1	3266.62	6.89396e-05	d__Bacteria;p__Firmicutes_A;c__Clostridia;o__Lachnospirales;f__Lachnospiraceae;g__Faecalicatena;s__Faecalicatena sp001517425;146584;1	Faecalicatena	Faecalicatena sp001517425
k2_0137197	visit	Ctrl D0 v. Ctrl D48 CLR	0.453051	0.00256864	1	5530.28	0.000156676	d__Bacteria;p__Firmicutes_A;c__Clostridia;o__Eubacteriales;f__Eubacteriaceae;g__Eubacterium;s__Eubacterium limosum;137197;1	Eubacterium	Eubacterium limosum
k2_0133975	visit	Ctrl D0 v. Ctrl D48 CLR	0.452793	0.0973388	1	8420.53	0.000222011	d__Bacteria;p__Firmicutes;c__Bacilli;o__Lactobacillales;f__Streptococcaceae;g__Streptococcus;s__Streptococcus sp000479315;133975;1	Streptococcus	Streptococcus sp000479315
k2_0151776	visit	Ctrl D0 v. Ctrl D48 CLR	0.451709	0.000273506	1	6572.71	0.000141507	d__Bacteria;p__Firmicutes;c__Bacilli;o__Erysipelotrichales;f__Erysipelatoclostridiaceae;g__CHKCI006;s__CHKCI006 sp900018345;151776;1	CHKCI006	CHKCI006 sp900018345
k2_0149029	visit	Ctrl D0 v. Ctrl D48 CLR	0.451572	8.53596e-05	1	12696.3	0.000330821	d__Bacteria;p__Firmicutes_A;c__Clostridia;o__Oscillospirales;f__Ruminococcaceae;g__Anaerofilum;s__Anaerofilum sp002160015;149029;1	Anaerofilum	Anaerofilum sp002160015
k2_0117432	visit	Ctrl D0 v. Ctrl D48 CLR	0.448303	0.0268854	0.998088	7283.79	0.000142419	d__Bacteria;p__Bacteroidota;c__Bacteroidia;o__Bacteroidales;f__Bacteroidaceae;g__Bacteroides_A;s__Bacteroides_A coprophilus;117432;1	Bacteroides_A	Bacteroides_A coprophilus
k2_0169766	visit	Ctrl D0 v. Ctrl D48 CLR	0.44665	0.0651907	1	4449.4	0.000108316	d__Bacteria;p__Firmicutes_A;c__Clostridia;o__Lachnospirales;f__Lachnospiraceae;g__Ruminococcus_G;s__Ruminococcus_G gauvreauii;169766;1	Ruminococcus_G	Ruminococcus_G gauvreauii
k2_0131105	visit	Ctrl D0 v. Ctrl D48 CLR	0.445402	0.000272485	1	19277.6	0.000410244	d__Bacteria;p__Firmicutes_A;c__Clostridia;o__Lachnospirales;f__Lachnospiraceae;g__CAG-81;s__CAG-81 sp900066535;131105;1	CAG-81	CAG-81 sp900066535
k2_0146203	visit	Ctrl D0 v. Ctrl D48 CLR	0.445235	0.00128161	1	7083.28	0.00016869	d__Bacteria;p__Firmicutes_A;c__Clostridia;o__Oscillospirales;f__Acutalibacteraceae;g__An200;s__An200 sp003268275;146203;1	An200	An200 sp003268275
k2_0132847	visit	Ctrl D0 v. Ctrl D48 CLR	0.443881	2.09121e-05	1	15676.6	0.000416464	d__Bacteria;p__Firmicutes_A;c__Clostridia;o__Oscillospirales;f__Oscillospiraceae;g__Intestinimonas;s__Intestinimonas massiliensis;132847;1	Intestinimonas	Intestinimonas massiliensis
k2_0162993	visit	Ctrl D0 v. Ctrl D48 CLR	0.442767	0.000151942	1	5555.71	0.000136027	d__Bacteria;p__Firmicutes_A;c__Clostridia;o__Oscillospirales;f__Oscillospiraceae;g__UBA9475;s__UBA9475 sp002161235;162993;1	UBA9475	UBA9475 sp002161235
k2_0098409	visit	Ctrl D0 v. Ctrl D48 CLR	0.442454	0.00584558	1	56850.2	0.00117488	d__Bacteria;p__Bacteroidota;c__Bacteroidia;o__Bacteroidales;f__Tannerellaceae;g__Parabacteroides;s__Parabacteroides distasonis;98409;1	Parabacteroides	Parabacteroides distasonis
k2_0148756	visit	Ctrl D0 v. Ctrl D48 CLR	0.442416	2.32655e-07	1	3909.73	9.96515e-05	d__Bacteria;p__Firmicutes_A;c__Clostridia;o__Oscillospirales;f__Oscillospiraceae;g__Lawsonibacter;s__Lawsonibacter sp002161175;148756;1	Lawsonibacter	Lawsonibacter sp002161175
k2_0130319	visit	Ctrl D0 v. Ctrl D48 CLR	0.442256	0.285966	0.996176	35859.7	0.000754428	d__Bacteria;p__Firmicutes_C;c__Negativicutes;o__Acidaminococcales;f__Acidaminococcaceae;g__Phascolarctobacterium;s__Phascolarctobacterium faecium;130319;1	Phascolarctobacterium	Phascolarctobacterium faecium
k2_0110734	visit	Ctrl D0 v. Ctrl D48 CLR	0.442004	0.313358	0.994264	4377.55	8.45913e-05	d__Bacteria;p__Actinobacteriota;c__Actinobacteria;o__Actinomycetales;f__Actinomycetaceae;g__Actinomyces;s__Actinomyces viscosus;110734;1	Actinomyces	Actinomyces viscosus
k2_0167598	visit	Ctrl D0 v. Ctrl D48 CLR	0.441483	0.0648075	1	16087.2	0.000326068	d__Bacteria;p__Firmicutes_A;c__Clostridia;o__Lachnospirales;f__Lachnospiraceae;g__Clostridium_M;s__Clostridium_M sp001517625;167598;1	Clostridium_M	Clostridium_M sp001517625
k2_0173762	visit	Ctrl D0 v. Ctrl D48 CLR	0.437575	0.0473572	1	9636.48	0.000197082	d__Bacteria;p__Firmicutes_A;c__Clostridia;o__Lachnospirales;f__Lachnospiraceae;g__Hespellia;s__Hespellia stercorisuis;173762;1	Hespellia	Hespellia stercorisuis
k2_0164110	visit	Ctrl D0 v. Ctrl D48 CLR	0.437407	0.121897	1	12420.9	0.000246042	d__Bacteria;p__Bacteroidota;c__Bacteroidia;o__Bacteroidales;f__Bacteroidaceae;g__UBA6398;s__UBA6398 sp003150315;164110;1	UBA6398	UBA6398 sp003150315
k2_0148356	visit	Ctrl D0 v. Ctrl D48 CLR	0.435258	0.0764731	1	281912	0.00685715	d__Bacteria;p__Firmicutes_A;c__Clostridia;o__Lachnospirales;f__Lachnospiraceae;g__Blautia_A;s__Blautia_A sp000436615;148356;1	Blautia_A	Blautia_A sp000436615
k2_0120758	visit	Ctrl D0 v. Ctrl D48 CLR	0.435067	0.0714467	1	111249	0.00327569	d__Bacteria;p__Actinobacteriota;c__Coriobacteriia;o__Coriobacteriales;f__Coriobacteriaceae;g__Enorma;s__Enorma massiliensis;120758;1	Enorma	Enorma massiliensis
k2_0175552	visit	Ctrl D0 v. Ctrl D48 CLR	0.433959	0.000314556	1	2767.01	7.44415e-05	d__Bacteria;p__Firmicutes_A;c__Clostridia;o__Oscillospirales;f__Butyricicoccaceae;g__Butyricicoccus_A;s__Butyricicoccus_A porcorum;175552;1	Butyricicoccus_A	Butyricicoccus_A porcorum
k2_0161328	visit	Ctrl D0 v. Ctrl D48 CLR	0.433543	1.22655e-06	1	9141.2	0.000230209	d__Bacteria;p__Firmicutes_A;c__Clostridia;o__Oscillospirales;f__Oscillospiraceae;g__Lawsonibacter;s__Lawsonibacter sp002160305;161328;1	Lawsonibacter	Lawsonibacter sp002160305
k2_0158220	visit	Ctrl D0 v. Ctrl D48 CLR	0.433248	0.00921443	1	10037.6	0.000243869	d__Bacteria;p__Firmicutes_A;c__Clostridia;o__Oscillospirales;f__Ruminococcaceae;g__Provencibacterium;s__Provencibacterium massiliense;158220;1	Provencibacterium	Provencibacterium massiliense
k2_0143607	visit	Ctrl D0 v. Ctrl D48 CLR	0.429482	0.000239183	1	9394.26	0.000202637	d__Bacteria;p__Firmicutes_A;c__Clostridia;o__Oscillospirales;f__Ruminococcaceae;g__Neobitarella;s__Neobitarella massiliensis;143607;1	Neobitarella	Neobitarella massiliensis
k2_0116094	visit	Ctrl D0 v. Ctrl D48 CLR	0.42857	0.0395675	1	45335.8	0.00100827	d__Bacteria;p__Bacteroidota;c__Bacteroidia;o__Bacteroidales;f__Bacteroidaceae;g__Bacteroides;s__Bacteroides stercoris;116094;1	Bacteroides	Bacteroides stercoris
k2_0131179	visit	Ctrl D0 v. Ctrl D48 CLR	0.428546	0.0542842	1	6763.57	0.000138236	d__Bacteria;p__Firmicutes;c__Bacilli;o__Erysipelotrichales;f__Erysipelotrichaceae;g__Absiella;s__Absiella dolichum;131179;1	Absiella	Absiella dolichum
k2_0164934	visit	Ctrl D0 v. Ctrl D48 CLR	0.42817	0.0590192	1	41303.9	0.00093642	d__Bacteria;p__Firmicutes_A;c__Clostridia;o__Lachnospirales;f__Lachnospiraceae;g__Ruminococcus_A;s__Ruminococcus_A sp000432335;164934;1	Ruminococcus_A	Ruminococcus_A sp000432335
k2_0170237	visit	Ctrl D0 v. Ctrl D48 CLR	0.427532	0.000578424	1	29901.6	0.000766721	d__Bacteria;p__Firmicutes_A;c__Clostridia;o__Oscillospirales;f__Ruminococcaceae;g__Fournierella;s__Fournierella massiliensis;170237;1	Fournierella	Fournierella massiliensis
k2_0159693	visit	Ctrl D0 v. Ctrl D48 CLR	0.424958	0.0586348	1	35751.2	0.000713018	d__Bacteria;p__Firmicutes_A;c__Clostridia;o__Lachnospirales;f__Lachnospiraceae;g__Dorea;s__Dorea sp900066765;159693;1	Dorea	Dorea sp900066765
k2_0177499	visit	Ctrl D0 v. Ctrl D48 CLR	0.423908	8.98923e-05	1	15687.8	0.000382291	d__Bacteria;p__Firmicutes_A;c__Clostridia;o__Oscillospirales;f__Ruminococcaceae;g__Angelakisella;s__Angelakisella massiliensis;177499;1	Angelakisella	Angelakisella massiliensis
k2_0154241	visit	Ctrl D0 v. Ctrl D48 CLR	0.420625	0.0653524	1	10448.5	0.00021058	d__Bacteria;p__Firmicutes_A;c__Clostridia;o__Lachnospirales;f__Lachnospiraceae;g__Faecalicatena;s__Faecalicatena sp002320245;154241;1	Faecalicatena	Faecalicatena sp002320245
k2_0132001	visit	Ctrl D0 v. Ctrl D48 CLR	0.41764	0.258687	0.978967	3081.3	5.88883e-05	d__Bacteria;p__Actinobacteriota;c__Actinobacteria;o__Actinomycetales;f__Actinomycetaceae;g__Pauljensenia;s__Pauljensenia sp000308055;132001;1	Pauljensenia	Pauljensenia sp000308055
k2_0129917	visit	Ctrl D0 v. Ctrl D48 CLR	0.416418	0.00056686	1	12039	0.000258955	d__Bacteria;p__Firmicutes_A;c__Clostridia;o__Oscillospirales;f__Ruminococcaceae;g__Bittarella;s__Bittarella massiliensis;129917;1	Bittarella	Bittarella massiliensis
k2_0170879	visit	Ctrl D0 v. Ctrl D48 CLR	0.415066	0.00192228	1	6184.75	0.000159258	d__Bacteria;p__Firmicutes_A;c__Clostridia;o__Oscillospirales;f__Ruminococcaceae;g__Massilimaliae;s__Massilimaliae massiliensis;170879;1	Massilimaliae	Massilimaliae massiliensis
k2_0177304	visit	Ctrl D0 v. Ctrl D48 CLR	0.414584	8.92381e-05	1	29283.4	0.000750813	d__Bacteria;p__Firmicutes_A;c__Clostridia;o__Oscillospirales;f__Acutalibacteraceae;g__Acutalibacter;s__Acutalibacter sp000435395;177304;1	Acutalibacter	Acutalibacter sp000435395
k2_0176673	visit	Ctrl D0 v. Ctrl D48 CLR	0.412863	0.00437463	1	12115.9	0.000324694	d__Bacteria;p__Firmicutes_A;c__Clostridia;o__Oscillospirales;f__Ruminococcaceae;g__Gemmiger_A;s__Gemmiger_A sp002160955;176673;1	Gemmiger_A	Gemmiger_A sp002160955
k2_0151461	visit	Ctrl D0 v. Ctrl D48 CLR	0.412454	0.00879507	1	3500.8	7.98498e-05	d__Bacteria;p__Firmicutes_A;c__Clostridia;o__Lachnospirales;f__Lachnospiraceae;g__Bariatricus;s__Bariatricus massiliensis;151461;1	Bariatricus	Bariatricus massiliensis
k2_0152589	visit	Ctrl D0 v. Ctrl D48 CLR	0.409962	0.656154	0.965583	3528.85	8.82652e-05	d__Bacteria;p__Firmicutes_A;c__Clostridia;o__Clostridiales;f__Clostridiaceae;g__Clostridium;s__Clostridium sp000435835;152589;1	Clostridium	Clostridium sp000435835
k2_0160743	visit	Ctrl D0 v. Ctrl D48 CLR	0.408609	0.021491	1	7801.54	0.000166881	d__Bacteria;p__Firmicutes_A;c__Clostridia;o__Lachnospirales;f__Lachnospiraceae;g__GCA-900066755;s__GCA-900066755 sp900066755;160743;1	GCA-900066755	GCA-900066755 sp900066755
k2_0149920	visit	Ctrl D0 v. Ctrl D48 CLR	0.407853	0.302263	0.982792	2545.61	4.90354e-05	d__Bacteria;p__Actinobacteriota;c__Actinobacteria;o__Actinomycetales;f__Actinomycetaceae;g__Pauljensenia;s__Pauljensenia pyogenes;149920;1	Pauljensenia	Pauljensenia pyogenes
k2_0128339	visit	Ctrl D0 v. Ctrl D48 CLR	0.404654	0.0839411	1	125940	0.00257105	d__Bacteria;p__Firmicutes_A;c__Clostridia;o__Lachnospirales;f__Lachnospiraceae;g__Blautia_A;s__Blautia_A sp900066145;128339;1	Blautia_A	Blautia_A sp900066145
k2_0153133	visit	Ctrl D0 v. Ctrl D48 CLR	0.404182	0.00441549	1	2579.31	6.65475e-05	d__Bacteria;p__Firmicutes_A;c__Clostridia;o__Oscillospirales;f__Ruminococcaceae;g__Ruthenibacterium;s__Ruthenibacterium sp002315015;153133;1	Ruthenibacterium	Ruthenibacterium sp002315015
k2_0150651	visit	Ctrl D0 v. Ctrl D48 CLR	0.40372	0.00283565	1	16407.7	0.000347009	d__Bacteria;p__Firmicutes_A;c__Clostridia;o__Lachnospirales;f__Lachnospiraceae;g__CAG-81;s__CAG-81 sp000435795;150651;1	CAG-81	CAG-81 sp000435795
k2_0130907	visit	Ctrl D0 v. Ctrl D48 CLR	0.401146	3.0857e-07	1	3818.71	9.59647e-05	d__Bacteria;p__Firmicutes_A;c__Clostridia;o__Oscillospirales;f__Oscillospiraceae;g__UBA9475;s__UBA9475 sp002161675;130907;1	UBA9475	UBA9475 sp002161675
k2_0179480	visit	Ctrl D0 v. Ctrl D48 CLR	0.398945	0.000335539	1	19464.3	0.000424799	d__Bacteria;p__Firmicutes_A;c__Clostridia;o__Oscillospirales;f__Oscillospiraceae;g__Marseille-P3106;s__Marseille-P3106 sp900169975;179480;1	Marseille-P3106	Marseille-P3106 sp900169975
k2_0148672	visit	Ctrl D0 v. Ctrl D48 CLR	0.397996	0.0891261	0.994264	15923.8	0.000332665	d__Bacteria;p__Bacteroidota;c__Bacteroidia;o__Bacteroidales;f__Bacteroidaceae;g__Prevotella;s__Prevotella sp002265625;148672;1	Prevotella	Prevotella sp002265625
k2_0181979	visit	Ctrl D0 v. Ctrl D48 CLR	0.396717	0.0380762	1	2763.4	6.61223e-05	d__Bacteria;p__Firmicutes;c__Bacilli;o__Erysipelotrichales;f__Erysipelotrichaceae;g__Traorella;s__Traorella massiliensis;181979;1	Traorella	Traorella massiliensis
k2_0117348	visit	Ctrl D0 v. Ctrl D48 CLR	0.391965	0.092304	1	795308	0.0174918	d__Bacteria;p__Firmicutes_A;c__Clostridia;o__Oscillospirales;f__Ruminococcaceae;g__Faecalibacterium;s__Faecalibacterium prausnitzii_D;117348;1	Faecalibacterium	Faecalibacterium prausnitzii_D
k2_0139281	visit	Ctrl D0 v. Ctrl D48 CLR	0.391288	0.0847723	1	27766	0.000630649	d__Bacteria;p__Firmicutes_A;c__Clostridia;o__Oscillospirales;f__Ruminococcaceae;g__Faecalibacterium;s__Faecalibacterium prausnitzii_L;139281;1	Faecalibacterium	Faecalibacterium prausnitzii_L
k2_0150284	visit	Ctrl D0 v. Ctrl D48 CLR	0.3905	0.0205742	1	21782.7	0.000613768	d__Bacteria;p__Actinobacteriota;c__Coriobacteriia;o__Coriobacteriales;f__Eggerthellaceae;g__Enteroscipio;s__Enteroscipio sp000270285;150284;1	Enteroscipio	Enteroscipio sp000270285
k2_0135411	visit	Ctrl D0 v. Ctrl D48 CLR	0.388201	0.0313961	1	47254.7	0.00099814	d__Bacteria;p__Firmicutes_A;c__Clostridia;o__Lachnospirales;f__Lachnospiraceae;g__Clostridium_Q;s__Clostridium_Q sp003024715;135411;1	Clostridium_Q	Clostridium_Q sp003024715
k2_0144941	visit	Ctrl D0 v. Ctrl D48 CLR	0.38724	0.000579236	1	16177.4	0.000395198	d__Bacteria;p__Firmicutes_A;c__Clostridia;o__Oscillospirales;f__Oscillospiraceae;g__Pseudoflavonifractor;s__Pseudoflavonifractor capillosus;144941;1	Pseudoflavonifractor	Pseudoflavonifractor capillosus
k2_0132363	visit	Ctrl D0 v. Ctrl D48 CLR	0.386988	0.0044204	1	19585.9	0.000484405	d__Bacteria;p__Firmicutes_A;c__Clostridia;o__Oscillospirales;f__Ruminococcaceae;g__Faecalibacterium;s__Faecalibacterium sp002160895;132363;1	Faecalibacterium	Faecalibacterium sp002160895
k2_0167825	visit	Ctrl D0 v. Ctrl D48 CLR	0.386055	0.0317868	1	3016.37	6.45099e-05	d__Bacteria;p__Firmicutes_A;c__Clostridia;o__Lachnospirales;f__Lachnospiraceae;g__992a;s__992a sp001940245;167825;1	992a	992a sp001940245
k2_0163821	visit	Ctrl D0 v. Ctrl D48 CLR	0.384833	0.00699502	1	4628.06	9.80884e-05	d__Bacteria;p__Firmicutes_A;c__Clostridia;o__Lachnospirales;f__Lachnospiraceae;g__Lachnoclostridium_A;s__Lachnoclostridium_A edouardi;163821;1	Lachnoclostridium_A	Lachnoclostridium_A edouardi
k2_0141244	visit	Ctrl D0 v. Ctrl D48 CLR	0.383692	0.000165166	1	15648.6	0.00035557	d__Bacteria;p__Firmicutes_A;c__Clostridia;o__Lachnospirales;f__Lachnospiraceae;g__GCA-900066575;s__GCA-900066575 sp900066385;141244;1	GCA-900066575	GCA-900066575 sp900066385
k2_0135136	visit	Ctrl D0 v. Ctrl D48 CLR	0.383571	9.11078e-06	1	26709.9	0.000597655	d__Bacteria;p__Firmicutes_A;c__Clostridia;o__Oscillospirales;f__Oscillospiraceae;g__Lawsonibacter;s__Lawsonibacter sp000177015;135136;1	Lawsonibacter	Lawsonibacter sp000177015
k2_0165997	visit	Ctrl D0 v. Ctrl D48 CLR	0.381898	5.90837e-06	1	2815.25	7.32261e-05	d__Bacteria;p__Firmicutes_A;c__Clostridia;o__Oscillospirales;f__Acutalibacteraceae;g__Acutalibacter;s__Acutalibacter sp000432995;165997;1	Acutalibacter	Acutalibacter sp000432995
k2_0129930	visit	Ctrl D0 v. Ctrl D48 CLR	0.378797	0.181682	0.992352	4283.98	0.000104112	d__Bacteria;p__Bacteroidota;c__Bacteroidia;o__Bacteroidales;f__Bacteroidaceae;g__Prevotella;s__Prevotella stercorea;129930;1	Prevotella	Prevotella stercorea
k2_0124237	visit	Ctrl D0 v. Ctrl D48 CLR	0.376801	0.0428236	1	180084	0.00378823	d__Bacteria;p__Firmicutes_A;c__Clostridia;o__Lachnospirales;f__Lachnospiraceae;g__Eisenbergiella;s__Eisenbergiella sp900066775;124237;1	Eisenbergiella	Eisenbergiella sp900066775
k2_0134318	visit	Ctrl D0 v. Ctrl D48 CLR	0.374903	0.00304952	1	8684.32	0.000196431	d__Bacteria;p__Firmicutes_A;c__Clostridia;o__Lachnospirales;f__Lachnospiraceae;g__Marvinbryantia;s__Marvinbryantia formatexigens;134318;1	Marvinbryantia	Marvinbryantia formatexigens
k2_0103041	visit	Ctrl D0 v. Ctrl D48 CLR	0.373597	0.107583	1	39772.5	0.000766762	d__Bacteria;p__Firmicutes;c__Bacilli;o__Lactobacillales;f__Streptococcaceae;g__Streptococcus;s__Streptococcus sp001556435;103041;1	Streptococcus	Streptococcus sp001556435
k2_0180998	visit	Ctrl D0 v. Ctrl D48 CLR	0.372264	0.275848	1	46105.8	0.00081425	d__Bacteria;p__Firmicutes_A;c__Clostridia;o__Lachnospirales;f__Lachnospiraceae;g__Dorea;s__Dorea sp000433535;180998;1	Dorea	Dorea sp000433535
k2_0107106	visit	Ctrl D0 v. Ctrl D48 CLR	0.36928	0.0986953	1	9472.8	0.000202995	d__Bacteria;p__Bacteroidota;c__Bacteroidia;o__Bacteroidales;f__Marinifilaceae;g__Odoribacter;s__Odoribacter splanchnicus;107106;1	Odoribacter	Odoribacter splanchnicus
k2_0169577	visit	Ctrl D0 v. Ctrl D48 CLR	0.365341	0.0025861	1	20319.5	0.000458351	d__Bacteria;p__Firmicutes_A;c__Clostridia;o__Lachnospirales;f__Lachnospiraceae;g__CAG-95;s__CAG-95 sp900066375;169577;1	CAG-95	CAG-95 sp900066375
k2_0139378	visit	Ctrl D0 v. Ctrl D48 CLR	0.360662	0.092304	1	25110	0.000531374	d__Bacteria;p__Bacteroidota;c__Bacteroidia;o__Bacteroidales;f__Bacteroidaceae;g__Paraprevotella;s__Paraprevotella clara;139378;1	Paraprevotella	Paraprevotella clara
k2_0140700	visit	Ctrl D0 v. Ctrl D48 CLR	0.359345	0.223204	1	22842.5	0.000473821	d__Bacteria;p__Bacteroidota;c__Bacteroidia;o__Bacteroidales;f__Bacteroidaceae;g__Prevotellamassilia;s__Prevotellamassilia timonensis;140700;1	Prevotellamassilia	Prevotellamassilia timonensis
k2_0121977	visit	Ctrl D0 v. Ctrl D48 CLR	0.356596	0.307038	1	136115	0.00271541	d__Bacteria;p__Firmicutes_A;c__Clostridia;o__Lachnospirales;f__Lachnospiraceae;g__CAG-56;s__CAG-56 sp900066615;121977;1	CAG-56	CAG-56 sp900066615
k2_0118577	visit	Ctrl D0 v. Ctrl D48 CLR	0.355376	0.000122419	1	2347.72	5.98849e-05	d__Bacteria;p__Firmicutes_A;c__Clostridia;o__Oscillospirales;f__Oscillospiraceae;g__CAG-110;s__CAG-110 sp002493965;118577;1	CAG-110	CAG-110 sp002493965
k2_0143784	visit	Ctrl D0 v. Ctrl D48 CLR	0.352502	0.108133	1	7546.25	0.000168313	d__Bacteria;p__Firmicutes_A;c__Clostridia;o__Lachnospirales;f__Lachnospiraceae;g__Blautia_A;s__Blautia_A sp900316115;143784;1	Blautia_A	Blautia_A sp900316115
k2_0166371	visit	Ctrl D0 v. Ctrl D48 CLR	0.352294	0.217786	1	113175	0.00231977	d__Bacteria;p__Firmicutes_A;c__Clostridia;o__Lachnospirales;f__Lachnospiraceae;g__Blautia_A;s__Blautia_A obeum_B;166371;1	Blautia_A	Blautia_A obeum_B
k2_0171473	visit	Ctrl D0 v. Ctrl D48 CLR	0.352069	0.0876521	1	93059.3	0.00218338	d__Bacteria;p__Firmicutes_A;c__Clostridia;o__Lachnospirales;f__Lachnospiraceae;g__Blautia_A;s__Blautia_A sp900066505;171473;1	Blautia_A	Blautia_A sp900066505
k2_0119964	visit	Ctrl D0 v. Ctrl D48 CLR	0.3518	0.000122419	1	11479.3	0.00026957	d__Bacteria;p__Firmicutes_A;c__Clostridia;o__Oscillospirales;f__Oscillospiraceae;g__Intestinimonas;s__Intestinimonas butyriciproducens;119964;1	Intestinimonas	Intestinimonas butyriciproducens
k2_0141378	visit	Ctrl D0 v. Ctrl D48 CLR	0.350343	0.0263982	1	10567.3	0.000245752	d__Bacteria;p__Firmicutes_A;c__Clostridia;o__Oscillospirales;f__Ruminococcaceae;g__CAG-353;s__CAG-353 sp900066885;141378;1	CAG-353	CAG-353 sp900066885
k2_0150866	visit	Ctrl D0 v. Ctrl D48 CLR	0.349866	0.15074	0.998088	7127.09	0.00015598	d__Bacteria;p__Firmicutes;c__Bacilli;o__Erysipelotrichales;f__Erysipelotrichaceae;g__Holdemania;s__Holdemania sp900120005;150866;1	Holdemania	Holdemania sp900120005
k2_0156595	visit	Ctrl D0 v. Ctrl D48 CLR	0.348568	0.00174251	1	24216.5	0.000541871	d__Bacteria;p__Firmicutes_A;c__Clostridia;o__Lachnospirales;f__Lachnospiraceae;g__CAG-81;s__CAG-81 sp900066055;156595;1	CAG-81	CAG-81 sp900066055
k2_0166509	visit	Ctrl D0 v. Ctrl D48 CLR	0.346583	1.22655e-06	1	3223.59	8.74836e-05	d__Bacteria;p__Firmicutes_A;c__Clostridia;o__Oscillospirales;f__Oscillospiraceae;g__Oscillibacter;s__Oscillibacter sp000403435;166509;1	Oscillibacter	Oscillibacter sp000403435
k2_0177046	visit	Ctrl D0 v. Ctrl D48 CLR	0.344621	0.396856	1	20866.2	0.0004296	d__Bacteria;p__Firmicutes_A;c__Clostridia;o__Lachnospirales;f__Lachnospiraceae;g__Marvinbryantia;s__Marvinbryantia sp900066075;177046;1	Marvinbryantia	Marvinbryantia sp900066075
k2_0177344	visit	Ctrl D0 v. Ctrl D48 CLR	0.344044	0.00614996	1	8343.28	0.000179737	d__Bacteria;p__Firmicutes_A;c__Clostridia;o__Peptostreptococcales;f__Anaerovoracaceae;g__Emergencia;s__Emergencia timonensis;177344;1	Emergencia	Emergencia timonensis
k2_0168166	visit	Ctrl D0 v. Ctrl D48 CLR	0.340112	0.0212163	1	49166.2	0.00115043	d__Bacteria;p__Firmicutes_A;c__Clostridia;o__Oscillospirales;f__Oscillospiraceae;g__Lawsonibacter;s__Lawsonibacter sp900066825;168166;1	Lawsonibacter	Lawsonibacter sp900066825
k2_0143450	visit	Ctrl D0 v. Ctrl D48 CLR	0.339419	0.0208944	1	14780.2	0.000363161	d__Bacteria;p__Firmicutes_A;c__Clostridia;o__Oscillospirales;f__Ruminococcaceae;g__Faecalibacterium;s__Faecalibacterium sp002160915;143450;1	Faecalibacterium	Faecalibacterium sp002160915
k2_0136603	visit	Ctrl D0 v. Ctrl D48 CLR	0.339388	5.21305e-05	1	40547.9	0.000879586	d__Bacteria;p__Firmicutes_A;c__Clostridia;o__Oscillospirales;f__Oscillospiraceae;g__Lawsonibacter;s__Lawsonibacter asaccharolyticus;136603;1	Lawsonibacter	Lawsonibacter asaccharolyticus
k2_0126676	visit	Ctrl D0 v. Ctrl D48 CLR	0.338958	0.0065313	1	11337.7	0.000252076	d__Bacteria;p__Firmicutes_A;c__Clostridia;o__Lachnospirales;f__Lachnospiraceae;g__CAG-81;s__CAG-81 sp900066785;126676;1	CAG-81	CAG-81 sp900066785
k2_0154679	visit	Ctrl D0 v. Ctrl D48 CLR	0.336429	0.0173142	1	10936.3	0.000257526	d__Bacteria;p__Firmicutes_A;c__Clostridia;o__Oscillospirales;f__Acutalibacteraceae;g__An172;s__An172 sp002160515;154679;1	An172	An172 sp002160515
k2_0117644	visit	Ctrl D0 v. Ctrl D48 CLR	0.336119	0.524998	0.988528	7770.62	0.00019107	d__Bacteria;p__Bacteroidota;c__Bacteroidia;o__Bacteroidales;f__Bacteroidaceae;g__Prevotella;s__Prevotella sp002251385;117644;1	Prevotella	Prevotella sp002251385
k2_0154270	visit	Ctrl D0 v. Ctrl D48 CLR	0.33584	0.00921443	1	8705.13	0.000220213	d__Bacteria;p__Firmicutes_A;c__Clostridia;o__Christensenellales;f__Christensenellaceae;g__Christensenella;s__Christensenella massiliensis;154270;1	Christensenella	Christensenella massiliensis
k2_0181050	visit	Ctrl D0 v. Ctrl D48 CLR	0.333279	0.0567972	1	2760.1	6.24422e-05	d__Bacteria;p__Firmicutes_A;c__Clostridia;o__Lachnospirales;f__Lachnospiraceae;g__COE1;s__COE1 sp000403335;181050;1	COE1	COE1 sp000403335
k2_0172306	visit	Ctrl D0 v. Ctrl D48 CLR	0.327631	5.78211e-05	0.998088	3403.15	8.46612e-05	d__Bacteria;p__Firmicutes_A;c__Clostridia;o__Oscillospirales;f__Ruminococcaceae;g__Anaerotruncus;s__Anaerotruncus sp900199635;172306;1	Anaerotruncus	Anaerotruncus sp900199635
k2_0120099	visit	Ctrl D0 v. Ctrl D48 CLR	0.327349	0.536825	0.988528	4411.23	0.000123452	d__Bacteria;p__Firmicutes_A;c__Clostridia;o__Clostridiales;f__Clostridiaceae;g__Clostridium;s__Clostridium saudiense;120099;1	Clostridium	Clostridium saudiense
k2_0145924	visit	Ctrl D0 v. Ctrl D48 CLR	0.32537	0.00557097	1	12644.1	0.000265466	d__Bacteria;p__Firmicutes_A;c__Clostridia;o__Oscillospirales;f__Ruminococcaceae;g__Massilioclostridium;s__Massilioclostridium coli;145924;1	Massilioclostridium	Massilioclostridium coli
k2_0148082	visit	Ctrl D0 v. Ctrl D48 CLR	0.324783	0.000335539	0.996176	2632.41	6.62839e-05	d__Bacteria;p__Firmicutes_A;c__Clostridia;o__Oscillospirales;f__Acutalibacteraceae;g__CAG-180;s__CAG-180 sp002314305;148082;1	CAG-180	CAG-180 sp002314305
k2_0164461	visit	Ctrl D0 v. Ctrl D48 CLR	0.323504	0.145218	1	2905.28	6.18301e-05	d__Bacteria;p__Firmicutes_A;c__Clostridia;o__Lachnospirales;f__Lachnospiraceae;g__Faecalicatena;s__Faecalicatena contorta_A;164461;1	Faecalicatena	Faecalicatena contorta_A
k2_0171289	visit	Ctrl D0 v. Ctrl D48 CLR	0.321518	0.0529121	1	4699.74	0.000109892	d__Bacteria;p__Firmicutes_A;c__Clostridia;o__Lachnospirales;f__Lachnospiraceae;g__Johnsonella;s__Johnsonella ignava;171289;1	Johnsonella	Johnsonella ignava
k2_0121533	visit	Ctrl D0 v. Ctrl D48 CLR	0.316019	0.0692012	1	4036.09	8.26881e-05	d__Bacteria;p__Firmicutes;c__Bacilli;o__Erysipelotrichales;f__Erysipelatoclostridiaceae;g__Coprobacillus;s__Coprobacillus cateniformis;121533;1	Coprobacillus	Coprobacillus cateniformis
k2_0154706	visit	Ctrl D0 v. Ctrl D48 CLR	0.31337	0.0620747	1	5655.02	0.00015078	d__Bacteria;p__Firmicutes_A;c__Clostridia;o__Oscillospirales;f__Ruminococcaceae;g__Fournierella;s__Fournierella sp002160145;154706;1	Fournierella	Fournierella sp002160145
k2_0120316	visit	Ctrl D0 v. Ctrl D48 CLR	0.311866	0.000184207	1	2414.13	6.3983e-05	d__Bacteria;p__Firmicutes_A;c__Clostridia;o__Oscillospirales;f__Oscillospiraceae;g__Flavonifractor;s__Flavonifractor sp002161085;120316;1	Flavonifractor	Flavonifractor sp002161085
k2_0117725	visit	Ctrl D0 v. Ctrl D48 CLR	0.311533	0.0763613	1	150656	0.00290561	d__Bacteria;p__Firmicutes_A;c__Clostridia;o__Lachnospirales;f__Lachnospiraceae;g__Roseburia;s__Roseburia intestinalis;117725;1	Roseburia	Roseburia intestinalis
k2_0103359	visit	Ctrl D0 v. Ctrl D48 CLR	0.310166	0.125986	0.965583	2514.44	5.69387e-05	d__Bacteria;p__Actinobacteriota;c__Actinobacteria;o__Actinomycetales;f__Actinomycetaceae;g__Actinomyces;s__Actinomyces naeslundii;103359;1	Actinomyces	Actinomyces naeslundii
k2_0159743	visit	Ctrl D0 v. Ctrl D48 CLR	0.302483	0.127073	1	11021.6	0.000246872	d__Bacteria;p__Actinobacteriota;c__Coriobacteriia;o__Coriobacteriales;f__Atopobiaceae;g__Olsenella_D;s__Olsenella_D sp002331575;159743;1	Olsenella_D	Olsenella_D sp002331575
k2_0179192	visit	Ctrl D0 v. Ctrl D48 CLR	0.296557	0.00195758	1	12583.1	0.000311389	d__Bacteria;p__Firmicutes_A;c__Clostridia;o__Oscillospirales;f__Acutalibacteraceae;g__Acutalibacter;s__Acutalibacter timonensis;179192;1	Acutalibacter	Acutalibacter timonensis
k2_0141222	visit	Ctrl D0 v. Ctrl D48 CLR	0.29595	0.830392	0.98088	2564.17	5.05647e-05	d__Bacteria;p__Actinobacteriota;c__Actinobacteria;o__Actinomycetales;f__Actinomycetaceae;g__Pauljensenia;s__Pauljensenia pacaensis;141222;1	Pauljensenia	Pauljensenia pacaensis
k2_0155359	visit	Ctrl D0 v. Ctrl D48 CLR	0.295901	0.0651907	1	192278	0.00440989	d__Bacteria;p__Firmicutes_A;c__Clostridia;o__Oscillospirales;f__Ruminococcaceae;g__Faecalibacterium;s__Faecalibacterium prausnitzii_J;155359;1	Faecalibacterium	Faecalibacterium prausnitzii_J
k2_0130461	visit	Ctrl D0 v. Ctrl D48 CLR	0.295272	0.0450165	1	9177.19	0.000235608	d__Bacteria;p__Firmicutes_A;c__Clostridia;o__Lachnospirales;f__Lachnospiraceae;g__CAG-95;s__CAG-95 sp000438155;130461;1	CAG-95	CAG-95 sp000438155
k2_0166501	visit	Ctrl D0 v. Ctrl D48 CLR	0.292473	0.0994032	1	4931.08	0.000110059	d__Bacteria;p__Firmicutes_A;c__Clostridia;o__Lachnospirales;f__Lachnospiraceae;g__Hungatella;s__Hungatella saccharolyticum;166501;1	Hungatella	Hungatella saccharolyticum
k2_0182150	visit	Ctrl D0 v. Ctrl D48 CLR	0.29097	0.00013848	1	2822.31	7.51298e-05	d__Bacteria;p__Firmicutes_A;c__Clostridia;o__Oscillospirales;f__Oscillospiraceae;g__Lawsonibacter;s__Lawsonibacter sp000492175;182150;1	Lawsonibacter	Lawsonibacter sp000492175
k2_0161859	visit	Ctrl D0 v. Ctrl D48 CLR	0.290212	0.125265	1	71996.6	0.00162659	d__Bacteria;p__Firmicutes_A;c__Clostridia;o__Lachnospirales;f__Lachnospiraceae;g__GCA-900066135;s__GCA-900066135 sp900066135;161859;1	GCA-900066135	GCA-900066135 sp900066135
k2_0137982	visit	Ctrl D0 v. Ctrl D48 CLR	0.290002	0.036492	1	4586.28	0.000101109	d__Bacteria;p__Bacteroidota;c__Bacteroidia;o__Bacteroidales;f__Rikenellaceae;g__Alistipes;s__Alistipes sp900021155;137982;1	Alistipes	Alistipes sp900021155
k2_0150941	visit	Ctrl D0 v. Ctrl D48 CLR	0.289703	0.364712	1	4395.65	9.11201e-05	d__Bacteria;p__Firmicutes;c__Bacilli;o__Erysipelotrichales;f__Erysipelotrichaceae;g__Holdemania;s__Holdemania massiliensis;150941;1	Holdemania	Holdemania massiliensis
k2_0129976	visit	Ctrl D0 v. Ctrl D48 CLR	0.289574	0.27813	1	26694.3	0.000616962	d__Bacteria;p__Firmicutes_A;c__Clostridia;o__Lachnospirales;f__Lachnospiraceae;g__CAG-45;s__CAG-45 sp900066395;129976;1	CAG-45	CAG-45 sp900066395
k2_0168927	visit	Ctrl D0 v. Ctrl D48 CLR	0.283652	0.220775	1	33283.4	0.000673845	d__Bacteria;p__Firmicutes_A;c__Clostridia;o__Lachnospirales;f__Lachnospiraceae;g__Anaerostipes;s__Anaerostipes sp900066705;168927;1	Anaerostipes	Anaerostipes sp900066705
k2_0158813	visit	Ctrl D0 v. Ctrl D48 CLR	0.282161	0.120445	1	46610.3	0.000896446	d__Bacteria;p__Firmicutes_A;c__Clostridia;o__Lachnospirales;f__Lachnospiraceae;g__Eubacterium_I;s__Eubacterium_I ramulus_A;158813;1	Eubacterium_I	Eubacterium_I ramulus_A
k2_0151342	visit	Ctrl D0 v. Ctrl D48 CLR	0.279936	0.092304	1	4642.66	0.000122708	d__Bacteria;p__Firmicutes_A;c__Clostridia;o__Oscillospirales;f__Ruminococcaceae;g__UBA7177;s__UBA7177 sp002491225;151342;1	UBA7177	UBA7177 sp002491225
k2_0156941	visit	Ctrl D0 v. Ctrl D48 CLR	0.277283	0.000335539	1	3947.13	0.00011422	d__Bacteria;p__Firmicutes_A;c__Clostridia;o__Oscillospirales;f__Oscillospiraceae;g__Oscillibacter;s__Oscillibacter sp000436875;156941;1	Oscillibacter	Oscillibacter sp000436875
k2_0154672	visit	Ctrl D0 v. Ctrl D48 CLR	0.274719	7.51633e-05	1	3563	9.26215e-05	d__Bacteria;p__Firmicutes_A;c__Clostridia;o__Oscillospirales;f__Oscillospiraceae;g__Oscillibacter;s__Oscillibacter sp900115635;154672;1	Oscillibacter	Oscillibacter sp900115635
k2_0138826	visit	Ctrl D0 v. Ctrl D48 CLR	0.272961	0.174154	1	144003	0.00332551	d__Bacteria;p__Firmicutes_A;c__Clostridia;o__Oscillospirales;f__Ruminococcaceae;g__Faecalibacterium;s__Faecalibacterium prausnitzii_F;138826;1	Faecalibacterium	Faecalibacterium prausnitzii_F
k2_0175337	visit	Ctrl D0 v. Ctrl D48 CLR	0.270811	0.14221	1	171383	0.00339345	d__Bacteria;p__Firmicutes_A;c__Clostridia;o__Oscillospirales;f__Ruminococcaceae;g__Faecalibacterium;s__Faecalibacterium prausnitzii_E;175337;1	Faecalibacterium	Faecalibacterium prausnitzii_E
k2_0137004	visit	Ctrl D0 v. Ctrl D48 CLR	0.269709	0.00380745	1	13849.5	0.000328491	d__Bacteria;p__Firmicutes_A;c__Clostridia;o__Oscillospirales;f__Acutalibacteraceae;g__Marseille-P4683;s__Marseille-P4683 sp900232885;137004;1	Marseille-P4683	Marseille-P4683 sp900232885
k2_0179320	visit	Ctrl D0 v. Ctrl D48 CLR	0.267173	0.286636	0.996176	28569.5	0.000513193	d__Bacteria;p__Bacteroidota;c__Bacteroidia;o__Bacteroidales;f__Bacteroidaceae;g__Prevotella;s__Prevotella sp900290275;179320;1	Prevotella	Prevotella sp900290275
k2_0134625	visit	Ctrl D0 v. Ctrl D48 CLR	0.264465	0.467829	0.998088	5162.91	0.000110588	d__Bacteria;p__Bacteroidota;c__Bacteroidia;o__Bacteroidales;f__Bacteroidaceae;g__Paraprevotella;s__Paraprevotella xylaniphila;134625;1	Paraprevotella	Paraprevotella xylaniphila
k2_0145723	visit	Ctrl D0 v. Ctrl D48 CLR	0.260382	0.25904	1	8072.35	0.000168735	d__Bacteria;p__Firmicutes_A;c__Clostridia;o__Lachnospirales;f__Lachnospiraceae;g__CAG-603;s__CAG-603 sp900066105;145723;1	CAG-603	CAG-603 sp900066105
k2_0125314	visit	Ctrl D0 v. Ctrl D48 CLR	0.25881	0.0807956	1	6199.98	0.000126785	d__Bacteria;p__Firmicutes_A;c__Clostridia;o__Lachnospirales;f__Lachnospiraceae;g__COE1;s__COE1 sp001916965;125314;1	COE1	COE1 sp001916965
k2_0118018	visit	Ctrl D0 v. Ctrl D48 CLR	0.257192	0.237124	1	18759.2	0.000350572	d__Bacteria;p__Firmicutes;c__Bacilli;o__Lactobacillales;f__Streptococcaceae;g__Streptococcus;s__Streptococcus vestibularis;118018;1	Streptococcus	Streptococcus vestibularis
k2_0136143	visit	Ctrl D0 v. Ctrl D48 CLR	0.250603	0.495995	1	26103	0.00051792	d__Bacteria;p__Firmicutes_A;c__Clostridia;o__Lachnospirales;f__Lachnospiraceae;g__Faecalicatena;s__Faecalicatena sp900066545;136143;1	Faecalicatena	Faecalicatena sp900066545
k2_0162336	visit	Ctrl D0 v. Ctrl D48 CLR	0.25026	0.00509794	1	2063.94	5.57582e-05	d__Bacteria;p__Firmicutes_A;c__Clostridia;o__Oscillospirales;f__Oscillospiraceae;g__NK3B98;s__NK3B98 sp000421005;162336;1	NK3B98	NK3B98 sp000421005
k2_0112341	visit	Ctrl D0 v. Ctrl D48 CLR	0.250093	0.033453	1	1.26615e+06	0.0268662	d__Bacteria;p__Firmicutes_A;c__Clostridia;o__Oscillospirales;f__Ruminococcaceae;g__Faecalibacterium;s__Faecalibacterium prausnitzii_C;112341;1	Faecalibacterium	Faecalibacterium prausnitzii_C
k2_0154907	visit	Ctrl D0 v. Ctrl D48 CLR	0.247233	0.0696767	1	3811.92	8.11817e-05	d__Bacteria;p__Firmicutes_A;c__Clostridia;o__Lachnospirales;f__Lachnospiraceae;g__Roseburia;s__Roseburia sp001940165;154907;1	Roseburia	Roseburia sp001940165
k2_0130779	visit	Ctrl D0 v. Ctrl D48 CLR	0.243113	0.517078	1	103272	0.00201364	d__Bacteria;p__Firmicutes_A;c__Clostridia;o__Lachnospirales;f__Lachnospiraceae;g__Eubacterium_I;s__Eubacterium_I ramulus;130779;1	Eubacterium_I	Eubacterium_I ramulus
k2_0165095	visit	Ctrl D0 v. Ctrl D48 CLR	0.239972	0.0264719	0.998088	2056.97	5.25988e-05	d__Bacteria;p__Firmicutes_A;c__Clostridia;o__Oscillospirales;f__Oscillospiraceae;g__CAG-103;s__CAG-103 sp900316745;165095;1	CAG-103	CAG-103 sp900316745
k2_0109118	visit	Ctrl D0 v. Ctrl D48 CLR	0.236592	0.991215	1	85452.1	0.00149349	d__Bacteria;p__Bacteroidota;c__Bacteroidia;o__Bacteroidales;f__Bacteroidaceae;g__Bacteroides;s__Bacteroides cellulosilyticus;109118;1	Bacteroides	Bacteroides cellulosilyticus
k2_0096907	visit	Ctrl D0 v. Ctrl D48 CLR	0.229832	0.296389	1	51681.7	0.000996806	d__Bacteria;p__Firmicutes;c__Bacilli;o__Lactobacillales;f__Streptococcaceae;g__Streptococcus;s__Streptococcus salivarius;96907;1	Streptococcus	Streptococcus salivarius
k2_0124973	visit	Ctrl D0 v. Ctrl D48 CLR	0.225765	0.422691	1	10382.3	0.000262698	d__Bacteria;p__Firmicutes_C;c__Negativicutes;o__Acidaminococcales;f__Acidaminococcaceae;g__Phascolarctobacterium_A;s__Phascolarctobacterium_A succinatutens;124973;1	Phascolarctobacterium_A	Phascolarctobacterium_A succinatutens
k2_0128384	visit	Ctrl D0 v. Ctrl D48 CLR	0.225104	0.203565	1	17709.8	0.000365852	d__Bacteria;p__Firmicutes_A;c__Clostridia;o__Lachnospirales;f__Lachnospiraceae;g__Bacteroides_F;s__Bacteroides_F pectinophilus;128384;1	Bacteroides_F	Bacteroides_F pectinophilus
k2_0142238	visit	Ctrl D0 v. Ctrl D48 CLR	0.224539	0.553185	0.992352	5033.38	0.000105302	d__Bacteria;p__Actinobacteriota;c__Actinobacteria;o__Actinomycetales;f__Actinomycetaceae;g__Pauljensenia;s__Pauljensenia odontolyticus_A;142238;1	Pauljensenia	Pauljensenia odontolyticus_A
k2_0150970	visit	Ctrl D0 v. Ctrl D48 CLR	0.221233	0.108133	1	2732.79	6.61284e-05	d__Bacteria;p__Firmicutes_A;c__Clostridia;o__Lachnospirales;f__Lachnospiraceae;g__UBA7160;s__UBA7160 sp002491565;150970;1	UBA7160	UBA7160 sp002491565
k2_0166251	visit	Ctrl D0 v. Ctrl D48 CLR	0.2205	0.0549323	1	45736	0.000886332	d__Bacteria;p__Firmicutes_A;c__Clostridia;o__Peptostreptococcales;f__Anaerovoracaceae;g__CAG-145;s__CAG-145 sp000435715;166251;1	CAG-145	CAG-145 sp000435715
k2_0115576	visit	Ctrl D0 v. Ctrl D48 CLR	0.215432	0.991835	1	434770	0.00902963	d__Bacteria;p__Firmicutes_A;c__Clostridia;o__Lachnospirales;f__Lachnospiraceae;g__Coprococcus_B;s__Coprococcus_B comes;115576;1	Coprococcus_B	Coprococcus_B comes
k2_0151208	visit	Ctrl D0 v. Ctrl D48 CLR	0.215414	0.0205742	1	5316.81	0.000123047	d__Bacteria;p__Firmicutes_A;c__Clostridia;o__Christensenellales;f__GCA-900066905;g__GCA-900066905;s__GCA-900066905 sp900066905;151208;1	GCA-900066905	GCA-900066905 sp900066905
k2_0167469	visit	Ctrl D0 v. Ctrl D48 CLR	0.214216	0.00422963	1	2946.04	8.31849e-05	d__Bacteria;p__Firmicutes_A;c__Clostridia;o__Oscillospirales;f__Ruminococcaceae;g__D5;s__D5 sp900113995;167469;1	D5	D5 sp900113995
k2_0131465	visit	Ctrl D0 v. Ctrl D48 CLR	0.212274	0.372574	1	11282.5	0.000239031	d__Bacteria;p__Firmicutes_A;c__Clostridia;o__Lachnospirales;f__Lachnospiraceae;g__Ruminococcus_A;s__Ruminococcus_A sp002361775;131465;1	Ruminococcus_A	Ruminococcus_A sp002361775
k2_0147619	visit	Ctrl D0 v. Ctrl D48 CLR	0.211756	0.0390155	1	5050.98	0.000126091	d__Bacteria;p__Firmicutes_A;c__Clostridia;o__Lachnospirales;f__UBA1390;g__UBA1390;s__UBA1390 sp002305315;147619;1	UBA1390	UBA1390 sp002305315
k2_0154808	visit	Ctrl D0 v. Ctrl D48 CLR	0.210576	0.283003	1	3490.16	7.47859e-05	d__Bacteria;p__Firmicutes_A;c__Clostridia;o__Lachnospirales;f__Lachnospiraceae;g__14-2;s__14-2 sp001940225;154808;1	2021-02-14	14-2 sp001940225
k2_0178550	visit	Ctrl D0 v. Ctrl D48 CLR	0.208947	0.00701529	1	1862.05	4.72711e-05	d__Bacteria;p__Firmicutes_A;c__Clostridia;o__Oscillospirales;f__Oscillospiraceae;g__UBA1777;s__UBA1777 sp002350825;178550;1	UBA1777	UBA1777 sp002350825
k2_0119074	visit	Ctrl D0 v. Ctrl D48 CLR	0.206295	0.0136575	0.998088	1913.75	4.94793e-05	d__Bacteria;p__Firmicutes_A;c__Clostridia;o__Oscillospirales;f__Ruminococcaceae;g__UBA3818;s__UBA3818 sp002369315;119074;1	UBA3818	UBA3818 sp002369315
k2_0132706	visit	Ctrl D0 v. Ctrl D48 CLR	0.206214	0.439923	1	60924.8	0.00114416	d__Bacteria;p__Firmicutes_A;c__Clostridia;o__Lachnospirales;f__Lachnospiraceae;g__Blautia_A;s__Blautia_A hydrogenotrophica;132706;1	Blautia_A	Blautia_A hydrogenotrophica
k2_0123887	visit	Ctrl D0 v. Ctrl D48 CLR	0.200834	0.223204	1	47798.7	0.00105336	d__Bacteria;p__Firmicutes_A;c__Clostridia;o__Oscillospirales;f__Acutalibacteraceae;g__Clostridium_A;s__Clostridium_A leptum;123887;1	Clostridium_A	Clostridium_A leptum
k2_0131502	visit	Ctrl D0 v. Ctrl D48 CLR	0.193725	0.00203767	1	3789.49	0.000104546	d__Bacteria;p__Firmicutes_A;c__Clostridia;o__Oscillospirales;f__Oscillospiraceae;g__CAG-110;s__CAG-110 sp002437585;131502;1	CAG-110	CAG-110 sp002437585
k2_0173789	visit	Ctrl D0 v. Ctrl D48 CLR	0.192904	0.27813	1	4075.4	9.01372e-05	d__Bacteria;p__Firmicutes_A;c__Clostridia;o__Lachnospirales;f__Lachnospiraceae;g__Acetatifactor;s__Acetatifactor sp002431915;173789;1	Acetatifactor	Acetatifactor sp002431915
k2_0115479	visit	Ctrl D0 v. Ctrl D48 CLR	0.192791	0.0843341	1	116252	0.00257688	d__Bacteria;p__Firmicutes_A;c__Clostridia;o__Lachnospirales;f__Lachnospiraceae;g__Roseburia;s__Roseburia inulinivorans;115479;1	Roseburia	Roseburia inulinivorans
k2_0143587	visit	Ctrl D0 v. Ctrl D48 CLR	0.187317	0.454292	1	14628	0.000292429	d__Bacteria;p__Actinobacteriota;c__Actinobacteria;o__Actinomycetales;f__Actinomycetaceae;g__Pauljensenia;s__Pauljensenia odontolyticus_B;143587;1	Pauljensenia	Pauljensenia odontolyticus_B
k2_0162908	visit	Ctrl D0 v. Ctrl D48 CLR	0.186591	0.59406	1	6907.93	0.00013044	d__Bacteria;p__Firmicutes_C;c__Negativicutes;o__Veillonellales;f__Veillonellaceae;g__Veillonella_A;s__Veillonella_A sp000431435;162908;1	Veillonella_A	Veillonella_A sp000431435
k2_0135184	visit	Ctrl D0 v. Ctrl D48 CLR	0.18574	0.0159897	1	3631.13	8.9395e-05	d__Bacteria;p__Firmicutes_A;c__Clostridia;o__Oscillospirales;f__Ruminococcaceae;g__Negativibacillus;s__Negativibacillus massiliensis;135184;1	Negativibacillus	Negativibacillus massiliensis
k2_0154490	visit	Ctrl D0 v. Ctrl D48 CLR	0.173833	0.0406897	1	2995.47	7.20296e-05	d__Bacteria;p__Firmicutes_A;c__Clostridia;o__Christensenellales;f__UBA1750;g__UBA7102;s__UBA7102 sp002492415;154490;1	UBA7102	UBA7102 sp002492415
k2_0121879	visit	Ctrl D0 v. Ctrl D48 CLR	0.16304	0.316189	1	9906.65	0.000190173	d__Bacteria;p__Firmicutes;c__Bacilli;o__Lactobacillales;f__Streptococcaceae;g__Streptococcus;s__Streptococcus sp000187445;121879;1	Streptococcus	Streptococcus sp000187445
k2_0128668	visit	Ctrl D0 v. Ctrl D48 CLR	0.159835	0.0127769	0.998088	1975.34	5.66735e-05	d__Bacteria;p__Firmicutes_A;c__Clostridia;o__Oscillospirales;f__Butyricicoccaceae;g__UBA4644;s__UBA4644 sp002405755;128668;1	UBA4644	UBA4644 sp002405755
k2_0121905	visit	Ctrl D0 v. Ctrl D48 CLR	0.154094	0.30895	1	135755	0.00289722	d__Bacteria;p__Firmicutes_A;c__Clostridia;o__Lachnospirales;f__Lachnospiraceae;g__Acetatifactor;s__Acetatifactor sp900066565;121905;1	Acetatifactor	Acetatifactor sp900066565
k2_0180446	visit	Ctrl D0 v. Ctrl D48 CLR	0.149625	0.490075	0.984704	2629.95	5.63724e-05	d__Bacteria;p__Actinobacteriota;c__Actinobacteria;o__Actinomycetales;f__Actinomycetaceae;g__Pauljensenia;s__Pauljensenia odontolyticus;180446;1	Pauljensenia	Pauljensenia odontolyticus
k2_0158307	visit	Ctrl D0 v. Ctrl D48 CLR	0.148667	0.0341255	1	12411.6	0.000262612	d__Bacteria;p__Firmicutes_A;c__Clostridia;o__Lachnospirales;f__Lachnospiraceae;g__Agathobacter;s__Agathobacter sp002474415;158307;1	Agathobacter	Agathobacter sp002474415
k2_0120560	visit	Ctrl D0 v. Ctrl D48 CLR	0.133113	0.249207	1	70166	0.00150854	d__Bacteria;p__Firmicutes_A;c__Clostridia;o__Lachnospirales;f__Lachnospiraceae;g__Acetatifactor;s__Acetatifactor sp900066365;120560;1	Acetatifactor	Acetatifactor sp900066365
k2_0140706	visit	Ctrl D0 v. Ctrl D48 CLR	0.133064	0.51799	0.996176	7812.55	0.000168923	d__Bacteria;p__Actinobacteriota;c__Actinobacteria;o__Actinomycetales;f__Actinomycetaceae;g__Pauljensenia;s__Pauljensenia cellulosilytica;140706;1	Pauljensenia	Pauljensenia cellulosilytica
k2_0178976	visit	Ctrl D0 v. Ctrl D48 CLR	0.129599	0.476661	0.996176	5392.88	0.000113739	d__Bacteria;p__Actinobacteriota;c__Actinobacteria;o__Actinomycetales;f__Actinomycetaceae;g__Pauljensenia;s__Pauljensenia odontolyticus_C;178976;1	Pauljensenia	Pauljensenia odontolyticus_C
k2_0119345	visit	Ctrl D0 v. Ctrl D48 CLR	0.126364	0.323141	1	4537.29	0.00010285	d__Bacteria;p__Firmicutes_A;c__Clostridia;o__Lachnospirales;f__Lachnospiraceae;g__Butyrivibrio_A;s__Butyrivibrio_A crossotus;119345;1	Butyrivibrio_A	Butyrivibrio_A crossotus
k2_0107458	visit	Ctrl D0 v. Ctrl D48 CLR	0.120542	0.590863	1	501555	0.00953496	d__Bacteria;p__Firmicutes_A;c__Clostridia;o__Lachnospirales;f__Lachnospiraceae;g__Anaerostipes;s__Anaerostipes hadrus;107458;1	Anaerostipes	Anaerostipes hadrus
k2_0150890	visit	Ctrl D0 v. Ctrl D48 CLR	0.118697	0.0185988	1	16946.9	0.000442419	d__Bacteria;p__Firmicutes_A;c__Clostridia;o__Oscillospirales;f__Oscillospiraceae;g__Oscillibacter;s__Oscillibacter sp001916835;150890;1	Oscillibacter	Oscillibacter sp001916835
k2_0113971	visit	Ctrl D0 v. Ctrl D48 CLR	0.116255	0.882557	1	10057.6	0.000255309	d__Bacteria;p__Firmicutes_A;c__Clostridia;o__Peptostreptococcales;f__Peptostreptococcaceae;g__Intestinibacter;s__Intestinibacter bartlettii;113971;1	Intestinibacter	Intestinibacter bartlettii
k2_0155979	visit	Ctrl D0 v. Ctrl D48 CLR	0.115148	0.321335	0.998088	16612.9	0.000353494	d__Bacteria;p__Actinobacteriota;c__Actinobacteria;o__Actinomycetales;f__Actinomycetaceae;g__Pauljensenia;s__Pauljensenia sp001838165;155979;1	Pauljensenia	Pauljensenia sp001838165
k2_0127746	visit	Ctrl D0 v. Ctrl D48 CLR	0.110932	0.948791	0.992352	2672.03	5.63703e-05	d__Bacteria;p__Actinobacteriota;c__Coriobacteriia;o__Coriobacteriales;f__Atopobiaceae;g__Lancefieldella;s__Lancefieldella sp000564995;127746;1	Lancefieldella	Lancefieldella sp000564995
k2_0127733	visit	Ctrl D0 v. Ctrl D48 CLR	0.104023	0.285966	1	271618	0.00547378	d__Bacteria;p__Firmicutes_A;c__Clostridia;o__Lachnospirales;f__Lachnospiraceae;g__Dorea;s__Dorea longicatena_B;127733;1	Dorea	Dorea longicatena_B
k2_0126399	visit	Ctrl D0 v. Ctrl D48 CLR	0.102288	0.0215485	1	4239.67	0.000119608	d__Bacteria;p__Firmicutes_A;c__Clostridia;o__Oscillospirales;f__Ruminococcaceae;g__Massilimaliae;s__Massilimaliae timonensis;126399;1	Massilimaliae	Massilimaliae timonensis
k2_0124204	visit	Ctrl D0 v. Ctrl D48 CLR	0.0981523	0.495995	1	5646.45	0.000116224	d__Bacteria;p__Firmicutes;c__Bacilli;o__Haloplasmatales;f__Turicibacteraceae;g__Turicibacter;s__Turicibacter sp001543345;124204;1	Turicibacter	Turicibacter sp001543345
k2_0124967	visit	Ctrl D0 v. Ctrl D48 CLR	0.0972657	0.695185	0.969407	2405.13	4.72236e-05	d__Bacteria;p__Actinobacteriota;c__Actinobacteria;o__Actinomycetales;f__Actinomycetaceae;g__Actinomyces;s__Actinomyces oris_A;124967;1	Actinomyces	Actinomyces oris_A
k2_0148227	visit	Ctrl D0 v. Ctrl D48 CLR	0.0967552	0.222051	1	18124.4	0.000410725	d__Bacteria;p__Firmicutes_A;c__Clostridia;o__Lachnospirales;f__Lachnospiraceae;g__Coprococcus;s__Coprococcus sp000154245;148227;1	Coprococcus	Coprococcus sp000154245
k2_0150196	visit	Ctrl D0 v. Ctrl D48 CLR	0.0779042	0.0800641	1	3621.29	8.8802e-05	d__Bacteria;p__Firmicutes_A;c__Clostridia;o__Oscillospirales;f__Acutalibacteraceae;g__UBA5905;s__UBA5905 sp002437905;150196;1	UBA5905	UBA5905 sp002437905
k2_0131491	visit	Ctrl D0 v. Ctrl D48 CLR	0.0733649	0.302263	1	39677.3	0.000882076	d__Bacteria;p__Bacteroidota;c__Bacteroidia;o__Bacteroidales;f__Rikenellaceae;g__Alistipes;s__Alistipes finegoldii;131491;1	Alistipes	Alistipes finegoldii
k2_0123214	visit	Ctrl D0 v. Ctrl D48 CLR	0.0656615	0.0928426	1	49641.6	0.00118716	d__Bacteria;p__Bacteroidota;c__Bacteroidia;o__Bacteroidales;f__Rikenellaceae;g__Alistipes;s__Alistipes shahii;123214;1	Alistipes	Alistipes shahii
k2_0163537	visit	Ctrl D0 v. Ctrl D48 CLR	0.0645702	0.471624	1	9717.81	0.000227411	d__Bacteria;p__Firmicutes_A;c__Clostridia;o__Oscillospirales;f__Ruminococcaceae;g__Negativibacillus;s__Negativibacillus sp000435195;163537;1	Negativibacillus	Negativibacillus sp000435195
k2_0137071	visit	Ctrl D0 v. Ctrl D48 CLR	0.0461458	0.360209	1	1905.97	4.84738e-05	d__Bacteria;p__Firmicutes_A;c__Clostridia;o__Lachnospirales;f__Lachnospiraceae;g__Lachnoanaerobaculum;s__Lachnoanaerobaculum sp000296385;137071;1	Lachnoanaerobaculum	Lachnoanaerobaculum sp000296385
k2_0115795	visit	Ctrl D0 v. Ctrl D48 CLR	0.0417346	0.843596	1	1.21431e+06	0.0234552	d__Bacteria;p__Firmicutes_A;c__Clostridia;o__Lachnospirales;f__Lachnospiraceae;g__Blautia_A;s__Blautia_A massiliensis;115795;1	Blautia_A	Blautia_A massiliensis
k2_0141937	visit	Ctrl D0 v. Ctrl D48 CLR	0.0385888	0.665993	1	4982.59	0.000127627	d__Bacteria;p__Firmicutes_A;c__Clostridia;o__Clostridiales;f__Clostridiaceae;g__Clostridium;s__Clostridium sp001916075;141937;1	Clostridium	Clostridium sp001916075
k2_0121013	visit	Ctrl D0 v. Ctrl D48 CLR	0.0298743	0.0782696	1	23847.3	0.000727953	d__Bacteria;p__Firmicutes_A;c__Clostridia;o__Oscillospirales;f__Oscillospiraceae;g__CAG-83;s__CAG-83 sp000435975;121013;1	CAG-83	CAG-83 sp000435975
k2_0123237	visit	Ctrl D0 v. Ctrl D48 CLR	0.0280642	0.496344	1	111140	0.00238746	d__Bacteria;p__Firmicutes_A;c__Clostridia;o__Lachnospirales;f__Lachnospiraceae;g__Eubacterium_E;s__Eubacterium_E hallii_A;123237;1	Eubacterium_E	Eubacterium_E hallii_A
k2_0109898	visit	Ctrl D0 v. Ctrl D48 CLR	0.0131991	0.450964	1	695832	0.0140291	d__Bacteria;p__Firmicutes_A;c__Clostridia;o__Lachnospirales;f__Lachnospiraceae;g__Dorea;s__Dorea longicatena;109898;1	Dorea	Dorea longicatena
k2_0182008	visit	Ctrl D0 v. Ctrl D48 CLR	0.00922556	0.540388	1	6472.39	0.000148457	d__Bacteria;p__Bacteroidota;c__Bacteroidia;o__Bacteroidales;f__Rikenellaceae;g__Alistipes;s__Alistipes senegalensis;182008;1	Alistipes	Alistipes senegalensis
k2_0111223	visit	Ctrl D0 v. Ctrl D48 CLR	0.00425651	0.880278	1	3063.59	6.65435e-05	d__Bacteria;p__Firmicutes_A;c__Clostridia;o__Lachnospirales;f__Lachnospiraceae;g__Lachnospira;s__Lachnospira rogosae;111223;1	Lachnospira	Lachnospira rogosae
k2_0122885	visit	Ctrl D0 v. Ctrl D48 CLR	0.00336904	0.12096	1	106081	0.00266823	d__Bacteria;p__Firmicutes_A;c__Clostridia;o__Lachnospirales;f__Lachnospiraceae;g__Roseburia;s__Roseburia hominis;122885;1	Roseburia	Roseburia hominis
k2_0126585	visit	Ctrl D0 v. Ctrl D48 CLR	0.000752936	0.370447	1	9692.68	0.000188867	d__Bacteria;p__Firmicutes_A;c__Clostridia;o__Christensenellales;f__Christensenellaceae;g__Christensenella;s__Christensenella minuta;126585;1	Christensenella	Christensenella minuta
k2_0130400	visit	Ctrl D0 v. Ctrl D48 CLR	-0.00252601	0.182779	0.994264	3301.56	6.77916e-05	d__Bacteria;p__Actinobacteriota;c__Actinobacteria;o__Actinomycetales;f__Actinomycetaceae;g__Actinomyces;s__Actinomyces graevenitzii;130400;1	Actinomyces	Actinomyces graevenitzii
k2_0129104	visit	Ctrl D0 v. Ctrl D48 CLR	-0.00430734	0.25904	1	6588.78	0.000148362	d__Bacteria;p__Firmicutes_A;c__Clostridia;o__Lachnospirales;f__Anaerotignaceae;g__Anaerotignum;s__Anaerotignum sp000436415;129104;1	Anaerotignum	Anaerotignum sp000436415
k2_0145505	visit	Ctrl D0 v. Ctrl D48 CLR	-0.00614113	0.695238	1	72541.9	0.00168894	d__Bacteria;p__Firmicutes_A;c__Clostridia;o__Lachnospirales;f__Lachnospiraceae;g__Anaerostipes;s__Anaerostipes hadrus_A;145505;1	Anaerostipes	Anaerostipes hadrus_A
k2_0132927	visit	Ctrl D0 v. Ctrl D48 CLR	-0.0368057	0.287619	1	2811.63	7.88301e-05	d__Bacteria;p__Firmicutes_A;c__Clostridia;o__Oscillospirales;f__Ruminococcaceae;g__Ruminococcus_F;s__Ruminococcus_F champanellensis;132927;1	Ruminococcus_F	Ruminococcus_F champanellensis
k2_0181090	visit	Ctrl D0 v. Ctrl D48 CLR	-0.0556959	0.959457	0.919694	2761.96	6.4364e-05	d__Bacteria;p__Firmicutes_A;c__Clostridia;o__Peptostreptococcales;f__Peptostreptococcaceae;g__Romboutsia;s__Romboutsia ilealis;181090;1	Romboutsia	Romboutsia ilealis
k2_0181942	visit	Ctrl D0 v. Ctrl D48 CLR	-0.0625327	0.809493	1	12390.4	0.000303105	d__Bacteria;p__Firmicutes_A;c__Clostridia;o__Peptostreptococcales;f__Peptostreptococcaceae;g__Romboutsia;s__Romboutsia timonensis;181942;1	Romboutsia	Romboutsia timonensis
k2_0139772	visit	Ctrl D0 v. Ctrl D48 CLR	-0.0995347	0.370447	0.998088	18727.8	0.000425395	d__Bacteria;p__Actinobacteriota;c__Actinobacteria;o__Actinomycetales;f__Actinomycetaceae;g__Pauljensenia;s__Pauljensenia sp000466265;139772;1	Pauljensenia	Pauljensenia sp000466265
k2_0137112	visit	Ctrl D0 v. Ctrl D48 CLR	-0.121051	0.0322726	1	8414.34	0.000196569	d__Bacteria;p__Firmicutes_A;c__Clostridia;o__Lachnospirales;f__Lachnospiraceae;g__Coprococcus;s__Coprococcus eutactus;137112;1	Coprococcus	Coprococcus eutactus
k2_0167107	visit	Ctrl D0 v. Ctrl D48 CLR	-0.166018	0.296389	1	3209.72	8.15378e-05	d__Bacteria;p__Actinobacteriota;c__Coriobacteriia;o__Coriobacteriales;f__Eggerthellaceae;g__DNF00809;s__DNF00809 sp000814825;167107;1	DNF00809	DNF00809 sp000814825
k2_0177645	visit	Ctrl D0 v. Ctrl D48 CLR	-0.189593	0.0776548	0.998088	2892.4	7.05089e-05	d__Bacteria;p__Firmicutes_A;c__Clostridia;o__Oscillospirales;f__Ruminococcaceae;g__Ruminococcus_D;s__Ruminococcus_D sp000434695;177645;1	Ruminococcus_D	Ruminococcus_D sp000434695
k2_0153503	visit	Ctrl D0 v. Ctrl D48 CLR	-0.203168	0.306799	0.988528	2744.54	6.05125e-05	d__Bacteria;p__Firmicutes_A;c__Clostridia;o__Peptostreptococcales;f__Anaerovoracaceae;g__Mogibacterium;s__Mogibacterium diversum;153503;1	Mogibacterium	Mogibacterium diversum
k2_0141346	visit	Ctrl D0 v. Ctrl D48 CLR	-0.203384	0.824416	0.998088	11586.5	0.000236494	d__Bacteria;p__Actinobacteriota;c__Actinobacteria;o__Actinomycetales;f__Actinomycetaceae;g__Pauljensenia;s__Pauljensenia sp000411415;141346;1	Pauljensenia	Pauljensenia sp000411415
k2_0117850	visit	Ctrl D0 v. Ctrl D48 CLR	-0.215256	0.0819119	1	434192	0.00911036	d__Bacteria;p__Firmicutes_A;c__Clostridia;o__Lachnospirales;f__Lachnospiraceae;g__Faecalicatena;s__Faecalicatena faecis;117850;1	Faecalicatena	Faecalicatena faecis
k2_0163906	visit	Ctrl D0 v. Ctrl D48 CLR	-0.215376	0.596055	0.996176	7932.52	0.000171769	d__Bacteria;p__Actinobacteriota;c__Actinobacteria;o__Actinomycetales;f__Actinomycetaceae;g__Pauljensenia;s__Pauljensenia keddieii;163906;1	Pauljensenia	Pauljensenia keddieii
k2_0141686	visit	Ctrl D0 v. Ctrl D48 CLR	-0.220988	0.326302	0.992352	2082.54	6.6231e-05	d__Bacteria;p__Firmicutes_A;c__Clostridia;o__Christensenellales;f__CAG-74;g__UBA2862;s__UBA2862 sp900315585;141686;1	UBA2862	UBA2862 sp900315585
k2_0156649	visit	Ctrl D0 v. Ctrl D48 CLR	-0.221757	0.302263	1	5640.77	0.000132104	d__Bacteria;p__Firmicutes_A;c__Clostridia;o__Lachnospirales;f__Lachnospiraceae;g__CAG-127;s__CAG-127 sp002404515;156649;1	CAG-127	CAG-127 sp002404515
k2_0128698	visit	Ctrl D0 v. Ctrl D48 CLR	-0.223834	0.29467	1	26603.1	0.000530323	d__Bacteria;p__Firmicutes;c__Bacilli;o__Erysipelotrichales;f__Erysipelatoclostridiaceae;g__Erysipelatoclostridium;s__Erysipelatoclostridium sp003024675;128698;1	Erysipelatoclostridium	Erysipelatoclostridium sp003024675
k2_0158205	visit	Ctrl D0 v. Ctrl D48 CLR	-0.224833	0.476215	1	35151.1	0.000947638	d__Bacteria;p__Firmicutes_A;c__Clostridia;o__Peptostreptococcales;f__Anaerovoracaceae;g__UBA1191;s__UBA1191 sp900066305;158205;1	UBA1191	UBA1191 sp900066305
k2_0142293	visit	Ctrl D0 v. Ctrl D48 CLR	-0.229961	0.0138819	0.996176	4165.01	0.000108467	d__Bacteria;p__Actinobacteriota;c__Coriobacteriia;o__Coriobacteriales;f__Eggerthellaceae;g__Slackia;s__Slackia exigua;142293;1	Slackia	Slackia exigua
k2_0117272	visit	Ctrl D0 v. Ctrl D48 CLR	-0.235392	0.145218	1	256221	0.00526767	d__Bacteria;p__Firmicutes_A;c__Clostridia;o__Lachnospirales;f__Lachnospiraceae;g__Dorea;s__Dorea formicigenerans;117272;1	Dorea	Dorea formicigenerans
k2_0129108	visit	Ctrl D0 v. Ctrl D48 CLR	-0.259681	0.343392	1	4639.02	0.000112659	d__Bacteria;p__Firmicutes_A;c__Clostridia;o__Lachnospirales;f__Lachnospiraceae;g__CAG-127;s__CAG-127 sp002431865;129108;1	CAG-127	CAG-127 sp002431865
k2_0133986	visit	Ctrl D0 v. Ctrl D48 CLR	-0.263963	0.036492	0.996176	2020.63	5.21962e-05	d__Bacteria;p__Actinobacteriota;c__Coriobacteriia;o__Coriobacteriales;f__Eggerthellaceae;g__Denitrobacterium;s__Denitrobacterium detoxificans;133986;1	Denitrobacterium	Denitrobacterium detoxificans
k2_0111290	visit	Ctrl D0 v. Ctrl D48 CLR	-0.267548	0.280923	1	6893.56	0.000148212	d__Bacteria;p__Firmicutes_A;c__Clostridia;o__Lachnospirales;f__Lachnospiraceae;g__Lachnospira;s__Lachnospira eligens_B;111290;1	Lachnospira	Lachnospira eligens_B
k2_0000367	visit	Ctrl D0 v. Ctrl D48 CLR	-0.313925	0.449371	0.90631	12564.1	0.000514437	d__Archaea;p__Euryarchaeota;c__Methanobacteria;o__Methanobacteriales;f__Methanobacteriaceae;g__Methanobrevibacter_A;s__Methanobrevibacter_A smithii_A;367;1	Methanobrevibacter_A	Methanobrevibacter_A smithii_A
k2_0131167	visit	Ctrl D0 v. Ctrl D48 CLR	-0.322679	0.0119014	1	37045.4	0.00129158	d__Bacteria;p__Actinobacteriota;c__Coriobacteriia;o__Coriobacteriales;f__Coriobacteriaceae;g__Enorma;s__Enorma massiliensis_A;131167;1	Enorma	Enorma massiliensis_A
k2_0114694	visit	Ctrl D0 v. Ctrl D48 CLR	-0.327437	0.256457	1	1.20645e+06	0.023378	d__Bacteria;p__Firmicutes_A;c__Clostridia;o__Lachnospirales;f__Lachnospiraceae;g__Fusicatenibacter;s__Fusicatenibacter saccharivorans;114694;1	Fusicatenibacter	Fusicatenibacter saccharivorans
k2_0000299	visit	Ctrl D0 v. Ctrl D48 CLR	-0.331106	0.14351	0.982792	19744.3	0.000694369	d__Archaea;p__Euryarchaeota;c__Methanobacteria;o__Methanobacteriales;f__Methanobacteriaceae;g__Methanobrevibacter_A;s__Methanobrevibacter_A smithii;299;1	Methanobrevibacter_A	Methanobrevibacter_A smithii
k2_0123969	visit	Ctrl D0 v. Ctrl D48 CLR	-0.334051	0.503304	1	6728.21	0.000160516	d__Bacteria;p__Firmicutes_A;c__Clostridia;o__Oscillospirales;f__Acutalibacteraceae;g__Ruminococcus_E;s__Ruminococcus_E bromii_A;123969;1	Ruminococcus_E	Ruminococcus_E bromii_A
k2_0167125	visit	Ctrl D0 v. Ctrl D48 CLR	-0.35256	0.0224794	0.994264	2435.62	6.22497e-05	d__Bacteria;p__Actinobacteriota;c__Coriobacteriia;o__Coriobacteriales;f__Coriobacteriaceae;g__An7;s__An7 sp002161805;167125;1	An7	An7 sp002161805
k2_0175819	visit	Ctrl D0 v. Ctrl D48 CLR	-0.373165	0.0075799	0.998088	2853.43	7.41117e-05	d__Bacteria;p__Actinobacteriota;c__Coriobacteriia;o__Coriobacteriales;f__Eggerthellaceae;g__Slackia;s__Slackia heliotrinireducens;175819;1	Slackia	Slackia heliotrinireducens
k2_0180197	visit	Ctrl D0 v. Ctrl D48 CLR	-0.390014	0.0276979	1	4114.07	8.99956e-05	d__Bacteria;p__Actinobacteriota;c__Coriobacteriia;o__Coriobacteriales;f__Eggerthellaceae;g__Phoenicibacter;s__Phoenicibacter massiliensis;180197;1	Phoenicibacter	Phoenicibacter massiliensis
k2_0130062	visit	Ctrl D0 v. Ctrl D48 CLR	-0.390082	0.884029	0.944551	53173	0.000838525	d__Bacteria;p__Verrucomicrobiota;c__Verrucomicrobiae;o__Verrucomicrobiales;f__Akkermansiaceae;g__Akkermansia;s__Akkermansia sp001580195;130062;1	Akkermansia	Akkermansia sp001580195
k2_0125476	visit	Ctrl D0 v. Ctrl D48 CLR	-0.406675	0.173365	1	52475	0.00118722	d__Bacteria;p__Firmicutes_A;c__Clostridia;o__Oscillospirales;f__Acutalibacteraceae;g__Eubacterium_R;s__Eubacterium_R sp000436835;125476;1	Eubacterium_R	Eubacterium_R sp000436835
k2_0157343	visit	Ctrl D0 v. Ctrl D48 CLR	-0.422166	0.0138819	0.996176	4085.57	0.000182076	d__Bacteria;p__Actinobacteriota;c__Coriobacteriia;o__Coriobacteriales;f__Coriobacteriaceae;g__Enorma;s__Enorma phocaeensis;157343;1	Enorma	Enorma phocaeensis
k2_0133170	visit	Ctrl D0 v. Ctrl D48 CLR	-0.431348	0.216319	0.998088	9402.36	0.0002789	d__Bacteria;p__Firmicutes_A;c__Clostridia;o__Christensenellales;f__CAG-138;g__PeH17;s__PeH17 sp000435055;133170;1	PeH17	PeH17 sp000435055
k2_0173271	visit	Ctrl D0 v. Ctrl D48 CLR	-0.438585	0.0624158	1	205531	0.00446854	d__Bacteria;p__Firmicutes_A;c__Clostridia;o__Lachnospirales;f__Lachnospiraceae;g__Ruminococcus_A;s__Ruminococcus_A sp000437095;173271;1	Ruminococcus_A	Ruminococcus_A sp000437095
k2_0106144	visit	Ctrl D0 v. Ctrl D48 CLR	-0.440924	0.360209	1	897948	0.0161775	d__Bacteria;p__Firmicutes_A;c__Clostridia;o__Lachnospirales;f__Lachnospiraceae;g__Agathobacter;s__Agathobacter rectale;106144;1	Agathobacter	Agathobacter rectale
k2_0107266	visit	Ctrl D0 v. Ctrl D48 CLR	-0.441602	0.270784	0.975143	272710	0.00457655	d__Bacteria;p__Verrucomicrobiota;c__Verrucomicrobiae;o__Verrucomicrobiales;f__Akkermansiaceae;g__Akkermansia;s__Akkermansia muciniphila_B;107266;1	Akkermansia	Akkermansia muciniphila_B
k2_0130675	visit	Ctrl D0 v. Ctrl D48 CLR	-0.443778	0.313025	1	4646.32	0.000109831	d__Bacteria;p__Firmicutes_A;c__Clostridia;o__Oscillospirales;f__Acutalibacteraceae;g__Ruminococcus_E;s__Ruminococcus_E sp002493635;130675;1	Ruminococcus_E	Ruminococcus_E sp002493635
k2_0137925	visit	Ctrl D0 v. Ctrl D48 CLR	-0.446094	0.0477269	0.992352	11946.8	0.000301244	d__Bacteria;p__Firmicutes_A;c__Clostridia;o__Oscillospirales;f__Acutalibacteraceae;g__Eubacterium_R;s__Eubacterium_R sp000434995;137925;1	Eubacterium_R	Eubacterium_R sp000434995
k2_0129251	visit	Ctrl D0 v. Ctrl D48 CLR	-0.447312	0.000495435	0.998088	2714.2	6.97801e-05	d__Bacteria;p__Actinobacteriota;c__Coriobacteriia;o__Coriobacteriales;f__Eggerthellaceae;g__RUG013;s__RUG013 sp001486445;129251;1	RUG013	RUG013 sp001486445
k2_0158502	visit	Ctrl D0 v. Ctrl D48 CLR	-0.447946	0.0674355	1	29395.8	0.000877613	d__Bacteria;p__Firmicutes_A;c__Clostridia;o__Oscillospirales;f__Oscillospiraceae;g__CAG-170;s__CAG-170 sp000432135;158502;1	CAG-170	CAG-170 sp000432135
k2_0140932	visit	Ctrl D0 v. Ctrl D48 CLR	-0.449032	0.503304	0.998088	43091.2	0.00102457	d__Bacteria;p__Firmicutes_A;c__Clostridia;o__Oscillospirales;f__Oscillospiraceae;g__CAG-103;s__CAG-103 sp900317855;140932;1	CAG-103	CAG-103 sp900317855
k2_0157889	visit	Ctrl D0 v. Ctrl D48 CLR	-0.459973	0.00356727	0.994264	1988.89	4.86415e-05	d__Bacteria;p__Actinobacteriota;c__Coriobacteriia;o__Coriobacteriales;f__Eggerthellaceae;g__UBA9715;s__UBA9715 sp002371495;157889;1	UBA9715	UBA9715 sp002371495
k2_0118555	visit	Ctrl D0 v. Ctrl D48 CLR	-0.467688	0.12813	1	455821	0.00925635	d__Bacteria;p__Firmicutes_A;c__Clostridia;o__Lachnospirales;f__Lachnospiraceae;g__Eubacterium_E;s__Eubacterium_E hallii;118555;1	Eubacterium_E	Eubacterium_E hallii
k2_0139540	visit	Ctrl D0 v. Ctrl D48 CLR	-0.469088	0.00879507	1	33070.5	0.000754284	d__Bacteria;p__Firmicutes;c__Bacilli;o__Erysipelotrichales;f__Erysipelatoclostridiaceae;g__Catenibacterium;s__Catenibacterium sp000437715;139540;1	Catenibacterium	Catenibacterium sp000437715
k2_0124036	visit	Ctrl D0 v. Ctrl D48 CLR	-0.474375	0.0075799	1	20464	0.000524083	d__Bacteria;p__Firmicutes_A;c__Clostridia;o__Oscillospirales;f__Ruminococcaceae;g__Ruminococcus_C;s__Ruminococcus_C callidus;124036;1	Ruminococcus_C	Ruminococcus_C callidus
k2_0155988	visit	Ctrl D0 v. Ctrl D48 CLR	-0.483195	0.343392	0.996176	2897.63	6.82945e-05	d__Bacteria;p__Firmicutes_A;c__Clostridia;o__Oscillospirales;f__Acutalibacteraceae;g__Ruminococcus_E;s__Ruminococcus_E sp002493005;155988;1	Ruminococcus_E	Ruminococcus_E sp002493005
k2_0139416	visit	Ctrl D0 v. Ctrl D48 CLR	-0.501536	0.279721	1	276439	0.00490583	d__Bacteria;p__Firmicutes_A;c__Clostridia;o__Lachnospirales;f__Lachnospiraceae;g__Agathobacter;s__Agathobacter sp900317585;139416;1	Agathobacter	Agathobacter sp900317585
k2_0139042	visit	Ctrl D0 v. Ctrl D48 CLR	-0.503894	0.0365314	1	88141.3	0.00213097	d__Bacteria;p__Firmicutes;c__Bacilli;o__Erysipelotrichales;f__Erysipelotrichaceae;g__Holdemanella;s__Holdemanella biformis;139042;1	Holdemanella	Holdemanella biformis
k2_0139682	visit	Ctrl D0 v. Ctrl D48 CLR	-0.50657	0.949532	0.973231	19564.1	0.000328023	d__Bacteria;p__Verrucomicrobiota;c__Verrucomicrobiae;o__Verrucomicrobiales;f__Akkermansiaceae;g__Akkermansia;s__Akkermansia muciniphila_C;139682;1	Akkermansia	Akkermansia muciniphila_C
k2_0154710	visit	Ctrl D0 v. Ctrl D48 CLR	-0.506821	0.00404813	1	15024.7	0.00034393	d__Bacteria;p__Actinobacteriota;c__Coriobacteriia;o__Coriobacteriales;f__Coriobacteriaceae;g__An7;s__An7 sp002159335;154710;1	An7	An7 sp002159335
k2_0109503	visit	Ctrl D0 v. Ctrl D48 CLR	-0.536726	0.00101352	1	34131.5	0.000790012	d__Bacteria;p__Firmicutes_A;c__Clostridia;o__Lachnospirales;f__Lachnospiraceae;g__Coprococcus;s__Coprococcus eutactus_A;109503;1	Coprococcus	Coprococcus eutactus_A
k2_0153432	visit	Ctrl D0 v. Ctrl D48 CLR	-0.536833	0.0025818	0.994264	8652.83	0.000242453	d__Bacteria;p__Actinobacteriota;c__Coriobacteriia;o__Coriobacteriales;f__Atopobiaceae;g__Olsenella_E;s__Olsenella_E sp900119915;153432;1	Olsenella_E	Olsenella_E sp900119915
k2_0128896	visit	Ctrl D0 v. Ctrl D48 CLR	-0.541343	0.269326	1	26845.4	0.000697876	d__Bacteria;p__Bacteroidota;c__Bacteroidia;o__Bacteroidales;f__Rikenellaceae;g__Alistipes;s__Alistipes obesi;128896;1	Alistipes	Alistipes obesi
k2_0157285	visit	Ctrl D0 v. Ctrl D48 CLR	-0.565623	0.277385	0.998088	3097.14	7.34142e-05	d__Bacteria;p__Firmicutes_A;c__Clostridia;o__Oscillospirales;f__Acutalibacteraceae;g__Ruminococcus_E;s__Ruminococcus_E sp002491825;157285;1	Ruminococcus_E	Ruminococcus_E sp002491825
k2_0145754	visit	Ctrl D0 v. Ctrl D48 CLR	-0.567024	0.326845	1	67627.8	0.00186965	d__Bacteria;p__Firmicutes_A;c__Clostridia;o__Oscillospirales;f__Oscillospiraceae;g__CAG-103;s__CAG-103 sp000432375;145754;1	CAG-103	CAG-103 sp000432375
k2_0165954	visit	Ctrl D0 v. Ctrl D48 CLR	-0.571609	0.00907779	0.994264	1892.99	5.33612e-05	d__Bacteria;p__Actinobacteriota;c__Coriobacteriia;o__Coriobacteriales;f__Atopobiaceae;g__Olsenella_E;s__Olsenella_E sp002159495;165954;1	Olsenella_E	Olsenella_E sp002159495
k2_0159113	visit	Ctrl D0 v. Ctrl D48 CLR	-0.571744	0.127073	0.984704	1850.72	5.41018e-05	d__Bacteria;p__Firmicutes_A;c__Clostridia;o__Christensenellales;f__QAND01;g__QAND01;s__QAND01 sp003150225;159113;1	QAND01	QAND01 sp003150225
k2_0180387	visit	Ctrl D0 v. Ctrl D48 CLR	-0.603359	0.0167986	0.998088	9789.65	0.000213032	d__Bacteria;p__Actinobacteriota;c__Actinobacteria;o__Actinomycetales;f__Actinomycetaceae;g__Pauljensenia;s__Pauljensenia sp000278725;180387;1	Pauljensenia	Pauljensenia sp000278725
k2_0115530	visit	Ctrl D0 v. Ctrl D48 CLR	-0.609766	0.144933	1	39504.6	0.000756907	d__Bacteria;p__Firmicutes;c__Bacilli;o__Erysipelotrichales;f__Erysipelatoclostridiaceae;g__Erysipelatoclostridium;s__Erysipelatoclostridium sp000752095;115530;1	Erysipelatoclostridium	Erysipelatoclostridium sp000752095
k2_0152435	visit	Ctrl D0 v. Ctrl D48 CLR	-0.61021	0.000343247	0.996176	2360.82	5.71944e-05	d__Bacteria;p__Actinobacteriota;c__Coriobacteriia;o__Coriobacteriales;f__Coriobacteriaceae;g__An7;s__An7 sp002159765;152435;1	An7	An7 sp002159765
k2_0180916	visit	Ctrl D0 v. Ctrl D48 CLR	-0.668898	0.00195758	0.992352	1476.93	4.08386e-05	d__Bacteria;p__Actinobacteriota;c__Coriobacteriia;o__Coriobacteriales;f__Atopobiaceae;g__Olsenella_E;s__Olsenella_E sp002159625;180916;1	Olsenella_E	Olsenella_E sp002159625
k2_0118740	visit	Ctrl D0 v. Ctrl D48 CLR	-0.687699	0.0140071	1	15033.1	0.00037028	d__Bacteria;p__Firmicutes_A;c__Clostridia;o__Lachnospirales;f__Lachnospiraceae;g__CAG-127;s__CAG-127 sp900319515;118740;1	CAG-127	CAG-127 sp900319515
k2_0134360	visit	Ctrl D0 v. Ctrl D48 CLR	-0.695598	0.0341255	1	18419.7	0.000413769	d__Bacteria;p__Bacteroidota;c__Bacteroidia;o__Bacteroidales;f__Rikenellaceae;g__Alistipes_A;s__Alistipes_A ihumii;134360;1	Alistipes_A	Alistipes_A ihumii
k2_0154425	visit	Ctrl D0 v. Ctrl D48 CLR	-0.737489	0.00498888	1	9392.41	0.000215156	d__Bacteria;p__Actinobacteriota;c__Coriobacteriia;o__Coriobacteriales;f__Atopobiaceae;g__Olsenella_E;s__Olsenella_E provencensis;154425;1	Olsenella_E	Olsenella_E provencensis
k2_0166369	visit	Ctrl D0 v. Ctrl D48 CLR	-0.741349	0.000119029	1	1701.19	4.78244e-05	d__Bacteria;p__Actinobacteriota;c__Coriobacteriia;o__Coriobacteriales;f__Atopobiaceae;g__Olsenella_E;s__Olsenella_E mediterranea;166369;1	Olsenella_E	Olsenella_E mediterranea
k2_0167449	visit	Ctrl D0 v. Ctrl D48 CLR	-0.762552	0.00376895	0.988528	1425.99	4.03471e-05	d__Bacteria;p__Actinobacteriota;c__Coriobacteriia;o__Coriobacteriales;f__Atopobiaceae;g__Olsenella_E;s__Olsenella_E sp002159735;167449;1	Olsenella_E	Olsenella_E sp002159735
k2_0142307	visit	Ctrl D0 v. Ctrl D48 CLR	-0.776319	2.19316e-05	1	6616.93	0.000179611	d__Bacteria;p__Actinobacteriota;c__Coriobacteriia;o__Coriobacteriales;f__Coriobacteriaceae;g__Collinsella;s__Collinsella ihuae;142307;1	Collinsella	Collinsella ihuae
k2_0163181	visit	Ctrl D0 v. Ctrl D48 CLR	-0.807641	0.000224898	1	8464.71	0.000182806	d__Bacteria;p__Actinobacteriota;c__Actinobacteria;o__Actinomycetales;f__Actinomycetaceae;g__Pauljensenia;s__Pauljensenia bouchesdurhonensis;163181;1	Pauljensenia	Pauljensenia bouchesdurhonensis
k2_0125291	visit	Ctrl D0 v. Ctrl D48 CLR	-0.815171	0.0138359	1	224697	0.00530765	d__Bacteria;p__Firmicutes_A;c__Clostridia;o__Oscillospirales;f__Acutalibacteraceae;g__CAG-217;s__CAG-217 sp000436335;125291;1	CAG-217	CAG-217 sp000436335
k2_0107123	visit	Ctrl D0 v. Ctrl D48 CLR	-0.823164	0.0119014	1	81418.5	0.00182125	d__Bacteria;p__Firmicutes_A;c__Clostridia;o__Oscillospirales;f__Ruminococcaceae;g__Ruminococcus_D;s__Ruminococcus_D bicirculans;107123;1	Ruminococcus_D	Ruminococcus_D bicirculans
k2_0107751	visit	Ctrl D0 v. Ctrl D48 CLR	-0.841071	0.0948147	1	1.22234e+06	0.0268148	d__Bacteria;p__Firmicutes_A;c__Clostridia;o__Oscillospirales;f__Acutalibacteraceae;g__Ruminococcus_E;s__Ruminococcus_E bromii_B;107751;1	Ruminococcus_E	Ruminococcus_E bromii_B
k2_0172124	visit	Ctrl D0 v. Ctrl D48 CLR	-0.904924	0.00056686	0.998088	2524.03	5.28755e-05	d__Bacteria;p__Firmicutes_A;c__Clostridia;o__Oscillospirales;f__CAG-382;g__UCG-010;s__UCG-010 sp003150115;172124;1	UCG-010	UCG-010 sp003150115
k2_0165917	visit	Ctrl D0 v. Ctrl D48 CLR	-0.926105	0.0034832	0.977055	1688.51	4.69004e-05	d__Bacteria;p__Actinobacteriota;c__Coriobacteriia;o__Coriobacteriales;f__Atopobiaceae;g__Olsenella_E;s__Olsenella_E sp002159535;165917;1	Olsenella_E	Olsenella_E sp002159535
k2_0125764	visit	Ctrl D0 v. Ctrl D48 CLR	-0.94339	0.0789393	1	140926	0.00288002	d__Bacteria;p__Firmicutes_A;c__Clostridia;o__Monoglobales;f__UBA1381;g__CAG-41;s__CAG-41 sp900066215;125764;1	CAG-41	CAG-41 sp900066215
k2_0175738	visit	Ctrl D0 v. Ctrl D48 CLR	-0.947354	5.89931e-07	1	13163.9	0.000295515	d__Bacteria;p__Actinobacteriota;c__Coriobacteriia;o__Coriobacteriales;f__Eggerthellaceae;g__Slackia_A;s__Slackia_A piriformis;175738;1	Slackia_A	Slackia_A piriformis
k2_0181682	visit	Ctrl D0 v. Ctrl D48 CLR	-0.977013	0.0417922	1	397741	0.00860934	d__Bacteria;p__Firmicutes_A;c__Clostridia;o__Oscillospirales;f__Acutalibacteraceae;g__Ruminococcus_E;s__Ruminococcus_E bromii;181682;1	Ruminococcus_E	Ruminococcus_E bromii
k2_0118060	visit	Ctrl D0 v. Ctrl D48 CLR	-0.981476	3.18058e-05	1	69081	0.00173627	d__Bacteria;p__Firmicutes_A;c__Clostridia;o__Christensenellales;f__CAG-74;g__UBA11524;s__UBA11524 sp000437595;118060;1	UBA11524	UBA11524 sp000437595
k2_0149905	visit	Ctrl D0 v. Ctrl D48 CLR	-0.992727	1.24951e-05	1	5073.06	0.000108558	d__Bacteria;p__Actinobacteriota;c__Coriobacteriia;o__Coriobacteriales;f__Eggerthellaceae;g__CAG-1427;s__CAG-1427 sp000431675;149905;1	CAG-1427	CAG-1427 sp000431675
k2_0168854	visit	Ctrl D0 v. Ctrl D48 CLR	-1.0828	8.56058e-08	0.998088	4692.41	0.000123184	d__Bacteria;p__Actinobacteriota;c__Coriobacteriia;o__Coriobacteriales;f__Coriobacteriaceae;g__Collinsella;s__Collinsella sp002305035;168854;1	Collinsella	Collinsella sp002305035
k2_0158452	visit	Ctrl D0 v. Ctrl D48 CLR	-1.08903	0.00271823	1	86709.7	0.00178373	d__Bacteria;p__Actinobacteriota;c__Coriobacteriia;o__Coriobacteriales;f__Eggerthellaceae;g__CAG-1427;s__CAG-1427 sp000435675;158452;1	CAG-1427	CAG-1427 sp000435675
k2_0153103	visit	Ctrl D0 v. Ctrl D48 CLR	-1.09854	0.000898132	0.992352	67868.8	0.00162862	d__Bacteria;p__Firmicutes;c__Bacilli;o__Erysipelotrichales;f__Erysipelotrichaceae;g__Holdemanella;s__Holdemanella sp002299315;153103;1	Holdemanella	Holdemanella sp002299315
k2_0181196	visit	Ctrl D0 v. Ctrl D48 CLR	-1.17093	2.25332e-07	0.998088	2708.06	6.46562e-05	d__Bacteria;p__Actinobacteriota;c__Coriobacteriia;o__Coriobacteriales;f__Coriobacteriaceae;g__Collinsella;s__Collinsella vaginalis;181196;1	Collinsella	Collinsella vaginalis
k2_0111467	visit	Ctrl D0 v. Ctrl D48 CLR	-1.20235	0.00184487	0.996176	17032.5	0.000388351	d__Bacteria;p__Bacteroidota;c__Bacteroidia;o__Bacteroidales;f__Barnesiellaceae;g__Barnesiella;s__Barnesiella intestinihominis;111467;1	Barnesiella	Barnesiella intestinihominis
k2_0166212	visit	Ctrl D0 v. Ctrl D48 CLR	-1.22994	2.8878e-08	1	4715.26	0.000106195	d__Bacteria;p__Actinobacteriota;c__Coriobacteriia;o__Coriobacteriales;f__Coriobacteriaceae;g__Collinsella;s__Collinsella phocaeensis;166212;1	Collinsella	Collinsella phocaeensis
k2_0131035	visit	Ctrl D0 v. Ctrl D48 CLR	-1.28529	1.53317e-05	1	13488.1	0.000311892	d__Bacteria;p__Desulfobacterota_A;c__Desulfovibrionia;o__Desulfovibrionales;f__Desulfovibrionaceae;g__Bilophila;s__Bilophila wadsworthia;131035;1	Bilophila	Bilophila wadsworthia
k2_0145611	visit	Ctrl D0 v. Ctrl D48 CLR	-1.30312	4.81393e-08	1	2704.55	7.6568e-05	d__Bacteria;p__Actinobacteriota;c__Coriobacteriia;o__Coriobacteriales;f__Atopobiaceae;g__Olsenella_E;s__Olsenella_E sp002440065;145611;1	Olsenella_E	Olsenella_E sp002440065
k2_0096495	visit	Ctrl D0 v. Ctrl D48 CLR	-1.31993	0.0653524	1	281498	0.00630051	d__Bacteria;p__Verrucomicrobiota;c__Verrucomicrobiae;o__Verrucomicrobiales;f__Akkermansiaceae;g__Akkermansia;s__Akkermansia muciniphila;96495;1	Akkermansia	Akkermansia muciniphila
k2_0114644	visit	Ctrl D0 v. Ctrl D48 CLR	-1.35747	0.0516298	0.998088	48172.7	0.00105843	d__Bacteria;p__Verrucomicrobiota;c__Verrucomicrobiae;o__Verrucomicrobiales;f__Akkermansiaceae;g__Akkermansia;s__Akkermansia muciniphila_A;114644;1	Akkermansia	Akkermansia muciniphila_A
k2_0155798	visit	Ctrl D0 v. Ctrl D48 CLR	-1.43852	4.23511e-08	1	120027	0.00323185	d__Bacteria;p__Actinobacteriota;c__Coriobacteriia;o__Coriobacteriales;f__Eggerthellaceae;g__Senegalimassilia;s__Senegalimassilia anaerobia;155798;1	Senegalimassilia	Senegalimassilia anaerobia
k2_0140692	visit	Ctrl D0 v. Ctrl D48 CLR	-1.5018	1.65327e-07	0.984704	7477.35	0.000143247	d__Bacteria;p__Actinobacteriota;c__Coriobacteriia;o__Coriobacteriales;f__Atopobiaceae;g__Olsenella_B;s__Olsenella_B sp000752675;140692;1	Olsenella_B	Olsenella_B sp000752675
k2_0181906	visit	Ctrl D0 v. Ctrl D48 CLR	-1.52729	2.3549e-10	0.998088	6128.6	0.000134639	d__Bacteria;p__Actinobacteriota;c__Coriobacteriia;o__Coriobacteriales;f__Coriobacteriaceae;g__Collinsella;s__Collinsella stercoris;181906;1	Collinsella	Collinsella stercoris
k2_0161602	visit	Ctrl D0 v. Ctrl D48 CLR	-1.5488	2.62856e-10	1	4000.3	8.47969e-05	d__Bacteria;p__Actinobacteriota;c__Coriobacteriia;o__Coriobacteriales;f__Coriobacteriaceae;g__Collinsella;s__Collinsella provencensis;161602;1	Collinsella	Collinsella provencensis
k2_0172591	visit	Ctrl D0 v. Ctrl D48 CLR	-1.55173	7.02956e-08	1	11013.5	0.000329638	d__Bacteria;p__Actinobacteriota;c__Coriobacteriia;o__Coriobacteriales;f__Atopobiaceae;g__Libanicoccus;s__Libanicoccus massiliensis;172591;1	Libanicoccus	Libanicoccus massiliensis
k2_0171446	visit	Ctrl D0 v. Ctrl D48 CLR	-1.5749	1.46322e-07	0.998088	57463	0.000924525	d__Bacteria;p__Actinobacteriota;c__Coriobacteriia;o__Coriobacteriales;f__Coriobacteriaceae;g__Collinsella;s__Collinsella intestinalis;171446;1	Collinsella	Collinsella intestinalis
k2_0144804	visit	Ctrl D0 v. Ctrl D48 CLR	-1.70856	3.75422e-10	1	12600.6	0.000208295	d__Bacteria;p__Actinobacteriota;c__Coriobacteriia;o__Coriobacteriales;f__Coriobacteriaceae;g__Collinsella;s__Collinsella tanakaei;144804;1	Collinsella	Collinsella tanakaei
k2_0167121	visit	Ctrl D0 v. Ctrl D48 CLR	-1.75896	8.7351e-12	0.996176	4115.84	0.000110632	d__Bacteria;p__Actinobacteriota;c__Coriobacteriia;o__Coriobacteriales;f__Atopobiaceae;g__Olsenella_E;s__Olsenella_E sp003150175;167121;1	Olsenella_E	Olsenella_E sp003150175
k2_0162212	visit	Ctrl D0 v. Ctrl D48 CLR	-1.8835	4.13864e-07	0.988528	2076.22	3.48951e-05	d__Bacteria;p__Actinobacteriota;c__Actinobacteria;o__Actinomycetales;f__Bifidobacteriaceae;g__Bifidobacterium;s__Bifidobacterium aesculapii;162212;1	Bifidobacterium	Bifidobacterium aesculapii
k2_0135839	visit	Ctrl D0 v. Ctrl D48 CLR	-1.96382	2.79189e-08	0.994264	3333.94	5.29422e-05	d__Bacteria;p__Actinobacteriota;c__Actinobacteria;o__Actinomycetales;f__Bifidobacteriaceae;g__Bifidobacterium;s__Bifidobacterium biavatii;135839;1	Bifidobacterium	Bifidobacterium biavatii
k2_0171507	visit	Ctrl D0 v. Ctrl D48 CLR	-2.01965	1.01106e-07	0.996176	4291.33	6.47357e-05	d__Bacteria;p__Actinobacteriota;c__Actinobacteria;o__Actinomycetales;f__Bifidobacteriaceae;g__Bifidobacterium;s__Bifidobacterium callitrichidarum;171507;1	Bifidobacterium	Bifidobacterium callitrichidarum
k2_0130370	visit	Ctrl D0 v. Ctrl D48 CLR	-2.18869	3.86547e-13	1	80688.2	0.00200674	d__Bacteria;p__Actinobacteriota;c__Coriobacteriia;o__Coriobacteriales;f__Coriobacteriaceae;g__Collinsella;s__Collinsella bouchesdurhonensis;130370;1	Collinsella	Collinsella bouchesdurhonensis
k2_0138755	visit	Ctrl D0 v. Ctrl D48 CLR	-2.25254	5.11624e-10	1	121303	0.00327818	d__Bacteria;p__Actinobacteriota;c__Coriobacteriia;o__Coriobacteriales;f__Eggerthellaceae;g__CAG-1427;s__CAG-1427 sp000436075;138755;1	CAG-1427	CAG-1427 sp000436075
k2_0121349	visit	Ctrl D0 v. Ctrl D48 CLR	-2.39712	1.21087e-08	0.998088	7880.15	0.000106247	d__Bacteria;p__Actinobacteriota;c__Actinobacteria;o__Actinomycetales;f__Bifidobacteriaceae;g__Bifidobacterium;s__Bifidobacterium scardovii;121349;1	Bifidobacterium	Bifidobacterium scardovii
k2_0117681	visit	Ctrl D0 v. Ctrl D48 CLR	-2.43708	2.03493e-06	0.978967	42129.6	0.000955238	d__Bacteria;p__Actinobacteriota;c__Actinobacteria;o__Actinomycetales;f__Bifidobacteriaceae;g__Bifidobacterium;s__Bifidobacterium gallinarum;117681;1	Bifidobacterium	Bifidobacterium gallinarum
k2_0140150	visit	Ctrl D0 v. Ctrl D48 CLR	-2.44377	1.24141e-08	0.977055	2183.75	3.43785e-05	d__Bacteria;p__Actinobacteriota;c__Actinobacteria;o__Actinomycetales;f__Bifidobacteriaceae;g__Bifidobacterium;s__Bifidobacterium lemurum;140150;1	Bifidobacterium	Bifidobacterium lemurum
k2_0172622	visit	Ctrl D0 v. Ctrl D48 CLR	-2.45432	4.12045e-08	0.978967	2858.08	4.24289e-05	d__Bacteria;p__Actinobacteriota;c__Actinobacteria;o__Actinomycetales;f__Bifidobacteriaceae;g__Bifidobacterium;s__Bifidobacterium sp002802915;172622;1	Bifidobacterium	Bifidobacterium sp002802915
k2_0109259	visit	Ctrl D0 v. Ctrl D48 CLR	-2.49095	1.55407e-07	1	22160.8	0.000455033	d__Bacteria;p__Actinobacteriota;c__Actinobacteria;o__Actinomycetales;f__Bifidobacteriaceae;g__Bifidobacterium;s__Bifidobacterium dentium;109259;1	Bifidobacterium	Bifidobacterium dentium
k2_0147595	visit	Ctrl D0 v. Ctrl D48 CLR	-2.52727	6.8544e-08	0.948375	2189.85	3.11e-05	d__Bacteria;p__Actinobacteriota;c__Actinobacteria;o__Actinomycetales;f__Bifidobacteriaceae;g__Bifidobacterium;s__Bifidobacterium parmae;147595;1	Bifidobacterium	Bifidobacterium parmae
k2_0128545	visit	Ctrl D0 v. Ctrl D48 CLR	-2.57956	2.53172e-09	0.977055	2974.99	4.41435e-05	d__Bacteria;p__Actinobacteriota;c__Actinobacteria;o__Actinomycetales;f__Bifidobacteriaceae;g__Bifidobacterium;s__Bifidobacterium callitrichos;128545;1	Bifidobacterium	Bifidobacterium callitrichos
k2_0169206	visit	Ctrl D0 v. Ctrl D48 CLR	-2.60202	8.92542e-09	0.973231	3425.06	4.99791e-05	d__Bacteria;p__Actinobacteriota;c__Actinobacteria;o__Actinomycetales;f__Bifidobacteriaceae;g__Bifidobacterium;s__Bifidobacterium myosotis;169206;1	Bifidobacterium	Bifidobacterium myosotis
k2_0130630	visit	Ctrl D0 v. Ctrl D48 CLR	-2.69237	1.39795e-11	0.988528	5118.24	8.20782e-05	d__Bacteria;p__Actinobacteriota;c__Actinobacteria;o__Actinomycetales;f__Bifidobacteriaceae;g__Bifidobacterium;s__Bifidobacterium boum;130630;1	Bifidobacterium	Bifidobacterium boum
k2_0135133	visit	Ctrl D0 v. Ctrl D48 CLR	-2.73643	1.18999e-08	0.992352	5968.46	8.78669e-05	d__Bacteria;p__Actinobacteriota;c__Actinobacteria;o__Actinomycetales;f__Bifidobacteriaceae;g__Bifidobacterium;s__Bifidobacterium reuteri;135133;1	Bifidobacterium	Bifidobacterium reuteri
k2_0118927	visit	Ctrl D0 v. Ctrl D48 CLR	-2.847	3.87781e-12	1	364901	0.00659389	d__Bacteria;p__Actinobacteriota;c__Coriobacteriia;o__Coriobacteriales;f__Coriobacteriaceae;g__Collinsella;s__Collinsella sp002391315;118927;1	Collinsella	Collinsella sp002391315
k2_0171556	visit	Ctrl D0 v. Ctrl D48 CLR	-2.84787	1.0666e-09	0.994264	5857.71	9.98567e-05	d__Bacteria;p__Actinobacteriota;c__Actinobacteria;o__Actinomycetales;f__Bifidobacteriaceae;g__Bifidobacterium;s__Bifidobacterium moukalabense;171556;1	Bifidobacterium	Bifidobacterium moukalabense
k2_0148915	visit	Ctrl D0 v. Ctrl D48 CLR	-2.8825	1.69178e-12	1	386987	0.00841968	d__Bacteria;p__Actinobacteriota;c__Coriobacteriia;o__Coriobacteriales;f__Coriobacteriaceae;g__Collinsella;s__Collinsella sp000763055;148915;1	Collinsella	Collinsella sp000763055
k2_0168438	visit	Ctrl D0 v. Ctrl D48 CLR	-2.94569	1.43476e-09	0.973231	2765.28	4.0134e-05	d__Bacteria;p__Actinobacteriota;c__Actinobacteria;o__Actinomycetales;f__Bifidobacteriaceae;g__Bifidobacterium;s__Bifidobacterium sp002802865;168438;1	Bifidobacterium	Bifidobacterium sp002802865
k2_0167046	visit	Ctrl D0 v. Ctrl D48 CLR	-2.96238	6.65626e-13	0.998088	225321	0.00483088	d__Bacteria;p__Actinobacteriota;c__Coriobacteriia;o__Coriobacteriales;f__Coriobacteriaceae;g__Collinsella;s__Collinsella aerofaciens_E;167046;1	Collinsella	Collinsella aerofaciens_E
k2_0145315	visit	Ctrl D0 v. Ctrl D48 CLR	-2.98474	3.1619e-10	0.977055	4682.85	6.84926e-05	d__Bacteria;p__Actinobacteriota;c__Actinobacteria;o__Actinomycetales;f__Bifidobacteriaceae;g__Bifidobacterium;s__Bifidobacterium saguini;145315;1	Bifidobacterium	Bifidobacterium saguini
k2_0152314	visit	Ctrl D0 v. Ctrl D48 CLR	-3.00888	7.07474e-13	1	237368	0.00510751	d__Bacteria;p__Actinobacteriota;c__Coriobacteriia;o__Coriobacteriales;f__Coriobacteriaceae;g__Collinsella;s__Collinsella aerofaciens_A;152314;1	Collinsella	Collinsella aerofaciens_A
k2_0167724	visit	Ctrl D0 v. Ctrl D48 CLR	-3.01725	1.68076e-09	0.977055	6466.81	9.35898e-05	d__Bacteria;p__Actinobacteriota;c__Actinobacteria;o__Actinomycetales;f__Bifidobacteriaceae;g__Bifidobacterium;s__Bifidobacterium imperatoris;167724;1	Bifidobacterium	Bifidobacterium imperatoris
k2_0104889	visit	Ctrl D0 v. Ctrl D48 CLR	-3.02018	1.00337e-09	1	359000	0.00561866	d__Bacteria;p__Actinobacteriota;c__Actinobacteria;o__Actinomycetales;f__Bifidobacteriaceae;g__Bifidobacterium;s__Bifidobacterium pseudocatenulatum;104889;1	Bifidobacterium	Bifidobacterium pseudocatenulatum
k2_0157459	visit	Ctrl D0 v. Ctrl D48 CLR	-3.02243	3.86547e-13	1	355081	0.0076821	d__Bacteria;p__Actinobacteriota;c__Coriobacteriia;o__Coriobacteriales;f__Coriobacteriaceae;g__Collinsella;s__Collinsella aerofaciens;157459;1	Collinsella	Collinsella aerofaciens
k2_0110826	visit	Ctrl D0 v. Ctrl D48 CLR	-3.04113	5.18894e-12	0.99044	6289.55	0.000110759	d__Bacteria;p__Actinobacteriota;c__Actinobacteria;o__Actinomycetales;f__Bifidobacteriaceae;g__Bifidobacterium;s__Bifidobacterium thermacidophilum;110826;1	Bifidobacterium	Bifidobacterium thermacidophilum
k2_0126199	visit	Ctrl D0 v. Ctrl D48 CLR	-3.04185	3.44854e-12	1	15570.8	0.00026384	d__Bacteria;p__Actinobacteriota;c__Actinobacteria;o__Actinomycetales;f__Bifidobacteriaceae;g__Bifidobacterium;s__Bifidobacterium merycicum;126199;1	Bifidobacterium	Bifidobacterium merycicum
k2_0155937	visit	Ctrl D0 v. Ctrl D48 CLR	-3.04195	4.26729e-13	1	216678	0.00465366	d__Bacteria;p__Actinobacteriota;c__Coriobacteriia;o__Coriobacteriales;f__Coriobacteriaceae;g__Collinsella;s__Collinsella sp002232035;155937;1	Collinsella	Collinsella sp002232035
k2_0131761	visit	Ctrl D0 v. Ctrl D48 CLR	-3.04391	3.86547e-13	1	361291	0.00779058	d__Bacteria;p__Actinobacteriota;c__Coriobacteriia;o__Coriobacteriales;f__Coriobacteriaceae;g__Collinsella;s__Collinsella aerofaciens_F;131761;1	Collinsella	Collinsella aerofaciens_F
k2_0176323	visit	Ctrl D0 v. Ctrl D48 CLR	-3.07891	3.39637e-11	0.938815	2426.44	3.92979e-05	d__Bacteria;p__Actinobacteriota;c__Actinobacteria;o__Actinomycetales;f__Bifidobacteriaceae;g__Bifidobacterium;s__Bifidobacterium thermophilum;176323;1	Bifidobacterium	Bifidobacterium thermophilum
k2_0103511	visit	Ctrl D0 v. Ctrl D48 CLR	-3.1317	4.33421e-12	0.994264	6766.89	0.000116632	d__Bacteria;p__Actinobacteriota;c__Actinobacteria;o__Actinomycetales;f__Bifidobacteriaceae;g__Bifidobacterium;s__Bifidobacterium sp002451435;103511;1	Bifidobacterium	Bifidobacterium sp002451435
k2_0154467	visit	Ctrl D0 v. Ctrl D48 CLR	-3.20671	3.86547e-13	0.998088	291331	0.00628205	d__Bacteria;p__Actinobacteriota;c__Coriobacteriia;o__Coriobacteriales;f__Coriobacteriaceae;g__Collinsella;s__Collinsella sp000434535;154467;1	Collinsella	Collinsella sp000434535
k2_0120600	visit	Ctrl D0 v. Ctrl D48 CLR	-3.26612	3.87781e-12	0.998088	27179.9	0.000590001	d__Bacteria;p__Actinobacteriota;c__Actinobacteria;o__Actinomycetales;f__Bifidobacteriaceae;g__Bifidobacterium;s__Bifidobacterium angulatum;120600;1	Bifidobacterium	Bifidobacterium angulatum
k2_0102782	visit	Ctrl D0 v. Ctrl D48 CLR	-3.28443	4.61675e-10	1	168716	0.00228285	d__Bacteria;p__Actinobacteriota;c__Actinobacteria;o__Actinomycetales;f__Bifidobacteriaceae;g__Bifidobacterium;s__Bifidobacterium infantis;102782;1	Bifidobacterium	Bifidobacterium infantis
k2_0129095	visit	Ctrl D0 v. Ctrl D48 CLR	-3.29124	1.00337e-09	1	121219	0.0018269	d__Bacteria;p__Actinobacteriota;c__Actinobacteria;o__Actinomycetales;f__Bifidobacteriaceae;g__Bifidobacterium;s__Bifidobacterium kashiwanohense;129095;1	Bifidobacterium	Bifidobacterium kashiwanohense
k2_0091548	visit	Ctrl D0 v. Ctrl D48 CLR	-3.30335	3.24628e-10	1	46401.8	0.00065749	d__Bacteria;p__Actinobacteriota;c__Actinobacteria;o__Actinomycetales;f__Bifidobacteriaceae;g__Bifidobacterium;s__Bifidobacterium breve;91548;1	Bifidobacterium	Bifidobacterium breve
k2_0097079	visit	Ctrl D0 v. Ctrl D48 CLR	-3.38928	2.3549e-10	1	432678	0.00627605	d__Bacteria;p__Actinobacteriota;c__Actinobacteria;o__Actinomycetales;f__Bifidobacteriaceae;g__Bifidobacterium;s__Bifidobacterium bifidum;97079;1	Bifidobacterium	Bifidobacterium bifidum
k2_0119003	visit	Ctrl D0 v. Ctrl D48 CLR	-3.54344	4.2434e-11	1	183712	0.00255532	d__Bacteria;p__Actinobacteriota;c__Actinobacteria;o__Actinomycetales;f__Bifidobacteriaceae;g__Bifidobacterium;s__Bifidobacterium catenulatum;119003;1	Bifidobacterium	Bifidobacterium catenulatum
k2_0090666	visit	Ctrl D0 v. Ctrl D48 CLR	-3.54431	8.673e-11	1	1.33467e+06	0.0173587	d__Bacteria;p__Actinobacteriota;c__Actinobacteria;o__Actinomycetales;f__Bifidobacteriaceae;g__Bifidobacterium;s__Bifidobacterium longum;90666;1	Bifidobacterium	Bifidobacterium longum
k2_0173606	visit	Ctrl D0 v. Ctrl D48 CLR	-3.65536	5.18894e-12	1	47117.6	0.000691361	d__Bacteria;p__Actinobacteriota;c__Actinobacteria;o__Actinomycetales;f__Bifidobacteriaceae;g__Bifidobacterium;s__Bifidobacterium kashiwanohense_A;173606;1	Bifidobacterium	Bifidobacterium kashiwanohense_A
k2_0145801	visit	Ctrl D0 v. Ctrl D48 CLR	-3.71764	1.69178e-12	1	101000	0.0012305	d__Bacteria;p__Actinobacteriota;c__Actinobacteria;o__Actinomycetales;f__Bifidobacteriaceae;g__Bifidobacterium;s__Bifidobacterium sp002742445;145801;1	Bifidobacterium	Bifidobacterium sp002742445
k2_0127426	visit	Ctrl D0 v. Ctrl D48 CLR	-4.2085	5.6351e-15	1	95241.1	0.00166838	d__Bacteria;p__Actinobacteriota;c__Actinobacteria;o__Actinomycetales;f__Bifidobacteriaceae;g__Bifidobacterium;s__Bifidobacterium ruminantium;127426;1	Bifidobacterium	Bifidobacterium ruminantium
k2_0099508	visit	Ctrl D0 v. Ctrl D48 CLR	-4.35557	3.71706e-15	1	1.07266e+06	0.0189096	d__Bacteria;p__Actinobacteriota;c__Actinobacteria;o__Actinomycetales;f__Bifidobacteriaceae;g__Bifidobacterium;s__Bifidobacterium adolescentis;99508;1	Bifidobacterium	Bifidobacterium adolescentis
k2_0088432	intervention	Ctrl D0-D14 v. Ctrl Test D0-D14 CLR	5.2889	2.5419e-25	1	120008	0.00217966	d__Bacteria;p__Firmicutes;c__Bacilli;o__Lactobacillales;f__Lactobacillaceae;g__Lactobacillus_C;s__Lactobacillus_C rhamnosus;88432;1	Lactobacillus_C	Lactobacillus_C rhamnosus
k2_0089673	intervention	Ctrl D0-D14 v. Ctrl Test D0-D14 CLR	5.18964	1.28597e-23	1	203156	0.0037355	d__Bacteria;p__Firmicutes;c__Bacilli;o__Lactobacillales;f__Lactobacillaceae;g__Lactobacillus_C;s__Lactobacillus_C paracasei;89673;1	Lactobacillus_C	Lactobacillus_C paracasei
k2_0117955	intervention	Ctrl D0-D14 v. Ctrl Test D0-D14 CLR	5.03119	1.54195e-23	0.965583	5373.56	9.67726e-05	d__Bacteria;p__Firmicutes;c__Bacilli;o__Lactobacillales;f__Lactobacillaceae;g__Lactobacillus_C;s__Lactobacillus_C zeae;117955;1	Lactobacillus_C	Lactobacillus_C zeae
k2_0088432	intervention	Ctrl D0-D28 v. Ctrl Test D0-D28 CLR	4.68284	1.15138e-22	1	120008	0.00217966	d__Bacteria;p__Firmicutes;c__Bacilli;o__Lactobacillales;f__Lactobacillaceae;g__Lactobacillus_C;s__Lactobacillus_C rhamnosus;88432;1	Lactobacillus_C	Lactobacillus_C rhamnosus
k2_0115965	intervention	Ctrl D0-D14 v. Ctrl Test D0-D14 CLR	4.88201	2.68693e-20	0.969407	5576.4	0.00010025	d__Bacteria;p__Firmicutes;c__Bacilli;o__Lactobacillales;f__Lactobacillaceae;g__Lactobacillus_C;s__Lactobacillus_C casei;115965;1	Lactobacillus_C	Lactobacillus_C casei
k2_0089673	intervention	Ctrl D0-D28 v. Ctrl Test D0-D28 CLR	4.07921	6.05339e-19	1	203156	0.0037355	d__Bacteria;p__Firmicutes;c__Bacilli;o__Lactobacillales;f__Lactobacillaceae;g__Lactobacillus_C;s__Lactobacillus_C paracasei;89673;1	Lactobacillus_C	Lactobacillus_C paracasei
k2_0117955	intervention	Ctrl D0-D28 v. Ctrl Test D0-D28 CLR	4.08454	6.05339e-19	0.965583	5373.56	9.67726e-05	d__Bacteria;p__Firmicutes;c__Bacilli;o__Lactobacillales;f__Lactobacillaceae;g__Lactobacillus_C;s__Lactobacillus_C zeae;117955;1	Lactobacillus_C	Lactobacillus_C zeae
k2_0115965	intervention	Ctrl D0-D28 v. Ctrl Test D0-D28 CLR	4.13372	1.02688e-16	0.969407	5576.4	0.00010025	d__Bacteria;p__Firmicutes;c__Bacilli;o__Lactobacillales;f__Lactobacillaceae;g__Lactobacillus_C;s__Lactobacillus_C casei;115965;1	Lactobacillus_C	Lactobacillus_C casei
k2_0095552	intervention	Ctrl D0-D14 v. Ctrl Test D0-D14 CLR	3.07468	2.37668e-07	1	438035	0.00782139	d__Bacteria;p__Firmicutes;c__Bacilli;o__Lactobacillales;f__Streptococcaceae;g__Streptococcus;s__Streptococcus thermophilus;95552;1	Streptococcus	Streptococcus thermophilus
k2_0118018	intervention	Ctrl D0-D14 v. Ctrl Test D0-D14 CLR	1.97397	2.18726e-05	1	18759.2	0.000350572	d__Bacteria;p__Firmicutes;c__Bacilli;o__Lactobacillales;f__Streptococcaceae;g__Streptococcus;s__Streptococcus vestibularis;118018;1	Streptococcus	Streptococcus vestibularis
k2_0121879	intervention	Ctrl D0-D14 v. Ctrl Test D0-D14 CLR	1.39971	0.000914917	1	9906.65	0.000190173	d__Bacteria;p__Firmicutes;c__Bacilli;o__Lactobacillales;f__Streptococcaceae;g__Streptococcus;s__Streptococcus sp000187445;121879;1	Streptococcus	Streptococcus sp000187445
k2_0103041	intervention	Ctrl D0-D14 v. Ctrl Test D0-D14 CLR	1.41233	0.00729371	1	39772.5	0.000766762	d__Bacteria;p__Firmicutes;c__Bacilli;o__Lactobacillales;f__Streptococcaceae;g__Streptococcus;s__Streptococcus sp001556435;103041;1	Streptococcus	Streptococcus sp001556435
k2_0096907	intervention	Ctrl D0-D14 v. Ctrl Test D0-D14 CLR	1.20102	0.0133679	1	51681.7	0.000996806	d__Bacteria;p__Firmicutes;c__Bacilli;o__Lactobacillales;f__Streptococcaceae;g__Streptococcus;s__Streptococcus salivarius;96907;1	Streptococcus	Streptococcus salivarius
k2_0095552	intervention	Ctrl D0-D28 v. Ctrl Test D0-D28 CLR	1.93004	0.0208795	1	438035	0.00782139	d__Bacteria;p__Firmicutes;c__Bacilli;o__Lactobacillales;f__Streptococcaceae;g__Streptococcus;s__Streptococcus thermophilus;95552;1	Streptococcus	Streptococcus thermophilus
k2_0117127	intervention	Ctrl D0-D14 v. Ctrl Test D0-D14 CLR	0.204916	0.09216	0.998088	37912.3	0.0007785	d__Bacteria;p__Bacteroidota;c__Bacteroidia;o__Bacteroidales;f__Rikenellaceae;g__Tidjanibacter;s__Tidjanibacter inops;117127;1	Tidjanibacter	Tidjanibacter inops
k2_0096907	intervention	Ctrl D0-D28 v. Ctrl Test D0-D28 CLR	-0.426578	0.996044	1	51681.7	0.000996806	d__Bacteria;p__Firmicutes;c__Bacilli;o__Lactobacillales;f__Streptococcaceae;g__Streptococcus;s__Streptococcus salivarius;96907;1	Streptococcus	Streptococcus salivarius
k2_0103041	intervention	Ctrl D0-D28 v. Ctrl Test D0-D28 CLR	-0.368588	0.996044	1	39772.5	0.000766762	d__Bacteria;p__Firmicutes;c__Bacilli;o__Lactobacillales;f__Streptococcaceae;g__Streptococcus;s__Streptococcus sp001556435;103041;1	Streptococcus	Streptococcus sp001556435
k2_0117127	intervention	Ctrl D0-D28 v. Ctrl Test D0-D28 CLR	-0.310717	0.996044	0.998088	37912.3	0.0007785	d__Bacteria;p__Bacteroidota;c__Bacteroidia;o__Bacteroidales;f__Rikenellaceae;g__Tidjanibacter;s__Tidjanibacter inops;117127;1	Tidjanibacter	Tidjanibacter inops
k2_0118018	intervention	Ctrl D0-D28 v. Ctrl Test D0-D28 CLR	0.0988615	0.996044	1	18759.2	0.000350572	d__Bacteria;p__Firmicutes;c__Bacilli;o__Lactobacillales;f__Streptococcaceae;g__Streptococcus;s__Streptococcus vestibularis;118018;1	Streptococcus	Streptococcus vestibularis
k2_0121879	intervention	Ctrl D0-D28 v. Ctrl Test D0-D28 CLR	-0.0826209	0.996044	1	9906.65	0.000190173	d__Bacteria;p__Firmicutes;c__Bacilli;o__Lactobacillales;f__Streptococcaceae;g__Streptococcus;s__Streptococcus sp000187445;121879;1	Streptococcus	Streptococcus sp000187445
k2_0088432	intervention	Ctrl D0-D42 v. Ctrl Test D0-D42 CLR	0.17779	0.997717	1	120008	0.00217966	d__Bacteria;p__Firmicutes;c__Bacilli;o__Lactobacillales;f__Lactobacillaceae;g__Lactobacillus_C;s__Lactobacillus_C rhamnosus;88432;1	Lactobacillus_C	Lactobacillus_C rhamnosus
k2_0089673	intervention	Ctrl D0-D42 v. Ctrl Test D0-D42 CLR	-0.367786	0.997717	1	203156	0.0037355	d__Bacteria;p__Firmicutes;c__Bacilli;o__Lactobacillales;f__Lactobacillaceae;g__Lactobacillus_C;s__Lactobacillus_C paracasei;89673;1	Lactobacillus_C	Lactobacillus_C paracasei
k2_0095552	intervention	Ctrl D0-D42 v. Ctrl Test D0-D42 CLR	-0.103643	0.997717	1	438035	0.00782139	d__Bacteria;p__Firmicutes;c__Bacilli;o__Lactobacillales;f__Streptococcaceae;g__Streptococcus;s__Streptococcus thermophilus;95552;1	Streptococcus	Streptococcus thermophilus
k2_0096907	intervention	Ctrl D0-D42 v. Ctrl Test D0-D42 CLR	-0.64989	0.997717	1	51681.7	0.000996806	d__Bacteria;p__Firmicutes;c__Bacilli;o__Lactobacillales;f__Streptococcaceae;g__Streptococcus;s__Streptococcus salivarius;96907;1	Streptococcus	Streptococcus salivarius
k2_0103041	intervention	Ctrl D0-D42 v. Ctrl Test D0-D42 CLR	-0.711478	0.997717	1	39772.5	0.000766762	d__Bacteria;p__Firmicutes;c__Bacilli;o__Lactobacillales;f__Streptococcaceae;g__Streptococcus;s__Streptococcus sp001556435;103041;1	Streptococcus	Streptococcus sp001556435
k2_0115965	intervention	Ctrl D0-D42 v. Ctrl Test D0-D42 CLR	0.188436	0.997717	0.969407	5576.4	0.00010025	d__Bacteria;p__Firmicutes;c__Bacilli;o__Lactobacillales;f__Lactobacillaceae;g__Lactobacillus_C;s__Lactobacillus_C casei;115965;1	Lactobacillus_C	Lactobacillus_C casei
k2_0117127	intervention	Ctrl D0-D42 v. Ctrl Test D0-D42 CLR	-0.533774	0.997717	0.998088	37912.3	0.0007785	d__Bacteria;p__Bacteroidota;c__Bacteroidia;o__Bacteroidales;f__Rikenellaceae;g__Tidjanibacter;s__Tidjanibacter inops;117127;1	Tidjanibacter	Tidjanibacter inops
k2_0117955	intervention	Ctrl D0-D42 v. Ctrl Test D0-D42 CLR	-0.234008	0.997717	0.965583	5373.56	9.67726e-05	d__Bacteria;p__Firmicutes;c__Bacilli;o__Lactobacillales;f__Lactobacillaceae;g__Lactobacillus_C;s__Lactobacillus_C zeae;117955;1	Lactobacillus_C	Lactobacillus_C zeae
k2_0118018	intervention	Ctrl D0-D42 v. Ctrl Test D0-D42 CLR	-0.6736	0.997717	1	18759.2	0.000350572	d__Bacteria;p__Firmicutes;c__Bacilli;o__Lactobacillales;f__Streptococcaceae;g__Streptococcus;s__Streptococcus vestibularis;118018;1	Streptococcus	Streptococcus vestibularis
k2_0121879	intervention	Ctrl D0-D42 v. Ctrl Test D0-D42 CLR	-0.697109	0.997717	1	9906.65	0.000190173	d__Bacteria;p__Firmicutes;c__Bacilli;o__Lactobacillales;f__Streptococcaceae;g__Streptococcus;s__Streptococcus sp000187445;121879;1	Streptococcus	Streptococcus sp000187445
k2_0088432	intervention	C24_T24__CLRdiff	5.26646	1.33091e-26	1	97746.9	0.00203909	d__Bacteria;p__Firmicutes;c__Bacilli;o__Lactobacillales;f__Lactobacillaceae;g__Lactobacillus_C;s__Lactobacillus_C rhamnosus; 88432;microbe	Lactobacillus_C	Lactobacillus_C rhamnosus
k2_0089673	intervention	C24_T24__CLRdiff	5.16721	6.38967e-25	1	164607	0.00349609	d__Bacteria;p__Firmicutes;c__Bacilli;o__Lactobacillales;f__Lactobacillaceae;g__Lactobacillus_C;s__Lactobacillus_C paracasei; 89673;microbe	Lactobacillus_C	Lactobacillus_C paracasei
k2_0095552	intervention	C24_T24__CLRdiff	3.05225	9.10639e-08	1	353294	0.00726666	d__Bacteria;p__Firmicutes;c__Bacilli;o__Lactobacillales;f__Streptococcaceae;g__Streptococcus;s__Streptococcus thermophilus; 95552;microbe	Streptococcus	Streptococcus thermophilus
k2_0096907	intervention	C24_T24__CLRdiff	1.17859	0.00871441	1	46732.7	0.000949424	d__Bacteria;p__Firmicutes;c__Bacilli;o__Lactobacillales;f__Streptococcaceae;g__Streptococcus;s__Streptococcus salivarius; 96907;microbe	Streptococcus	Streptococcus salivarius
k2_0103041	intervention	C24_T24__CLRdiff	1.3899	0.00459615	1	36262.8	0.000727674	d__Bacteria;p__Firmicutes;c__Bacilli;o__Lactobacillales;f__Streptococcaceae;g__Streptococcus;s__Streptococcus sp001556435;103041;microbe	Streptococcus	Streptococcus sp001556435
k2_0115965	intervention	C24_T24__CLRdiff	4.83418	1.50945e-21	0.969407	4489.68	9.37185e-05	d__Bacteria;p__Firmicutes;c__Bacilli;o__Lactobacillales;f__Lactobacillaceae;g__Lactobacillus_C;s__Lactobacillus_C casei;115965;microbe	Lactobacillus_C	Lactobacillus_C casei
k2_0117955	intervention	C24_T24__CLRdiff	5.01189	7.72895e-25	0.965583	4306.4	9.04294e-05	d__Bacteria;p__Firmicutes;c__Bacilli;o__Lactobacillales;f__Lactobacillaceae;g__Lactobacillus_C;s__Lactobacillus_C zeae;117955;microbe	Lactobacillus_C	Lactobacillus_C zeae
k2_0118018	intervention	C24_T24__CLRdiff	1.95153	8.49316e-06	1	16183.5	0.000329886	d__Bacteria;p__Firmicutes;c__Bacilli;o__Lactobacillales;f__Streptococcaceae;g__Streptococcus;s__Streptococcus vestibularis;118018;microbe	Streptococcus	Streptococcus vestibularis
k2_0121879	intervention	C24_T24__CLRdiff	1.37728	0.000469337	1	8830	0.000180093	d__Bacteria;p__Firmicutes;c__Bacilli;o__Lactobacillales;f__Streptococcaceae;g__Streptococcus;s__Streptococcus sp000187445;121879;microbe	Streptococcus	Streptococcus sp000187445
k2_0088432	intervention	C26_T26__CLRdiff	4.68132	5.32948e-24	1	97746.9	0.00203909	d__Bacteria;p__Firmicutes;c__Bacilli;o__Lactobacillales;f__Lactobacillaceae;g__Lactobacillus_C;s__Lactobacillus_C rhamnosus; 88432;microbe	Lactobacillus_C	Lactobacillus_C rhamnosus
k2_0089673	intervention	C26_T26__CLRdiff	4.07769	3.84588e-20	1	164607	0.00349609	d__Bacteria;p__Firmicutes;c__Bacilli;o__Lactobacillales;f__Lactobacillaceae;g__Lactobacillus_C;s__Lactobacillus_C paracasei; 89673;microbe	Lactobacillus_C	Lactobacillus_C paracasei
k2_0095552	intervention	C26_T26__CLRdiff	1.92852	0.010567	1	353294	0.00726666	d__Bacteria;p__Firmicutes;c__Bacilli;o__Lactobacillales;f__Streptococcaceae;g__Streptococcus;s__Streptococcus thermophilus; 95552;microbe	Streptococcus	Streptococcus thermophilus
k2_0096907	intervention	C26_T26__CLRdiff	-0.428101	0.999136	1	46732.7	0.000949424	d__Bacteria;p__Firmicutes;c__Bacilli;o__Lactobacillales;f__Streptococcaceae;g__Streptococcus;s__Streptococcus salivarius; 96907;microbe	Streptococcus	Streptococcus salivarius
k2_0103041	intervention	C26_T26__CLRdiff	-0.370112	0.999136	1	36262.8	0.000727674	d__Bacteria;p__Firmicutes;c__Bacilli;o__Lactobacillales;f__Streptococcaceae;g__Streptococcus;s__Streptococcus sp001556435;103041;microbe	Streptococcus	Streptococcus sp001556435
k2_0115965	intervention	C26_T26__CLRdiff	4.10742	3.83235e-18	0.969407	4489.68	9.37185e-05	d__Bacteria;p__Firmicutes;c__Bacilli;o__Lactobacillales;f__Lactobacillaceae;g__Lactobacillus_C;s__Lactobacillus_C casei;115965;microbe	Lactobacillus_C	Lactobacillus_C casei
k2_0117955	intervention	C26_T26__CLRdiff	4.07589	3.84588e-20	0.965583	4306.4	9.04294e-05	d__Bacteria;p__Firmicutes;c__Bacilli;o__Lactobacillales;f__Lactobacillaceae;g__Lactobacillus_C;s__Lactobacillus_C zeae;117955;microbe	Lactobacillus_C	Lactobacillus_C zeae
k2_0118018	intervention	C26_T26__CLRdiff	0.0973384	0.999136	1	16183.5	0.000329886	d__Bacteria;p__Firmicutes;c__Bacilli;o__Lactobacillales;f__Streptococcaceae;g__Streptococcus;s__Streptococcus vestibularis;118018;microbe	Streptococcus	Streptococcus vestibularis
k2_0121879	intervention	C26_T26__CLRdiff	-0.084144	0.999136	1	8830	0.000180093	d__Bacteria;p__Firmicutes;c__Bacilli;o__Lactobacillales;f__Streptococcaceae;g__Streptococcus;s__Streptococcus sp000187445;121879;microbe	Streptococcus	Streptococcus sp000187445
k2_0088432	intervention	C27_T27__CLRdiff	0.208107	0.999921	1	97746.9	0.00203909	d__Bacteria;p__Firmicutes;c__Bacilli;o__Lactobacillales;f__Lactobacillaceae;g__Lactobacillus_C;s__Lactobacillus_C rhamnosus; 88432;microbe	Lactobacillus_C	Lactobacillus_C rhamnosus
k2_0089673	intervention	C27_T27__CLRdiff	-0.337469	0.999921	1	164607	0.00349609	d__Bacteria;p__Firmicutes;c__Bacilli;o__Lactobacillales;f__Lactobacillaceae;g__Lactobacillus_C;s__Lactobacillus_C paracasei; 89673;microbe	Lactobacillus_C	Lactobacillus_C paracasei
k2_0095552	intervention	C27_T27__CLRdiff	-0.0733268	0.999921	1	353294	0.00726666	d__Bacteria;p__Firmicutes;c__Bacilli;o__Lactobacillales;f__Streptococcaceae;g__Streptococcus;s__Streptococcus thermophilus; 95552;microbe	Streptococcus	Streptococcus thermophilus
k2_0096907	intervention	C27_T27__CLRdiff	-0.619574	0.999921	1	46732.7	0.000949424	d__Bacteria;p__Firmicutes;c__Bacilli;o__Lactobacillales;f__Streptococcaceae;g__Streptococcus;s__Streptococcus salivarius; 96907;microbe	Streptococcus	Streptococcus salivarius
k2_0103041	intervention	C27_T27__CLRdiff	-0.681162	0.999921	1	36262.8	0.000727674	d__Bacteria;p__Firmicutes;c__Bacilli;o__Lactobacillales;f__Streptococcaceae;g__Streptococcus;s__Streptococcus sp001556435;103041;microbe	Streptococcus	Streptococcus sp001556435
k2_0115965	intervention	C27_T27__CLRdiff	0.19431	0.999921	0.969407	4489.68	9.37185e-05	d__Bacteria;p__Firmicutes;c__Bacilli;o__Lactobacillales;f__Lactobacillaceae;g__Lactobacillus_C;s__Lactobacillus_C casei;115965;microbe	Lactobacillus_C	Lactobacillus_C casei
k2_0117955	intervention	C27_T27__CLRdiff	-0.224548	0.999921	0.965583	4306.4	9.04294e-05	d__Bacteria;p__Firmicutes;c__Bacilli;o__Lactobacillales;f__Lactobacillaceae;g__Lactobacillus_C;s__Lactobacillus_C zeae;117955;microbe	Lactobacillus_C	Lactobacillus_C zeae
k2_0118018	intervention	C27_T27__CLRdiff	-0.643283	0.999921	1	16183.5	0.000329886	d__Bacteria;p__Firmicutes;c__Bacilli;o__Lactobacillales;f__Streptococcaceae;g__Streptococcus;s__Streptococcus vestibularis;118018;microbe	Streptococcus	Streptococcus vestibularis
k2_0121879	intervention	C27_T27__CLRdiff	-0.666792	0.999921	1	8830	0.000180093	d__Bacteria;p__Firmicutes;c__Bacilli;o__Lactobacillales;f__Streptococcaceae;g__Streptococcus;s__Streptococcus sp000187445;121879;microbe	Streptococcus	Streptococcus sp000187445
k2_0000299	visit	C2_C4__CLRdiff	-0.206463	0.101983	0.982792	26748.8	0.000649924	d__Archaea;p__Euryarchaeota;c__Methanobacteria;o__Methanobacteriales;f__Methanobacteriaceae;g__Methanobrevibacter_A;s__Methanobrevibacter_A smithii; 299;microbe	Methanobrevibacter_A	Methanobrevibacter_A smithii
k2_0000367	visit	C2_C4__CLRdiff	-0.313364	0.199738	0.90631	20270.1	0.000476654	d__Archaea;p__Euryarchaeota;c__Methanobacteria;o__Methanobacteriales;f__Methanobacteriaceae;g__Methanobrevibacter_A;s__Methanobrevibacter_A smithii_A; 367;microbe	Methanobrevibacter_A	Methanobrevibacter_A smithii_A
k2_0014020	visit	C2_C4__CLRdiff	0.492825	0.139249	1	140988	0.00267716	d__Bacteria;p__Proteobacteria;c__Gammaproteobacteria;o__Enterobacterales;f__Enterobacteriaceae;g__Escherichia;s__Escherichia flexneri; 14020;microbe	Escherichia	Escherichia flexneri
k2_0045613	visit	C2_C4__CLRdiff	0.942578	0.00410685	0.984704	73650.9	0.0013549	d__Bacteria;p__Proteobacteria;c__Gammaproteobacteria;o__Enterobacterales;f__Enterobacteriaceae;g__Klebsiella;s__Klebsiella pneumoniae; 45613;microbe	Klebsiella	Klebsiella pneumoniae
k2_0055247	visit	C2_C4__CLRdiff	0.208329	0.3822	0.998088	178275	0.00346317	d__Bacteria;p__Proteobacteria;c__Gammaproteobacteria;o__Enterobacterales;f__Enterobacteriaceae;g__Escherichia;s__Escherichia coli; 55247;microbe	Escherichia	Escherichia coli
k2_0063285	visit	C2_C4__CLRdiff	0.509445	0.0746317	0.998088	78742.2	0.00150262	d__Bacteria;p__Proteobacteria;c__Gammaproteobacteria;o__Enterobacterales;f__Enterobacteriaceae;g__Escherichia;s__Escherichia dysenteriae; 63285;microbe	Escherichia	Escherichia dysenteriae
k2_0068795	visit	C2_C4__CLRdiff	0.599004	0.0552102	1	176743	0.00314589	d__Bacteria;p__Proteobacteria;c__Gammaproteobacteria;o__Enterobacterales;f__Enterobacteriaceae;g__Escherichia;s__Escherichia coli_D; 68795;microbe	Escherichia	Escherichia coli_D
k2_0069794	visit	C2_C4__CLRdiff	1.33231	0.0143149	0.973231	31356.1	0.00063111	d__Bacteria;p__Firmicutes;c__Bacilli;o__Lactobacillales;f__Enterococcaceae;g__Enterococcus_B;s__Enterococcus_B faecium; 69794;microbe	Enterococcus_B	Enterococcus_B faecium
k2_0085004	visit	C2_C4__CLRdiff	1.1427	0.000364824	0.904398	73251.6	0.00143086	d__Bacteria;p__Proteobacteria;c__Gammaproteobacteria;o__Enterobacterales;f__Enterobacteriaceae;g__Klebsiella;s__Klebsiella variicola; 85004;microbe	Klebsiella	Klebsiella variicola
k2_0088432	visit	C2_C4__CLRdiff	3.43261	0.000306277	1	97746.9	0.00203909	d__Bacteria;p__Firmicutes;c__Bacilli;o__Lactobacillales;f__Lactobacillaceae;g__Lactobacillus_C;s__Lactobacillus_C rhamnosus; 88432;microbe	Lactobacillus_C	Lactobacillus_C rhamnosus
k2_0089673	visit	C2_C4__CLRdiff	3.12737	0.00321861	1	164607	0.00349609	d__Bacteria;p__Firmicutes;c__Bacilli;o__Lactobacillales;f__Lactobacillaceae;g__Lactobacillus_C;s__Lactobacillus_C paracasei; 89673;microbe	Lactobacillus_C	Lactobacillus_C paracasei
k2_0090243	visit	C2_C4__CLRdiff	0.43818	0.205575	0.998088	43173	0.000803523	d__Bacteria;p__Bacteroidota;c__Bacteroidia;o__Bacteroidales;f__Bacteroidaceae;g__Bacteroides;s__Bacteroides fragilis; 90243;microbe	Bacteroides	Bacteroides fragilis
k2_0090666	visit	C2_C4__CLRdiff	-4.26048	3.71045e-24	1	916461	0.0167759	d__Bacteria;p__Actinobacteriota;c__Actinobacteria;o__Actinomycetales;f__Bifidobacteriaceae;g__Bifidobacterium;s__Bifidobacterium longum; 90666;microbe	Bifidobacterium	Bifidobacterium longum
k2_0091548	visit	C2_C4__CLRdiff	-4.06746	1.68886e-23	1	33982.6	0.000635584	d__Bacteria;p__Actinobacteriota;c__Actinobacteria;o__Actinomycetales;f__Bifidobacteriaceae;g__Bifidobacterium;s__Bifidobacterium breve; 91548;microbe	Bifidobacterium	Bifidobacterium breve
k2_0094903	visit	C2_C4__CLRdiff	0.545867	0.0419251	0.992352	6276.58	0.00012093	d__Bacteria;p__Proteobacteria;c__Gammaproteobacteria;o__Enterobacterales;f__Enterobacteriaceae;g__Escherichia;s__Escherichia albertii; 94903;microbe	Escherichia	Escherichia albertii
k2_0095552	visit	C2_C4__CLRdiff	2.2129	0.0441785	1	353294	0.00726666	d__Bacteria;p__Firmicutes;c__Bacilli;o__Lactobacillales;f__Streptococcaceae;g__Streptococcus;s__Streptococcus thermophilus; 95552;microbe	Streptococcus	Streptococcus thermophilus
k2_0096495	visit	C2_C4__CLRdiff	-2.86945	9.52835e-10	1	289250	0.00603818	d__Bacteria;p__Verrucomicrobiota;c__Verrucomicrobiae;o__Verrucomicrobiales;f__Akkermansiaceae;g__Akkermansia;s__Akkermansia muciniphila; 96495;microbe	Akkermansia	Akkermansia muciniphila
k2_0096907	visit	C2_C4__CLRdiff	-0.528561	0.000650515	1	46732.7	0.000949424	d__Bacteria;p__Firmicutes;c__Bacilli;o__Lactobacillales;f__Streptococcaceae;g__Streptococcus;s__Streptococcus salivarius; 96907;microbe	Streptococcus	Streptococcus salivarius
k2_0097079	visit	C2_C4__CLRdiff	-3.56992	1.21247e-14	1	337170	0.00609353	d__Bacteria;p__Actinobacteriota;c__Actinobacteria;o__Actinomycetales;f__Bifidobacteriaceae;g__Bifidobacterium;s__Bifidobacterium bifidum; 97079;microbe	Bifidobacterium	Bifidobacterium bifidum
k2_0097547	visit	C2_C4__CLRdiff	0.641055	0.0436243	1	31004.7	0.000593143	d__Bacteria;p__Proteobacteria;c__Gammaproteobacteria;o__Enterobacterales;f__Enterobacteriaceae;g__Escherichia;s__Escherichia coli_C; 97547;microbe	Escherichia	Escherichia coli_C
k2_0097629	visit	C2_C4__CLRdiff	1.44087	0.0101477	1	21717.4	0.000467643	d__Bacteria;p__Actinobacteriota;c__Actinobacteria;o__Propionibacteriales;f__Propionibacteriaceae;g__Propionibacterium;s__Propionibacterium freudenreichii; 97629;microbe	Propionibacterium	Propionibacterium freudenreichii
k2_0097831	visit	C2_C4__CLRdiff	1.84584	0.000169335	0.984704	7514.64	0.000153148	d__Bacteria;p__Firmicutes;c__Bacilli;o__Lactobacillales;f__Lactobacillaceae;g__Lactobacillus_D;s__Lactobacillus_D sakei; 97831;microbe	Lactobacillus_D	Lactobacillus_D sakei
k2_0098104	visit	C2_C4__CLRdiff	0.495552	0.0905599	0.982792	7163.1	0.000136994	d__Bacteria;p__Proteobacteria;c__Gammaproteobacteria;o__Enterobacterales;f__Enterobacteriaceae;g__Escherichia;s__Escherichia marmotae; 98104;microbe	Escherichia	Escherichia marmotae
k2_0098409	visit	C2_C4__CLRdiff	0.690737	0.00701025	1	55882.1	0.00110225	d__Bacteria;p__Bacteroidota;c__Bacteroidia;o__Bacteroidales;f__Tannerellaceae;g__Parabacteroides;s__Parabacteroides distasonis; 98409;microbe	Parabacteroides	Parabacteroides distasonis
k2_0098969	visit	C2_C4__CLRdiff	-0.275214	0.724044	0.99044	1991.63	4.03801e-05	d__Bacteria;p__Firmicutes;c__Bacilli;o__Lactobacillales;f__Streptococcaceae;g__Streptococcus;s__Streptococcus sanguinis; 98969;microbe	Streptococcus	Streptococcus sanguinis
k2_0099508	visit	C2_C4__CLRdiff	-4.38363	2.76282e-20	1	926790	0.0181756	d__Bacteria;p__Actinobacteriota;c__Actinobacteria;o__Actinomycetales;f__Bifidobacteriaceae;g__Bifidobacterium;s__Bifidobacterium adolescentis; 99508;microbe	Bifidobacterium	Bifidobacterium adolescentis
k2_0100178	visit	C2_C4__CLRdiff	0.226975	0.539441	1	444253	0.00841591	d__Bacteria;p__Bacteroidota;c__Bacteroidia;o__Bacteroidales;f__Bacteroidaceae;g__Bacteroides;s__Bacteroides uniformis;100178;microbe	Bacteroides	Bacteroides uniformis
k2_0100987	visit	C2_C4__CLRdiff	1.47145	6.39319e-05	1	221442	0.00452177	d__Bacteria;p__Bacteroidota;c__Bacteroidia;o__Bacteroidales;f__Bacteroidaceae;g__Bacteroides;s__Bacteroides ovatus;100987;microbe	Bacteroides	Bacteroides ovatus
k2_0101297	visit	C2_C4__CLRdiff	0.869169	0.00150816	1	245031	0.00492236	d__Bacteria;p__Bacteroidota;c__Bacteroidia;o__Bacteroidales;f__Bacteroidaceae;g__Bacteroides_B;s__Bacteroides_B vulgatus;101297;microbe	Bacteroides_B	Bacteroides_B vulgatus
k2_0102782	visit	C2_C4__CLRdiff	-4.09168	4.49679e-23	1	119483	0.00219849	d__Bacteria;p__Actinobacteriota;c__Actinobacteria;o__Actinomycetales;f__Bifidobacteriaceae;g__Bifidobacterium;s__Bifidobacterium infantis;102782;microbe	Bifidobacterium	Bifidobacterium infantis
k2_0102924	visit	C2_C4__CLRdiff	1.2858	0.000112226	1	453435	0.00841409	d__Bacteria;p__Firmicutes_A;c__Clostridia;o__Lachnospirales;f__Lachnospiraceae;g__Faecalicatena;s__Faecalicatena gnavus;102924;microbe	Faecalicatena	Faecalicatena gnavus
k2_0103041	visit	C2_C4__CLRdiff	-0.121838	0.00990157	1	36262.8	0.000727674	d__Bacteria;p__Firmicutes;c__Bacilli;o__Lactobacillales;f__Streptococcaceae;g__Streptococcus;s__Streptococcus sp001556435;103041;microbe	Streptococcus	Streptococcus sp001556435
k2_0103063	visit	C2_C4__CLRdiff	0.492271	0.100122	0.984704	9883.15	0.000188313	d__Bacteria;p__Proteobacteria;c__Gammaproteobacteria;o__Enterobacterales;f__Enterobacteriaceae;g__Escherichia;s__Escherichia sp000208585;103063;microbe	Escherichia	Escherichia sp000208585
k2_0103131	visit	C2_C4__CLRdiff	1.87688	2.09246e-09	1	19230.3	0.000391099	d__Bacteria;p__Firmicutes;c__Bacilli;o__Lactobacillales;f__Streptococcaceae;g__Streptococcus;s__Streptococcus parasanguinis_B;103131;microbe	Streptococcus	Streptococcus parasanguinis_B
k2_0103312	visit	C2_C4__CLRdiff	1.07277	0.000344567	1	91883.8	0.00171005	d__Bacteria;p__Bacteroidota;c__Bacteroidia;o__Bacteroidales;f__Bacteroidaceae;g__Bacteroides;s__Bacteroides thetaiotaomicron;103312;microbe	Bacteroides	Bacteroides thetaiotaomicron
k2_0103359	visit	C2_C4__CLRdiff	-3.51731	8.74296e-19	0.965583	2629.9	5.39312e-05	d__Bacteria;p__Actinobacteriota;c__Actinobacteria;o__Actinomycetales;f__Actinomycetaceae;g__Actinomyces;s__Actinomyces naeslundii;103359;microbe	Actinomyces	Actinomyces naeslundii
k2_0103511	visit	C2_C4__CLRdiff	-3.493	5.04007e-21	0.994264	5764.75	0.000112276	d__Bacteria;p__Actinobacteriota;c__Actinobacteria;o__Actinomycetales;f__Bifidobacteriaceae;g__Bifidobacterium;s__Bifidobacterium sp002451435;103511;microbe	Bifidobacterium	Bifidobacterium sp002451435
k2_0103776	visit	C2_C4__CLRdiff	1.69219	2.9033e-12	1	45654.6	0.000976472	d__Bacteria;p__Firmicutes_A;c__Clostridia;o__Lachnospirales;f__Lachnospiraceae;g__Clostridium_M;s__Clostridium_M clostridioforme;103776;microbe	Clostridium_M	Clostridium_M clostridioforme
k2_0104889	visit	C2_C4__CLRdiff	-3.23669	3.87768e-15	1	270504	0.00548983	d__Bacteria;p__Actinobacteriota;c__Actinobacteria;o__Actinomycetales;f__Bifidobacteriaceae;g__Bifidobacterium;s__Bifidobacterium pseudocatenulatum;104889;microbe	Bifidobacterium	Bifidobacterium pseudocatenulatum
k2_0105537	visit	C2_C4__CLRdiff	0.97461	0.00306621	1	237887	0.00472697	d__Bacteria;p__Bacteroidota;c__Bacteroidia;o__Bacteroidales;f__Bacteroidaceae;g__Bacteroides_B;s__Bacteroides_B dorei;105537;microbe	Bacteroides_B	Bacteroides_B dorei
k2_0105664	visit	C2_C4__CLRdiff	2.18524	1.56738e-11	1	178550	0.00364503	d__Bacteria;p__Firmicutes;c__Bacilli;o__Erysipelotrichales;f__Erysipelotrichaceae;g__Absiella;s__Absiella innocuum;105664;microbe	Absiella	Absiella innocuum
k2_0106144	visit	C2_C4__CLRdiff	-0.918966	0.00926031	1	762832	0.0155707	d__Bacteria;p__Firmicutes_A;c__Clostridia;o__Lachnospirales;f__Lachnospiraceae;g__Agathobacter;s__Agathobacter rectale;106144;microbe	Agathobacter	Agathobacter rectale
k2_0106258	visit	C2_C4__CLRdiff	1.58771	4.43652e-06	1	132785	0.00262364	d__Bacteria;p__Bacteroidota;c__Bacteroidia;o__Bacteroidales;f__Bacteroidaceae;g__Bacteroides;s__Bacteroides xylanisolvens;106258;microbe	Bacteroides	Bacteroides xylanisolvens
k2_0106447	visit	C2_C4__CLRdiff	1.9343	1.32868e-12	1	121364	0.00237381	d__Bacteria;p__Firmicutes_A;c__Clostridia;o__Lachnospirales;f__Lachnospiraceae;g__Eisenbergiella;s__Eisenbergiella tayi;106447;microbe	Eisenbergiella	Eisenbergiella tayi
k2_0106961	visit	C2_C4__CLRdiff	2.95886	3.6845e-18	1	129317	0.00249708	d__Bacteria;p__Firmicutes_A;c__Clostridia;o__Lachnospirales;f__Lachnospiraceae;g__Clostridium_M;s__Clostridium_M bolteae;106961;microbe	Clostridium_M	Clostridium_M bolteae
k2_0107106	visit	C2_C4__CLRdiff	0.122343	0.326883	1	9572.42	0.000192699	d__Bacteria;p__Bacteroidota;c__Bacteroidia;o__Bacteroidales;f__Marinifilaceae;g__Odoribacter;s__Odoribacter splanchnicus;107106;microbe	Odoribacter	Odoribacter splanchnicus
k2_0107123	visit	C2_C4__CLRdiff	-0.902797	0.00126141	1	83514.6	0.00171732	d__Bacteria;p__Firmicutes_A;c__Clostridia;o__Oscillospirales;f__Ruminococcaceae;g__Ruminococcus_D;s__Ruminococcus_D bicirculans;107123;microbe	Ruminococcus_D	Ruminococcus_D bicirculans
k2_0107266	visit	C2_C4__CLRdiff	-2.04105	1.53263e-07	0.975143	228975	0.00443473	d__Bacteria;p__Verrucomicrobiota;c__Verrucomicrobiae;o__Verrucomicrobiales;f__Akkermansiaceae;g__Akkermansia;s__Akkermansia muciniphila_B;107266;microbe	Akkermansia	Akkermansia muciniphila_B
k2_0107458	visit	C2_C4__CLRdiff	-0.918171	7.12442e-05	1	452254	0.0091899	d__Bacteria;p__Firmicutes_A;c__Clostridia;o__Lachnospirales;f__Lachnospiraceae;g__Anaerostipes;s__Anaerostipes hadrus;107458;microbe	Anaerostipes	Anaerostipes hadrus
k2_0107751	visit	C2_C4__CLRdiff	-1.54322	7.4819e-05	1	1.20517e+06	0.0256261	d__Bacteria;p__Firmicutes_A;c__Clostridia;o__Oscillospirales;f__Acutalibacteraceae;g__Ruminococcus_E;s__Ruminococcus_E bromii_B;107751;microbe	Ruminococcus_E	Ruminococcus_E bromii_B
k2_0109259	visit	C2_C4__CLRdiff	-3.15446	2.04271e-19	1	19442.3	0.000412633	d__Bacteria;p__Actinobacteriota;c__Actinobacteria;o__Actinomycetales;f__Bifidobacteriaceae;g__Bifidobacterium;s__Bifidobacterium dentium;109259;microbe	Bifidobacterium	Bifidobacterium dentium
k2_0109490	visit	C2_C4__CLRdiff	1.50006	1.42157e-06	1	14408.8	0.000296957	d__Bacteria;p__Firmicutes;c__Bacilli;o__Lactobacillales;f__Streptococcaceae;g__Streptococcus;s__Streptococcus parasanguinis;109490;microbe	Streptococcus	Streptococcus parasanguinis
k2_0109503	visit	C2_C4__CLRdiff	-0.670098	0.00266399	1	39538.8	0.000750437	d__Bacteria;p__Firmicutes_A;c__Clostridia;o__Lachnospirales;f__Lachnospiraceae;g__Coprococcus;s__Coprococcus eutactus_A;109503;microbe	Coprococcus	Coprococcus eutactus_A
k2_0109898	visit	C2_C4__CLRdiff	-0.876543	5.00914e-06	1	681311	0.013479	d__Bacteria;p__Firmicutes_A;c__Clostridia;o__Lachnospirales;f__Lachnospiraceae;g__Dorea;s__Dorea longicatena;109898;microbe	Dorea	Dorea longicatena
k2_0110317	visit	C2_C4__CLRdiff	1.71435	9.01909e-12	1	23217.1	0.000431251	d__Bacteria;p__Firmicutes_A;c__Clostridia;o__Lachnospirales;f__Lachnospiraceae;g__Clostridium_Q;s__Clostridium_Q symbiosum;110317;microbe	Clostridium_Q	Clostridium_Q symbiosum
k2_0110400	visit	C2_C4__CLRdiff	1.25195	7.76488e-07	1	4.12147e+06	0.0817087	d__Bacteria;p__Firmicutes_A;c__Clostridia;o__Lachnospirales;f__Lachnospiraceae;g__Blautia_A;s__Blautia_A wexlerae;110400;microbe	Blautia_A	Blautia_A wexlerae
k2_0110688	visit	C2_C4__CLRdiff	0.518973	0.0561713	0.992352	11966	0.000228701	d__Bacteria;p__Proteobacteria;c__Gammaproteobacteria;o__Enterobacterales;f__Enterobacteriaceae;g__Escherichia;s__Escherichia fergusonii;110688;microbe	Escherichia	Escherichia fergusonii
k2_0110734	visit	C2_C4__CLRdiff	-3.07564	2.33079e-20	0.994264	4072.04	8.11018e-05	d__Bacteria;p__Actinobacteriota;c__Actinobacteria;o__Actinomycetales;f__Actinomycetaceae;g__Actinomyces;s__Actinomyces viscosus;110734;microbe	Actinomyces	Actinomyces viscosus
k2_0110826	visit	C2_C4__CLRdiff	-3.23956	9.59759e-18	0.99044	5415.1	0.000106365	d__Bacteria;p__Actinobacteriota;c__Actinobacteria;o__Actinomycetales;f__Bifidobacteriaceae;g__Bifidobacterium;s__Bifidobacterium thermacidophilum;110826;microbe	Bifidobacterium	Bifidobacterium thermacidophilum
k2_0111080	visit	C2_C4__CLRdiff	1.66687	5.79195e-13	1	37204.1	0.000770634	d__Bacteria;p__Firmicutes_A;c__Clostridia;o__Oscillospirales;f__Oscillospiraceae;g__Flavonifractor;s__Flavonifractor plautii;111080;microbe	Flavonifractor	Flavonifractor plautii
k2_0111223	visit	C2_C4__CLRdiff	-0.339935	0.0198054	1	2966.2	6.30323e-05	d__Bacteria;p__Firmicutes_A;c__Clostridia;o__Lachnospirales;f__Lachnospiraceae;g__Lachnospira;s__Lachnospira rogosae;111223;microbe	Lachnospira	Lachnospira rogosae
k2_0111290	visit	C2_C4__CLRdiff	-0.552119	0.0132845	1	6581.61	0.000141959	d__Bacteria;p__Firmicutes_A;c__Clostridia;o__Lachnospirales;f__Lachnospiraceae;g__Lachnospira;s__Lachnospira eligens_B;111290;microbe	Lachnospira	Lachnospira eligens_B
k2_0111467	visit	C2_C4__CLRdiff	-1.10641	3.69927e-06	0.996176	18903.7	0.000366485	d__Bacteria;p__Bacteroidota;c__Bacteroidia;o__Bacteroidales;f__Barnesiellaceae;g__Barnesiella;s__Barnesiella intestinihominis;111467;microbe	Barnesiella	Barnesiella intestinihominis
k2_0112262	visit	C2_C4__CLRdiff	1.11317	5.72351e-09	1	249262	0.00508528	d__Bacteria;p__Firmicutes_A;c__Clostridia;o__Oscillospirales;f__Ruminococcaceae;g__Ruthenibacterium;s__Ruthenibacterium lactatiformans;112262;microbe	Ruthenibacterium	Ruthenibacterium lactatiformans
k2_0112341	visit	C2_C4__CLRdiff	0.327233	0.0393616	1	1.30374e+06	0.0257087	d__Bacteria;p__Firmicutes_A;c__Clostridia;o__Oscillospirales;f__Ruminococcaceae;g__Faecalibacterium;s__Faecalibacterium prausnitzii_C;112341;microbe	Faecalibacterium	Faecalibacterium prausnitzii_C
k2_0112766	visit	C2_C4__CLRdiff	1.45868	3.4463e-07	1	156863	0.0029907	d__Bacteria;p__Firmicutes_A;c__Clostridia;o__Lachnospirales;f__Lachnospiraceae;g__Faecalicatena;s__Faecalicatena torques;112766;microbe	Faecalicatena	Faecalicatena torques
k2_0113768	visit	C2_C4__CLRdiff	-0.314436	0.0947919	1	65009.6	0.00136796	d__Bacteria;p__Firmicutes_A;c__Clostridia;o__Oscillospirales;f__Ruminococcaceae;g__Ruminiclostridium_E;s__Ruminiclostridium_E siraeum;113768;microbe	Ruminiclostridium_E	Ruminiclostridium_E siraeum
k2_0113971	visit	C2_C4__CLRdiff	-1.37537	2.14676e-05	1	10906	0.000235269	d__Bacteria;p__Firmicutes_A;c__Clostridia;o__Peptostreptococcales;f__Peptostreptococcaceae;g__Intestinibacter;s__Intestinibacter bartlettii;113971;microbe	Intestinibacter	Intestinibacter bartlettii
k2_0114644	visit	C2_C4__CLRdiff	-2.78088	6.05337e-09	0.998088	48617.8	0.00101522	d__Bacteria;p__Verrucomicrobiota;c__Verrucomicrobiae;o__Verrucomicrobiales;f__Akkermansiaceae;g__Akkermansia;s__Akkermansia muciniphila_A;114644;microbe	Akkermansia	Akkermansia muciniphila_A
k2_0114694	visit	C2_C4__CLRdiff	-1.48943	1.35914e-06	1	1.12786e+06	0.02256	d__Bacteria;p__Firmicutes_A;c__Clostridia;o__Lachnospirales;f__Lachnospiraceae;g__Fusicatenibacter;s__Fusicatenibacter saccharivorans;114694;microbe	Fusicatenibacter	Fusicatenibacter saccharivorans
k2_0115479	visit	C2_C4__CLRdiff	-0.259502	0.575253	1	115997	0.00236499	d__Bacteria;p__Firmicutes_A;c__Clostridia;o__Lachnospirales;f__Lachnospiraceae;g__Roseburia;s__Roseburia inulinivorans;115479;microbe	Roseburia	Roseburia inulinivorans
k2_0115530	visit	C2_C4__CLRdiff	-1.0279	0.000136504	1	34857.5	0.000731383	d__Bacteria;p__Firmicutes;c__Bacilli;o__Erysipelotrichales;f__Erysipelatoclostridiaceae;g__Erysipelatoclostridium;s__Erysipelatoclostridium sp000752095;115530;microbe	Erysipelatoclostridium	Erysipelatoclostridium sp000752095
k2_0115576	visit	C2_C4__CLRdiff	-0.346168	0.0222024	1	420274	0.00865984	d__Bacteria;p__Firmicutes_A;c__Clostridia;o__Lachnospirales;f__Lachnospiraceae;g__Coprococcus_B;s__Coprococcus_B comes;115576;microbe	Coprococcus_B	Coprococcus_B comes
k2_0115795	visit	C2_C4__CLRdiff	-0.197175	0.0468827	1	1.10056e+06	0.0226006	d__Bacteria;p__Firmicutes_A;c__Clostridia;o__Lachnospirales;f__Lachnospiraceae;g__Blautia_A;s__Blautia_A massiliensis;115795;microbe	Blautia_A	Blautia_A massiliensis
k2_0115854	visit	C2_C4__CLRdiff	1.50424	2.25096e-10	1	14981.1	0.000292691	d__Bacteria;p__Firmicutes_A;c__Clostridia;o__Lachnospirales;f__Lachnospiraceae;g__Hungatella;s__Hungatella effluvii;115854;microbe	Hungatella	Hungatella effluvii
k2_0115924	visit	C2_C4__CLRdiff	1.10443	0.000396884	1	27742	0.000549943	d__Bacteria;p__Firmicutes;c__Bacilli;o__Erysipelotrichales;f__Erysipelatoclostridiaceae;g__Erysipelatoclostridium;s__Erysipelatoclostridium ramosum;115924;microbe	Erysipelatoclostridium	Erysipelatoclostridium ramosum
k2_0115965	visit	C2_C4__CLRdiff	3.25762	0.00542401	0.969407	4489.68	9.37185e-05	d__Bacteria;p__Firmicutes;c__Bacilli;o__Lactobacillales;f__Lactobacillaceae;g__Lactobacillus_C;s__Lactobacillus_C casei;115965;microbe	Lactobacillus_C	Lactobacillus_C casei
k2_0116094	visit	C2_C4__CLRdiff	0.765895	0.000644355	1	48759.4	0.000969708	d__Bacteria;p__Bacteroidota;c__Bacteroidia;o__Bacteroidales;f__Bacteroidaceae;g__Bacteroides;s__Bacteroides stercoris;116094;microbe	Bacteroides	Bacteroides stercoris
k2_0116190	visit	C2_C4__CLRdiff	1.1356	2.57204e-05	1	28212.7	0.000599883	d__Bacteria;p__Bacteroidota;c__Bacteroidia;o__Bacteroidales;f__Bacteroidaceae;g__Bacteroides;s__Bacteroides faecis;116190;microbe	Bacteroides	Bacteroides faecis
k2_0116891	visit	C2_C4__CLRdiff	0.937708	1.91922e-08	1	14474	0.000292795	d__Bacteria;p__Firmicutes_A;c__Clostridia;o__Oscillospirales;f__Ruminococcaceae;g__Anaerotruncus;s__Anaerotruncus colihominis;116891;microbe	Anaerotruncus	Anaerotruncus colihominis
k2_0117127	visit	C2_C4__CLRdiff	-0.470104	0.098419	0.998088	37016.4	0.000749831	d__Bacteria;p__Bacteroidota;c__Bacteroidia;o__Bacteroidales;f__Rikenellaceae;g__Tidjanibacter;s__Tidjanibacter inops;117127;microbe	Tidjanibacter	Tidjanibacter inops
k2_0117272	visit	C2_C4__CLRdiff	-0.842617	6.15147e-06	1	246070	0.00505295	d__Bacteria;p__Firmicutes_A;c__Clostridia;o__Lachnospirales;f__Lachnospiraceae;g__Dorea;s__Dorea formicigenerans;117272;microbe	Dorea	Dorea formicigenerans
k2_0117348	visit	C2_C4__CLRdiff	0.456351	0.0591187	1	817945	0.0167564	d__Bacteria;p__Firmicutes_A;c__Clostridia;o__Oscillospirales;f__Ruminococcaceae;g__Faecalibacterium;s__Faecalibacterium prausnitzii_D;117348;microbe	Faecalibacterium	Faecalibacterium prausnitzii_D
k2_0117432	visit	C2_C4__CLRdiff	0.773172	8.13281e-05	0.998088	7514.86	0.000136088	d__Bacteria;p__Bacteroidota;c__Bacteroidia;o__Bacteroidales;f__Bacteroidaceae;g__Bacteroides_A;s__Bacteroides_A coprophilus;117432;microbe	Bacteroides_A	Bacteroides_A coprophilus
k2_0117523	visit	C2_C4__CLRdiff	0.112452	0.908682	1	363516	0.00739716	d__Bacteria;p__Firmicutes_A;c__Clostridia;o__Oscillospirales;f__Ruminococcaceae;g__Faecalibacterium;s__Faecalibacterium prausnitzii_K;117523;microbe	Faecalibacterium	Faecalibacterium prausnitzii_K
k2_0117644	visit	C2_C4__CLRdiff	0.603392	0.0175991	0.988528	8286.16	0.000177081	d__Bacteria;p__Bacteroidota;c__Bacteroidia;o__Bacteroidales;f__Bacteroidaceae;g__Prevotella;s__Prevotella sp002251385;117644;microbe	Prevotella	Prevotella sp002251385
k2_0117681	visit	C2_C4__CLRdiff	-3.11764	6.61484e-14	0.978967	42536.7	0.000870909	d__Bacteria;p__Actinobacteriota;c__Actinobacteria;o__Actinomycetales;f__Bifidobacteriaceae;g__Bifidobacterium;s__Bifidobacterium gallinarum;117681;microbe	Bifidobacterium	Bifidobacterium gallinarum
k2_0117725	visit	C2_C4__CLRdiff	0.0378821	0.385654	1	128477	0.00276384	d__Bacteria;p__Firmicutes_A;c__Clostridia;o__Lachnospirales;f__Lachnospiraceae;g__Roseburia;s__Roseburia intestinalis;117725;microbe	Roseburia	Roseburia intestinalis
k2_0117850	visit	C2_C4__CLRdiff	-0.855069	3.78327e-07	1	420169	0.00872516	d__Bacteria;p__Firmicutes_A;c__Clostridia;o__Lachnospirales;f__Lachnospiraceae;g__Faecalicatena;s__Faecalicatena faecis;117850;microbe	Faecalicatena	Faecalicatena faecis
k2_0117955	visit	C2_C4__CLRdiff	3.28924	0.00346676	0.965583	4306.4	9.04294e-05	d__Bacteria;p__Firmicutes;c__Bacilli;o__Lactobacillales;f__Lactobacillaceae;g__Lactobacillus_C;s__Lactobacillus_C zeae;117955;microbe	Lactobacillus_C	Lactobacillus_C zeae
k2_0118004	visit	C2_C4__CLRdiff	0.735138	0.0188008	0.992352	7561.53	0.00015061	d__Bacteria;p__Bacteroidota;c__Bacteroidia;o__Bacteroidales;f__Bacteroidaceae;g__Bacteroides;s__Bacteroides clarus;118004;microbe	Bacteroides	Bacteroides clarus
k2_0118018	visit	C2_C4__CLRdiff	0.566143	0.182083	1	16183.5	0.000329886	d__Bacteria;p__Firmicutes;c__Bacilli;o__Lactobacillales;f__Streptococcaceae;g__Streptococcus;s__Streptococcus vestibularis;118018;microbe	Streptococcus	Streptococcus vestibularis
k2_0118060	visit	C2_C4__CLRdiff	-1.20133	2.11469e-06	1	84970.5	0.0016464	d__Bacteria;p__Firmicutes_A;c__Clostridia;o__Christensenellales;f__CAG-74;g__UBA11524;s__UBA11524 sp000437595;118060;microbe	UBA11524	UBA11524 sp000437595
k2_0118343	visit	C2_C4__CLRdiff	-1.62283	3.93108e-06	1	140552	0.00284135	d__Bacteria;p__Firmicutes_C;c__Negativicutes;o__Veillonellales;f__Dialisteraceae;g__Dialister;s__Dialister invisus;118343;microbe	Dialister	Dialister invisus
k2_0118555	visit	C2_C4__CLRdiff	-0.829071	0.000844455	1	424618	0.00889867	d__Bacteria;p__Firmicutes_A;c__Clostridia;o__Lachnospirales;f__Lachnospiraceae;g__Eubacterium_E;s__Eubacterium_E hallii;118555;microbe	Eubacterium_E	Eubacterium_E hallii
k2_0118577	visit	C2_C4__CLRdiff	0.536099	4.44937e-05	1	2718.91	5.65903e-05	d__Bacteria;p__Firmicutes_A;c__Clostridia;o__Oscillospirales;f__Oscillospiraceae;g__CAG-110;s__CAG-110 sp002493965;118577;microbe	CAG-110	CAG-110 sp002493965
k2_0118740	visit	C2_C4__CLRdiff	-0.820962	0.000193047	1	16443.6	0.000349661	d__Bacteria;p__Firmicutes_A;c__Clostridia;o__Lachnospirales;f__Lachnospiraceae;g__CAG-127;s__CAG-127 sp900319515;118740;microbe	CAG-127	CAG-127 sp900319515
k2_0118927	visit	C2_C4__CLRdiff	-3.56241	2.91678e-27	1	368558	0.00633016	d__Bacteria;p__Actinobacteriota;c__Coriobacteriia;o__Coriobacteriales;f__Coriobacteriaceae;g__Collinsella;s__Collinsella sp002391315;118927;microbe	Collinsella	Collinsella sp002391315
k2_0118933	visit	C2_C4__CLRdiff	0.561755	0.0540448	1	489732	0.00998246	d__Bacteria;p__Firmicutes_A;c__Clostridia;o__Oscillospirales;f__Ruminococcaceae;g__Faecalibacterium;s__Faecalibacterium prausnitzii_G;118933;microbe	Faecalibacterium	Faecalibacterium prausnitzii_G
k2_0118997	visit	C2_C4__CLRdiff	0.96765	0.000436356	1	48543.1	0.000947311	d__Bacteria;p__Firmicutes_A;c__Clostridia;o__Oscillospirales;f__Oscillospiraceae;g__Oscillibacter;s__Oscillibacter sp900066435;118997;microbe	Oscillibacter	Oscillibacter sp900066435
k2_0119003	visit	C2_C4__CLRdiff	-3.99878	2.94394e-19	1	128577	0.00247564	d__Bacteria;p__Actinobacteriota;c__Actinobacteria;o__Actinomycetales;f__Bifidobacteriaceae;g__Bifidobacterium;s__Bifidobacterium catenulatum;119003;microbe	Bifidobacterium	Bifidobacterium catenulatum
k2_0119074	visit	C2_C4__CLRdiff	0.288621	0.00971254	0.998088	2238.17	4.66638e-05	d__Bacteria;p__Firmicutes_A;c__Clostridia;o__Oscillospirales;f__Ruminococcaceae;g__UBA3818;s__UBA3818 sp002369315;119074;microbe	UBA3818	UBA3818 sp002369315
k2_0119345	visit	C2_C4__CLRdiff	-0.0498284	0.939898	1	4488.81	9.77959e-05	d__Bacteria;p__Firmicutes_A;c__Clostridia;o__Lachnospirales;f__Lachnospiraceae;g__Butyrivibrio_A;s__Butyrivibrio_A crossotus;119345;microbe	Butyrivibrio_A	Butyrivibrio_A crossotus
k2_0119507	visit	C2_C4__CLRdiff	2.17532	4.96553e-11	1	1.25822e+06	0.0255975	d__Bacteria;p__Actinobacteriota;c__Coriobacteriia;o__Coriobacteriales;f__Eggerthellaceae;g__Eggerthella;s__Eggerthella lenta;119507;microbe	Eggerthella	Eggerthella lenta
k2_0119964	visit	C2_C4__CLRdiff	0.283854	0.000733903	1	12650.7	0.000255894	d__Bacteria;p__Firmicutes_A;c__Clostridia;o__Oscillospirales;f__Oscillospiraceae;g__Intestinimonas;s__Intestinimonas butyriciproducens;119964;microbe	Intestinimonas	Intestinimonas butyriciproducens
k2_0120064	visit	C2_C4__CLRdiff	1.22437	4.96325e-08	1	19616.1	0.000366258	d__Bacteria;p__Bacteroidota;c__Bacteroidia;o__Bacteroidales;f__Bacteroidaceae;g__Bacteroides;s__Bacteroides salyersiae;120064;microbe	Bacteroides	Bacteroides salyersiae
k2_0120099	visit	C2_C4__CLRdiff	-2.36478	1.3736e-12	0.988528	5133.31	0.000113582	d__Bacteria;p__Firmicutes_A;c__Clostridia;o__Clostridiales;f__Clostridiaceae;g__Clostridium;s__Clostridium saudiense;120099;microbe	Clostridium	Clostridium saudiense
k2_0120316	visit	C2_C4__CLRdiff	0.511303	5.76272e-07	1	2848.23	6.02579e-05	d__Bacteria;p__Firmicutes_A;c__Clostridia;o__Oscillospirales;f__Oscillospiraceae;g__Flavonifractor;s__Flavonifractor sp002161085;120316;microbe	Flavonifractor	Flavonifractor sp002161085
k2_0120498	visit	C2_C4__CLRdiff	1.24482	3.71712e-11	1	6958.13	0.000143922	d__Bacteria;p__Firmicutes_A;c__Clostridia;o__Lachnospirales;f__Lachnospiraceae;g__Clostridium_M;s__Clostridium_M citroniae;120498;microbe	Clostridium_M	Clostridium_M citroniae
k2_0120560	visit	C2_C4__CLRdiff	0.178115	0.115903	1	71477.1	0.00142892	d__Bacteria;p__Firmicutes_A;c__Clostridia;o__Lachnospirales;f__Lachnospiraceae;g__Acetatifactor;s__Acetatifactor sp900066365;120560;microbe	Acetatifactor	Acetatifactor sp900066365
k2_0120600	visit	C2_C4__CLRdiff	-3.97207	5.24994e-23	0.998088	24343	0.000546288	d__Bacteria;p__Actinobacteriota;c__Actinobacteria;o__Actinomycetales;f__Bifidobacteriaceae;g__Bifidobacterium;s__Bifidobacterium angulatum;120600;microbe	Bifidobacterium	Bifidobacterium angulatum
k2_0120706	visit	C2_C4__CLRdiff	1.87771	3.47185e-09	1	113975	0.00217496	d__Bacteria;p__Firmicutes_A;c__Clostridia;o__Lachnospirales;f__Lachnospiraceae;g__Sellimonas;s__Sellimonas intestinalis;120706;microbe	Sellimonas	Sellimonas intestinalis
k2_0120758	visit	C2_C4__CLRdiff	0.633298	0.000334819	1	154064	0.00310727	d__Bacteria;p__Actinobacteriota;c__Coriobacteriia;o__Coriobacteriales;f__Coriobacteriaceae;g__Enorma;s__Enorma massiliensis;120758;microbe	Enorma	Enorma massiliensis
k2_0120866	visit	C2_C4__CLRdiff	-0.37926	0.0374284	1	560472	0.0114403	d__Bacteria;p__Firmicutes_A;c__Clostridia;o__Lachnospirales;f__Lachnospiraceae;g__Blautia_A;s__Blautia_A obeum;120866;microbe	Blautia_A	Blautia_A obeum
k2_0121123	visit	C2_C4__CLRdiff	0.675062	2.18195e-06	1	6954.59	0.00014319	d__Bacteria;p__Firmicutes_A;c__Clostridia;o__Oscillospirales;f__Butyricicoccaceae;g__Butyricicoccus;s__Butyricicoccus pullicaecorum;121123;microbe	Butyricicoccus	Butyricicoccus pullicaecorum
k2_0121349	visit	C2_C4__CLRdiff	-2.99011	7.21625e-19	0.998088	5431.19	0.000102431	d__Bacteria;p__Actinobacteriota;c__Actinobacteria;o__Actinomycetales;f__Bifidobacteriaceae;g__Bifidobacterium;s__Bifidobacterium scardovii;121349;microbe	Bifidobacterium	Bifidobacterium scardovii
k2_0121533	visit	C2_C4__CLRdiff	0.19354	0.236697	1	3755.83	7.89612e-05	d__Bacteria;p__Firmicutes;c__Bacilli;o__Erysipelotrichales;f__Erysipelatoclostridiaceae;g__Coprobacillus;s__Coprobacillus cateniformis;121533;microbe	Coprobacillus	Coprobacillus cateniformis
k2_0121879	visit	C2_C4__CLRdiff	0.424091	0.378954	1	8830	0.000180093	d__Bacteria;p__Firmicutes;c__Bacilli;o__Lactobacillales;f__Streptococcaceae;g__Streptococcus;s__Streptococcus sp000187445;121879;microbe	Streptococcus	Streptococcus sp000187445
k2_0121905	visit	C2_C4__CLRdiff	0.182804	0.301785	1	135846	0.00275487	d__Bacteria;p__Firmicutes_A;c__Clostridia;o__Lachnospirales;f__Lachnospiraceae;g__Acetatifactor;s__Acetatifactor sp900066565;121905;microbe	Acetatifactor	Acetatifactor sp900066565
k2_0121977	visit	C2_C4__CLRdiff	0.367481	0.291095	1	132465	0.00261281	d__Bacteria;p__Firmicutes_A;c__Clostridia;o__Lachnospirales;f__Lachnospiraceae;g__CAG-56;s__CAG-56 sp900066615;121977;microbe	CAG-56	CAG-56 sp900066615
k2_0122352	visit	C2_C4__CLRdiff	0.867507	0.000180429	1	13393.8	0.000245084	d__Bacteria;p__Bacteroidota;c__Bacteroidia;o__Bacteroidales;f__Tannerellaceae;g__Parabacteroides;s__Parabacteroides johnsonii;122352;microbe	Parabacteroides	Parabacteroides johnsonii
k2_0122439	visit	C2_C4__CLRdiff	0.925233	0.0080914	1	3802.43	7.96627e-05	d__Bacteria;p__Firmicutes;c__Bacilli;o__Erysipelotrichales;f__Erysipelatoclostridiaceae;g__Erysipelatoclostridium;s__Erysipelatoclostridium spiroforme;122439;microbe	Erysipelatoclostridium	Erysipelatoclostridium spiroforme
k2_0122518	visit	C2_C4__CLRdiff	1.67537	3.53974e-07	0.998088	9835.84	0.000202471	d__Bacteria;p__Firmicutes;c__Bacilli;o__Erysipelotrichales;f__Erysipelatoclostridiaceae;g__Massiliomicrobiota;s__Massiliomicrobiota sp002160815;122518;microbe	Massiliomicrobiota	Massiliomicrobiota sp002160815
k2_0122650	visit	C2_C4__CLRdiff	-0.512685	0.0250352	1	26235.9	0.000584444	d__Bacteria;p__Firmicutes_A;c__Clostridia;o__Oscillospirales;f__Oscillospiraceae;g__ER4;s__ER4 sp900317525;122650;microbe	ER4	ER4 sp900317525
k2_0122688	visit	C2_C4__CLRdiff	0.753791	3.88724e-05	1	73101.6	0.00149552	d__Bacteria;p__Firmicutes_A;c__Clostridia;o__Lachnospirales;f__Lachnospiraceae;g__Tyzzerella;s__Tyzzerella nexilis;122688;microbe	Tyzzerella	Tyzzerella nexilis
k2_0122850	visit	C2_C4__CLRdiff	0.413858	0.0862038	0.992352	23765.1	0.000509289	d__Bacteria;p__Bacteroidota;c__Bacteroidia;o__Bacteroidales;f__Bacteroidaceae;g__Prevotella;s__Prevotella sp900313215;122850;microbe	Prevotella	Prevotella sp900313215
k2_0122885	visit	C2_C4__CLRdiff	-0.328336	0.228512	1	121728	0.00252914	d__Bacteria;p__Firmicutes_A;c__Clostridia;o__Lachnospirales;f__Lachnospiraceae;g__Roseburia;s__Roseburia hominis;122885;microbe	Roseburia	Roseburia hominis
k2_0123164	visit	C2_C4__CLRdiff	0.167342	0.836457	1	144509	0.00293825	d__Bacteria;p__Firmicutes_A;c__Clostridia;o__Oscillospirales;f__Ruminococcaceae;g__Faecalibacterium;s__Faecalibacterium prausnitzii_I;123164;microbe	Faecalibacterium	Faecalibacterium prausnitzii_I
k2_0123169	visit	C2_C4__CLRdiff	1.14613	6.39319e-05	0.998088	4467.5	8.39958e-05	d__Bacteria;p__Bacteroidota;c__Bacteroidia;o__Bacteroidales;f__Bacteroidaceae;g__Bacteroides;s__Bacteroides nordii;123169;microbe	Bacteroides	Bacteroides nordii
k2_0123174	visit	C2_C4__CLRdiff	1.43779	8.16814e-11	1	165271	0.0035037	d__Bacteria;p__Firmicutes_A;c__Clostridia;o__Lachnospirales;f__Lachnospiraceae;g__Eisenbergiella;s__Eisenbergiella massiliensis;123174;microbe	Eisenbergiella	Eisenbergiella massiliensis
k2_0123201	visit	C2_C4__CLRdiff	0.79894	1.64904e-05	1	13995.5	0.000280769	d__Bacteria;p__Firmicutes_A;c__Clostridia;o__Lachnospirales;f__Lachnospiraceae;g__Anaerostipes;s__Anaerostipes caccae;123201;microbe	Anaerostipes	Anaerostipes caccae
k2_0123214	visit	C2_C4__CLRdiff	-0.297384	0.98336	1	55917.5	0.00113008	d__Bacteria;p__Bacteroidota;c__Bacteroidia;o__Bacteroidales;f__Rikenellaceae;g__Alistipes;s__Alistipes shahii;123214;microbe	Alistipes	Alistipes shahii
k2_0123237	visit	C2_C4__CLRdiff	-0.210819	0.127893	1	110374	0.00227675	d__Bacteria;p__Firmicutes_A;c__Clostridia;o__Lachnospirales;f__Lachnospiraceae;g__Eubacterium_E;s__Eubacterium_E hallii_A;123237;microbe	Eubacterium_E	Eubacterium_E hallii_A
k2_0123574	visit	C2_C4__CLRdiff	1.31207	2.01347e-05	1	10608.4	0.00021194	d__Bacteria;p__Bacteroidota;c__Bacteroidia;o__Bacteroidales;f__Bacteroidaceae;g__Bacteroides;s__Bacteroides sp900066265;123574;microbe	Bacteroides	Bacteroides sp900066265
k2_0123969	visit	C2_C4__CLRdiff	-1.2027	0.000111558	1	7101.17	0.000152885	d__Bacteria;p__Firmicutes_A;c__Clostridia;o__Oscillospirales;f__Acutalibacteraceae;g__Ruminococcus_E;s__Ruminococcus_E bromii_A;123969;microbe	Ruminococcus_E	Ruminococcus_E bromii_A
k2_0124036	visit	C2_C4__CLRdiff	-0.701354	0.000214388	1	24535.2	0.000495632	d__Bacteria;p__Firmicutes_A;c__Clostridia;o__Oscillospirales;f__Ruminococcaceae;g__Ruminococcus_C;s__Ruminococcus_C callidus;124036;microbe	Ruminococcus_C	Ruminococcus_C callidus
k2_0124046	visit	C2_C4__CLRdiff	0.285964	0.355246	1	197784	0.00407617	d__Bacteria;p__Firmicutes_A;c__Clostridia;o__Oscillospirales;f__Ruminococcaceae;g__Faecalibacterium;s__Faecalibacterium prausnitzii_A;124046;microbe	Faecalibacterium	Faecalibacterium prausnitzii_A
k2_0124063	visit	C2_C4__CLRdiff	1.04774	1.32659e-08	1	21412.5	0.000455488	d__Bacteria;p__Firmicutes_A;c__Clostridia;o__Eubacteriales;f__Eubacteriaceae;g__Eubacterium;s__Eubacterium callanderi;124063;microbe	Eubacterium	Eubacterium callanderi
k2_0124084	visit	C2_C4__CLRdiff	1.90773	3.10448e-09	0.998088	14727	0.000302168	d__Bacteria;p__Firmicutes;c__Bacilli;o__Lactobacillales;f__Streptococcaceae;g__Streptococcus;s__Streptococcus parasanguinis_D;124084;microbe	Streptococcus	Streptococcus parasanguinis_D
k2_0124204	visit	C2_C4__CLRdiff	-0.991586	0.000320434	1	5902.98	0.000109422	d__Bacteria;p__Firmicutes;c__Bacilli;o__Haloplasmatales;f__Turicibacteraceae;g__Turicibacter;s__Turicibacter sp001543345;124204;microbe	Turicibacter	Turicibacter sp001543345
k2_0124237	visit	C2_C4__CLRdiff	0.738855	0.000835962	1	173217	0.00364247	d__Bacteria;p__Firmicutes_A;c__Clostridia;o__Lachnospirales;f__Lachnospiraceae;g__Eisenbergiella;s__Eisenbergiella sp900066775;124237;microbe	Eisenbergiella	Eisenbergiella sp900066775
k2_0124765	visit	C2_C4__CLRdiff	2.05288	3.8595e-09	0.998088	15778.1	0.000322637	d__Bacteria;p__Firmicutes;c__Bacilli;o__Lactobacillales;f__Streptococcaceae;g__Streptococcus;s__Streptococcus sp001587175;124765;microbe	Streptococcus	Streptococcus sp001587175
k2_0124826	visit	C2_C4__CLRdiff	-0.313519	0.0716781	1	15347.9	0.00031995	d__Bacteria;p__Firmicutes_A;c__Clostridia;o__Oscillospirales;f__Acutalibacteraceae;g__GCA-900066995;s__GCA-900066995 sp900291955;124826;microbe	GCA-900066995	GCA-900066995 sp900291955
k2_0124841	visit	C2_C4__CLRdiff	1.0824	3.67606e-05	1	41626.1	0.000807238	d__Bacteria;p__Bacteroidota;c__Bacteroidia;o__Bacteroidales;f__Bacteroidaceae;g__Bacteroides_B;s__Bacteroides_B massiliensis;124841;microbe	Bacteroides_B	Bacteroides_B massiliensis
k2_0124967	visit	C2_C4__CLRdiff	-3.4979	9.21055e-22	0.969407	2250.41	4.52469e-05	d__Bacteria;p__Actinobacteriota;c__Actinobacteria;o__Actinomycetales;f__Actinomycetaceae;g__Actinomyces;s__Actinomyces oris_A;124967;microbe	Actinomyces	Actinomyces oris_A
k2_0124973	visit	C2_C4__CLRdiff	0.330052	0.108937	1	12140.7	0.000245445	d__Bacteria;p__Firmicutes_C;c__Negativicutes;o__Acidaminococcales;f__Acidaminococcaceae;g__Phascolarctobacterium_A;s__Phascolarctobacterium_A succinatutens;124973;microbe	Phascolarctobacterium_A	Phascolarctobacterium_A succinatutens
k2_0125083	visit	C2_C4__CLRdiff	0.89672	2.12275e-05	1	12052.9	0.000266735	d__Bacteria;p__Firmicutes;c__Bacilli;o__Erysipelotrichales;f__Erysipelotrichaceae;g__Absiella;s__Absiella sp000163515;125083;microbe	Absiella	Absiella sp000163515
k2_0125291	visit	C2_C4__CLRdiff	-1.16324	5.74215e-05	1	238077	0.00504908	d__Bacteria;p__Firmicutes_A;c__Clostridia;o__Oscillospirales;f__Acutalibacteraceae;g__CAG-217;s__CAG-217 sp000436335;125291;microbe	CAG-217	CAG-217 sp000436335
k2_0125308	visit	C2_C4__CLRdiff	0.417936	0.0261885	1	26845.1	0.000495288	d__Bacteria;p__Firmicutes_A;c__Clostridia;o__Lachnospirales;f__Lachnospiraceae;g__Tyzzerella;s__Tyzzerella sp000411335;125308;microbe	Tyzzerella	Tyzzerella sp000411335
k2_0125314	visit	C2_C4__CLRdiff	0.261957	0.101282	1	5851.75	0.000120983	d__Bacteria;p__Firmicutes_A;c__Clostridia;o__Lachnospirales;f__Lachnospiraceae;g__COE1;s__COE1 sp001916965;125314;microbe	COE1	COE1 sp001916965
k2_0125476	visit	C2_C4__CLRdiff	-1.00534	4.44937e-05	1	54909.4	0.00112687	d__Bacteria;p__Firmicutes_A;c__Clostridia;o__Oscillospirales;f__Acutalibacteraceae;g__Eubacterium_R;s__Eubacterium_R sp000436835;125476;microbe	Eubacterium_R	Eubacterium_R sp000436835
k2_0125602	visit	C2_C4__CLRdiff	0.366003	0.134585	1	27992.5	0.000511297	d__Bacteria;p__Firmicutes_A;c__Clostridia;o__Lachnospirales;f__Lachnospiraceae;g__Blautia;s__Blautia hansenii;125602;microbe	Blautia	Blautia hansenii
k2_0125716	visit	C2_C4__CLRdiff	0.870461	0.000770455	1	81208.1	0.00156731	d__Bacteria;p__Bacteroidota;c__Bacteroidia;o__Bacteroidales;f__Bacteroidaceae;g__Bacteroides;s__Bacteroides eggerthii;125716;microbe	Bacteroides	Bacteroides eggerthii
k2_0125764	visit	C2_C4__CLRdiff	-1.6551	1.38642e-06	1	136214	0.00276401	d__Bacteria;p__Firmicutes_A;c__Clostridia;o__Monoglobales;f__UBA1381;g__CAG-41;s__CAG-41 sp900066215;125764;microbe	CAG-41	CAG-41 sp900066215
k2_0125835	visit	C2_C4__CLRdiff	1.08658	2.58218e-12	1	10729.2	0.00022413	d__Bacteria;p__Firmicutes_A;c__Clostridia;o__Lachnospirales;f__Lachnospiraceae;g__Clostridium_Q;s__Clostridium_Q saccharolyticum;125835;microbe	Clostridium_Q	Clostridium_Q saccharolyticum
k2_0126199	visit	C2_C4__CLRdiff	-3.20565	5.42344e-18	1	12602.1	0.000253878	d__Bacteria;p__Actinobacteriota;c__Actinobacteria;o__Actinomycetales;f__Bifidobacteriaceae;g__Bifidobacterium;s__Bifidobacterium merycicum;126199;microbe	Bifidobacterium	Bifidobacterium merycicum
k2_0126344	visit	C2_C4__CLRdiff	1.05681	2.69077e-07	1	41721.6	0.000848345	d__Bacteria;p__Firmicutes_A;c__Clostridia;o__Oscillospirales;f__Butyricicoccaceae;g__Agathobaculum;s__Agathobaculum sp900291975;126344;microbe	Agathobaculum	Agathobaculum sp900291975
k2_0126399	visit	C2_C4__CLRdiff	0.444548	0.00024276	1	4718.1	0.000101307	d__Bacteria;p__Firmicutes_A;c__Clostridia;o__Oscillospirales;f__Ruminococcaceae;g__Massilimaliae;s__Massilimaliae timonensis;126399;microbe	Massilimaliae	Massilimaliae timonensis
k2_0126585	visit	C2_C4__CLRdiff	-0.0546461	0.545383	1	9037.84	0.000180587	d__Bacteria;p__Firmicutes_A;c__Clostridia;o__Christensenellales;f__Christensenellaceae;g__Christensenella;s__Christensenella minuta;126585;microbe	Christensenella	Christensenella minuta
k2_0126676	visit	C2_C4__CLRdiff	0.417069	0.00130296	1	11446.4	0.000239872	d__Bacteria;p__Firmicutes_A;c__Clostridia;o__Lachnospirales;f__Lachnospiraceae;g__CAG-81;s__CAG-81 sp900066785;126676;microbe	CAG-81	CAG-81 sp900066785
k2_0126897	visit	C2_C4__CLRdiff	0.640006	0.00781276	1	83826.6	0.00167773	d__Bacteria;p__Actinobacteriota;c__Coriobacteriia;o__Coriobacteriales;f__Eggerthellaceae;g__Rubneribacter;s__Rubneribacter badeniensis;126897;microbe	Rubneribacter	Rubneribacter badeniensis
k2_0126957	visit	C2_C4__CLRdiff	0.785016	0.00652389	0.98088	14965.8	0.000333928	d__Bacteria;p__Bacteroidota;c__Bacteroidia;o__Bacteroidales;f__Bacteroidaceae;g__Bacteroides_A;s__Bacteroides_A plebeius_A;126957;microbe	Bacteroides_A	Bacteroides_A plebeius_A
k2_0127008	visit	C2_C4__CLRdiff	1.11407	1.3785e-05	1	12027.9	0.000262402	d__Bacteria;p__Bacteroidota;c__Bacteroidia;o__Bacteroidales;f__Bacteroidaceae;g__Prevotella;s__Prevotella lascolaii;127008;microbe	Prevotella	Prevotella lascolaii
k2_0127020	visit	C2_C4__CLRdiff	-0.504858	0.0375423	0.998088	2390.2	5.15014e-05	d__Bacteria;p__Firmicutes_A;c__Clostridia;o__Oscillospirales;f__Acutalibacteraceae;g__Ruminococcus_E;s__Ruminococcus_E sp900315605;127020;microbe	Ruminococcus_E	Ruminococcus_E sp900315605
k2_0127066	visit	C2_C4__CLRdiff	-0.20301	0.0351866	1	29719.6	0.000592783	d__Bacteria;p__Firmicutes_A;c__Clostridia;o__Lachnospirales;f__Lachnospiraceae;g__Coprococcus;s__Coprococcus sp900066115;127066;microbe	Coprococcus	Coprococcus sp900066115
k2_0127189	visit	C2_C4__CLRdiff	1.40818	4.86154e-10	1	72308.1	0.00146797	d__Bacteria;p__Firmicutes_A;c__Clostridia;o__Oscillospirales;f__Oscillospiraceae;g__Flavonifractor;s__Flavonifractor sp000508885;127189;microbe	Flavonifractor	Flavonifractor sp000508885
k2_0127422	visit	C2_C4__CLRdiff	0.838897	0.000191703	0.994264	2449.83	4.85675e-05	d__Bacteria;p__Bacteroidota;c__Bacteroidia;o__Bacteroidales;f__Coprobacteraceae;g__Coprobacter;s__Coprobacter secundus;127422;microbe	Coprobacter	Coprobacter secundus
k2_0127426	visit	C2_C4__CLRdiff	-4.64255	6.01706e-25	1	82432	0.00160588	d__Bacteria;p__Actinobacteriota;c__Actinobacteria;o__Actinomycetales;f__Bifidobacteriaceae;g__Bifidobacterium;s__Bifidobacterium ruminantium;127426;microbe	Bifidobacterium	Bifidobacterium ruminantium
k2_0127531	visit	C2_C4__CLRdiff	1.20881	6.69499e-07	1	56539.8	0.00124357	d__Bacteria;p__Firmicutes_A;c__Clostridia;o__Lachnospirales;f__Lachnospiraceae;g__Blautia;s__Blautia producta;127531;microbe	Blautia	Blautia producta
k2_0127670	visit	C2_C4__CLRdiff	-0.47846	0.0513626	1	112241	0.00233594	d__Bacteria;p__Firmicutes_A;c__Clostridia;o__Oscillospirales;f__Acutalibacteraceae;g__CAG-180;s__CAG-180 sp000432435;127670;microbe	CAG-180	CAG-180 sp000432435
k2_0127733	visit	C2_C4__CLRdiff	-0.563208	2.8638e-05	1	258713	0.0052556	d__Bacteria;p__Firmicutes_A;c__Clostridia;o__Lachnospirales;f__Lachnospiraceae;g__Dorea;s__Dorea longicatena_B;127733;microbe	Dorea	Dorea longicatena_B
k2_0127746	visit	C2_C4__CLRdiff	-0.693018	0.00493824	0.992352	2514.17	5.28546e-05	d__Bacteria;p__Actinobacteriota;c__Coriobacteriia;o__Coriobacteriales;f__Atopobiaceae;g__Lancefieldella;s__Lancefieldella sp000564995;127746;microbe	Lancefieldella	Lancefieldella sp000564995
k2_0127851	visit	C2_C4__CLRdiff	0.852648	1.35267e-05	0.996176	2907.85	5.8634e-05	d__Bacteria;p__Bacteroidota;c__Bacteroidia;o__Bacteroidales;f__Tannerellaceae;g__Parabacteroides;s__Parabacteroides gordonii;127851;microbe	Parabacteroides	Parabacteroides gordonii
k2_0128020	visit	C2_C4__CLRdiff	0.948149	0.000257255	1	14734.9	0.000305577	d__Bacteria;p__Bacteroidota;c__Bacteroidia;o__Bacteroidales;f__Bacteroidaceae;g__Bacteroides_A;s__Bacteroides_A coprocola;128020;microbe	Bacteroides_A	Bacteroides_A coprocola
k2_0128339	visit	C2_C4__CLRdiff	0.496042	0.138852	1	123856	0.0024551	d__Bacteria;p__Firmicutes_A;c__Clostridia;o__Lachnospirales;f__Lachnospiraceae;g__Blautia_A;s__Blautia_A sp900066145;128339;microbe	Blautia_A	Blautia_A sp900066145
k2_0128384	visit	C2_C4__CLRdiff	0.0704077	0.530625	1	16864.3	0.000349325	d__Bacteria;p__Firmicutes_A;c__Clostridia;o__Lachnospirales;f__Lachnospiraceae;g__Bacteroides_F;s__Bacteroides_F pectinophilus;128384;microbe	Bacteroides_F	Bacteroides_F pectinophilus
k2_0128545	visit	C2_C4__CLRdiff	-3.53847	5.87243e-22	0.977055	2312.77	4.25962e-05	d__Bacteria;p__Actinobacteriota;c__Actinobacteria;o__Actinomycetales;f__Bifidobacteriaceae;g__Bifidobacterium;s__Bifidobacterium callitrichos;128545;microbe	Bifidobacterium	Bifidobacterium callitrichos
k2_0128668	visit	C2_C4__CLRdiff	0.262401	0.000993871	0.998088	2453.46	5.29818e-05	d__Bacteria;p__Firmicutes_A;c__Clostridia;o__Oscillospirales;f__Butyricicoccaceae;g__UBA4644;s__UBA4644 sp002405755;128668;microbe	UBA4644	UBA4644 sp002405755
k2_0128698	visit	C2_C4__CLRdiff	-0.750558	6.66501e-05	1	23583	0.000514363	d__Bacteria;p__Firmicutes;c__Bacilli;o__Erysipelotrichales;f__Erysipelatoclostridiaceae;g__Erysipelatoclostridium;s__Erysipelatoclostridium sp003024675;128698;microbe	Erysipelatoclostridium	Erysipelatoclostridium sp003024675
k2_0128896	visit	C2_C4__CLRdiff	-0.904258	0.00116363	1	32278.6	0.000660419	d__Bacteria;p__Bacteroidota;c__Bacteroidia;o__Bacteroidales;f__Rikenellaceae;g__Alistipes;s__Alistipes obesi;128896;microbe	Alistipes	Alistipes obesi
k2_0129095	visit	C2_C4__CLRdiff	-3.90919	2.05305e-21	1	90063.5	0.00177007	d__Bacteria;p__Actinobacteriota;c__Actinobacteria;o__Actinomycetales;f__Bifidobacteriaceae;g__Bifidobacterium;s__Bifidobacterium kashiwanohense;129095;microbe	Bifidobacterium	Bifidobacterium kashiwanohense
k2_0129104	visit	C2_C4__CLRdiff	0.0244463	0.249288	1	7049.97	0.000140232	d__Bacteria;p__Firmicutes_A;c__Clostridia;o__Lachnospirales;f__Anaerotignaceae;g__Anaerotignum;s__Anaerotignum sp000436415;129104;microbe	Anaerotignum	Anaerotignum sp000436415
k2_0129108	visit	C2_C4__CLRdiff	-0.48174	0.0189478	1	5049.37	0.000106521	d__Bacteria;p__Firmicutes_A;c__Clostridia;o__Lachnospirales;f__Lachnospiraceae;g__CAG-127;s__CAG-127 sp002431865;129108;microbe	CAG-127	CAG-127 sp002431865
k2_0129251	visit	C2_C4__CLRdiff	-0.641987	5.99827e-05	0.998088	3139.85	6.62211e-05	d__Bacteria;p__Actinobacteriota;c__Coriobacteriia;o__Coriobacteriales;f__Eggerthellaceae;g__RUG013;s__RUG013 sp001486445;129251;microbe	RUG013	RUG013 sp001486445
k2_0129377	visit	C2_C4__CLRdiff	0.0526514	0.601735	1	47436.5	0.0010582	d__Bacteria;p__Firmicutes_A;c__Clostridia;o__Lachnospirales;f__Lachnospiraceae;g__KLE1615;s__KLE1615 sp900066985;129377;microbe	KLE1615	KLE1615 sp900066985
k2_0129917	visit	C2_C4__CLRdiff	0.233442	0.162555	1	12414.9	0.000248034	d__Bacteria;p__Firmicutes_A;c__Clostridia;o__Oscillospirales;f__Ruminococcaceae;g__Bittarella;s__Bittarella massiliensis;129917;microbe	Bittarella	Bittarella massiliensis
k2_0129930	visit	C2_C4__CLRdiff	0.644768	0.000309339	0.992352	4715.21	9.82644e-05	d__Bacteria;p__Bacteroidota;c__Bacteroidia;o__Bacteroidales;f__Bacteroidaceae;g__Prevotella;s__Prevotella stercorea;129930;microbe	Prevotella	Prevotella stercorea
k2_0129976	visit	C2_C4__CLRdiff	-0.0116906	0.546147	1	27847	0.000583469	d__Bacteria;p__Firmicutes_A;c__Clostridia;o__Lachnospirales;f__Lachnospiraceae;g__CAG-45;s__CAG-45 sp900066395;129976;microbe	CAG-45	CAG-45 sp900066395
k2_0130062	visit	C2_C4__CLRdiff	-1.87736	2.39636e-06	0.944551	52160.3	0.000804192	d__Bacteria;p__Verrucomicrobiota;c__Verrucomicrobiae;o__Verrucomicrobiales;f__Akkermansiaceae;g__Akkermansia;s__Akkermansia sp001580195;130062;microbe	Akkermansia	Akkermansia sp001580195
k2_0130152	visit	C2_C4__CLRdiff	1.91976	2.55354e-09	0.998088	10535.4	0.000215944	d__Bacteria;p__Firmicutes;c__Bacilli;o__Lactobacillales;f__Streptococcaceae;g__Streptococcus;s__Streptococcus australis;130152;microbe	Streptococcus	Streptococcus australis
k2_0130259	visit	C2_C4__CLRdiff	-0.130092	0.302745	1	5027.32	0.000103208	d__Bacteria;p__Firmicutes_A;c__Clostridia;o__Lachnospirales;f__Lachnospiraceae;g__TF01-11;s__TF01-11 sp001414325;130259;microbe	TF01-11	TF01-11 sp001414325
k2_0130271	visit	C2_C4__CLRdiff	0.779911	2.78793e-05	1	70585.4	0.00135746	d__Bacteria;p__Firmicutes_A;c__Clostridia;o__Lachnospirales;f__Lachnospiraceae;g__Faecalicatena;s__Faecalicatena glycyrrhizinilyticum;130271;microbe	Faecalicatena	Faecalicatena glycyrrhizinilyticum
k2_0130319	visit	C2_C4__CLRdiff	0.339064	0.524765	0.996176	36298.8	0.000714645	d__Bacteria;p__Firmicutes_C;c__Negativicutes;o__Acidaminococcales;f__Acidaminococcaceae;g__Phascolarctobacterium;s__Phascolarctobacterium faecium;130319;microbe	Phascolarctobacterium	Phascolarctobacterium faecium
k2_0130370	visit	C2_C4__CLRdiff	-2.52246	2.53972e-18	1	99597.8	0.0019112	d__Bacteria;p__Actinobacteriota;c__Coriobacteriia;o__Coriobacteriales;f__Coriobacteriaceae;g__Collinsella;s__Collinsella bouchesdurhonensis;130370;microbe	Collinsella	Collinsella bouchesdurhonensis
k2_0130400	visit	C2_C4__CLRdiff	-1.94788	5.4263e-14	0.994264	3181.86	6.5186e-05	d__Bacteria;p__Actinobacteriota;c__Actinobacteria;o__Actinomycetales;f__Actinomycetaceae;g__Actinomyces;s__Actinomyces graevenitzii;130400;microbe	Actinomyces	Actinomyces graevenitzii
k2_0130461	visit	C2_C4__CLRdiff	0.13815	0.809516	1	10190.6	0.000222976	d__Bacteria;p__Firmicutes_A;c__Clostridia;o__Lachnospirales;f__Lachnospiraceae;g__CAG-95;s__CAG-95 sp000438155;130461;microbe	CAG-95	CAG-95 sp000438155
k2_0130630	visit	C2_C4__CLRdiff	-3.35848	1.49174e-19	0.988528	4406.52	7.94997e-05	d__Bacteria;p__Actinobacteriota;c__Actinobacteria;o__Actinomycetales;f__Bifidobacteriaceae;g__Bifidobacterium;s__Bifidobacterium boum;130630;microbe	Bifidobacterium	Bifidobacterium boum
k2_0130645	visit	C2_C4__CLRdiff	-2.03276	1.90649e-10	0.99044	6445.12	0.000130392	d__Bacteria;p__Actinobacteriota;c__Actinobacteria;o__Actinomycetales;f__Actinomycetaceae;g__Actinomyces;s__Actinomyces johnsonii;130645;microbe	Actinomyces	Actinomyces johnsonii
k2_0130675	visit	C2_C4__CLRdiff	-1.0996	0.0001374	1	4899.83	0.000104559	d__Bacteria;p__Firmicutes_A;c__Clostridia;o__Oscillospirales;f__Acutalibacteraceae;g__Ruminococcus_E;s__Ruminococcus_E sp002493635;130675;microbe	Ruminococcus_E	Ruminococcus_E sp002493635
k2_0130693	visit	C2_C4__CLRdiff	0.841624	1.97473e-07	1	12439	0.000236039	d__Bacteria;p__Firmicutes_A;c__Clostridia;o__Lachnospirales;f__Anaerotignaceae;g__Anaerotignum;s__Anaerotignum sp001304995;130693;microbe	Anaerotignum	Anaerotignum sp001304995
k2_0130779	visit	C2_C4__CLRdiff	0.0910208	0.968768	1	95902.7	0.00193835	d__Bacteria;p__Firmicutes_A;c__Clostridia;o__Lachnospirales;f__Lachnospiraceae;g__Eubacterium_I;s__Eubacterium_I ramulus;130779;microbe	Eubacterium_I	Eubacterium_I ramulus
k2_0130907	visit	C2_C4__CLRdiff	0.564272	5.72931e-07	1	4371.66	9.03564e-05	d__Bacteria;p__Firmicutes_A;c__Clostridia;o__Oscillospirales;f__Oscillospiraceae;g__UBA9475;s__UBA9475 sp002161675;130907;microbe	UBA9475	UBA9475 sp002161675
k2_0131035	visit	C2_C4__CLRdiff	-2.29276	1.02261e-15	1	14610.8	0.000295363	d__Bacteria;p__Desulfobacterota_A;c__Desulfovibrionia;o__Desulfovibrionales;f__Desulfovibrionaceae;g__Bilophila;s__Bilophila wadsworthia;131035;microbe	Bilophila	Bilophila wadsworthia
k2_0131105	visit	C2_C4__CLRdiff	0.602668	5.25729e-07	1	19021.8	0.000391492	d__Bacteria;p__Firmicutes_A;c__Clostridia;o__Lachnospirales;f__Lachnospiraceae;g__CAG-81;s__CAG-81 sp900066535;131105;microbe	CAG-81	CAG-81 sp900066535
k2_0131167	visit	C2_C4__CLRdiff	-0.254131	0.00515121	1	57890.9	0.00121505	d__Bacteria;p__Actinobacteriota;c__Coriobacteriia;o__Coriobacteriales;f__Coriobacteriaceae;g__Enorma;s__Enorma massiliensis_A;131167;microbe	Enorma	Enorma massiliensis_A
k2_0131179	visit	C2_C4__CLRdiff	0.507628	0.0043342	1	6558.62	0.000132669	d__Bacteria;p__Firmicutes;c__Bacilli;o__Erysipelotrichales;f__Erysipelotrichaceae;g__Absiella;s__Absiella dolichum;131179;microbe	Absiella	Absiella dolichum
k2_0131347	visit	C2_C4__CLRdiff	0.726239	3.17164e-08	1	15969.7	0.00032589	d__Bacteria;p__Firmicutes_A;c__Clostridia;o__Oscillospirales;f__Oscillospiraceae;g__Lawsonibacter;s__Lawsonibacter sp900066645;131347;microbe	Lawsonibacter	Lawsonibacter sp900066645
k2_0131440	visit	C2_C4__CLRdiff	1.41879	5.57209e-07	1	20413.7	0.000408642	d__Bacteria;p__Bacteroidota;c__Bacteroidia;o__Bacteroidales;f__Bacteroidaceae;g__Bacteroides;s__Bacteroides finegoldii;131440;microbe	Bacteroides	Bacteroides finegoldii
k2_0131465	visit	C2_C4__CLRdiff	0.0567305	0.638156	1	11049.9	0.00022769	d__Bacteria;p__Firmicutes_A;c__Clostridia;o__Lachnospirales;f__Lachnospiraceae;g__Ruminococcus_A;s__Ruminococcus_A sp002361775;131465;microbe	Ruminococcus_A	Ruminococcus_A sp002361775
k2_0131491	visit	C2_C4__CLRdiff	-0.00893485	0.91906	1	42847.4	0.000844637	d__Bacteria;p__Bacteroidota;c__Bacteroidia;o__Bacteroidales;f__Rikenellaceae;g__Alistipes;s__Alistipes finegoldii;131491;microbe	Alistipes	Alistipes finegoldii
k2_0131502	visit	C2_C4__CLRdiff	0.20534	0.0483221	1	4621.64	9.84896e-05	d__Bacteria;p__Firmicutes_A;c__Clostridia;o__Oscillospirales;f__Oscillospiraceae;g__CAG-110;s__CAG-110 sp002437585;131502;microbe	CAG-110	CAG-110 sp002437585
k2_0131618	visit	C2_C4__CLRdiff	1.11036	1.99584e-05	1	6880.5	0.000144609	d__Bacteria;p__Bacteroidota;c__Bacteroidia;o__Bacteroidales;f__Bacteroidaceae;g__Bacteroides;s__Bacteroides stercorirosoris;131618;microbe	Bacteroides	Bacteroides stercorirosoris
k2_0131761	visit	C2_C4__CLRdiff	-3.6437	4.61504e-28	1	373577	0.00745555	d__Bacteria;p__Actinobacteriota;c__Coriobacteriia;o__Coriobacteriales;f__Coriobacteriaceae;g__Collinsella;s__Collinsella aerofaciens_F;131761;microbe	Collinsella	Collinsella aerofaciens_F
k2_0132001	visit	C2_C4__CLRdiff	-1.32339	3.15319e-05	0.978967	2841.25	5.66347e-05	d__Bacteria;p__Actinobacteriota;c__Actinobacteria;o__Actinomycetales;f__Actinomycetaceae;g__Pauljensenia;s__Pauljensenia sp000308055;132001;microbe	Pauljensenia	Pauljensenia sp000308055
k2_0132363	visit	C2_C4__CLRdiff	0.679599	1.93512e-05	1	21995.2	0.000459223	d__Bacteria;p__Firmicutes_A;c__Clostridia;o__Oscillospirales;f__Ruminococcaceae;g__Faecalibacterium;s__Faecalibacterium sp002160895;132363;microbe	Faecalibacterium	Faecalibacterium sp002160895
k2_0132706	visit	C2_C4__CLRdiff	0.705502	0.00987039	1	54321.4	0.00111551	d__Bacteria;p__Firmicutes_A;c__Clostridia;o__Lachnospirales;f__Lachnospiraceae;g__Blautia_A;s__Blautia_A hydrogenotrophica;132706;microbe	Blautia_A	Blautia_A hydrogenotrophica
k2_0132847	visit	C2_C4__CLRdiff	0.413684	0.000600226	1	18341.4	0.000393601	d__Bacteria;p__Firmicutes_A;c__Clostridia;o__Oscillospirales;f__Oscillospiraceae;g__Intestinimonas;s__Intestinimonas massiliensis;132847;microbe	Intestinimonas	Intestinimonas massiliensis
k2_0133170	visit	C2_C4__CLRdiff	-0.541332	0.0031437	0.998088	12411.1	0.000260691	d__Bacteria;p__Firmicutes_A;c__Clostridia;o__Christensenellales;f__CAG-138;g__PeH17;s__PeH17 sp000435055;133170;microbe	PeH17	PeH17 sp000435055
k2_0133462	visit	C2_C4__CLRdiff	1.1124	1.74982e-06	1	12677.3	0.000254646	d__Bacteria;p__Bacteroidota;c__Bacteroidia;o__Bacteroidales;f__Bacteroidaceae;g__Bacteroides_B;s__Bacteroides_B sartorii;133462;microbe	Bacteroides_B	Bacteroides_B sartorii
k2_0133727	visit	C2_C4__CLRdiff	1.37434	2.12217e-08	1	12256.9	0.000243397	d__Bacteria;p__Firmicutes_A;c__Clostridia;o__Lachnospirales;f__Lachnospiraceae;g__Hungatella;s__Hungatella hathewayi;133727;microbe	Hungatella	Hungatella hathewayi
k2_0133938	visit	C2_C4__CLRdiff	0.918397	6.45632e-05	1	39834.5	0.000798148	d__Bacteria;p__Firmicutes_A;c__Clostridia;o__Lachnospirales;f__Lachnospiraceae;g__Sellimonas;s__Sellimonas sp002161525;133938;microbe	Sellimonas	Sellimonas sp002161525
k2_0133975	visit	C2_C4__CLRdiff	1.8924	6.05337e-09	1	9268.05	0.000189289	d__Bacteria;p__Firmicutes;c__Bacilli;o__Lactobacillales;f__Streptococcaceae;g__Streptococcus;s__Streptococcus sp000479315;133975;microbe	Streptococcus	Streptococcus sp000479315
k2_0133986	visit	C2_C4__CLRdiff	-0.419577	0.00219209	0.996176	2361.27	4.95764e-05	d__Bacteria;p__Actinobacteriota;c__Coriobacteriia;o__Coriobacteriales;f__Eggerthellaceae;g__Denitrobacterium;s__Denitrobacterium detoxificans;133986;microbe	Denitrobacterium	Denitrobacterium detoxificans
k2_0134154	visit	C2_C4__CLRdiff	1.24444	4.38898e-08	0.998088	3607.8	7.34465e-05	d__Bacteria;p__Bacteroidota;c__Bacteroidia;o__Bacteroidales;f__Bacteroidaceae;g__Bacteroides;s__Bacteroides faecichinchillae;134154;microbe	Bacteroides	Bacteroides faecichinchillae
k2_0134318	visit	C2_C4__CLRdiff	0.487615	0.000621254	1	8937.24	0.000186897	d__Bacteria;p__Firmicutes_A;c__Clostridia;o__Lachnospirales;f__Lachnospiraceae;g__Marvinbryantia;s__Marvinbryantia formatexigens;134318;microbe	Marvinbryantia	Marvinbryantia formatexigens
k2_0134360	visit	C2_C4__CLRdiff	-0.689364	0.00499489	1	20110.4	0.000395958	d__Bacteria;p__Bacteroidota;c__Bacteroidia;o__Bacteroidales;f__Rikenellaceae;g__Alistipes_A;s__Alistipes_A ihumii;134360;microbe	Alistipes_A	Alistipes_A ihumii
k2_0134625	visit	C2_C4__CLRdiff	0.623905	0.00903069	0.998088	4830.33	0.000104647	d__Bacteria;p__Bacteroidota;c__Bacteroidia;o__Bacteroidales;f__Bacteroidaceae;g__Paraprevotella;s__Paraprevotella xylaniphila;134625;microbe	Paraprevotella	Paraprevotella xylaniphila
k2_0134695	visit	C2_C4__CLRdiff	1.19613	7.53734e-08	1	151541	0.00326465	d__Bacteria;p__Firmicutes_A;c__Clostridia;o__Lachnospirales;f__Lachnospiraceae;g__Blautia;s__Blautia sp001304935;134695;microbe	Blautia	Blautia sp001304935
k2_0134812	visit	C2_C4__CLRdiff	0.761143	3.08102e-05	1	19514.3	0.000383323	d__Bacteria;p__Firmicutes_A;c__Clostridia;o__Lachnospirales;f__Lachnospiraceae;g__Faecalicatena;s__Faecalicatena contorta_B;134812;microbe	Faecalicatena	Faecalicatena contorta_B
k2_0134861	visit	C2_C4__CLRdiff	0.460782	0.167513	1	134800	0.00280169	d__Bacteria;p__Actinobacteriota;c__Coriobacteriia;o__Coriobacteriales;f__Eggerthellaceae;g__Gordonibacter;s__Gordonibacter urolithinfaciens;134861;microbe	Gordonibacter	Gordonibacter urolithinfaciens
k2_0135133	visit	C2_C4__CLRdiff	-3.57958	3.20675e-21	0.992352	4503.38	8.48046e-05	d__Bacteria;p__Actinobacteriota;c__Actinobacteria;o__Actinomycetales;f__Bifidobacteriaceae;g__Bifidobacterium;s__Bifidobacterium reuteri;135133;microbe	Bifidobacterium	Bifidobacterium reuteri
k2_0135136	visit	C2_C4__CLRdiff	0.556465	9.37557e-07	1	27982.9	0.000568217	d__Bacteria;p__Firmicutes_A;c__Clostridia;o__Oscillospirales;f__Oscillospiraceae;g__Lawsonibacter;s__Lawsonibacter sp000177015;135136;microbe	Lawsonibacter	Lawsonibacter sp000177015
k2_0135184	visit	C2_C4__CLRdiff	0.47171	7.71801e-05	1	4043.91	8.46855e-05	d__Bacteria;p__Firmicutes_A;c__Clostridia;o__Oscillospirales;f__Ruminococcaceae;g__Negativibacillus;s__Negativibacillus massiliensis;135184;microbe	Negativibacillus	Negativibacillus massiliensis
k2_0135411	visit	C2_C4__CLRdiff	0.359835	0.037974	1	47948.1	0.000951739	d__Bacteria;p__Firmicutes_A;c__Clostridia;o__Lachnospirales;f__Lachnospiraceae;g__Clostridium_Q;s__Clostridium_Q sp003024715;135411;microbe	Clostridium_Q	Clostridium_Q sp003024715
k2_0135538	visit	C2_C4__CLRdiff	1.58666	7.84494e-14	1	11071.5	0.000222267	d__Bacteria;p__Firmicutes_A;c__Clostridia;o__Lachnospirales;f__Lachnospiraceae;g__Clostridium_M;s__Clostridium_M sp000155435;135538;microbe	Clostridium_M	Clostridium_M sp000155435
k2_0135567	visit	C2_C4__CLRdiff	1.82859	4.97722e-09	1	13443.4	0.00027479	d__Bacteria;p__Firmicutes;c__Bacilli;o__Lactobacillales;f__Streptococcaceae;g__Streptococcus;s__Streptococcus parasanguinis_C;135567;microbe	Streptococcus	Streptococcus parasanguinis_C
k2_0135677	visit	C2_C4__CLRdiff	0.633535	0.0149297	1	2312.13	4.69743e-05	d__Bacteria;p__Actinobacteriota;c__Actinobacteria;o__Propionibacteriales;f__Propionibacteriaceae;g__Pseudopropionibacterium;s__Pseudopropionibacterium propionicum;135677;microbe	Pseudopropionibacterium	Pseudopropionibacterium propionicum
k2_0135839	visit	C2_C4__CLRdiff	-2.3974	2.21992e-17	0.994264	2682.33	5.09272e-05	d__Bacteria;p__Actinobacteriota;c__Actinobacteria;o__Actinomycetales;f__Bifidobacteriaceae;g__Bifidobacterium;s__Bifidobacterium biavatii;135839;microbe	Bifidobacterium	Bifidobacterium biavatii
k2_0135918	visit	C2_C4__CLRdiff	0.885373	3.85797e-06	1	20707	0.000443183	d__Bacteria;p__Firmicutes_A;c__Clostridia;o__Lachnospirales;f__Lachnospiraceae;g__Blautia;s__Blautia sp002161285;135918;microbe	Blautia	Blautia sp002161285
k2_0136143	visit	C2_C4__CLRdiff	0.0923018	0.476813	1	24572.1	0.000496167	d__Bacteria;p__Firmicutes_A;c__Clostridia;o__Lachnospirales;f__Lachnospiraceae;g__Faecalicatena;s__Faecalicatena sp900066545;136143;microbe	Faecalicatena	Faecalicatena sp900066545
k2_0136264	visit	C2_C4__CLRdiff	0.717373	9.61183e-06	1	9130.14	0.000179448	d__Bacteria;p__Firmicutes_A;c__Clostridia;o__Lachnospirales;f__Lachnospiraceae;g__Faecalicatena;s__Faecalicatena sp001487105;136264;microbe	Faecalicatena	Faecalicatena sp001487105
k2_0136471	visit	C2_C4__CLRdiff	1.24254	6.36571e-08	1	5339.13	0.000112099	d__Bacteria;p__Firmicutes;c__Bacilli;o__Erysipelotrichales;f__Erysipelatoclostridiaceae;g__Erysipelatoclostridium;s__Erysipelatoclostridium sp002160495;136471;microbe	Erysipelatoclostridium	Erysipelatoclostridium sp002160495
k2_0136603	visit	C2_C4__CLRdiff	0.258678	0.0443214	1	41628.5	0.000834038	d__Bacteria;p__Firmicutes_A;c__Clostridia;o__Oscillospirales;f__Oscillospiraceae;g__Lawsonibacter;s__Lawsonibacter asaccharolyticus;136603;microbe	Lawsonibacter	Lawsonibacter asaccharolyticus
k2_0136699	visit	C2_C4__CLRdiff	0.633037	0.02296	1	63194.9	0.00129555	d__Bacteria;p__Firmicutes_A;c__Clostridia;o__Lachnospirales;f__Lachnospiraceae;g__Dorea;s__Dorea sp000509125;136699;microbe	Dorea	Dorea sp000509125
k2_0136766	visit	C2_C4__CLRdiff	1.22603	1.62711e-05	0.998088	38888.5	0.000604925	d__Bacteria;p__Bacteroidota;c__Bacteroidia;o__Bacteroidales;f__Bacteroidaceae;g__Bacteroides_A;s__Bacteroides_A sp900066455;136766;microbe	Bacteroides_A	Bacteroides_A sp900066455
k2_0136916	visit	C2_C4__CLRdiff	1.23477	7.33147e-10	1	14295.6	0.000307344	d__Bacteria;p__Firmicutes_A;c__Clostridia;o__Lachnospirales;f__Lachnospiraceae;g__Lactonifactor;s__Lactonifactor longoviformis;136916;microbe	Lactonifactor	Lactonifactor longoviformis
k2_0137004	visit	C2_C4__CLRdiff	0.448642	0.000178779	1	15073.1	0.000311119	d__Bacteria;p__Firmicutes_A;c__Clostridia;o__Oscillospirales;f__Acutalibacteraceae;g__Marseille-P4683;s__Marseille-P4683 sp900232885;137004;microbe	Marseille-P4683	Marseille-P4683 sp900232885
k2_0137071	visit	C2_C4__CLRdiff	0.252768	0.0193376	1	2168.59	4.5558e-05	d__Bacteria;p__Firmicutes_A;c__Clostridia;o__Lachnospirales;f__Lachnospiraceae;g__Lachnoanaerobaculum;s__Lachnoanaerobaculum sp000296385;137071;microbe	Lachnoanaerobaculum	Lachnoanaerobaculum sp000296385
k2_0137112	visit	C2_C4__CLRdiff	-0.150888	0.158081	1	9271.99	0.000187114	d__Bacteria;p__Firmicutes_A;c__Clostridia;o__Lachnospirales;f__Lachnospiraceae;g__Coprococcus;s__Coprococcus eutactus;137112;microbe	Coprococcus	Coprococcus eutactus
k2_0137197	visit	C2_C4__CLRdiff	1.0307	5.61787e-06	1	7017.65	0.000148809	d__Bacteria;p__Firmicutes_A;c__Clostridia;o__Eubacteriales;f__Eubacteriaceae;g__Eubacterium;s__Eubacterium limosum;137197;microbe	Eubacterium	Eubacterium limosum
k2_0137423	visit	C2_C4__CLRdiff	0.891257	0.000203368	1	7506.74	0.000142509	d__Bacteria;p__Bacteroidota;c__Bacteroidia;o__Bacteroidales;f__Bacteroidaceae;g__Bacteroides;s__Bacteroides massiliensis;137423;microbe	Bacteroides	Bacteroides massiliensis
k2_0137531	visit	C2_C4__CLRdiff	0.98507	4.92476e-11	1	14580.5	0.000287532	d__Bacteria;p__Firmicutes_A;c__Clostridia;o__Lachnospirales;f__Lachnospiraceae;g__Clostridium_M;s__Clostridium_M asparagiforme;137531;microbe	Clostridium_M	Clostridium_M asparagiforme
k2_0137925	visit	C2_C4__CLRdiff	-0.900162	4.305e-05	0.992352	13561.5	0.00028693	d__Bacteria;p__Firmicutes_A;c__Clostridia;o__Oscillospirales;f__Acutalibacteraceae;g__Eubacterium_R;s__Eubacterium_R sp000434995;137925;microbe	Eubacterium_R	Eubacterium_R sp000434995
k2_0137982	visit	C2_C4__CLRdiff	0.12787	0.249288	1	4908.44	9.68415e-05	d__Bacteria;p__Bacteroidota;c__Bacteroidia;o__Bacteroidales;f__Rikenellaceae;g__Alistipes;s__Alistipes sp900021155;137982;microbe	Alistipes	Alistipes sp900021155
k2_0138020	visit	C2_C4__CLRdiff	0.982574	9.34614e-10	1	6264.93	0.000134487	d__Bacteria;p__Firmicutes_A;c__Clostridia;o__Lachnospirales;f__Lachnospiraceae;g__Blautia;s__Blautia coccoides;138020;microbe	Blautia	Blautia coccoides
k2_0138070	visit	C2_C4__CLRdiff	1.06981	2.11312e-05	0.998088	8698.95	0.000193992	d__Bacteria;p__Bacteroidota;c__Bacteroidia;o__Bacteroidales;f__Bacteroidaceae;g__Bacteroides;s__Bacteroides togonis;138070;microbe	Bacteroides	Bacteroides togonis
k2_0138194	visit	C2_C4__CLRdiff	-0.20695	0.0876569	1	2319.05	4.87674e-05	d__Bacteria;p__Firmicutes_A;c__Clostridia;o__Peptostreptococcales;f__Anaerovoracaceae;g__CAG-145;s__CAG-145 sp002439735;138194;microbe	CAG-145	CAG-145 sp002439735
k2_0138256	visit	C2_C4__CLRdiff	1.05674	3.13999e-05	1	22672	0.000482893	d__Bacteria;p__Bacteroidota;c__Bacteroidia;o__Bacteroidales;f__Bacteroidaceae;g__Bacteroides;s__Bacteroides intestinalis;138256;microbe	Bacteroides	Bacteroides intestinalis
k2_0138401	visit	C2_C4__CLRdiff	1.0704	1.68513e-06	0.998088	3311.52	6.31749e-05	d__Bacteria;p__Bacteroidota;c__Bacteroidia;o__Bacteroidales;f__Bacteroidaceae;g__Bacteroides;s__Bacteroides gallinarum;138401;microbe	Bacteroides	Bacteroides gallinarum
k2_0138755	visit	C2_C4__CLRdiff	-2.60727	4.77584e-13	1	141171	0.00309617	d__Bacteria;p__Actinobacteriota;c__Coriobacteriia;o__Coriobacteriales;f__Eggerthellaceae;g__CAG-1427;s__CAG-1427 sp000436075;138755;microbe	CAG-1427	CAG-1427 sp000436075
k2_0138764	visit	C2_C4__CLRdiff	-0.0960096	0.337971	1	3426.22	7.20715e-05	d__Bacteria;p__Firmicutes_A;c__Clostridia;o__Lachnospirales;f__Lachnospiraceae;g__CAG-45;s__CAG-45 sp900315735;138764;microbe	CAG-45	CAG-45 sp900315735
k2_0138826	visit	C2_C4__CLRdiff	0.508781	0.0351866	1	154222	0.00316279	d__Bacteria;p__Firmicutes_A;c__Clostridia;o__Oscillospirales;f__Ruminococcaceae;g__Faecalibacterium;s__Faecalibacterium prausnitzii_F;138826;microbe	Faecalibacterium	Faecalibacterium prausnitzii_F
k2_0138854	visit	C2_C4__CLRdiff	0.908025	3.72476e-06	1	11114.5	0.000243498	d__Bacteria;p__Bacteroidota;c__Bacteroidia;o__Bacteroidales;f__Bacteroidaceae;g__Prevotella;s__Prevotella sp001275135;138854;microbe	Prevotella	Prevotella sp001275135
k2_0139042	visit	C2_C4__CLRdiff	-0.742485	0.00562553	1	89087.6	0.00202218	d__Bacteria;p__Firmicutes;c__Bacilli;o__Erysipelotrichales;f__Erysipelotrichaceae;g__Holdemanella;s__Holdemanella biformis;139042;microbe	Holdemanella	Holdemanella biformis
k2_0139240	visit	C2_C4__CLRdiff	0.541687	0.0540448	0.99044	8318.53	0.000159751	d__Bacteria;p__Proteobacteria;c__Gammaproteobacteria;o__Enterobacterales;f__Enterobacteriaceae;g__Escherichia;s__Escherichia sp001660175;139240;microbe	Escherichia	Escherichia sp001660175
k2_0139281	visit	C2_C4__CLRdiff	0.495186	0.0427509	1	29394	0.000600739	d__Bacteria;p__Firmicutes_A;c__Clostridia;o__Oscillospirales;f__Ruminococcaceae;g__Faecalibacterium;s__Faecalibacterium prausnitzii_L;139281;microbe	Faecalibacterium	Faecalibacterium prausnitzii_L
k2_0139378	visit	C2_C4__CLRdiff	0.779601	0.000857929	1	23051.9	0.000499749	d__Bacteria;p__Bacteroidota;c__Bacteroidia;o__Bacteroidales;f__Bacteroidaceae;g__Paraprevotella;s__Paraprevotella clara;139378;microbe	Paraprevotella	Paraprevotella clara
k2_0139416	visit	C2_C4__CLRdiff	-1.02041	0.00808734	1	233636	0.004726	d__Bacteria;p__Firmicutes_A;c__Clostridia;o__Lachnospirales;f__Lachnospiraceae;g__Agathobacter;s__Agathobacter sp900317585;139416;microbe	Agathobacter	Agathobacter sp900317585
k2_0139540	visit	C2_C4__CLRdiff	-0.228662	0.0207429	1	32807.4	0.000712495	d__Bacteria;p__Firmicutes;c__Bacilli;o__Erysipelotrichales;f__Erysipelatoclostridiaceae;g__Catenibacterium;s__Catenibacterium sp000437715;139540;microbe	Catenibacterium	Catenibacterium sp000437715
k2_0139614	visit	C2_C4__CLRdiff	-0.467082	0.0112474	1	19654.9	0.00043899	d__Bacteria;p__Firmicutes_A;c__Clostridia;o__Oscillospirales;f__Oscillospiraceae;g__CAG-170;s__CAG-170 sp002404795;139614;microbe	CAG-170	CAG-170 sp002404795
k2_0139682	visit	C2_C4__CLRdiff	-1.61394	6.77448e-06	0.973231	16627.3	0.000317554	d__Bacteria;p__Verrucomicrobiota;c__Verrucomicrobiae;o__Verrucomicrobiales;f__Akkermansiaceae;g__Akkermansia;s__Akkermansia muciniphila_C;139682;microbe	Akkermansia	Akkermansia muciniphila_C
k2_0139772	visit	C2_C4__CLRdiff	-1.13355	2.35869e-07	0.998088	18470.5	0.000405861	d__Bacteria;p__Actinobacteriota;c__Actinobacteria;o__Actinomycetales;f__Actinomycetaceae;g__Pauljensenia;s__Pauljensenia sp000466265;139772;microbe	Pauljensenia	Pauljensenia sp000466265
k2_0140150	visit	C2_C4__CLRdiff	-3.04052	4.28887e-18	0.977055	1721.99	3.29971e-05	d__Bacteria;p__Actinobacteriota;c__Actinobacteria;o__Actinomycetales;f__Bifidobacteriaceae;g__Bifidobacterium;s__Bifidobacterium lemurum;140150;microbe	Bifidobacterium	Bifidobacterium lemurum
k2_0140257	visit	C2_C4__CLRdiff	1.26139	1.79128e-10	1	9183.02	0.000185009	d__Bacteria;p__Firmicutes_A;c__Clostridia;o__Lachnospirales;f__Lachnospiraceae;g__Clostridium_M;s__Clostridium_M lavalense;140257;microbe	Clostridium_M	Clostridium_M lavalense
k2_0140644	visit	C2_C4__CLRdiff	0.944394	1.57935e-06	1	14924.4	0.000308146	d__Bacteria;p__Firmicutes_A;c__Clostridia;o__Lachnospirales;f__Lachnospiraceae;g__Eubacterium_E;s__Eubacterium_E sp900016875;140644;microbe	Eubacterium_E	Eubacterium_E sp900016875
k2_0140657	visit	C2_C4__CLRdiff	-0.398252	0.205447	1	4628.04	9.74334e-05	d__Bacteria;p__Firmicutes_A;c__Clostridia;o__Lachnospirales;f__Lachnospiraceae;g__Agathobacter;s__Agathobacter sp000434275;140657;microbe	Agathobacter	Agathobacter sp000434275
k2_0140692	visit	C2_C4__CLRdiff	-1.69998	2.93455e-10	0.984704	7282.11	0.000136227	d__Bacteria;p__Actinobacteriota;c__Coriobacteriia;o__Coriobacteriales;f__Atopobiaceae;g__Olsenella_B;s__Olsenella_B sp000752675;140692;microbe	Olsenella_B	Olsenella_B sp000752675
k2_0140700	visit	C2_C4__CLRdiff	0.768778	0.000870407	1	18873.3	0.000440402	d__Bacteria;p__Bacteroidota;c__Bacteroidia;o__Bacteroidales;f__Bacteroidaceae;g__Prevotellamassilia;s__Prevotellamassilia timonensis;140700;microbe	Prevotellamassilia	Prevotellamassilia timonensis
k2_0140706	visit	C2_C4__CLRdiff	-1.4608	4.39523e-06	0.996176	7804.05	0.000161217	d__Bacteria;p__Actinobacteriota;c__Actinobacteria;o__Actinomycetales;f__Actinomycetaceae;g__Pauljensenia;s__Pauljensenia cellulosilytica;140706;microbe	Pauljensenia	Pauljensenia cellulosilytica
k2_0140764	visit	C2_C4__CLRdiff	0.975096	1.71581e-08	1	28451.5	0.000557859	d__Bacteria;p__Firmicutes_A;c__Clostridia;o__Oscillospirales;f__Acutalibacteraceae;g__Anaeromassilibacillus;s__Anaeromassilibacillus sp001305115;140764;microbe	Anaeromassilibacillus	Anaeromassilibacillus sp001305115
k2_0140932	visit	C2_C4__CLRdiff	-0.773547	0.00230662	0.998088	48175.2	0.000966893	d__Bacteria;p__Firmicutes_A;c__Clostridia;o__Oscillospirales;f__Oscillospiraceae;g__CAG-103;s__CAG-103 sp900317855;140932;microbe	CAG-103	CAG-103 sp900317855
k2_0141222	visit	C2_C4__CLRdiff	-1.68048	2.09246e-09	0.98088	2360.54	4.87752e-05	d__Bacteria;p__Actinobacteriota;c__Actinobacteria;o__Actinomycetales;f__Actinomycetaceae;g__Pauljensenia;s__Pauljensenia pacaensis;141222;microbe	Pauljensenia	Pauljensenia pacaensis
k2_0141244	visit	C2_C4__CLRdiff	0.55899	3.36385e-06	1	16170.4	0.000337755	d__Bacteria;p__Firmicutes_A;c__Clostridia;o__Lachnospirales;f__Lachnospiraceae;g__GCA-900066575;s__GCA-900066575 sp900066385;141244;microbe	GCA-900066575	GCA-900066575 sp900066385
k2_0141308	visit	C2_C4__CLRdiff	0.701715	2.77843e-09	1	5858.92	0.000123305	d__Bacteria;p__Firmicutes_A;c__Clostridia;o__Oscillospirales;f__Oscillospiraceae;g__Flavonifractor;s__Flavonifractor sp002159175;141308;microbe	Flavonifractor	Flavonifractor sp002159175
k2_0141346	visit	C2_C4__CLRdiff	-1.56246	5.57209e-07	0.998088	11242.8	0.000226855	d__Bacteria;p__Actinobacteriota;c__Actinobacteria;o__Actinomycetales;f__Actinomycetaceae;g__Pauljensenia;s__Pauljensenia sp000411415;141346;microbe	Pauljensenia	Pauljensenia sp000411415
k2_0141378	visit	C2_C4__CLRdiff	0.349439	0.0245492	1	11109.8	0.000233225	d__Bacteria;p__Firmicutes_A;c__Clostridia;o__Oscillospirales;f__Ruminococcaceae;g__CAG-353;s__CAG-353 sp900066885;141378;microbe	CAG-353	CAG-353 sp900066885
k2_0141475	visit	C2_C4__CLRdiff	0.716606	0.000870407	1	18311.8	0.000359752	d__Bacteria;p__Firmicutes_A;c__Clostridia;o__Monoglobales;f__Monoglobaceae;g__Monoglobus;s__Monoglobus pectinilyticus;141475;microbe	Monoglobus	Monoglobus pectinilyticus
k2_0141590	visit	C2_C4__CLRdiff	1.05018	8.33364e-09	1	23147.8	0.000531783	d__Bacteria;p__Firmicutes_A;c__Clostridia;o__Lachnospirales;f__Lachnospiraceae;g__Blautia;s__Blautia hominis;141590;microbe	Blautia	Blautia hominis
k2_0141686	visit	C2_C4__CLRdiff	-0.384542	0.0299406	0.992352	2796.15	6.21457e-05	d__Bacteria;p__Firmicutes_A;c__Clostridia;o__Christensenellales;f__CAG-74;g__UBA2862;s__UBA2862 sp900315585;141686;microbe	UBA2862	UBA2862 sp900315585
k2_0141752	visit	C2_C4__CLRdiff	0.99586	0.000147748	0.998088	3825.32	7.75326e-05	d__Bacteria;p__Bacteroidota;c__Bacteroidia;o__Bacteroidales;f__Bacteroidaceae;g__Bacteroides;s__Bacteroides ndongoniae;141752;microbe	Bacteroides	Bacteroides ndongoniae
k2_0141937	visit	C2_C4__CLRdiff	-1.19494	5.9909e-08	1	5176.4	0.000116915	d__Bacteria;p__Firmicutes_A;c__Clostridia;o__Clostridiales;f__Clostridiaceae;g__Clostridium;s__Clostridium sp001916075;141937;microbe	Clostridium	Clostridium sp001916075
k2_0142238	visit	C2_C4__CLRdiff	-1.41838	1.55845e-05	0.992352	4963.28	0.000100758	d__Bacteria;p__Actinobacteriota;c__Actinobacteria;o__Actinomycetales;f__Actinomycetaceae;g__Pauljensenia;s__Pauljensenia odontolyticus_A;142238;microbe	Pauljensenia	Pauljensenia odontolyticus_A
k2_0142244	visit	C2_C4__CLRdiff	0.690198	0.000174026	1	45415	0.000888456	d__Bacteria;p__Firmicutes_A;c__Clostridia;o__Lachnospirales;f__Lachnospiraceae;g__Dorea;s__Dorea scindens;142244;microbe	Dorea	Dorea scindens
k2_0142293	visit	C2_C4__CLRdiff	-0.527313	0.000130295	0.996176	5065.07	0.000102073	d__Bacteria;p__Actinobacteriota;c__Coriobacteriia;o__Coriobacteriales;f__Eggerthellaceae;g__Slackia;s__Slackia exigua;142293;microbe	Slackia	Slackia exigua
k2_0142307	visit	C2_C4__CLRdiff	-0.91142	1.54545e-06	1	8076.01	0.000170272	d__Bacteria;p__Actinobacteriota;c__Coriobacteriia;o__Coriobacteriales;f__Coriobacteriaceae;g__Collinsella;s__Collinsella ihuae;142307;microbe	Collinsella	Collinsella ihuae
k2_0142911	visit	C2_C4__CLRdiff	0.688792	1.83038e-05	1	17672.2	0.000351177	d__Bacteria;p__Firmicutes_A;c__Clostridia;o__Lachnospirales;f__Lachnospiraceae;g__Anaerostipes;s__Anaerostipes sp000508985;142911;microbe	Anaerostipes	Anaerostipes sp000508985
k2_0143241	visit	C2_C4__CLRdiff	1.5672	6.06978e-08	1	9969.02	0.000197056	d__Bacteria;p__Bacteroidota;c__Bacteroidia;o__Bacteroidales;f__Bacteroidaceae;g__Bacteroides;s__Bacteroides acidifaciens;143241;microbe	Bacteroides	Bacteroides acidifaciens
k2_0143247	visit	C2_C4__CLRdiff	0.964508	0.000989004	1	11959.4	0.000260374	d__Bacteria;p__Bacteroidota;c__Bacteroidia;o__Bacteroidales;f__Bacteroidaceae;g__Bacteroides_A;s__Bacteroides_A plebeius;143247;microbe	Bacteroides_A	Bacteroides_A plebeius
k2_0143450	visit	C2_C4__CLRdiff	0.65982	6.86471e-05	1	16551.1	0.00034455	d__Bacteria;p__Firmicutes_A;c__Clostridia;o__Oscillospirales;f__Ruminococcaceae;g__Faecalibacterium;s__Faecalibacterium sp002160915;143450;microbe	Faecalibacterium	Faecalibacterium sp002160915
k2_0143587	visit	C2_C4__CLRdiff	-1.1766	2.76934e-05	1	13910.4	0.000277891	d__Bacteria;p__Actinobacteriota;c__Actinobacteria;o__Actinomycetales;f__Actinomycetaceae;g__Pauljensenia;s__Pauljensenia odontolyticus_B;143587;microbe	Pauljensenia	Pauljensenia odontolyticus_B
k2_0143607	visit	C2_C4__CLRdiff	0.645642	4.74417e-06	1	9570.03	0.000193993	d__Bacteria;p__Firmicutes_A;c__Clostridia;o__Oscillospirales;f__Ruminococcaceae;g__Neobitarella;s__Neobitarella massiliensis;143607;microbe	Neobitarella	Neobitarella massiliensis
k2_0143784	visit	C2_C4__CLRdiff	0.49093	0.0185161	1	7596.14	0.000157951	d__Bacteria;p__Firmicutes_A;c__Clostridia;o__Lachnospirales;f__Lachnospiraceae;g__Blautia_A;s__Blautia_A sp900316115;143784;microbe	Blautia_A	Blautia_A sp900316115
k2_0143795	visit	C2_C4__CLRdiff	0.91125	1.7344e-07	1	3545.13	7.03195e-05	d__Bacteria;p__Firmicutes_A;c__Clostridia;o__Lachnospirales;f__Lachnospiraceae;g__Faecalicatena;s__Faecalicatena orotica;143795;microbe	Faecalicatena	Faecalicatena orotica
k2_0144374	visit	C2_C4__CLRdiff	0.743676	1.51033e-05	1	8629.85	0.000177131	d__Bacteria;p__Firmicutes_A;c__Clostridia;o__Lachnospirales;f__Lachnospiraceae;g__Sellimonas;s__Sellimonas sp002159995;144374;microbe	Sellimonas	Sellimonas sp002159995
k2_0144804	visit	C2_C4__CLRdiff	-2.02791	6.61055e-18	1	10130.9	0.000201678	d__Bacteria;p__Actinobacteriota;c__Coriobacteriia;o__Coriobacteriales;f__Coriobacteriaceae;g__Collinsella;s__Collinsella tanakaei;144804;microbe	Collinsella	Collinsella tanakaei
k2_0144941	visit	C2_C4__CLRdiff	0.577881	1.10017e-05	1	17889.1	0.000374345	d__Bacteria;p__Firmicutes_A;c__Clostridia;o__Oscillospirales;f__Oscillospiraceae;g__Pseudoflavonifractor;s__Pseudoflavonifractor capillosus;144941;microbe	Pseudoflavonifractor	Pseudoflavonifractor capillosus
k2_0145315	visit	C2_C4__CLRdiff	-3.80658	1.22436e-22	0.977055	3475.86	6.60611e-05	d__Bacteria;p__Actinobacteriota;c__Actinobacteria;o__Actinomycetales;f__Bifidobacteriaceae;g__Bifidobacterium;s__Bifidobacterium saguini;145315;microbe	Bifidobacterium	Bifidobacterium saguini
k2_0145382	visit	C2_C4__CLRdiff	1.42744	3.3732e-06	1	8667.79	0.00017616	d__Bacteria;p__Bacteroidota;c__Bacteroidia;o__Bacteroidales;f__Bacteroidaceae;g__Bacteroides;s__Bacteroides congonensis;145382;microbe	Bacteroides	Bacteroides congonensis
k2_0145505	visit	C2_C4__CLRdiff	-0.98126	0.000121395	1	70151	0.00158401	d__Bacteria;p__Firmicutes_A;c__Clostridia;o__Lachnospirales;f__Lachnospiraceae;g__Anaerostipes;s__Anaerostipes hadrus_A;145505;microbe	Anaerostipes	Anaerostipes hadrus_A
k2_0145571	visit	C2_C4__CLRdiff	0.759948	1.62741e-08	1	16235.7	0.000333915	d__Bacteria;p__Firmicutes_A;c__Clostridia;o__Lachnospirales;f__Anaerotignaceae;g__Anaerotignum;s__Anaerotignum lactatifermentans;145571;microbe	Anaerotignum	Anaerotignum lactatifermentans
k2_0145611	visit	C2_C4__CLRdiff	-1.53621	3.00884e-12	1	3380.53	7.17864e-05	d__Bacteria;p__Actinobacteriota;c__Coriobacteriia;o__Coriobacteriales;f__Atopobiaceae;g__Olsenella_E;s__Olsenella_E sp002440065;145611;microbe	Olsenella_E	Olsenella_E sp002440065
k2_0145717	visit	C2_C4__CLRdiff	0.20631	0.836457	1	368322	0.0073828	d__Bacteria;p__Firmicutes_A;c__Clostridia;o__Lachnospirales;f__Lachnospiraceae;g__Blautia_A;s__Blautia_A sp900066205;145717;microbe	Blautia_A	Blautia_A sp900066205
k2_0145723	visit	C2_C4__CLRdiff	0.0430355	0.833847	1	7872.22	0.000161512	d__Bacteria;p__Firmicutes_A;c__Clostridia;o__Lachnospirales;f__Lachnospiraceae;g__CAG-603;s__CAG-603 sp900066105;145723;microbe	CAG-603	CAG-603 sp900066105
k2_0145747	visit	C2_C4__CLRdiff	1.68563	1.62281e-07	1	25029.5	0.000500259	d__Bacteria;p__Bacteroidota;c__Bacteroidia;o__Bacteroidales;f__Bacteroidaceae;g__Bacteroides;s__Bacteroides caecimuris;145747;microbe	Bacteroides	Bacteroides caecimuris
k2_0145754	visit	C2_C4__CLRdiff	-0.918776	6.51658e-05	1	87110.7	0.00177193	d__Bacteria;p__Firmicutes_A;c__Clostridia;o__Oscillospirales;f__Oscillospiraceae;g__CAG-103;s__CAG-103 sp000432375;145754;microbe	CAG-103	CAG-103 sp000432375
k2_0145769	visit	C2_C4__CLRdiff	-0.233492	0.0836119	1	80804.3	0.00170712	d__Bacteria;p__Firmicutes_A;c__Clostridia;o__Lachnospirales;f__Lachnospiraceae;g__Faecalicatena;s__Faecalicatena lactaris;145769;microbe	Faecalicatena	Faecalicatena lactaris
k2_0145801	visit	C2_C4__CLRdiff	-4.1516	5.87243e-22	1	68875.5	0.00120202	d__Bacteria;p__Actinobacteriota;c__Actinobacteria;o__Actinomycetales;f__Bifidobacteriaceae;g__Bifidobacterium;s__Bifidobacterium sp002742445;145801;microbe	Bifidobacterium	Bifidobacterium sp002742445
k2_0145924	visit	C2_C4__CLRdiff	0.368229	0.00127333	1	12679.6	0.00025253	d__Bacteria;p__Firmicutes_A;c__Clostridia;o__Oscillospirales;f__Ruminococcaceae;g__Massilioclostridium;s__Massilioclostridium coli;145924;microbe	Massilioclostridium	Massilioclostridium coli
k2_0146156	visit	C2_C4__CLRdiff	-0.588176	0.00606472	1	20628.8	0.000425789	d__Bacteria;p__Firmicutes_A;c__Clostridia;o__Oscillospirales;f__Acutalibacteraceae;g__CAG-964;s__CAG-964 sp000435335;146156;microbe	CAG-964	CAG-964 sp000435335
k2_0146203	visit	C2_C4__CLRdiff	0.591117	0.000280848	1	7503.89	0.000159368	d__Bacteria;p__Firmicutes_A;c__Clostridia;o__Oscillospirales;f__Acutalibacteraceae;g__An200;s__An200 sp003268275;146203;microbe	An200	An200 sp003268275
k2_0146388	visit	C2_C4__CLRdiff	0.799073	2.4133e-06	1	8021.7	0.000147659	d__Bacteria;p__Firmicutes_A;c__Clostridia;o__Oscillospirales;f__Acutalibacteraceae;g__UBA1691;s__UBA1691 sp002320555;146388;microbe	UBA1691	UBA1691 sp002320555
k2_0146500	visit	C2_C4__CLRdiff	-0.456691	0.0567871	0.998088	4003.49	8.0976e-05	d__Bacteria;p__Firmicutes_A;c__Clostridia;o__Lachnospirales;f__Lachnospiraceae;g__Eubacterium_G;s__Eubacterium_G sp000432355;146500;microbe	Eubacterium_G	Eubacterium_G sp000432355
k2_0146584	visit	C2_C4__CLRdiff	0.670437	1.65957e-06	1	3272.75	6.55373e-05	d__Bacteria;p__Firmicutes_A;c__Clostridia;o__Lachnospirales;f__Lachnospiraceae;g__Faecalicatena;s__Faecalicatena sp001517425;146584;microbe	Faecalicatena	Faecalicatena sp001517425
k2_0146814	visit	C2_C4__CLRdiff	1.37234	2.40419e-07	1	42706.2	0.000920571	d__Bacteria;p__Firmicutes_A;c__Clostridia;o__Lachnospirales;f__Lachnospiraceae;g__Dorea;s__Dorea faecis;146814;microbe	Dorea	Dorea faecis
k2_0147448	visit	C2_C4__CLRdiff	0.390827	0.149221	1	22161.3	0.000428549	d__Bacteria;p__Bacteroidota;c__Bacteroidia;o__Bacteroidales;f__Bacteroidaceae;g__Bacteroides;s__Bacteroides sp002491635;147448;microbe	Bacteroides	Bacteroides sp002491635
k2_0147478	visit	C2_C4__CLRdiff	0.393538	0.0905599	1	54997.9	0.0010545	d__Bacteria;p__Bacteroidota;c__Bacteroidia;o__Bacteroidales;f__Bacteroidaceae;g__Bacteroides;s__Bacteroides rodentium;147478;microbe	Bacteroides	Bacteroides rodentium
k2_0147578	visit	C2_C4__CLRdiff	0.669861	6.79485e-07	1	9124.85	0.000190521	d__Bacteria;p__Firmicutes_A;c__Clostridia;o__Oscillospirales;f__Oscillospiraceae;g__Flavonifractor;s__Flavonifractor sp900199495;147578;microbe	Flavonifractor	Flavonifractor sp900199495
k2_0147595	visit	C2_C4__CLRdiff	-3.37096	5.74009e-20	0.948375	1599.83	2.99492e-05	d__Bacteria;p__Actinobacteriota;c__Actinobacteria;o__Actinomycetales;f__Bifidobacteriaceae;g__Bifidobacterium;s__Bifidobacterium parmae;147595;microbe	Bifidobacterium	Bifidobacterium parmae
k2_0147619	visit	C2_C4__CLRdiff	0.184287	0.127277	1	5900.09	0.000119523	d__Bacteria;p__Firmicutes_A;c__Clostridia;o__Lachnospirales;f__UBA1390;g__UBA1390;s__UBA1390 sp002305315;147619;microbe	UBA1390	UBA1390 sp002305315
k2_0147909	visit	C2_C4__CLRdiff	0.455204	0.115587	0.99044	16538.8	0.000314845	d__Bacteria;p__Proteobacteria;c__Gammaproteobacteria;o__Enterobacterales;f__Enterobacteriaceae;g__Escherichia;s__Escherichia sp002965065;147909;microbe	Escherichia	Escherichia sp002965065
k2_0148082	visit	C2_C4__CLRdiff	0.393225	0.00631814	0.996176	3013.9	6.30388e-05	d__Bacteria;p__Firmicutes_A;c__Clostridia;o__Oscillospirales;f__Acutalibacteraceae;g__CAG-180;s__CAG-180 sp002314305;148082;microbe	CAG-180	CAG-180 sp002314305
k2_0148227	visit	C2_C4__CLRdiff	0.212858	0.198866	1	19043.5	0.000389262	d__Bacteria;p__Firmicutes_A;c__Clostridia;o__Lachnospirales;f__Lachnospiraceae;g__Coprococcus;s__Coprococcus sp000154245;148227;microbe	Coprococcus	Coprococcus sp000154245
k2_0148356	visit	C2_C4__CLRdiff	0.719592	0.00986873	1	306033	0.00656469	d__Bacteria;p__Firmicutes_A;c__Clostridia;o__Lachnospirales;f__Lachnospiraceae;g__Blautia_A;s__Blautia_A sp000436615;148356;microbe	Blautia_A	Blautia_A sp000436615
k2_0148411	visit	C2_C4__CLRdiff	0.919666	1.7344e-07	1	9313.59	0.000196745	d__Bacteria;p__Firmicutes_A;c__Clostridia;o__Oscillospirales;f__Ruminococcaceae;g__Fournierella;s__Fournierella sp002159185;148411;microbe	Fournierella	Fournierella sp002159185
k2_0148439	visit	C2_C4__CLRdiff	-0.487725	0.0356786	1	158658	0.00323229	d__Bacteria;p__Firmicutes_A;c__Clostridia;o__Oscillospirales;f__Oscillospiraceae;g__Ruminiclostridium_C;s__Ruminiclostridium_C sp000435295;148439;microbe	Ruminiclostridium_C	Ruminiclostridium_C sp000435295
k2_0148561	visit	C2_C4__CLRdiff	0.607185	0.000166669	1	5032.98	0.000103343	d__Bacteria;p__Firmicutes_A;c__Clostridia;o__Lachnospirales;f__Lachnospiraceae;g__Acetivibrio_A;s__Acetivibrio_A ethanolgignens;148561;microbe	Acetivibrio_A	Acetivibrio_A ethanolgignens
k2_0148654	visit	C2_C4__CLRdiff	0.608078	0.0154207	1	22159.6	0.000464542	d__Bacteria;p__Actinobacteriota;c__Coriobacteriia;o__Coriobacteriales;f__Eggerthellaceae;g__Rubneribacter;s__Rubneribacter sp002159915;148654;microbe	Rubneribacter	Rubneribacter sp002159915
k2_0148672	visit	C2_C4__CLRdiff	0.675857	0.00394397	0.994264	13391.9	0.000311225	d__Bacteria;p__Bacteroidota;c__Bacteroidia;o__Bacteroidales;f__Bacteroidaceae;g__Prevotella;s__Prevotella sp002265625;148672;microbe	Prevotella	Prevotella sp002265625
k2_0148756	visit	C2_C4__CLRdiff	0.619099	8.36146e-08	1	4488.58	9.39825e-05	d__Bacteria;p__Firmicutes_A;c__Clostridia;o__Oscillospirales;f__Oscillospiraceae;g__Lawsonibacter;s__Lawsonibacter sp002161175;148756;microbe	Lawsonibacter	Lawsonibacter sp002161175
k2_0148915	visit	C2_C4__CLRdiff	-3.35772	4.76788e-24	1	402097	0.00805374	d__Bacteria;p__Actinobacteriota;c__Coriobacteriia;o__Coriobacteriales;f__Coriobacteriaceae;g__Collinsella;s__Collinsella sp000763055;148915;microbe	Collinsella	Collinsella sp000763055
k2_0149029	visit	C2_C4__CLRdiff	0.867416	4.12174e-10	1	14681.4	0.000312598	d__Bacteria;p__Firmicutes_A;c__Clostridia;o__Oscillospirales;f__Ruminococcaceae;g__Anaerofilum;s__Anaerofilum sp002160015;149029;microbe	Anaerofilum	Anaerofilum sp002160015
k2_0149120	visit	C2_C4__CLRdiff	0.915212	1.15809e-05	1	11588.3	0.000236863	d__Bacteria;p__Firmicutes_A;c__Clostridia;o__Lachnospirales;f__Lachnospiraceae;g__Eubacterium_E;s__Eubacterium_E sp002161065;149120;microbe	Eubacterium_E	Eubacterium_E sp002161065
k2_0149195	visit	C2_C4__CLRdiff	1.51513	5.72517e-08	1	82470.2	0.00176201	d__Bacteria;p__Firmicutes_A;c__Clostridia;o__Oscillospirales;f__Ruminococcaceae;g__Ruthenibacterium;s__Ruthenibacterium sp003149955;149195;microbe	Ruthenibacterium	Ruthenibacterium sp003149955
k2_0149494	visit	C2_C4__CLRdiff	0.353611	0.144781	1	6398.06	0.000124614	d__Bacteria;p__Firmicutes;c__Bacilli;o__Erysipelotrichales;f__Erysipelatoclostridiaceae;g__Erysipelatoclostridium;s__Erysipelatoclostridium saccharogumia;149494;microbe	Erysipelatoclostridium	Erysipelatoclostridium saccharogumia
k2_0149611	visit	C2_C4__CLRdiff	0.88651	3.23174e-10	1	12097.8	0.000254722	d__Bacteria;p__Firmicutes_A;c__Clostridia;o__Oscillospirales;f__Ruminococcaceae;g__Fournierella;s__Fournierella sp002161595;149611;microbe	Fournierella	Fournierella sp002161595
k2_0149848	visit	C2_C4__CLRdiff	0.729792	1.84599e-09	1	9123.94	0.000192013	d__Bacteria;p__Firmicutes_A;c__Clostridia;o__Oscillospirales;f__Oscillospiraceae;g__Flavonifractor;s__Flavonifractor sp002161215;149848;microbe	Flavonifractor	Flavonifractor sp002161215
k2_0149905	visit	C2_C4__CLRdiff	-1.13029	4.60645e-07	1	5264.86	0.000103352	d__Bacteria;p__Actinobacteriota;c__Coriobacteriia;o__Coriobacteriales;f__Eggerthellaceae;g__CAG-1427;s__CAG-1427 sp000431675;149905;microbe	CAG-1427	CAG-1427 sp000431675
k2_0149920	visit	C2_C4__CLRdiff	-1.25469	8.88849e-06	0.982792	2354.92	4.71393e-05	d__Bacteria;p__Actinobacteriota;c__Actinobacteria;o__Actinomycetales;f__Actinomycetaceae;g__Pauljensenia;s__Pauljensenia pyogenes;149920;microbe	Pauljensenia	Pauljensenia pyogenes
k2_0149970	visit	C2_C4__CLRdiff	1.01781	1.33331e-05	1	31178.5	0.000634871	d__Bacteria;p__Firmicutes_A;c__Clostridia;o__Lachnospirales;f__Lachnospiraceae;g__Clostridium_M;s__Clostridium_M sp000431375;149970;microbe	Clostridium_M	Clostridium_M sp000431375
k2_0150196	visit	C2_C4__CLRdiff	0.0180027	0.476813	1	4049.24	8.3954e-05	d__Bacteria;p__Firmicutes_A;c__Clostridia;o__Oscillospirales;f__Acutalibacteraceae;g__UBA5905;s__UBA5905 sp002437905;150196;microbe	UBA5905	UBA5905 sp002437905
k2_0150284	visit	C2_C4__CLRdiff	0.426668	0.0544624	1	30407.9	0.000577904	d__Bacteria;p__Actinobacteriota;c__Coriobacteriia;o__Coriobacteriales;f__Eggerthellaceae;g__Enteroscipio;s__Enteroscipio sp000270285;150284;microbe	Enteroscipio	Enteroscipio sp000270285
k2_0150585	visit	C2_C4__CLRdiff	0.791517	7.11288e-07	1	4592.82	9.60554e-05	d__Bacteria;p__Firmicutes_A;c__Clostridia;o__Lachnospirales;f__Lachnospiraceae;g__Faecalicatena;s__Faecalicatena sp000364245;150585;microbe	Faecalicatena	Faecalicatena sp000364245
k2_0150651	visit	C2_C4__CLRdiff	0.876368	1.59668e-05	1	17755.4	0.000332747	d__Bacteria;p__Firmicutes_A;c__Clostridia;o__Lachnospirales;f__Lachnospiraceae;g__CAG-81;s__CAG-81 sp000435795;150651;microbe	CAG-81	CAG-81 sp000435795
k2_0150866	visit	C2_C4__CLRdiff	0.793329	0.00318559	0.998088	6962.7	0.000149972	d__Bacteria;p__Firmicutes;c__Bacilli;o__Erysipelotrichales;f__Erysipelotrichaceae;g__Holdemania;s__Holdemania sp900120005;150866;microbe	Holdemania	Holdemania sp900120005
k2_0150890	visit	C2_C4__CLRdiff	-0.3123	0.524765	1	19987.2	0.000415511	d__Bacteria;p__Firmicutes_A;c__Clostridia;o__Oscillospirales;f__Oscillospiraceae;g__Oscillibacter;s__Oscillibacter sp001916835;150890;microbe	Oscillibacter	Oscillibacter sp001916835
k2_0150941	visit	C2_C4__CLRdiff	0.621995	0.0128597	1	4470.55	8.76474e-05	d__Bacteria;p__Firmicutes;c__Bacilli;o__Erysipelotrichales;f__Erysipelotrichaceae;g__Holdemania;s__Holdemania massiliensis;150941;microbe	Holdemania	Holdemania massiliensis
k2_0150970	visit	C2_C4__CLRdiff	-0.00551268	0.964956	1	3023.11	6.24565e-05	d__Bacteria;p__Firmicutes_A;c__Clostridia;o__Lachnospirales;f__Lachnospiraceae;g__UBA7160;s__UBA7160 sp002491565;150970;microbe	UBA7160	UBA7160 sp002491565
k2_0151208	visit	C2_C4__CLRdiff	0.333895	0.00461053	1	5701.73	0.000116712	d__Bacteria;p__Firmicutes_A;c__Clostridia;o__Christensenellales;f__GCA-900066905;g__GCA-900066905;s__GCA-900066905 sp900066905;151208;microbe	GCA-900066905	GCA-900066905 sp900066905
k2_0151342	visit	C2_C4__CLRdiff	0.649333	0.00012127	1	5453.22	0.000115909	d__Bacteria;p__Firmicutes_A;c__Clostridia;o__Oscillospirales;f__Ruminococcaceae;g__UBA7177;s__UBA7177 sp002491225;151342;microbe	UBA7177	UBA7177 sp002491225
k2_0151461	visit	C2_C4__CLRdiff	0.639254	0.000112226	1	3676.16	7.57865e-05	d__Bacteria;p__Firmicutes_A;c__Clostridia;o__Lachnospirales;f__Lachnospiraceae;g__Bariatricus;s__Bariatricus massiliensis;151461;microbe	Bariatricus	Bariatricus massiliensis
k2_0151539	visit	C2_C4__CLRdiff	1.88404	1.44245e-09	1	15160.9	0.000305955	d__Bacteria;p__Firmicutes;c__Bacilli;o__Lactobacillales;f__Streptococcaceae;g__Streptococcus;s__Streptococcus parasanguinis_A;151539;microbe	Streptococcus	Streptococcus parasanguinis_A
k2_0151776	visit	C2_C4__CLRdiff	0.620477	7.71801e-05	1	6448.6	0.000132535	d__Bacteria;p__Firmicutes;c__Bacilli;o__Erysipelotrichales;f__Erysipelatoclostridiaceae;g__CHKCI006;s__CHKCI006 sp900018345;151776;microbe	CHKCI006	CHKCI006 sp900018345
k2_0152314	visit	C2_C4__CLRdiff	-3.6818	4.61504e-28	1	245945	0.00488312	d__Bacteria;p__Actinobacteriota;c__Coriobacteriia;o__Coriobacteriales;f__Coriobacteriaceae;g__Collinsella;s__Collinsella aerofaciens_A;152314;microbe	Collinsella	Collinsella aerofaciens_A
k2_0152435	visit	C2_C4__CLRdiff	-0.811094	1.35496e-05	0.996176	2724.76	5.4494e-05	d__Bacteria;p__Actinobacteriota;c__Coriobacteriia;o__Coriobacteriales;f__Coriobacteriaceae;g__An7;s__An7 sp002159765;152435;microbe	An7	An7 sp002159765
k2_0152589	visit	C2_C4__CLRdiff	-2.10956	2.12217e-08	0.965583	3512.63	8.23628e-05	d__Bacteria;p__Firmicutes_A;c__Clostridia;o__Clostridiales;f__Clostridiaceae;g__Clostridium;s__Clostridium sp000435835;152589;microbe	Clostridium	Clostridium sp000435835
k2_0152691	visit	C2_C4__CLRdiff	0.700486	0.00903069	1	18237.5	0.000364818	d__Bacteria;p__Firmicutes_A;c__Clostridia;o__Lachnospirales;f__Lachnospiraceae;g__Blautia;s__Blautia sp900120295;152691;microbe	Blautia	Blautia sp900120295
k2_0152854	visit	C2_C4__CLRdiff	1.42862	1.38642e-06	1	194359	0.00406989	d__Bacteria;p__Firmicutes_A;c__Clostridia;o__Lachnospirales;f__Lachnospiraceae;g__Blautia_A;s__Blautia_A sp000433815;152854;microbe	Blautia_A	Blautia_A sp000433815
k2_0153103	visit	C2_C4__CLRdiff	-1.42385	1.55098e-05	0.992352	67198.3	0.00155054	d__Bacteria;p__Firmicutes;c__Bacilli;o__Erysipelotrichales;f__Erysipelotrichaceae;g__Holdemanella;s__Holdemanella sp002299315;153103;microbe	Holdemanella	Holdemanella sp002299315
k2_0153133	visit	C2_C4__CLRdiff	0.873464	3.45116e-07	1	2971.39	6.30186e-05	d__Bacteria;p__Firmicutes_A;c__Clostridia;o__Oscillospirales;f__Ruminococcaceae;g__Ruthenibacterium;s__Ruthenibacterium sp002315015;153133;microbe	Ruthenibacterium	Ruthenibacterium sp002315015
k2_0153142	visit	C2_C4__CLRdiff	0.760584	0.000466932	1	10555.9	0.000276666	d__Bacteria;p__Firmicutes_A;c__Clostridia;o__Lachnospirales;f__Lachnospiraceae;g__Tyzzerella;s__Tyzzerella sp000209385;153142;microbe	Tyzzerella	Tyzzerella sp000209385
k2_0153430	visit	C2_C4__CLRdiff	0.98563	8.80238e-05	1	11485.2	0.000219929	d__Bacteria;p__Bacteroidota;c__Bacteroidia;o__Bacteroidales;f__Bacteroidaceae;g__Bacteroides;s__Bacteroides timonensis;153430;microbe	Bacteroides	Bacteroides timonensis
k2_0153432	visit	C2_C4__CLRdiff	-0.898306	0.000437046	0.994264	11091	0.000228551	d__Bacteria;p__Actinobacteriota;c__Coriobacteriia;o__Coriobacteriales;f__Atopobiaceae;g__Olsenella_E;s__Olsenella_E sp900119915;153432;microbe	Olsenella_E	Olsenella_E sp900119915
k2_0153503	visit	C2_C4__CLRdiff	-1.23039	1.0484e-06	0.988528	2747.56	5.78538e-05	d__Bacteria;p__Firmicutes_A;c__Clostridia;o__Peptostreptococcales;f__Anaerovoracaceae;g__Mogibacterium;s__Mogibacterium diversum;153503;microbe	Mogibacterium	Mogibacterium diversum
k2_0153647	visit	C2_C4__CLRdiff	0.862923	0.000148108	1	41670.1	0.000840174	d__Bacteria;p__Actinobacteriota;c__Coriobacteriia;o__Coriobacteriales;f__Eggerthellaceae;g__Gordonibacter;s__Gordonibacter massiliensis;153647;microbe	Gordonibacter	Gordonibacter massiliensis
k2_0153882	visit	C2_C4__CLRdiff	-0.573455	0.0590377	0.998088	3249.07	7.09602e-05	d__Bacteria;p__Firmicutes_A;c__Clostridia;o__Oscillospirales;f__CAG-382;g__UCG-010;s__UCG-010 sp003150215;153882;microbe	UCG-010	UCG-010 sp003150215
k2_0154241	visit	C2_C4__CLRdiff	0.501896	0.0152461	1	9881.22	0.00020146	d__Bacteria;p__Firmicutes_A;c__Clostridia;o__Lachnospirales;f__Lachnospiraceae;g__Faecalicatena;s__Faecalicatena sp002320245;154241;microbe	Faecalicatena	Faecalicatena sp002320245
k2_0154270	visit	C2_C4__CLRdiff	0.694462	0.000241358	1	10020.7	0.000209857	d__Bacteria;p__Firmicutes_A;c__Clostridia;o__Christensenellales;f__Christensenellaceae;g__Christensenella;s__Christensenella massiliensis;154270;microbe	Christensenella	Christensenella massiliensis
k2_0154425	visit	C2_C4__CLRdiff	-0.896653	7.99082e-06	1	9910.47	0.000205516	d__Bacteria;p__Actinobacteriota;c__Coriobacteriia;o__Coriobacteriales;f__Atopobiaceae;g__Olsenella_E;s__Olsenella_E provencensis;154425;microbe	Olsenella_E	Olsenella_E provencensis
k2_0154467	visit	C2_C4__CLRdiff	-3.83597	4.3733e-28	0.998088	300237	0.0060101	d__Bacteria;p__Actinobacteriota;c__Coriobacteriia;o__Coriobacteriales;f__Coriobacteriaceae;g__Collinsella;s__Collinsella sp000434535;154467;microbe	Collinsella	Collinsella sp000434535
k2_0154490	visit	C2_C4__CLRdiff	0.0622347	0.205447	1	3238.33	6.84244e-05	d__Bacteria;p__Firmicutes_A;c__Clostridia;o__Christensenellales;f__UBA1750;g__UBA7102;s__UBA7102 sp002492415;154490;microbe	UBA7102	UBA7102 sp002492415
k2_0154672	visit	C2_C4__CLRdiff	0.293452	0.00262593	1	4135.22	8.75366e-05	d__Bacteria;p__Firmicutes_A;c__Clostridia;o__Oscillospirales;f__Oscillospiraceae;g__Oscillibacter;s__Oscillibacter sp900115635;154672;microbe	Oscillibacter	Oscillibacter sp900115635
k2_0154679	visit	C2_C4__CLRdiff	0.307646	0.0151643	1	11992	0.000241716	d__Bacteria;p__Firmicutes_A;c__Clostridia;o__Oscillospirales;f__Acutalibacteraceae;g__An172;s__An172 sp002160515;154679;microbe	An172	An172 sp002160515
k2_0154686	visit	C2_C4__CLRdiff	1.31561	1.24826e-13	1	33359.6	0.000654415	d__Bacteria;p__Firmicutes;c__Bacilli;o__Erysipelotrichales;f__Erysipelotrichaceae;g__Absiella;s__Absiella sp000165065;154686;microbe	Absiella	Absiella sp000165065
k2_0154706	visit	C2_C4__CLRdiff	0.736429	4.60359e-06	1	6705.35	0.000142298	d__Bacteria;p__Firmicutes_A;c__Clostridia;o__Oscillospirales;f__Ruminococcaceae;g__Fournierella;s__Fournierella sp002160145;154706;microbe	Fournierella	Fournierella sp002160145
k2_0154710	visit	C2_C4__CLRdiff	-0.684052	4.03842e-05	1	18667.3	0.000323845	d__Bacteria;p__Actinobacteriota;c__Coriobacteriia;o__Coriobacteriales;f__Coriobacteriaceae;g__An7;s__An7 sp002159335;154710;microbe	An7	An7 sp002159335
k2_0154808	visit	C2_C4__CLRdiff	0.111675	0.486076	1	3460.76	7.1323e-05	d__Bacteria;p__Firmicutes_A;c__Clostridia;o__Lachnospirales;f__Lachnospiraceae;g__14-2;s__14-2 sp001940225;154808;microbe	2021-02-14	14-2 sp001940225
k2_0154907	visit	C2_C4__CLRdiff	0.169527	0.476904	1	3716.73	7.72499e-05	d__Bacteria;p__Firmicutes_A;c__Clostridia;o__Lachnospirales;f__Lachnospiraceae;g__Roseburia;s__Roseburia sp001940165;154907;microbe	Roseburia	Roseburia sp001940165
k2_0155266	visit	C2_C4__CLRdiff	0.945194	1.62281e-07	1	8488.9	0.000180405	d__Bacteria;p__Firmicutes_A;c__Clostridia;o__Lachnospirales;f__Lachnospiraceae;g__Faecalicatena;s__Faecalicatena sp002160525;155266;microbe	Faecalicatena	Faecalicatena sp002160525
k2_0155359	visit	C2_C4__CLRdiff	0.334763	0.143374	1	202605	0.00421256	d__Bacteria;p__Firmicutes_A;c__Clostridia;o__Oscillospirales;f__Ruminococcaceae;g__Faecalibacterium;s__Faecalibacterium prausnitzii_J;155359;microbe	Faecalibacterium	Faecalibacterium prausnitzii_J
k2_0155570	visit	C2_C4__CLRdiff	0.770348	5.2147e-05	1	9515.57	0.000190607	d__Bacteria;p__Firmicutes_A;c__Clostridia;o__Lachnospirales;f__Lachnospiraceae;g__Eubacterium_I;s__Eubacterium_I sp900066595;155570;microbe	Eubacterium_I	Eubacterium_I sp900066595
k2_0155689	visit	C2_C4__CLRdiff	0.660583	0.000625502	1	122094	0.002588	d__Bacteria;p__Firmicutes_A;c__Clostridia;o__Oscillospirales;f__Ruminococcaceae;g__Gemmiger;s__Gemmiger variabile;155689;microbe	Gemmiger	Gemmiger variabile
k2_0155735	visit	C2_C4__CLRdiff	0.760015	1.36904e-06	1	6179.52	0.000126641	d__Bacteria;p__Firmicutes_A;c__Clostridia;o__Lachnospirales;f__Lachnospiraceae;g__Dorea;s__Dorea sp000403455;155735;microbe	Dorea	Dorea sp000403455
k2_0155798	visit	C2_C4__CLRdiff	-1.47769	4.2357e-10	1	143946	0.00306479	d__Bacteria;p__Actinobacteriota;c__Coriobacteriia;o__Coriobacteriales;f__Eggerthellaceae;g__Senegalimassilia;s__Senegalimassilia anaerobia;155798;microbe	Senegalimassilia	Senegalimassilia anaerobia
k2_0155800	visit	C2_C4__CLRdiff	1.25734	1.17771e-07	1	5351.9	0.000106489	d__Bacteria;p__Bacteroidota;c__Bacteroidia;o__Bacteroidales;f__Bacteroidaceae;g__Bacteroides;s__Bacteroides oleiciplenus;155800;microbe	Bacteroides	Bacteroides oleiciplenus
k2_0155937	visit	C2_C4__CLRdiff	-3.717	4.3733e-28	1	223647	0.00444723	d__Bacteria;p__Actinobacteriota;c__Coriobacteriia;o__Coriobacteriales;f__Coriobacteriaceae;g__Collinsella;s__Collinsella sp002232035;155937;microbe	Collinsella	Collinsella sp002232035
k2_0155979	visit	C2_C4__CLRdiff	-1.21276	3.08507e-05	0.998088	15551.5	0.000335453	d__Bacteria;p__Actinobacteriota;c__Actinobacteria;o__Actinomycetales;f__Actinomycetaceae;g__Pauljensenia;s__Pauljensenia sp001838165;155979;microbe	Pauljensenia	Pauljensenia sp001838165
k2_0155988	visit	C2_C4__CLRdiff	-1.39534	4.30145e-05	0.996176	3056.39	6.50388e-05	d__Bacteria;p__Firmicutes_A;c__Clostridia;o__Oscillospirales;f__Acutalibacteraceae;g__Ruminococcus_E;s__Ruminococcus_E sp002493005;155988;microbe	Ruminococcus_E	Ruminococcus_E sp002493005
k2_0156595	visit	C2_C4__CLRdiff	0.542117	2.24078e-05	1	25433.8	0.000517005	d__Bacteria;p__Firmicutes_A;c__Clostridia;o__Lachnospirales;f__Lachnospiraceae;g__CAG-81;s__CAG-81 sp900066055;156595;microbe	CAG-81	CAG-81 sp900066055
k2_0156649	visit	C2_C4__CLRdiff	-0.374568	0.0112474	1	5993.63	0.000124336	d__Bacteria;p__Firmicutes_A;c__Clostridia;o__Lachnospirales;f__Lachnospiraceae;g__CAG-127;s__CAG-127 sp002404515;156649;microbe	CAG-127	CAG-127 sp002404515
k2_0156659	visit	C2_C4__CLRdiff	1.45911	3.49135e-08	1	49440.8	0.00105616	d__Bacteria;p__Actinobacteriota;c__Coriobacteriia;o__Coriobacteriales;f__Eggerthellaceae;g__Eggerthella;s__Eggerthella timonensis;156659;microbe	Eggerthella	Eggerthella timonensis
k2_0156908	visit	C2_C4__CLRdiff	-2.08975	8.03355e-12	0.994264	2986.12	5.99846e-05	d__Bacteria;p__Actinobacteriota;c__Actinobacteria;o__Actinomycetales;f__Actinomycetaceae;g__Actinomyces;s__Actinomyces gerencseriae;156908;microbe	Actinomyces	Actinomyces gerencseriae
k2_0156941	visit	C2_C4__CLRdiff	0.330891	0.00300207	1	4776.23	0.000107476	d__Bacteria;p__Firmicutes_A;c__Clostridia;o__Oscillospirales;f__Oscillospiraceae;g__Oscillibacter;s__Oscillibacter sp000436875;156941;microbe	Oscillibacter	Oscillibacter sp000436875
k2_0157285	visit	C2_C4__CLRdiff	-1.31075	6.51658e-05	0.998088	3297.34	6.98605e-05	d__Bacteria;p__Firmicutes_A;c__Clostridia;o__Oscillospirales;f__Acutalibacteraceae;g__Ruminococcus_E;s__Ruminococcus_E sp002491825;157285;microbe	Ruminococcus_E	Ruminococcus_E sp002491825
k2_0157316	visit	C2_C4__CLRdiff	1.08036	5.12717e-06	1	4943.28	9.8806e-05	d__Bacteria;p__Bacteroidota;c__Bacteroidia;o__Bacteroidales;f__Bacteroidaceae;g__Bacteroides_A;s__Bacteroides_A salanitronis;157316;microbe	Bacteroides_A	Bacteroides_A salanitronis
k2_0157343	visit	C2_C4__CLRdiff	-0.568133	0.000624445	0.996176	6572.18	0.000166676	d__Bacteria;p__Actinobacteriota;c__Coriobacteriia;o__Coriobacteriales;f__Coriobacteriaceae;g__Enorma;s__Enorma phocaeensis;157343;microbe	Enorma	Enorma phocaeensis
k2_0157414	visit	C2_C4__CLRdiff	0.684924	0.00606726	1	27493.8	0.000611832	d__Bacteria;p__Firmicutes_A;c__Clostridia;o__Lachnospirales;f__Lachnospiraceae;g__Blautia;s__Blautia sp000432195;157414;microbe	Blautia	Blautia sp000432195
k2_0157459	visit	C2_C4__CLRdiff	-3.66885	4.3733e-28	1	367293	0.00735065	d__Bacteria;p__Actinobacteriota;c__Coriobacteriia;o__Coriobacteriales;f__Coriobacteriaceae;g__Collinsella;s__Collinsella aerofaciens;157459;microbe	Collinsella	Collinsella aerofaciens
k2_0157684	visit	C2_C4__CLRdiff	0.328263	0.631528	1	5698.36	0.000119896	d__Bacteria;p__Firmicutes_A;c__Clostridia;o__Lachnospirales;f__Lachnospiraceae;g__CAG-45;s__CAG-45 sp002299665;157684;microbe	CAG-45	CAG-45 sp002299665
k2_0157889	visit	C2_C4__CLRdiff	-0.723538	4.7927e-05	0.994264	2363.54	4.61141e-05	d__Bacteria;p__Actinobacteriota;c__Coriobacteriia;o__Coriobacteriales;f__Eggerthellaceae;g__UBA9715;s__UBA9715 sp002371495;157889;microbe	UBA9715	UBA9715 sp002371495
k2_0158064	visit	C2_C4__CLRdiff	0.758968	2.95699e-07	1	3783.63	7.71706e-05	d__Bacteria;p__Firmicutes_A;c__Clostridia;o__Oscillospirales;f__Ruminococcaceae;g__Anaerotruncus;s__Anaerotruncus sp000403395;158064;microbe	Anaerotruncus	Anaerotruncus sp000403395
k2_0158205	visit	C2_C4__CLRdiff	-0.633244	0.00511229	1	42769.7	0.000899579	d__Bacteria;p__Firmicutes_A;c__Clostridia;o__Peptostreptococcales;f__Anaerovoracaceae;g__UBA1191;s__UBA1191 sp900066305;158205;microbe	UBA1191	UBA1191 sp900066305
k2_0158220	visit	C2_C4__CLRdiff	0.880914	2.08589e-07	1	10867	0.000232442	d__Bacteria;p__Firmicutes_A;c__Clostridia;o__Oscillospirales;f__Ruminococcaceae;g__Provencibacterium;s__Provencibacterium massiliense;158220;microbe	Provencibacterium	Provencibacterium massiliense
k2_0158287	visit	C2_C4__CLRdiff	0.647527	0.0166845	1	59368.5	0.00125612	d__Bacteria;p__Firmicutes_A;c__Clostridia;o__Oscillospirales;f__Ruminococcaceae;g__Gemmiger;s__Gemmiger sp002306375;158287;microbe	Gemmiger	Gemmiger sp002306375
k2_0158307	visit	C2_C4__CLRdiff	-0.293186	0.559705	1	12357.5	0.000251414	d__Bacteria;p__Firmicutes_A;c__Clostridia;o__Lachnospirales;f__Lachnospiraceae;g__Agathobacter;s__Agathobacter sp002474415;158307;microbe	Agathobacter	Agathobacter sp002474415
k2_0158452	visit	C2_C4__CLRdiff	-1.50584	1.17894e-06	1	90347.6	0.00172008	d__Bacteria;p__Actinobacteriota;c__Coriobacteriia;o__Coriobacteriales;f__Eggerthellaceae;g__CAG-1427;s__CAG-1427 sp000435675;158452;microbe	CAG-1427	CAG-1427 sp000435675
k2_0158502	visit	C2_C4__CLRdiff	-0.657243	0.00195084	1	38087.9	0.000824628	d__Bacteria;p__Firmicutes_A;c__Clostridia;o__Oscillospirales;f__Oscillospiraceae;g__CAG-170;s__CAG-170 sp000432135;158502;microbe	CAG-170	CAG-170 sp000432135
k2_0158813	visit	C2_C4__CLRdiff	0.135698	0.963685	1	43649.3	0.000865611	d__Bacteria;p__Firmicutes_A;c__Clostridia;o__Lachnospirales;f__Lachnospiraceae;g__Eubacterium_I;s__Eubacterium_I ramulus_A;158813;microbe	Eubacterium_I	Eubacterium_I ramulus_A
k2_0158887	visit	C2_C4__CLRdiff	0.935445	0.0107334	0.982792	3989.68	7.49136e-05	d__Bacteria;p__Bacteroidota;c__Bacteroidia;o__Bacteroidales;f__Bacteroidaceae;g__Bacteroides;s__Bacteroides intestinalis_A;158887;microbe	Bacteroides	Bacteroides intestinalis_A
k2_0159113	visit	C2_C4__CLRdiff	-0.89315	0.00092805	0.984704	2417.97	5.09944e-05	d__Bacteria;p__Firmicutes_A;c__Clostridia;o__Christensenellales;f__QAND01;g__QAND01;s__QAND01 sp003150225;159113;microbe	QAND01	QAND01 sp003150225
k2_0159455	visit	C2_C4__CLRdiff	1.21329	1.35486e-06	1	4585.91	8.85108e-05	d__Bacteria;p__Bacteroidota;c__Bacteroidia;o__Bacteroidales;f__Bacteroidaceae;g__Bacteroides;s__Bacteroides cutis;159455;microbe	Bacteroides	Bacteroides cutis
k2_0159469	visit	C2_C4__CLRdiff	0.9152	2.99111e-09	1	5121.68	0.000103262	d__Bacteria;p__Firmicutes_A;c__Clostridia;o__Lachnospirales;f__Lachnospiraceae;g__Murimonas;s__Murimonas intestini;159469;microbe	Murimonas	Murimonas intestini
k2_0159693	visit	C2_C4__CLRdiff	0.492937	0.0236796	1	33379.6	0.000685489	d__Bacteria;p__Firmicutes_A;c__Clostridia;o__Lachnospirales;f__Lachnospiraceae;g__Dorea;s__Dorea sp900066765;159693;microbe	Dorea	Dorea sp900066765
k2_0159743	visit	C2_C4__CLRdiff	0.446074	0.0138488	1	11534.6	0.0002362	d__Bacteria;p__Actinobacteriota;c__Coriobacteriia;o__Coriobacteriales;f__Atopobiaceae;g__Olsenella_D;s__Olsenella_D sp002331575;159743;microbe	Olsenella_D	Olsenella_D sp002331575
k2_0160319	visit	C2_C4__CLRdiff	1.02292	1.51812e-07	1	17261	0.000371149	d__Bacteria;p__Firmicutes_A;c__Clostridia;o__Lachnospirales;f__Lachnospiraceae;g__Blautia_A;s__Blautia_A sp002159835;160319;microbe	Blautia_A	Blautia_A sp002159835
k2_0160743	visit	C2_C4__CLRdiff	0.726848	4.39523e-06	1	8052.08	0.000159645	d__Bacteria;p__Firmicutes_A;c__Clostridia;o__Lachnospirales;f__Lachnospiraceae;g__GCA-900066755;s__GCA-900066755 sp900066755;160743;microbe	GCA-900066755	GCA-900066755 sp900066755
k2_0161328	visit	C2_C4__CLRdiff	0.679329	7.44787e-08	1	10307	0.000216112	d__Bacteria;p__Firmicutes_A;c__Clostridia;o__Oscillospirales;f__Oscillospiraceae;g__Lawsonibacter;s__Lawsonibacter sp002160305;161328;microbe	Lawsonibacter	Lawsonibacter sp002160305
k2_0161602	visit	C2_C4__CLRdiff	-1.87179	9.10057e-19	1	4296.5	8.10289e-05	d__Bacteria;p__Actinobacteriota;c__Coriobacteriia;o__Coriobacteriales;f__Coriobacteriaceae;g__Collinsella;s__Collinsella provencensis;161602;microbe	Collinsella	Collinsella provencensis
k2_0161738	visit	C2_C4__CLRdiff	0.723493	7.7651e-10	1	5197.5	0.000108595	d__Bacteria;p__Firmicutes_A;c__Clostridia;o__Oscillospirales;f__Oscillospiraceae;g__Flavonifractor;s__Flavonifractor sp002159265;161738;microbe	Flavonifractor	Flavonifractor sp002159265
k2_0161859	visit	C2_C4__CLRdiff	0.196773	0.572986	1	74595.3	0.00154953	d__Bacteria;p__Firmicutes_A;c__Clostridia;o__Lachnospirales;f__Lachnospiraceae;g__GCA-900066135;s__GCA-900066135 sp900066135;161859;microbe	GCA-900066135	GCA-900066135 sp900066135
k2_0161993	visit	C2_C4__CLRdiff	0.679102	2.57204e-05	1	7730.46	0.00016301	d__Bacteria;p__Firmicutes_A;c__Clostridia;o__Lachnospirales;f__Lachnospiraceae;g__Faecalicatena;s__Faecalicatena sp900120155;161993;microbe	Faecalicatena	Faecalicatena sp900120155
k2_0162212	visit	C2_C4__CLRdiff	-2.15142	2.33094e-12	0.988528	1723.53	3.34644e-05	d__Bacteria;p__Actinobacteriota;c__Actinobacteria;o__Actinomycetales;f__Bifidobacteriaceae;g__Bifidobacterium;s__Bifidobacterium aesculapii;162212;microbe	Bifidobacterium	Bifidobacterium aesculapii
k2_0162336	visit	C2_C4__CLRdiff	0.505227	0.000400262	1	2471.56	5.2615e-05	d__Bacteria;p__Firmicutes_A;c__Clostridia;o__Oscillospirales;f__Oscillospiraceae;g__NK3B98;s__NK3B98 sp000421005;162336;microbe	NK3B98	NK3B98 sp000421005
k2_0162908	visit	C2_C4__CLRdiff	-0.585244	0.000663939	1	5911.25	0.000121884	d__Bacteria;p__Firmicutes_C;c__Negativicutes;o__Veillonellales;f__Veillonellaceae;g__Veillonella_A;s__Veillonella_A sp000431435;162908;microbe	Veillonella_A	Veillonella_A sp000431435
k2_0162944	visit	C2_C4__CLRdiff	0.605158	9.64879e-05	1	9888.72	0.000198487	d__Bacteria;p__Firmicutes_A;c__Clostridia;o__Oscillospirales;f__Butyricicoccaceae;g__Agathobaculum;s__Agathobaculum desmolans;162944;microbe	Agathobaculum	Agathobaculum desmolans
k2_0162993	visit	C2_C4__CLRdiff	0.517317	9.80635e-08	1	6246.3	0.000129043	d__Bacteria;p__Firmicutes_A;c__Clostridia;o__Oscillospirales;f__Oscillospiraceae;g__UBA9475;s__UBA9475 sp002161235;162993;microbe	UBA9475	UBA9475 sp002161235
k2_0163016	visit	C2_C4__CLRdiff	0.818785	1.7827e-09	1	4350.84	8.84457e-05	d__Bacteria;p__Firmicutes_A;c__Clostridia;o__Lachnospirales;f__Lachnospiraceae;g__14-2;s__14-2 sp000403315;163016;microbe	2021-02-14	14-2 sp000403315
k2_0163149	visit	C2_C4__CLRdiff	1.25536	3.18151e-07	1	6351.6	0.000132884	d__Bacteria;p__Firmicutes;c__Bacilli;o__Erysipelotrichales;f__Erysipelatoclostridiaceae;g__Massiliomicrobiota;s__Massiliomicrobiota timonensis;163149;microbe	Massiliomicrobiota	Massiliomicrobiota timonensis
k2_0163181	visit	C2_C4__CLRdiff	-1.64043	1.75155e-10	1	8114.68	0.000174539	d__Bacteria;p__Actinobacteriota;c__Actinobacteria;o__Actinomycetales;f__Actinomycetaceae;g__Pauljensenia;s__Pauljensenia bouchesdurhonensis;163181;microbe	Pauljensenia	Pauljensenia bouchesdurhonensis
k2_0163317	visit	C2_C4__CLRdiff	0.780283	1.93594e-07	1	3531.5	7.21532e-05	d__Bacteria;p__Firmicutes_A;c__Clostridia;o__Lachnospirales;f__Lachnospiraceae;g__Faecalicatena;s__Faecalicatena sp000403295;163317;microbe	Faecalicatena	Faecalicatena sp000403295
k2_0163537	visit	C2_C4__CLRdiff	0.428009	0.0112474	1	10566.1	0.000215686	d__Bacteria;p__Firmicutes_A;c__Clostridia;o__Oscillospirales;f__Ruminococcaceae;g__Negativibacillus;s__Negativibacillus sp000435195;163537;microbe	Negativibacillus	Negativibacillus sp000435195
k2_0163568	visit	C2_C4__CLRdiff	1.42617	1.18331e-11	1	21231.2	0.000427628	d__Bacteria;p__Firmicutes_A;c__Clostridia;o__Lachnospirales;f__Lachnospiraceae;g__Clostridium_M;s__Clostridium_M clostridioforme_A;163568;microbe	Clostridium_M	Clostridium_M clostridioforme_A
k2_0163654	visit	C2_C4__CLRdiff	0.897584	0.000174804	1	6636.92	0.000130366	d__Bacteria;p__Bacteroidota;c__Bacteroidia;o__Bacteroidales;f__P3;g__Phil12;s__Phil12 sp002633275;163654;microbe	Phil12	Phil12 sp002633275
k2_0163821	visit	C2_C4__CLRdiff	0.65258	6.43821e-06	1	4568.56	9.34906e-05	d__Bacteria;p__Firmicutes_A;c__Clostridia;o__Lachnospirales;f__Lachnospiraceae;g__Lachnoclostridium_A;s__Lachnoclostridium_A edouardi;163821;microbe	Lachnoclostridium_A	Lachnoclostridium_A edouardi
k2_0163906	visit	C2_C4__CLRdiff	-1.67883	1.79979e-07	0.996176	7928.24	0.000164271	d__Bacteria;p__Actinobacteriota;c__Actinobacteria;o__Actinomycetales;f__Actinomycetaceae;g__Pauljensenia;s__Pauljensenia keddieii;163906;microbe	Pauljensenia	Pauljensenia keddieii
k2_0164076	visit	C2_C4__CLRdiff	1.89045	1.7827e-09	1	15544.8	0.000316877	d__Bacteria;p__Firmicutes;c__Bacilli;o__Lactobacillales;f__Streptococcaceae;g__Streptococcus;s__Streptococcus sp000448565;164076;microbe	Streptococcus	Streptococcus sp000448565
k2_0164110	visit	C2_C4__CLRdiff	0.933257	1.35267e-05	1	11622.3	0.000235678	d__Bacteria;p__Bacteroidota;c__Bacteroidia;o__Bacteroidales;f__Bacteroidaceae;g__UBA6398;s__UBA6398 sp003150315;164110;microbe	UBA6398	UBA6398 sp003150315
k2_0164461	visit	C2_C4__CLRdiff	0.245526	0.207154	1	2839.96	5.8783e-05	d__Bacteria;p__Firmicutes_A;c__Clostridia;o__Lachnospirales;f__Lachnospiraceae;g__Faecalicatena;s__Faecalicatena contorta_A;164461;microbe	Faecalicatena	Faecalicatena contorta_A
k2_0164768	visit	C2_C4__CLRdiff	1.00496	1.4075e-08	1	5078.43	0.000108216	d__Bacteria;p__Firmicutes_A;c__Clostridia;o__Lachnospirales;f__Lachnospiraceae;g__GCA-900066575;s__GCA-900066575 sp002160825;164768;microbe	GCA-900066575	GCA-900066575 sp002160825
k2_0164845	visit	C2_C4__CLRdiff	-0.333849	0.186098	1	388958	0.00809531	d__Bacteria;p__Actinobacteriota;c__Coriobacteriia;o__Coriobacteriales;f__Eggerthellaceae;g__Adlercreutzia;s__Adlercreutzia equolifaciens;164845;microbe	Adlercreutzia	Adlercreutzia equolifaciens
k2_0164934	visit	C2_C4__CLRdiff	0.484744	0.0736311	1	48212.8	0.00089816	d__Bacteria;p__Firmicutes_A;c__Clostridia;o__Lachnospirales;f__Lachnospiraceae;g__Ruminococcus_A;s__Ruminococcus_A sp000432335;164934;microbe	Ruminococcus_A	Ruminococcus_A sp000432335
k2_0165095	visit	C2_C4__CLRdiff	0.344279	0.0028125	0.998088	2363.24	4.97079e-05	d__Bacteria;p__Firmicutes_A;c__Clostridia;o__Oscillospirales;f__Oscillospiraceae;g__CAG-103;s__CAG-103 sp900316745;165095;microbe	CAG-103	CAG-103 sp900316745
k2_0165411	visit	C2_C4__CLRdiff	1.00273	1.77404e-05	1	348339	0.00699446	d__Bacteria;p__Firmicutes_A;c__Clostridia;o__Lachnospirales;f__Lachnospiraceae;g__Blautia_A;s__Blautia_A sp000285855;165411;microbe	Blautia_A	Blautia_A sp000285855
k2_0165917	visit	C2_C4__CLRdiff	-1.12147	6.77411e-07	0.977055	2148.29	4.41375e-05	d__Bacteria;p__Actinobacteriota;c__Coriobacteriia;o__Coriobacteriales;f__Atopobiaceae;g__Olsenella_E;s__Olsenella_E sp002159535;165917;microbe	Olsenella_E	Olsenella_E sp002159535
k2_0165954	visit	C2_C4__CLRdiff	-0.626138	0.00300207	0.994264	2387.06	5.03155e-05	d__Bacteria;p__Actinobacteriota;c__Coriobacteriia;o__Coriobacteriales;f__Atopobiaceae;g__Olsenella_E;s__Olsenella_E sp002159495;165954;microbe	Olsenella_E	Olsenella_E sp002159495
k2_0165997	visit	C2_C4__CLRdiff	0.520297	2.1733e-07	1	3340.03	6.92305e-05	d__Bacteria;p__Firmicutes_A;c__Clostridia;o__Oscillospirales;f__Acutalibacteraceae;g__Acutalibacter;s__Acutalibacter sp000432995;165997;microbe	Acutalibacter	Acutalibacter sp000432995
k2_0166030	visit	C2_C4__CLRdiff	0.661847	3.64267e-06	1	2988.28	6.22849e-05	d__Bacteria;p__Firmicutes_A;c__Clostridia;o__Lachnospirales;f__Lachnospiraceae;g__Eubacterium_J;s__Eubacterium_J plexicaudatum;166030;microbe	Eubacterium_J	Eubacterium_J plexicaudatum
k2_0166056	visit	C2_C4__CLRdiff	-0.528041	0.00295533	1	33769.3	0.000693862	d__Bacteria;p__Firmicutes_A;c__Clostridia;o__Oscillospirales;f__Ruminococcaceae;g__Ruminococcus_C;s__Ruminococcus_C sp000980705;166056;microbe	Ruminococcus_C	Ruminococcus_C sp000980705
k2_0166212	visit	C2_C4__CLRdiff	-1.66278	4.17565e-14	1	5414.94	0.000100839	d__Bacteria;p__Actinobacteriota;c__Coriobacteriia;o__Coriobacteriales;f__Coriobacteriaceae;g__Collinsella;s__Collinsella phocaeensis;166212;microbe	Collinsella	Collinsella phocaeensis
k2_0166251	visit	C2_C4__CLRdiff	0.491859	0.000200117	1	45370.4	0.000854139	d__Bacteria;p__Firmicutes_A;c__Clostridia;o__Peptostreptococcales;f__Anaerovoracaceae;g__CAG-145;s__CAG-145 sp000435715;166251;microbe	CAG-145	CAG-145 sp000435715
k2_0166369	visit	C2_C4__CLRdiff	-0.71006	0.000128654	1	2135.59	4.51228e-05	d__Bacteria;p__Actinobacteriota;c__Coriobacteriia;o__Coriobacteriales;f__Atopobiaceae;g__Olsenella_E;s__Olsenella_E mediterranea;166369;microbe	Olsenella_E	Olsenella_E mediterranea
k2_0166371	visit	C2_C4__CLRdiff	0.501087	0.0315065	1	108464	0.00222193	d__Bacteria;p__Firmicutes_A;c__Clostridia;o__Lachnospirales;f__Lachnospiraceae;g__Blautia_A;s__Blautia_A obeum_B;166371;microbe	Blautia_A	Blautia_A obeum_B
k2_0166501	visit	C2_C4__CLRdiff	0.46882	0.0185161	1	5040.9	0.000105021	d__Bacteria;p__Firmicutes_A;c__Clostridia;o__Lachnospirales;f__Lachnospiraceae;g__Hungatella;s__Hungatella saccharolyticum;166501;microbe	Hungatella	Hungatella saccharolyticum
k2_0166509	visit	C2_C4__CLRdiff	0.460577	0.000196208	1	3815.94	8.22968e-05	d__Bacteria;p__Firmicutes_A;c__Clostridia;o__Oscillospirales;f__Oscillospiraceae;g__Oscillibacter;s__Oscillibacter sp000403435;166509;microbe	Oscillibacter	Oscillibacter sp000403435
k2_0166675	visit	C2_C4__CLRdiff	0.89564	2.18955e-06	1	5103.56	0.000103431	d__Bacteria;p__Bacteroidota;c__Bacteroidia;o__Bacteroidales;f__Tannerellaceae;g__Parabacteroides;s__Parabacteroides sp900155425;166675;microbe	Parabacteroides	Parabacteroides sp900155425
k2_0166780	visit	C2_C4__CLRdiff	0.749826	2.76934e-05	1	31682.7	0.000633615	d__Bacteria;p__Firmicutes_A;c__Clostridia;o__Lachnospirales;f__Lachnospiraceae;g__Faecalicatena;s__Faecalicatena sp000509105;166780;microbe	Faecalicatena	Faecalicatena sp000509105
k2_0166834	visit	C2_C4__CLRdiff	1.0171	1.21909e-08	1	9154.92	0.000191768	d__Bacteria;p__Firmicutes_A;c__Clostridia;o__Lachnospirales;f__Lachnospiraceae;g__GCA-900066575;s__GCA-900066575 sp002160765;166834;microbe	GCA-900066575	GCA-900066575 sp002160765
k2_0167046	visit	C2_C4__CLRdiff	-3.62126	4.3733e-28	0.998088	231706	0.0046183	d__Bacteria;p__Actinobacteriota;c__Coriobacteriia;o__Coriobacteriales;f__Coriobacteriaceae;g__Collinsella;s__Collinsella aerofaciens_E;167046;microbe	Collinsella	Collinsella aerofaciens_E
k2_0167107	visit	C2_C4__CLRdiff	-0.259153	0.0176655	1	3702.16	7.74375e-05	d__Bacteria;p__Actinobacteriota;c__Coriobacteriia;o__Coriobacteriales;f__Eggerthellaceae;g__DNF00809;s__DNF00809 sp000814825;167107;microbe	DNF00809	DNF00809 sp000814825
k2_0167121	visit	C2_C4__CLRdiff	-2.1482	1.82302e-18	0.996176	4848.49	0.000104094	d__Bacteria;p__Actinobacteriota;c__Coriobacteriia;o__Coriobacteriales;f__Atopobiaceae;g__Olsenella_E;s__Olsenella_E sp003150175;167121;microbe	Olsenella_E	Olsenella_E sp003150175
k2_0167125	visit	C2_C4__CLRdiff	-0.439123	0.00143153	0.994264	2944.78	5.9035e-05	d__Bacteria;p__Actinobacteriota;c__Coriobacteriia;o__Coriobacteriales;f__Coriobacteriaceae;g__An7;s__An7 sp002161805;167125;microbe	An7	An7 sp002161805
k2_0167306	visit	C2_C4__CLRdiff	0.642404	1.86602e-05	1	5464.06	0.000111938	d__Bacteria;p__Firmicutes_A;c__Clostridia;o__Lachnospirales;f__Lachnospiraceae;g__14-2;s__14-2 sp000403255;167306;microbe	2021-02-14	14-2 sp000403255
k2_0167440	visit	C2_C4__CLRdiff	0.969198	4.44412e-08	1	10988.8	0.00023668	d__Bacteria;p__Firmicutes_A;c__Clostridia;o__Lachnospirales;f__Lachnospiraceae;g__Lachnoclostridium_A;s__Lachnoclostridium_A sp002160755;167440;microbe	Lachnoclostridium_A	Lachnoclostridium_A sp002160755
k2_0167449	visit	C2_C4__CLRdiff	-0.97208	0.000212169	0.988528	1845.27	3.80465e-05	d__Bacteria;p__Actinobacteriota;c__Coriobacteriia;o__Coriobacteriales;f__Atopobiaceae;g__Olsenella_E;s__Olsenella_E sp002159735;167449;microbe	Olsenella_E	Olsenella_E sp002159735
k2_0167469	visit	C2_C4__CLRdiff	0.323978	0.00206186	1	3574.99	7.81131e-05	d__Bacteria;p__Firmicutes_A;c__Clostridia;o__Oscillospirales;f__Ruminococcaceae;g__D5;s__D5 sp900113995;167469;microbe	D5	D5 sp900113995
k2_0167598	visit	C2_C4__CLRdiff	0.729414	0.000644355	1	15557.9	0.000312531	d__Bacteria;p__Firmicutes_A;c__Clostridia;o__Lachnospirales;f__Lachnospiraceae;g__Clostridium_M;s__Clostridium_M sp001517625;167598;microbe	Clostridium_M	Clostridium_M sp001517625
k2_0167724	visit	C2_C4__CLRdiff	-3.70352	7.55405e-23	0.977055	4827.55	9.0463e-05	d__Bacteria;p__Actinobacteriota;c__Actinobacteria;o__Actinomycetales;f__Bifidobacteriaceae;g__Bifidobacterium;s__Bifidobacterium imperatoris;167724;microbe	Bifidobacterium	Bifidobacterium imperatoris
k2_0167825	visit	C2_C4__CLRdiff	0.557293	0.000658482	1	2992.37	6.09948e-05	d__Bacteria;p__Firmicutes_A;c__Clostridia;o__Lachnospirales;f__Lachnospiraceae;g__992a;s__992a sp001940245;167825;microbe	992a	992a sp001940245
k2_0168166	visit	C2_C4__CLRdiff	0.494709	0.00463515	1	52497.2	0.00109285	d__Bacteria;p__Firmicutes_A;c__Clostridia;o__Oscillospirales;f__Oscillospiraceae;g__Lawsonibacter;s__Lawsonibacter sp900066825;168166;microbe	Lawsonibacter	Lawsonibacter sp900066825
k2_0168438	visit	C2_C4__CLRdiff	-3.65002	2.00771e-22	0.973231	2050.16	3.86079e-05	d__Bacteria;p__Actinobacteriota;c__Actinobacteria;o__Actinomycetales;f__Bifidobacteriaceae;g__Bifidobacterium;s__Bifidobacterium sp002802865;168438;microbe	Bifidobacterium	Bifidobacterium sp002802865
k2_0168637	visit	C2_C4__CLRdiff	0.836646	0.000130937	0.998088	6423.09	0.000125961	d__Bacteria;p__Bacteroidota;c__Bacteroidia;o__Bacteroidales;f__Bacteroidaceae;g__Bacteroides;s__Bacteroides fluxus;168637;microbe	Bacteroides	Bacteroides fluxus
k2_0168812	visit	C2_C4__CLRdiff	0.738093	0.000471564	1	5454.76	0.000113168	d__Bacteria;p__Firmicutes;c__Bacilli;o__Erysipelotrichales;f__Erysipelotrichaceae;g__OEMR01;s__OEMR01 sp900199515;168812;microbe	OEMR01	OEMR01 sp900199515
k2_0168854	visit	C2_C4__CLRdiff	-1.29516	7.6282e-11	0.998088	5577.74	0.000116777	d__Bacteria;p__Actinobacteriota;c__Coriobacteriia;o__Coriobacteriales;f__Coriobacteriaceae;g__Collinsella;s__Collinsella sp002305035;168854;microbe	Collinsella	Collinsella sp002305035
k2_0168927	visit	C2_C4__CLRdiff	-0.399493	0.0152978	1	31231.8	0.000646539	d__Bacteria;p__Firmicutes_A;c__Clostridia;o__Lachnospirales;f__Lachnospiraceae;g__Anaerostipes;s__Anaerostipes sp900066705;168927;microbe	Anaerostipes	Anaerostipes sp900066705
k2_0169206	visit	C2_C4__CLRdiff	-3.39466	3.86584e-19	0.973231	2562.49	4.81201e-05	d__Bacteria;p__Actinobacteriota;c__Actinobacteria;o__Actinomycetales;f__Bifidobacteriaceae;g__Bifidobacterium;s__Bifidobacterium myosotis;169206;microbe	Bifidobacterium	Bifidobacterium myosotis
k2_0169577	visit	C2_C4__CLRdiff	0.524667	0.000153371	1	20752.6	0.000434535	d__Bacteria;p__Firmicutes_A;c__Clostridia;o__Lachnospirales;f__Lachnospiraceae;g__CAG-95;s__CAG-95 sp900066375;169577;microbe	CAG-95	CAG-95 sp900066375
k2_0169766	visit	C2_C4__CLRdiff	0.593416	0.00332248	1	5040.09	0.000102897	d__Bacteria;p__Firmicutes_A;c__Clostridia;o__Lachnospirales;f__Lachnospiraceae;g__Ruminococcus_G;s__Ruminococcus_G gauvreauii;169766;microbe	Ruminococcus_G	Ruminococcus_G gauvreauii
k2_0170001	visit	C2_C4__CLRdiff	0.975698	2.11351e-05	1	4804.77	0.000100436	d__Bacteria;p__Bacteroidota;c__Bacteroidia;o__Bacteroidales;f__Marinifilaceae;g__Butyricimonas;s__Butyricimonas sp900258545;170001;microbe	Butyricimonas	Butyricimonas sp900258545
k2_0170237	visit	C2_C4__CLRdiff	0.81674	2.88263e-08	1	34537.1	0.000725338	d__Bacteria;p__Firmicutes_A;c__Clostridia;o__Oscillospirales;f__Ruminococcaceae;g__Fournierella;s__Fournierella massiliensis;170237;microbe	Fournierella	Fournierella massiliensis
k2_0170748	visit	C2_C4__CLRdiff	1.28289	6.99404e-07	1	3626.27	7.69963e-05	d__Bacteria;p__Bacteroidota;c__Bacteroidia;o__Bacteroidales;f__Bacteroidaceae;g__Bacteroides;s__Bacteroides bouchesdurhonensis;170748;microbe	Bacteroides	Bacteroides bouchesdurhonensis
k2_0170879	visit	C2_C4__CLRdiff	0.826692	2.69077e-07	1	7193.94	0.000151141	d__Bacteria;p__Firmicutes_A;c__Clostridia;o__Oscillospirales;f__Ruminococcaceae;g__Massilimaliae;s__Massilimaliae massiliensis;170879;microbe	Massilimaliae	Massilimaliae massiliensis
k2_0171132	visit	C2_C4__CLRdiff	0.409448	0.310915	1	28757.3	0.000604018	d__Bacteria;p__Actinobacteriota;c__Coriobacteriia;o__Coriobacteriales;f__Eggerthellaceae;g__Enteroscipio;s__Enteroscipio rubneri;171132;microbe	Enteroscipio	Enteroscipio rubneri
k2_0171289	visit	C2_C4__CLRdiff	0.367184	0.0389034	1	5022.45	0.000104387	d__Bacteria;p__Firmicutes_A;c__Clostridia;o__Lachnospirales;f__Lachnospiraceae;g__Johnsonella;s__Johnsonella ignava;171289;microbe	Johnsonella	Johnsonella ignava
k2_0171398	visit	C2_C4__CLRdiff	0.934879	6.1119e-11	1	3896.15	7.80981e-05	d__Bacteria;p__Firmicutes_A;c__Clostridia;o__Oscillospirales;f__Ruminococcaceae;g__Massilioclostridium;s__Massilioclostridium methylpentosum;171398;microbe	Massilioclostridium	Massilioclostridium methylpentosum
k2_0171446	visit	C2_C4__CLRdiff	-1.99825	1.15457e-13	0.998088	47479.1	0.000894564	d__Bacteria;p__Actinobacteriota;c__Coriobacteriia;o__Coriobacteriales;f__Coriobacteriaceae;g__Collinsella;s__Collinsella intestinalis;171446;microbe	Collinsella	Collinsella intestinalis
k2_0171473	visit	C2_C4__CLRdiff	0.475365	0.0160213	1	97456.5	0.00207968	d__Bacteria;p__Firmicutes_A;c__Clostridia;o__Lachnospirales;f__Lachnospiraceae;g__Blautia_A;s__Blautia_A sp900066505;171473;microbe	Blautia_A	Blautia_A sp900066505
k2_0171507	visit	C2_C4__CLRdiff	-2.33149	1.68411e-16	0.996176	3290.37	6.22369e-05	d__Bacteria;p__Actinobacteriota;c__Actinobacteria;o__Actinomycetales;f__Bifidobacteriaceae;g__Bifidobacterium;s__Bifidobacterium callitrichidarum;171507;microbe	Bifidobacterium	Bifidobacterium callitrichidarum
k2_0171556	visit	C2_C4__CLRdiff	-3.43691	8.52038e-21	0.994264	4875.22	9.58119e-05	d__Bacteria;p__Actinobacteriota;c__Actinobacteria;o__Actinomycetales;f__Bifidobacteriaceae;g__Bifidobacterium;s__Bifidobacterium moukalabense;171556;microbe	Bifidobacterium	Bifidobacterium moukalabense
k2_0171772	visit	C2_C4__CLRdiff	0.845812	8.77338e-06	1	5726.2	0.000133319	d__Bacteria;p__Firmicutes_A;c__Clostridia;o__Lachnospirales;f__Lachnospiraceae;g__An181;s__An181 sp002160325;171772;microbe	An181	An181 sp002160325
k2_0171910	visit	C2_C4__CLRdiff	0.807436	1.62979e-08	1	3868.86	8.08848e-05	d__Bacteria;p__Firmicutes_A;c__Clostridia;o__Lachnospirales;f__Lachnospiraceae;g__Acetatifactor;s__Acetatifactor muris;171910;microbe	Acetatifactor	Acetatifactor muris
k2_0172124	visit	C2_C4__CLRdiff	-1.65064	1.07531e-08	0.998088	2493.55	5.04399e-05	d__Bacteria;p__Firmicutes_A;c__Clostridia;o__Oscillospirales;f__CAG-382;g__UCG-010;s__UCG-010 sp003150115;172124;microbe	UCG-010	UCG-010 sp003150115
k2_0172306	visit	C2_C4__CLRdiff	0.516329	0.000244719	0.998088	4175.22	8.0923e-05	d__Bacteria;p__Firmicutes_A;c__Clostridia;o__Oscillospirales;f__Ruminococcaceae;g__Anaerotruncus;s__Anaerotruncus sp900199635;172306;microbe	Anaerotruncus	Anaerotruncus sp900199635
k2_0172591	visit	C2_C4__CLRdiff	-1.84247	8.04592e-13	1	14024.3	0.000304933	d__Bacteria;p__Actinobacteriota;c__Coriobacteriia;o__Coriobacteriales;f__Atopobiaceae;g__Libanicoccus;s__Libanicoccus massiliensis;172591;microbe	Libanicoccus	Libanicoccus massiliensis
k2_0172622	visit	C2_C4__CLRdiff	-2.83942	4.87386e-17	0.978967	2150.1	4.08413e-05	d__Bacteria;p__Actinobacteriota;c__Actinobacteria;o__Actinomycetales;f__Bifidobacteriaceae;g__Bifidobacterium;s__Bifidobacterium sp002802915;172622;microbe	Bifidobacterium	Bifidobacterium sp002802915
k2_0172733	visit	C2_C4__CLRdiff	0.67497	0.00187513	1	14714.9	0.000315691	d__Bacteria;p__Actinobacteriota;c__Coriobacteriia;o__Coriobacteriales;f__Eggerthellaceae;g__Arabia;s__Arabia massiliensis;172733;microbe	Arabia	Arabia massiliensis
k2_0173271	visit	C2_C4__CLRdiff	-1.26887	6.70896e-08	1	199557	0.00427955	d__Bacteria;p__Firmicutes_A;c__Clostridia;o__Lachnospirales;f__Lachnospiraceae;g__Ruminococcus_A;s__Ruminococcus_A sp000437095;173271;microbe	Ruminococcus_A	Ruminococcus_A sp000437095
k2_0173305	visit	C2_C4__CLRdiff	0.840331	6.34139e-07	1	9561.96	0.000194248	d__Bacteria;p__Firmicutes_A;c__Clostridia;o__Lachnospirales;f__Lachnospiraceae;g__Blautia_A;s__Blautia_A schinkii;173305;microbe	Blautia_A	Blautia_A schinkii
k2_0173606	visit	C2_C4__CLRdiff	-4.08401	9.21055e-22	1	34948.1	0.000672668	d__Bacteria;p__Actinobacteriota;c__Actinobacteria;o__Actinomycetales;f__Bifidobacteriaceae;g__Bifidobacterium;s__Bifidobacterium kashiwanohense_A;173606;microbe	Bifidobacterium	Bifidobacterium kashiwanohense_A
k2_0173762	visit	C2_C4__CLRdiff	0.391528	0.0344416	1	9283.57	0.000188024	d__Bacteria;p__Firmicutes_A;c__Clostridia;o__Lachnospirales;f__Lachnospiraceae;g__Hespellia;s__Hespellia stercorisuis;173762;microbe	Hespellia	Hespellia stercorisuis
k2_0173768	visit	C2_C4__CLRdiff	0.852414	5.50595e-06	1	12482.5	0.000262512	d__Bacteria;p__Firmicutes_A;c__Clostridia;o__Lachnospirales;f__Lachnospiraceae;g__Dorea;s__Dorea sp000765215;173768;microbe	Dorea	Dorea sp000765215
k2_0173789	visit	C2_C4__CLRdiff	0.317013	0.0552102	1	4247.37	8.51649e-05	d__Bacteria;p__Firmicutes_A;c__Clostridia;o__Lachnospirales;f__Lachnospiraceae;g__Acetatifactor;s__Acetatifactor sp002431915;173789;microbe	Acetatifactor	Acetatifactor sp002431915
k2_0174154	visit	C2_C4__CLRdiff	0.763644	1.7827e-09	1	13183.3	0.000272685	d__Bacteria;p__Firmicutes_A;c__Clostridia;o__Oscillospirales;f__Acutalibacteraceae;g__An200;s__An200 sp002160025;174154;microbe	An200	An200 sp002160025
k2_0174317	visit	C2_C4__CLRdiff	-0.391983	0.0160505	1	5277.25	0.0001157	d__Bacteria;p__Firmicutes_A;c__Clostridia;o__Lachnospirales;f__Lachnospiraceae;g__Lachnospira;s__Lachnospira sp000437735;174317;microbe	Lachnospira	Lachnospira sp000437735
k2_0174486	visit	C2_C4__CLRdiff	0.458986	0.386614	1	207206	0.00417092	d__Bacteria;p__Actinobacteriota;c__Coriobacteriia;o__Coriobacteriales;f__Eggerthellaceae;g__Gordonibacter;s__Gordonibacter pamelaeae;174486;microbe	Gordonibacter	Gordonibacter pamelaeae
k2_0174491	visit	C2_C4__CLRdiff	1.07129	1.04238e-06	1	35666.6	0.000756711	d__Bacteria;p__Firmicutes_A;c__Clostridia;o__Lachnospirales;f__Lachnospiraceae;g__UC5-1-2E3;s__UC5-1-2E3 sp001304875;174491;microbe	UC5-1-2E3	UC5-1-2E3 sp001304875
k2_0174785	visit	C2_C4__CLRdiff	0.61843	0.00499489	1	14251.2	0.000280688	d__Bacteria;p__Firmicutes_A;c__Clostridia;o__Lachnospirales;f__Lachnospiraceae;g__Dorea;s__Dorea sp900240315;174785;microbe	Dorea	Dorea sp900240315
k2_0174817	visit	C2_C4__CLRdiff	-2.57229	1.77514e-13	0.959847	2921.45	5.69405e-05	d__Bacteria;p__Actinobacteriota;c__Actinobacteria;o__Actinomycetales;f__Actinomycetaceae;g__Actinomyces;s__Actinomyces sp000195595;174817;microbe	Actinomyces	Actinomyces sp000195595
k2_0175171	visit	C2_C4__CLRdiff	1.07328	8.59658e-07	1	35659.5	0.000695733	d__Bacteria;p__Firmicutes_A;c__Clostridia;o__Lachnospirales;f__Lachnospiraceae;g__Dorea;s__Dorea phocaeense;175171;microbe	Dorea	Dorea phocaeense
k2_0175337	visit	C2_C4__CLRdiff	0.480715	0.02296	1	164126	0.00324594	d__Bacteria;p__Firmicutes_A;c__Clostridia;o__Oscillospirales;f__Ruminococcaceae;g__Faecalibacterium;s__Faecalibacterium prausnitzii_E;175337;microbe	Faecalibacterium	Faecalibacterium prausnitzii_E
k2_0175552	visit	C2_C4__CLRdiff	0.702268	1.08828e-06	1	3188.36	6.90631e-05	d__Bacteria;p__Firmicutes_A;c__Clostridia;o__Oscillospirales;f__Butyricicoccaceae;g__Butyricicoccus_A;s__Butyricicoccus_A porcorum;175552;microbe	Butyricicoccus_A	Butyricicoccus_A porcorum
k2_0175738	visit	C2_C4__CLRdiff	-1.11041	6.75175e-09	1	14821	0.000281203	d__Bacteria;p__Actinobacteriota;c__Coriobacteriia;o__Coriobacteriales;f__Eggerthellaceae;g__Slackia_A;s__Slackia_A piriformis;175738;microbe	Slackia_A	Slackia_A piriformis
k2_0175819	visit	C2_C4__CLRdiff	-0.432904	0.000842315	0.998088	3350.21	7.03934e-05	d__Bacteria;p__Actinobacteriota;c__Coriobacteriia;o__Coriobacteriales;f__Eggerthellaceae;g__Slackia;s__Slackia heliotrinireducens;175819;microbe	Slackia	Slackia heliotrinireducens
k2_0176323	visit	C2_C4__CLRdiff	-4.00367	2.79227e-23	0.938815	1960.81	3.76956e-05	d__Bacteria;p__Actinobacteriota;c__Actinobacteria;o__Actinomycetales;f__Bifidobacteriaceae;g__Bifidobacterium;s__Bifidobacterium thermophilum;176323;microbe	Bifidobacterium	Bifidobacterium thermophilum
k2_0176673	visit	C2_C4__CLRdiff	0.806518	1.0484e-06	1	14383.9	0.000306761	d__Bacteria;p__Firmicutes_A;c__Clostridia;o__Oscillospirales;f__Ruminococcaceae;g__Gemmiger_A;s__Gemmiger_A sp002160955;176673;microbe	Gemmiger_A	Gemmiger_A sp002160955
k2_0176793	visit	C2_C4__CLRdiff	-0.298445	0.0485899	0.998088	7727.47	0.000166682	d__Bacteria;p__Firmicutes_A;c__Clostridia;o__Lachnospirales;f__Lachnospiraceae;g__Eubacterium_G;s__Eubacterium_G sp000435815;176793;microbe	Eubacterium_G	Eubacterium_G sp000435815
k2_0176802	visit	C2_C4__CLRdiff	0.901167	7.67658e-10	1	6818.34	0.000142262	d__Bacteria;p__Firmicutes_A;c__Clostridia;o__Lachnospirales;f__Lachnospiraceae;g__UBA7182;s__UBA7182 sp002160135;176802;microbe	UBA7182	UBA7182 sp002160135
k2_0177046	visit	C2_C4__CLRdiff	0.356018	0.437713	1	20291.2	0.000409736	d__Bacteria;p__Firmicutes_A;c__Clostridia;o__Lachnospirales;f__Lachnospiraceae;g__Marvinbryantia;s__Marvinbryantia sp900066075;177046;microbe	Marvinbryantia	Marvinbryantia sp900066075
k2_0177141	visit	C2_C4__CLRdiff	1.79455	9.34614e-10	1	8089.59	0.000164878	d__Bacteria;p__Firmicutes;c__Bacilli;o__Lactobacillales;f__Streptococcaceae;g__Streptococcus;s__Streptococcus sp000314795;177141;microbe	Streptococcus	Streptococcus sp000314795
k2_0177304	visit	C2_C4__CLRdiff	0.579103	0.000419459	1	34126.7	0.00071089	d__Bacteria;p__Firmicutes_A;c__Clostridia;o__Oscillospirales;f__Acutalibacteraceae;g__Acutalibacter;s__Acutalibacter sp000435395;177304;microbe	Acutalibacter	Acutalibacter sp000435395
k2_0177344	visit	C2_C4__CLRdiff	0.461585	0.00266399	1	8545.03	0.000170479	d__Bacteria;p__Firmicutes_A;c__Clostridia;o__Peptostreptococcales;f__Anaerovoracaceae;g__Emergencia;s__Emergencia timonensis;177344;microbe	Emergencia	Emergencia timonensis
k2_0177499	visit	C2_C4__CLRdiff	0.674133	3.43272e-07	1	17195.2	0.000360896	d__Bacteria;p__Firmicutes_A;c__Clostridia;o__Oscillospirales;f__Ruminococcaceae;g__Angelakisella;s__Angelakisella massiliensis;177499;microbe	Angelakisella	Angelakisella massiliensis
k2_0177645	visit	C2_C4__CLRdiff	-0.212039	0.103914	0.998088	3276.82	6.6811e-05	d__Bacteria;p__Firmicutes_A;c__Clostridia;o__Oscillospirales;f__Ruminococcaceae;g__Ruminococcus_D;s__Ruminococcus_D sp000434695;177645;microbe	Ruminococcus_D	Ruminococcus_D sp000434695
k2_0177948	visit	C2_C4__CLRdiff	-0.443791	0.00791377	1	2633.58	5.56385e-05	d__Bacteria;p__Firmicutes_A;c__Clostridia;o__Oscillospirales;f__Acutalibacteraceae;g__CAG-180;s__CAG-180 sp002437245;177948;microbe	CAG-180	CAG-180 sp002437245
k2_0177957	visit	C2_C4__CLRdiff	0.735335	9.26966e-06	1	2400.15	4.85815e-05	d__Bacteria;p__Firmicutes;c__Bacilli;o__Erysipelotrichales;f__Erysipelotrichaceae;g__MTC7;s__MTC7 sp001695645;177957;microbe	MTC7	MTC7 sp001695645
k2_0178269	visit	C2_C4__CLRdiff	1.11985	2.69157e-06	1	16331.3	0.00031629	d__Bacteria;p__Firmicutes_A;c__Clostridia;o__Lachnospirales;f__Lachnospiraceae;g__Dorea;s__Dorea sp002160985;178269;microbe	Dorea	Dorea sp002160985
k2_0178550	visit	C2_C4__CLRdiff	0.222197	0.0508953	1	2153.77	4.48114e-05	d__Bacteria;p__Firmicutes_A;c__Clostridia;o__Oscillospirales;f__Oscillospiraceae;g__UBA1777;s__UBA1777 sp002350825;178550;microbe	UBA1777	UBA1777 sp002350825
k2_0178745	visit	C2_C4__CLRdiff	0.864206	2.14443e-06	1	14301.7	0.000300634	d__Bacteria;p__Firmicutes;c__Bacilli;o__Erysipelotrichales;f__Erysipelotrichaceae;g__Holdemania;s__Holdemania filiformis;178745;microbe	Holdemania	Holdemania filiformis
k2_0178976	visit	C2_C4__CLRdiff	-1.20949	2.43501e-05	0.996176	5261.71	0.000108648	d__Bacteria;p__Actinobacteriota;c__Actinobacteria;o__Actinomycetales;f__Actinomycetaceae;g__Pauljensenia;s__Pauljensenia odontolyticus_C;178976;microbe	Pauljensenia	Pauljensenia odontolyticus_C
k2_0179192	visit	C2_C4__CLRdiff	0.490833	0.00028485	1	14963	0.000296577	d__Bacteria;p__Firmicutes_A;c__Clostridia;o__Oscillospirales;f__Acutalibacteraceae;g__Acutalibacter;s__Acutalibacter timonensis;179192;microbe	Acutalibacter	Acutalibacter timonensis
k2_0179320	visit	C2_C4__CLRdiff	0.741778	0.000852752	0.996176	21113.5	0.00048534	d__Bacteria;p__Bacteroidota;c__Bacteroidia;o__Bacteroidales;f__Bacteroidaceae;g__Prevotella;s__Prevotella sp900290275;179320;microbe	Prevotella	Prevotella sp900290275
k2_0179400	visit	C2_C4__CLRdiff	0.92593	2.53945e-06	1	5722.87	0.000123008	d__Bacteria;p__Firmicutes_A;c__Clostridia;o__Lachnospirales;f__Lachnospiraceae;g__Faecalicatena;s__Faecalicatena sp002161355;179400;microbe	Faecalicatena	Faecalicatena sp002161355
k2_0179480	visit	C2_C4__CLRdiff	0.652122	4.81852e-05	1	19793	0.000405704	d__Bacteria;p__Firmicutes_A;c__Clostridia;o__Oscillospirales;f__Oscillospiraceae;g__Marseille-P3106;s__Marseille-P3106 sp900169975;179480;microbe	Marseille-P3106	Marseille-P3106 sp900169975
k2_0180013	visit	C2_C4__CLRdiff	0.775427	3.85532e-09	1	9085.42	0.000189059	d__Bacteria;p__Firmicutes_A;c__Clostridia;o__Oscillospirales;f__Oscillospiraceae;g__Flavonifractor;s__Flavonifractor sp002159455;180013;microbe	Flavonifractor	Flavonifractor sp002159455
k2_0180197	visit	C2_C4__CLRdiff	-0.630856	0.000664155	1	4563.13	8.62142e-05	d__Bacteria;p__Actinobacteriota;c__Coriobacteriia;o__Coriobacteriales;f__Eggerthellaceae;g__Phoenicibacter;s__Phoenicibacter massiliensis;180197;microbe	Phoenicibacter	Phoenicibacter massiliensis
k2_0180387	visit	C2_C4__CLRdiff	-2.13228	4.51449e-14	0.998088	9800.92	0.000204284	d__Bacteria;p__Actinobacteriota;c__Actinobacteria;o__Actinomycetales;f__Actinomycetaceae;g__Pauljensenia;s__Pauljensenia sp000278725;180387;microbe	Pauljensenia	Pauljensenia sp000278725
k2_0180411	visit	C2_C4__CLRdiff	0.669531	3.65922e-05	1	44888.6	0.000947335	d__Bacteria;p__Firmicutes_A;c__Clostridia;o__Oscillospirales;f__Acutalibacteraceae;g__Anaeromassilibacillus;s__Anaeromassilibacillus sp002159845;180411;microbe	Anaeromassilibacillus	Anaeromassilibacillus sp002159845
k2_0180446	visit	C2_C4__CLRdiff	-1.3555	9.61183e-06	0.984704	2598.85	5.38075e-05	d__Bacteria;p__Actinobacteriota;c__Actinobacteria;o__Actinomycetales;f__Actinomycetaceae;g__Pauljensenia;s__Pauljensenia odontolyticus;180446;microbe	Pauljensenia	Pauljensenia odontolyticus
k2_0180823	visit	C2_C4__CLRdiff	0.820091	5.13479e-07	1	7236.65	0.000148903	d__Bacteria;p__Firmicutes_A;c__Clostridia;o__Lachnospirales;f__Lachnospiraceae;g__Faecalicatena;s__Faecalicatena sp002159505;180823;microbe	Faecalicatena	Faecalicatena sp002159505
k2_0180916	visit	C2_C4__CLRdiff	-0.733875	0.000876253	0.992352	1833.67	3.84789e-05	d__Bacteria;p__Actinobacteriota;c__Coriobacteriia;o__Coriobacteriales;f__Atopobiaceae;g__Olsenella_E;s__Olsenella_E sp002159625;180916;microbe	Olsenella_E	Olsenella_E sp002159625
k2_0180998	visit	C2_C4__CLRdiff	0.523595	0.118649	1	42370.2	0.000791673	d__Bacteria;p__Firmicutes_A;c__Clostridia;o__Lachnospirales;f__Lachnospiraceae;g__Dorea;s__Dorea sp000433535;180998;microbe	Dorea	Dorea sp000433535
k2_0181050	visit	C2_C4__CLRdiff	0.455747	0.00130296	1	2848.74	5.93965e-05	d__Bacteria;p__Firmicutes_A;c__Clostridia;o__Lachnospirales;f__Lachnospiraceae;g__COE1;s__COE1 sp000403335;181050;microbe	COE1	COE1 sp000403335
k2_0181088	visit	C2_C4__CLRdiff	0.43343	0.0389521	1	6907.23	0.000142263	d__Bacteria;p__Firmicutes;c__Bacilli;o__Erysipelotrichales;f__Erysipelotrichaceae;g__Merdibacter;s__Merdibacter massiliensis;181088;microbe	Merdibacter	Merdibacter massiliensis
k2_0181090	visit	C2_C4__CLRdiff	-4.3803	5.31456e-20	0.919694	2766.06	6.07867e-05	d__Bacteria;p__Firmicutes_A;c__Clostridia;o__Peptostreptococcales;f__Peptostreptococcaceae;g__Romboutsia;s__Romboutsia ilealis;181090;microbe	Romboutsia	Romboutsia ilealis
k2_0181196	visit	C2_C4__CLRdiff	-1.60364	3.09492e-12	0.998088	3007.6	6.14844e-05	d__Bacteria;p__Actinobacteriota;c__Coriobacteriia;o__Coriobacteriales;f__Coriobacteriaceae;g__Collinsella;s__Collinsella vaginalis;181196;microbe	Collinsella	Collinsella vaginalis
k2_0181287	visit	C2_C4__CLRdiff	0.899502	4.43652e-06	1	18726.7	0.000387409	d__Bacteria;p__Firmicutes_A;c__Clostridia;o__Lachnospirales;f__Lachnospiraceae;g__Blautia;s__Blautia sp003287895;181287;microbe	Blautia	Blautia sp003287895
k2_0181384	visit	C2_C4__CLRdiff	-0.24353	0.0452647	1	106275	0.0022419	d__Bacteria;p__Firmicutes_A;c__Clostridia;o__Lachnospirales;f__Lachnospiraceae;g__Coprococcus_A;s__Coprococcus_A catus;181384;microbe	Coprococcus_A	Coprococcus_A catus
k2_0181401	visit	C2_C4__CLRdiff	0.674785	0.00303641	1	27186.1	0.000615419	d__Bacteria;p__Firmicutes_A;c__Clostridia;o__Lachnospirales;f__Lachnospiraceae;g__Dorea;s__Dorea sp900312975;181401;microbe	Dorea	Dorea sp900312975
k2_0181682	visit	C2_C4__CLRdiff	-1.81754	8.88849e-06	1	389348	0.0082351	d__Bacteria;p__Firmicutes_A;c__Clostridia;o__Oscillospirales;f__Acutalibacteraceae;g__Ruminococcus_E;s__Ruminococcus_E bromii;181682;microbe	Ruminococcus_E	Ruminococcus_E bromii
k2_0181893	visit	C2_C4__CLRdiff	-0.379395	0.00582659	1	3343.27	7.32539e-05	d__Bacteria;p__Firmicutes_A;c__Clostridia;o__Christensenellales;f__CAG-74;g__OEMS01;s__OEMS01 sp900199405;181893;microbe	OEMS01	OEMS01 sp900199405
k2_0181906	visit	C2_C4__CLRdiff	-1.99446	1.29428e-17	0.998088	6672.1	0.00012812	d__Bacteria;p__Actinobacteriota;c__Coriobacteriia;o__Coriobacteriales;f__Coriobacteriaceae;g__Collinsella;s__Collinsella stercoris;181906;microbe	Collinsella	Collinsella stercoris
k2_0181942	visit	C2_C4__CLRdiff	-3.11623	2.94394e-19	1	11813.7	0.00028384	d__Bacteria;p__Firmicutes_A;c__Clostridia;o__Peptostreptococcales;f__Peptostreptococcaceae;g__Romboutsia;s__Romboutsia timonensis;181942;microbe	Romboutsia	Romboutsia timonensis
k2_0181979	visit	C2_C4__CLRdiff	0.252104	0.0578972	1	2986.95	6.28181e-05	d__Bacteria;p__Firmicutes;c__Bacilli;o__Erysipelotrichales;f__Erysipelotrichaceae;g__Traorella;s__Traorella massiliensis;181979;microbe	Traorella	Traorella massiliensis
k2_0182150	visit	C2_C4__CLRdiff	0.430027	0.000154861	1	3322.53	7.0441e-05	d__Bacteria;p__Firmicutes_A;c__Clostridia;o__Oscillospirales;f__Oscillospiraceae;g__Lawsonibacter;s__Lawsonibacter sp000492175;182150;microbe	Lawsonibacter	Lawsonibacter sp000492175
k2_0182164	visit	C2_C4__CLRdiff	0.371427	0.730115	1	103261	0.00215984	d__Bacteria;p__Firmicutes_A;c__Clostridia;o__Lachnospirales;f__Lachnospiraceae;g__Blautia_A;s__Blautia_A sp900120195;182164;microbe	Blautia_A	Blautia_A sp900120195
k2_0000299	visit	C2_C6__CLRdiff	-0.449315	0.000354544	0.982792	26748.8	0.000649924	d__Archaea;p__Euryarchaeota;c__Methanobacteria;o__Methanobacteriales;f__Methanobacteriaceae;g__Methanobrevibacter_A;s__Methanobrevibacter_A smithii; 299;microbe	Methanobrevibacter_A	Methanobrevibacter_A smithii
k2_0000367	visit	C2_C6__CLRdiff	-0.197173	0.0176581	0.90631	20270.1	0.000476654	d__Archaea;p__Euryarchaeota;c__Methanobacteria;o__Methanobacteriales;f__Methanobacteriaceae;g__Methanobrevibacter_A;s__Methanobrevibacter_A smithii_A; 367;microbe	Methanobrevibacter_A	Methanobrevibacter_A smithii_A
k2_0014020	visit	C2_C6__CLRdiff	0.916456	3.0024e-05	1	140988	0.00267716	d__Bacteria;p__Proteobacteria;c__Gammaproteobacteria;o__Enterobacterales;f__Enterobacteriaceae;g__Escherichia;s__Escherichia flexneri; 14020;microbe	Escherichia	Escherichia flexneri
k2_0045613	visit	C2_C6__CLRdiff	1.47526	3.1813e-06	0.984704	73650.9	0.0013549	d__Bacteria;p__Proteobacteria;c__Gammaproteobacteria;o__Enterobacterales;f__Enterobacteriaceae;g__Klebsiella;s__Klebsiella pneumoniae; 45613;microbe	Klebsiella	Klebsiella pneumoniae
k2_0055247	visit	C2_C6__CLRdiff	0.825034	0.000597157	0.998088	178275	0.00346317	d__Bacteria;p__Proteobacteria;c__Gammaproteobacteria;o__Enterobacterales;f__Enterobacteriaceae;g__Escherichia;s__Escherichia coli; 55247;microbe	Escherichia	Escherichia coli
k2_0063285	visit	C2_C6__CLRdiff	0.936752	1.34014e-05	0.998088	78742.2	0.00150262	d__Bacteria;p__Proteobacteria;c__Gammaproteobacteria;o__Enterobacterales;f__Enterobacteriaceae;g__Escherichia;s__Escherichia dysenteriae; 63285;microbe	Escherichia	Escherichia dysenteriae
k2_0068795	visit	C2_C6__CLRdiff	0.89793	5.69163e-05	1	176743	0.00314589	d__Bacteria;p__Proteobacteria;c__Gammaproteobacteria;o__Enterobacterales;f__Enterobacteriaceae;g__Escherichia;s__Escherichia coli_D; 68795;microbe	Escherichia	Escherichia coli_D
k2_0069794	visit	C2_C6__CLRdiff	0.520144	0.694947	0.973231	31356.1	0.00063111	d__Bacteria;p__Firmicutes;c__Bacilli;o__Lactobacillales;f__Enterococcaceae;g__Enterococcus_B;s__Enterococcus_B faecium; 69794;microbe	Enterococcus_B	Enterococcus_B faecium
k2_0085004	visit	C2_C6__CLRdiff	1.37192	4.7931e-05	0.904398	73251.6	0.00143086	d__Bacteria;p__Proteobacteria;c__Gammaproteobacteria;o__Enterobacterales;f__Enterobacteriaceae;g__Klebsiella;s__Klebsiella variicola; 85004;microbe	Klebsiella	Klebsiella variicola
k2_0088432	visit	C2_C6__CLRdiff	2.71847	0.0397744	1	97746.9	0.00203909	d__Bacteria;p__Firmicutes;c__Bacilli;o__Lactobacillales;f__Lactobacillaceae;g__Lactobacillus_C;s__Lactobacillus_C rhamnosus; 88432;microbe	Lactobacillus_C	Lactobacillus_C rhamnosus
k2_0089673	visit	C2_C6__CLRdiff	2.49792	0.0346559	1	164607	0.00349609	d__Bacteria;p__Firmicutes;c__Bacilli;o__Lactobacillales;f__Lactobacillaceae;g__Lactobacillus_C;s__Lactobacillus_C paracasei; 89673;microbe	Lactobacillus_C	Lactobacillus_C paracasei
k2_0090243	visit	C2_C6__CLRdiff	0.300935	0.0942708	0.998088	43173	0.000803523	d__Bacteria;p__Bacteroidota;c__Bacteroidia;o__Bacteroidales;f__Bacteroidaceae;g__Bacteroides;s__Bacteroides fragilis; 90243;microbe	Bacteroides	Bacteroides fragilis
k2_0090666	visit	C2_C6__CLRdiff	-4.10951	1.20818e-17	1	916461	0.0167759	d__Bacteria;p__Actinobacteriota;c__Actinobacteria;o__Actinomycetales;f__Bifidobacteriaceae;g__Bifidobacterium;s__Bifidobacterium longum; 90666;microbe	Bifidobacterium	Bifidobacterium longum
k2_0091548	visit	C2_C6__CLRdiff	-3.86941	1.02654e-15	1	33982.6	0.000635584	d__Bacteria;p__Actinobacteriota;c__Actinobacteria;o__Actinomycetales;f__Bifidobacteriaceae;g__Bifidobacterium;s__Bifidobacterium breve; 91548;microbe	Bifidobacterium	Bifidobacterium breve
k2_0094903	visit	C2_C6__CLRdiff	0.893777	1.13074e-05	0.992352	6276.58	0.00012093	d__Bacteria;p__Proteobacteria;c__Gammaproteobacteria;o__Enterobacterales;f__Enterobacteriaceae;g__Escherichia;s__Escherichia albertii; 94903;microbe	Escherichia	Escherichia albertii
k2_0095552	visit	C2_C6__CLRdiff	1.33053	0.190309	1	353294	0.00726666	d__Bacteria;p__Firmicutes;c__Bacilli;o__Lactobacillales;f__Streptococcaceae;g__Streptococcus;s__Streptococcus thermophilus; 95552;microbe	Streptococcus	Streptococcus thermophilus
k2_0096495	visit	C2_C6__CLRdiff	-2.10988	2.31163e-05	1	289250	0.00603818	d__Bacteria;p__Verrucomicrobiota;c__Verrucomicrobiae;o__Verrucomicrobiales;f__Akkermansiaceae;g__Akkermansia;s__Akkermansia muciniphila; 96495;microbe	Akkermansia	Akkermansia muciniphila
k2_0096907	visit	C2_C6__CLRdiff	0.340469	0.0294887	1	46732.7	0.000949424	d__Bacteria;p__Firmicutes;c__Bacilli;o__Lactobacillales;f__Streptococcaceae;g__Streptococcus;s__Streptococcus salivarius; 96907;microbe	Streptococcus	Streptococcus salivarius
k2_0097079	visit	C2_C6__CLRdiff	-3.34837	6.57606e-11	1	337170	0.00609353	d__Bacteria;p__Actinobacteriota;c__Actinobacteria;o__Actinomycetales;f__Bifidobacteriaceae;g__Bifidobacterium;s__Bifidobacterium bifidum; 97079;microbe	Bifidobacterium	Bifidobacterium bifidum
k2_0097547	visit	C2_C6__CLRdiff	0.937419	7.64885e-06	1	31004.7	0.000593143	d__Bacteria;p__Proteobacteria;c__Gammaproteobacteria;o__Enterobacterales;f__Enterobacteriaceae;g__Escherichia;s__Escherichia coli_C; 97547;microbe	Escherichia	Escherichia coli_C
k2_0097629	visit	C2_C6__CLRdiff	0.558859	0.215531	1	21717.4	0.000467643	d__Bacteria;p__Actinobacteriota;c__Actinobacteria;o__Propionibacteriales;f__Propionibacteriaceae;g__Propionibacterium;s__Propionibacterium freudenreichii; 97629;microbe	Propionibacterium	Propionibacterium freudenreichii
k2_0097831	visit	C2_C6__CLRdiff	0.905722	0.0442932	0.984704	7514.64	0.000153148	d__Bacteria;p__Firmicutes;c__Bacilli;o__Lactobacillales;f__Lactobacillaceae;g__Lactobacillus_D;s__Lactobacillus_D sakei; 97831;microbe	Lactobacillus_D	Lactobacillus_D sakei
k2_0098104	visit	C2_C6__CLRdiff	1.07506	4.65723e-07	0.982792	7163.1	0.000136994	d__Bacteria;p__Proteobacteria;c__Gammaproteobacteria;o__Enterobacterales;f__Enterobacteriaceae;g__Escherichia;s__Escherichia marmotae; 98104;microbe	Escherichia	Escherichia marmotae
k2_0098409	visit	C2_C6__CLRdiff	0.457499	0.0213483	1	55882.1	0.00110225	d__Bacteria;p__Bacteroidota;c__Bacteroidia;o__Bacteroidales;f__Tannerellaceae;g__Parabacteroides;s__Parabacteroides distasonis; 98409;microbe	Parabacteroides	Parabacteroides distasonis
k2_0098969	visit	C2_C6__CLRdiff	1.21867	2.2322e-09	0.99044	1991.63	4.03801e-05	d__Bacteria;p__Firmicutes;c__Bacilli;o__Lactobacillales;f__Streptococcaceae;g__Streptococcus;s__Streptococcus sanguinis; 98969;microbe	Streptococcus	Streptococcus sanguinis
k2_0099508	visit	C2_C6__CLRdiff	-4.1764	3.16765e-16	1	926790	0.0181756	d__Bacteria;p__Actinobacteriota;c__Actinobacteria;o__Actinomycetales;f__Bifidobacteriaceae;g__Bifidobacterium;s__Bifidobacterium adolescentis; 99508;microbe	Bifidobacterium	Bifidobacterium adolescentis
k2_0100178	visit	C2_C6__CLRdiff	0.744427	0.0113319	1	444253	0.00841591	d__Bacteria;p__Bacteroidota;c__Bacteroidia;o__Bacteroidales;f__Bacteroidaceae;g__Bacteroides;s__Bacteroides uniformis;100178;microbe	Bacteroides	Bacteroides uniformis
k2_0100987	visit	C2_C6__CLRdiff	1.29767	1.40115e-05	1	221442	0.00452177	d__Bacteria;p__Bacteroidota;c__Bacteroidia;o__Bacteroidales;f__Bacteroidaceae;g__Bacteroides;s__Bacteroides ovatus;100987;microbe	Bacteroides	Bacteroides ovatus
k2_0101297	visit	C2_C6__CLRdiff	0.935344	0.00142014	1	245031	0.00492236	d__Bacteria;p__Bacteroidota;c__Bacteroidia;o__Bacteroidales;f__Bacteroidaceae;g__Bacteroides_B;s__Bacteroides_B vulgatus;101297;microbe	Bacteroides_B	Bacteroides_B vulgatus
k2_0102782	visit	C2_C6__CLRdiff	-3.89257	5.67243e-17	1	119483	0.00219849	d__Bacteria;p__Actinobacteriota;c__Actinobacteria;o__Actinomycetales;f__Bifidobacteriaceae;g__Bifidobacterium;s__Bifidobacterium infantis;102782;microbe	Bifidobacterium	Bifidobacterium infantis
k2_0102924	visit	C2_C6__CLRdiff	1.17325	4.46942e-08	1	453435	0.00841409	d__Bacteria;p__Firmicutes_A;c__Clostridia;o__Lachnospirales;f__Lachnospiraceae;g__Faecalicatena;s__Faecalicatena gnavus;102924;microbe	Faecalicatena	Faecalicatena gnavus
k2_0103041	visit	C2_C6__CLRdiff	0.648486	0.00207091	1	36262.8	0.000727674	d__Bacteria;p__Firmicutes;c__Bacilli;o__Lactobacillales;f__Streptococcaceae;g__Streptococcus;s__Streptococcus sp001556435;103041;microbe	Streptococcus	Streptococcus sp001556435
k2_0103063	visit	C2_C6__CLRdiff	0.968699	3.10177e-05	0.984704	9883.15	0.000188313	d__Bacteria;p__Proteobacteria;c__Gammaproteobacteria;o__Enterobacterales;f__Enterobacteriaceae;g__Escherichia;s__Escherichia sp000208585;103063;microbe	Escherichia	Escherichia sp000208585
k2_0103131	visit	C2_C6__CLRdiff	0.957496	4.1732e-08	1	19230.3	0.000391099	d__Bacteria;p__Firmicutes;c__Bacilli;o__Lactobacillales;f__Streptococcaceae;g__Streptococcus;s__Streptococcus parasanguinis_B;103131;microbe	Streptococcus	Streptococcus parasanguinis_B
k2_0103312	visit	C2_C6__CLRdiff	0.945618	0.000309236	1	91883.8	0.00171005	d__Bacteria;p__Bacteroidota;c__Bacteroidia;o__Bacteroidales;f__Bacteroidaceae;g__Bacteroides;s__Bacteroides thetaiotaomicron;103312;microbe	Bacteroides	Bacteroides thetaiotaomicron
k2_0103359	visit	C2_C6__CLRdiff	-0.958507	0.000108774	0.965583	2629.9	5.39312e-05	d__Bacteria;p__Actinobacteriota;c__Actinobacteria;o__Actinomycetales;f__Actinomycetaceae;g__Actinomyces;s__Actinomyces naeslundii;103359;microbe	Actinomyces	Actinomyces naeslundii
k2_0103511	visit	C2_C6__CLRdiff	-3.47855	2.03217e-15	0.994264	5764.75	0.000112276	d__Bacteria;p__Actinobacteriota;c__Actinobacteria;o__Actinomycetales;f__Bifidobacteriaceae;g__Bifidobacterium;s__Bifidobacterium sp002451435;103511;microbe	Bifidobacterium	Bifidobacterium sp002451435
k2_0103776	visit	C2_C6__CLRdiff	1.15178	1.0124e-09	1	45654.6	0.000976472	d__Bacteria;p__Firmicutes_A;c__Clostridia;o__Lachnospirales;f__Lachnospiraceae;g__Clostridium_M;s__Clostridium_M clostridioforme;103776;microbe	Clostridium_M	Clostridium_M clostridioforme
k2_0104889	visit	C2_C6__CLRdiff	-2.97496	3.12475e-10	1	270504	0.00548983	d__Bacteria;p__Actinobacteriota;c__Actinobacteria;o__Actinomycetales;f__Bifidobacteriaceae;g__Bifidobacterium;s__Bifidobacterium pseudocatenulatum;104889;microbe	Bifidobacterium	Bifidobacterium pseudocatenulatum
k2_0105537	visit	C2_C6__CLRdiff	1.12026	0.000988042	1	237887	0.00472697	d__Bacteria;p__Bacteroidota;c__Bacteroidia;o__Bacteroidales;f__Bacteroidaceae;g__Bacteroides_B;s__Bacteroides_B dorei;105537;microbe	Bacteroides_B	Bacteroides_B dorei
k2_0105664	visit	C2_C6__CLRdiff	1.25424	2.11927e-09	1	178550	0.00364503	d__Bacteria;p__Firmicutes;c__Bacilli;o__Erysipelotrichales;f__Erysipelotrichaceae;g__Absiella;s__Absiella innocuum;105664;microbe	Absiella	Absiella innocuum
k2_0106144	visit	C2_C6__CLRdiff	-0.323152	0.758768	1	762832	0.0155707	d__Bacteria;p__Firmicutes_A;c__Clostridia;o__Lachnospirales;f__Lachnospiraceae;g__Agathobacter;s__Agathobacter rectale;106144;microbe	Agathobacter	Agathobacter rectale
k2_0106258	visit	C2_C6__CLRdiff	1.37335	1.57566e-06	1	132785	0.00262364	d__Bacteria;p__Bacteroidota;c__Bacteroidia;o__Bacteroidales;f__Bacteroidaceae;g__Bacteroides;s__Bacteroides xylanisolvens;106258;microbe	Bacteroides	Bacteroides xylanisolvens
k2_0106447	visit	C2_C6__CLRdiff	1.0458	1.71237e-08	1	121364	0.00237381	d__Bacteria;p__Firmicutes_A;c__Clostridia;o__Lachnospirales;f__Lachnospiraceae;g__Eisenbergiella;s__Eisenbergiella tayi;106447;microbe	Eisenbergiella	Eisenbergiella tayi
k2_0106961	visit	C2_C6__CLRdiff	1.60096	2.01932e-14	1	129317	0.00249708	d__Bacteria;p__Firmicutes_A;c__Clostridia;o__Lachnospirales;f__Lachnospiraceae;g__Clostridium_M;s__Clostridium_M bolteae;106961;microbe	Clostridium_M	Clostridium_M bolteae
k2_0107106	visit	C2_C6__CLRdiff	0.519585	0.0131679	1	9572.42	0.000192699	d__Bacteria;p__Bacteroidota;c__Bacteroidia;o__Bacteroidales;f__Marinifilaceae;g__Odoribacter;s__Odoribacter splanchnicus;107106;microbe	Odoribacter	Odoribacter splanchnicus
k2_0107123	visit	C2_C6__CLRdiff	-1.0256	5.20099e-06	1	83514.6	0.00171732	d__Bacteria;p__Firmicutes_A;c__Clostridia;o__Oscillospirales;f__Ruminococcaceae;g__Ruminococcus_D;s__Ruminococcus_D bicirculans;107123;microbe	Ruminococcus_D	Ruminococcus_D bicirculans
k2_0107266	visit	C2_C6__CLRdiff	-1.21765	0.107679	0.975143	228975	0.00443473	d__Bacteria;p__Verrucomicrobiota;c__Verrucomicrobiae;o__Verrucomicrobiales;f__Akkermansiaceae;g__Akkermansia;s__Akkermansia muciniphila_B;107266;microbe	Akkermansia	Akkermansia muciniphila_B
k2_0107458	visit	C2_C6__CLRdiff	-0.179102	0.954184	1	452254	0.0091899	d__Bacteria;p__Firmicutes_A;c__Clostridia;o__Lachnospirales;f__Lachnospiraceae;g__Anaerostipes;s__Anaerostipes hadrus;107458;microbe	Anaerostipes	Anaerostipes hadrus
k2_0107751	visit	C2_C6__CLRdiff	-0.987002	0.00254322	1	1.20517e+06	0.0256261	d__Bacteria;p__Firmicutes_A;c__Clostridia;o__Oscillospirales;f__Acutalibacteraceae;g__Ruminococcus_E;s__Ruminococcus_E bromii_B;107751;microbe	Ruminococcus_E	Ruminococcus_E bromii_B
k2_0109259	visit	C2_C6__CLRdiff	-3.11472	6.22211e-13	1	19442.3	0.000412633	d__Bacteria;p__Actinobacteriota;c__Actinobacteria;o__Actinomycetales;f__Bifidobacteriaceae;g__Bifidobacterium;s__Bifidobacterium dentium;109259;microbe	Bifidobacterium	Bifidobacterium dentium
k2_0109490	visit	C2_C6__CLRdiff	0.727278	3.03971e-05	1	14408.8	0.000296957	d__Bacteria;p__Firmicutes;c__Bacilli;o__Lactobacillales;f__Streptococcaceae;g__Streptococcus;s__Streptococcus parasanguinis;109490;microbe	Streptococcus	Streptococcus parasanguinis
k2_0109503	visit	C2_C6__CLRdiff	-0.478075	0.00241182	1	39538.8	0.000750437	d__Bacteria;p__Firmicutes_A;c__Clostridia;o__Lachnospirales;f__Lachnospiraceae;g__Coprococcus;s__Coprococcus eutactus_A;109503;microbe	Coprococcus	Coprococcus eutactus_A
k2_0109898	visit	C2_C6__CLRdiff	-0.00901846	0.758666	1	681311	0.013479	d__Bacteria;p__Firmicutes_A;c__Clostridia;o__Lachnospirales;f__Lachnospiraceae;g__Dorea;s__Dorea longicatena;109898;microbe	Dorea	Dorea longicatena
k2_0110317	visit	C2_C6__CLRdiff	1.21948	3.98447e-10	1	23217.1	0.000431251	d__Bacteria;p__Firmicutes_A;c__Clostridia;o__Lachnospirales;f__Lachnospiraceae;g__Clostridium_Q;s__Clostridium_Q symbiosum;110317;microbe	Clostridium_Q	Clostridium_Q symbiosum
k2_0110400	visit	C2_C6__CLRdiff	0.828878	7.77343e-08	1	4.12147e+06	0.0817087	d__Bacteria;p__Firmicutes_A;c__Clostridia;o__Lachnospirales;f__Lachnospiraceae;g__Blautia_A;s__Blautia_A wexlerae;110400;microbe	Blautia_A	Blautia_A wexlerae
k2_0110688	visit	C2_C6__CLRdiff	0.863475	0.000125315	0.992352	11966	0.000228701	d__Bacteria;p__Proteobacteria;c__Gammaproteobacteria;o__Enterobacterales;f__Enterobacteriaceae;g__Escherichia;s__Escherichia fergusonii;110688;microbe	Escherichia	Escherichia fergusonii
k2_0110734	visit	C2_C6__CLRdiff	-1.13387	4.54729e-06	0.994264	4072.04	8.11018e-05	d__Bacteria;p__Actinobacteriota;c__Actinobacteria;o__Actinomycetales;f__Actinomycetaceae;g__Actinomyces;s__Actinomyces viscosus;110734;microbe	Actinomyces	Actinomyces viscosus
k2_0110826	visit	C2_C6__CLRdiff	-3.33928	2.27613e-15	0.99044	5415.1	0.000106365	d__Bacteria;p__Actinobacteriota;c__Actinobacteria;o__Actinomycetales;f__Bifidobacteriaceae;g__Bifidobacterium;s__Bifidobacterium thermacidophilum;110826;microbe	Bifidobacterium	Bifidobacterium thermacidophilum
k2_0111080	visit	C2_C6__CLRdiff	1.2574	2.25558e-11	1	37204.1	0.000770634	d__Bacteria;p__Firmicutes_A;c__Clostridia;o__Oscillospirales;f__Oscillospiraceae;g__Flavonifractor;s__Flavonifractor plautii;111080;microbe	Flavonifractor	Flavonifractor plautii
k2_0111223	visit	C2_C6__CLRdiff	-0.0434312	0.989373	1	2966.2	6.30323e-05	d__Bacteria;p__Firmicutes_A;c__Clostridia;o__Lachnospirales;f__Lachnospiraceae;g__Lachnospira;s__Lachnospira rogosae;111223;microbe	Lachnospira	Lachnospira rogosae
k2_0111290	visit	C2_C6__CLRdiff	-0.148544	0.343532	1	6581.61	0.000141959	d__Bacteria;p__Firmicutes_A;c__Clostridia;o__Lachnospirales;f__Lachnospiraceae;g__Lachnospira;s__Lachnospira eligens_B;111290;microbe	Lachnospira	Lachnospira eligens_B
k2_0111467	visit	C2_C6__CLRdiff	-0.974957	0.00172717	0.996176	18903.7	0.000366485	d__Bacteria;p__Bacteroidota;c__Bacteroidia;o__Bacteroidales;f__Barnesiellaceae;g__Barnesiella;s__Barnesiella intestinihominis;111467;microbe	Barnesiella	Barnesiella intestinihominis
k2_0112262	visit	C2_C6__CLRdiff	0.897706	7.22148e-07	1	249262	0.00508528	d__Bacteria;p__Firmicutes_A;c__Clostridia;o__Oscillospirales;f__Ruminococcaceae;g__Ruthenibacterium;s__Ruthenibacterium lactatiformans;112262;microbe	Ruthenibacterium	Ruthenibacterium lactatiformans
k2_0112341	visit	C2_C6__CLRdiff	0.285333	0.000369162	1	1.30374e+06	0.0257087	d__Bacteria;p__Firmicutes_A;c__Clostridia;o__Oscillospirales;f__Ruminococcaceae;g__Faecalibacterium;s__Faecalibacterium prausnitzii_C;112341;microbe	Faecalibacterium	Faecalibacterium prausnitzii_C
k2_0112766	visit	C2_C6__CLRdiff	1.08433	2.4408e-07	1	156863	0.0029907	d__Bacteria;p__Firmicutes_A;c__Clostridia;o__Lachnospirales;f__Lachnospiraceae;g__Faecalicatena;s__Faecalicatena torques;112766;microbe	Faecalicatena	Faecalicatena torques
k2_0113768	visit	C2_C6__CLRdiff	0.216798	0.794562	1	65009.6	0.00136796	d__Bacteria;p__Firmicutes_A;c__Clostridia;o__Oscillospirales;f__Ruminococcaceae;g__Ruminiclostridium_E;s__Ruminiclostridium_E siraeum;113768;microbe	Ruminiclostridium_E	Ruminiclostridium_E siraeum
k2_0113971	visit	C2_C6__CLRdiff	-0.0526328	0.387624	1	10906	0.000235269	d__Bacteria;p__Firmicutes_A;c__Clostridia;o__Peptostreptococcales;f__Peptostreptococcaceae;g__Intestinibacter;s__Intestinibacter bartlettii;113971;microbe	Intestinibacter	Intestinibacter bartlettii
k2_0114644	visit	C2_C6__CLRdiff	-2.03065	4.80078e-05	0.998088	48617.8	0.00101522	d__Bacteria;p__Verrucomicrobiota;c__Verrucomicrobiae;o__Verrucomicrobiales;f__Akkermansiaceae;g__Akkermansia;s__Akkermansia muciniphila_A;114644;microbe	Akkermansia	Akkermansia muciniphila_A
k2_0114694	visit	C2_C6__CLRdiff	-0.276517	0.425612	1	1.12786e+06	0.02256	d__Bacteria;p__Firmicutes_A;c__Clostridia;o__Lachnospirales;f__Lachnospiraceae;g__Fusicatenibacter;s__Fusicatenibacter saccharivorans;114694;microbe	Fusicatenibacter	Fusicatenibacter saccharivorans
k2_0115479	visit	C2_C6__CLRdiff	0.24047	0.00207091	1	115997	0.00236499	d__Bacteria;p__Firmicutes_A;c__Clostridia;o__Lachnospirales;f__Lachnospiraceae;g__Roseburia;s__Roseburia inulinivorans;115479;microbe	Roseburia	Roseburia inulinivorans
k2_0115530	visit	C2_C6__CLRdiff	-0.631785	0.274911	1	34857.5	0.000731383	d__Bacteria;p__Firmicutes;c__Bacilli;o__Erysipelotrichales;f__Erysipelatoclostridiaceae;g__Erysipelatoclostridium;s__Erysipelatoclostridium sp000752095;115530;microbe	Erysipelatoclostridium	Erysipelatoclostridium sp000752095
k2_0115576	visit	C2_C6__CLRdiff	0.331454	0.0462025	1	420274	0.00865984	d__Bacteria;p__Firmicutes_A;c__Clostridia;o__Lachnospirales;f__Lachnospiraceae;g__Coprococcus_B;s__Coprococcus_B comes;115576;microbe	Coprococcus_B	Coprococcus_B comes
k2_0115795	visit	C2_C6__CLRdiff	-0.0361883	0.798665	1	1.10056e+06	0.0226006	d__Bacteria;p__Firmicutes_A;c__Clostridia;o__Lachnospirales;f__Lachnospiraceae;g__Blautia_A;s__Blautia_A massiliensis;115795;microbe	Blautia_A	Blautia_A massiliensis
k2_0115854	visit	C2_C6__CLRdiff	1.01786	1.35807e-08	1	14981.1	0.000292691	d__Bacteria;p__Firmicutes_A;c__Clostridia;o__Lachnospirales;f__Lachnospiraceae;g__Hungatella;s__Hungatella effluvii;115854;microbe	Hungatella	Hungatella effluvii
k2_0115924	visit	C2_C6__CLRdiff	1.18983	3.07668e-06	1	27742	0.000549943	d__Bacteria;p__Firmicutes;c__Bacilli;o__Erysipelotrichales;f__Erysipelatoclostridiaceae;g__Erysipelatoclostridium;s__Erysipelatoclostridium ramosum;115924;microbe	Erysipelatoclostridium	Erysipelatoclostridium ramosum
k2_0115965	visit	C2_C6__CLRdiff	2.46446	0.136592	0.969407	4489.68	9.37185e-05	d__Bacteria;p__Firmicutes;c__Bacilli;o__Lactobacillales;f__Lactobacillaceae;g__Lactobacillus_C;s__Lactobacillus_C casei;115965;microbe	Lactobacillus_C	Lactobacillus_C casei
k2_0116094	visit	C2_C6__CLRdiff	0.624483	0.000383494	1	48759.4	0.000969708	d__Bacteria;p__Bacteroidota;c__Bacteroidia;o__Bacteroidales;f__Bacteroidaceae;g__Bacteroides;s__Bacteroides stercoris;116094;microbe	Bacteroides	Bacteroides stercoris
k2_0116190	visit	C2_C6__CLRdiff	0.981575	0.000141341	1	28212.7	0.000599883	d__Bacteria;p__Bacteroidota;c__Bacteroidia;o__Bacteroidales;f__Bacteroidaceae;g__Bacteroides;s__Bacteroides faecis;116190;microbe	Bacteroides	Bacteroides faecis
k2_0116891	visit	C2_C6__CLRdiff	0.746411	7.86072e-09	1	14474	0.000292795	d__Bacteria;p__Firmicutes_A;c__Clostridia;o__Oscillospirales;f__Ruminococcaceae;g__Anaerotruncus;s__Anaerotruncus colihominis;116891;microbe	Anaerotruncus	Anaerotruncus colihominis
k2_0117127	visit	C2_C6__CLRdiff	-0.529144	0.263289	0.998088	37016.4	0.000749831	d__Bacteria;p__Bacteroidota;c__Bacteroidia;o__Bacteroidales;f__Rikenellaceae;g__Tidjanibacter;s__Tidjanibacter inops;117127;microbe	Tidjanibacter	Tidjanibacter inops
k2_0117272	visit	C2_C6__CLRdiff	-0.126013	0.793217	1	246070	0.00505295	d__Bacteria;p__Firmicutes_A;c__Clostridia;o__Lachnospirales;f__Lachnospiraceae;g__Dorea;s__Dorea formicigenerans;117272;microbe	Dorea	Dorea formicigenerans
k2_0117348	visit	C2_C6__CLRdiff	0.452339	0.00884071	1	817945	0.0167564	d__Bacteria;p__Firmicutes_A;c__Clostridia;o__Oscillospirales;f__Ruminococcaceae;g__Faecalibacterium;s__Faecalibacterium prausnitzii_D;117348;microbe	Faecalibacterium	Faecalibacterium prausnitzii_D
k2_0117432	visit	C2_C6__CLRdiff	0.682698	0.000264787	0.998088	7514.86	0.000136088	d__Bacteria;p__Bacteroidota;c__Bacteroidia;o__Bacteroidales;f__Bacteroidaceae;g__Bacteroides_A;s__Bacteroides_A coprophilus;117432;microbe	Bacteroides_A	Bacteroides_A coprophilus
k2_0117523	visit	C2_C6__CLRdiff	0.236489	0.0631201	1	363516	0.00739716	d__Bacteria;p__Firmicutes_A;c__Clostridia;o__Oscillospirales;f__Ruminococcaceae;g__Faecalibacterium;s__Faecalibacterium prausnitzii_K;117523;microbe	Faecalibacterium	Faecalibacterium prausnitzii_K
k2_0117644	visit	C2_C6__CLRdiff	0.582374	0.0277437	0.988528	8286.16	0.000177081	d__Bacteria;p__Bacteroidota;c__Bacteroidia;o__Bacteroidales;f__Bacteroidaceae;g__Prevotella;s__Prevotella sp002251385;117644;microbe	Prevotella	Prevotella sp002251385
k2_0117681	visit	C2_C6__CLRdiff	-3.04975	5.5679e-09	0.978967	42536.7	0.000870909	d__Bacteria;p__Actinobacteriota;c__Actinobacteria;o__Actinomycetales;f__Bifidobacteriaceae;g__Bifidobacterium;s__Bifidobacterium gallinarum;117681;microbe	Bifidobacterium	Bifidobacterium gallinarum
k2_0117725	visit	C2_C6__CLRdiff	0.389072	0.00145116	1	128477	0.00276384	d__Bacteria;p__Firmicutes_A;c__Clostridia;o__Lachnospirales;f__Lachnospiraceae;g__Roseburia;s__Roseburia intestinalis;117725;microbe	Roseburia	Roseburia intestinalis
k2_0117850	visit	C2_C6__CLRdiff	-0.104634	0.964269	1	420169	0.00872516	d__Bacteria;p__Firmicutes_A;c__Clostridia;o__Lachnospirales;f__Lachnospiraceae;g__Faecalicatena;s__Faecalicatena faecis;117850;microbe	Faecalicatena	Faecalicatena faecis
k2_0117955	visit	C2_C6__CLRdiff	2.59728	0.0321784	0.965583	4306.4	9.04294e-05	d__Bacteria;p__Firmicutes;c__Bacilli;o__Lactobacillales;f__Lactobacillaceae;g__Lactobacillus_C;s__Lactobacillus_C zeae;117955;microbe	Lactobacillus_C	Lactobacillus_C zeae
k2_0118004	visit	C2_C6__CLRdiff	0.793751	0.000775921	0.992352	7561.53	0.00015061	d__Bacteria;p__Bacteroidota;c__Bacteroidia;o__Bacteroidales;f__Bacteroidaceae;g__Bacteroides;s__Bacteroides clarus;118004;microbe	Bacteroides	Bacteroides clarus
k2_0118018	visit	C2_C6__CLRdiff	0.674132	0.00770494	1	16183.5	0.000329886	d__Bacteria;p__Firmicutes;c__Bacilli;o__Lactobacillales;f__Streptococcaceae;g__Streptococcus;s__Streptococcus vestibularis;118018;microbe	Streptococcus	Streptococcus vestibularis
k2_0118060	visit	C2_C6__CLRdiff	-1.04309	2.76051e-06	1	84970.5	0.0016464	d__Bacteria;p__Firmicutes_A;c__Clostridia;o__Christensenellales;f__CAG-74;g__UBA11524;s__UBA11524 sp000437595;118060;microbe	UBA11524	UBA11524 sp000437595
k2_0118343	visit	C2_C6__CLRdiff	-0.00471543	0.923943	1	140552	0.00284135	d__Bacteria;p__Firmicutes_C;c__Negativicutes;o__Veillonellales;f__Dialisteraceae;g__Dialister;s__Dialister invisus;118343;microbe	Dialister	Dialister invisus
k2_0118555	visit	C2_C6__CLRdiff	-0.284492	0.685388	1	424618	0.00889867	d__Bacteria;p__Firmicutes_A;c__Clostridia;o__Lachnospirales;f__Lachnospiraceae;g__Eubacterium_E;s__Eubacterium_E hallii;118555;microbe	Eubacterium_E	Eubacterium_E hallii
k2_0118577	visit	C2_C6__CLRdiff	0.357837	0.000756145	1	2718.91	5.65903e-05	d__Bacteria;p__Firmicutes_A;c__Clostridia;o__Oscillospirales;f__Oscillospiraceae;g__CAG-110;s__CAG-110 sp002493965;118577;microbe	CAG-110	CAG-110 sp002493965
k2_0118740	visit	C2_C6__CLRdiff	-0.705187	0.00858714	1	16443.6	0.000349661	d__Bacteria;p__Firmicutes_A;c__Clostridia;o__Lachnospirales;f__Lachnospiraceae;g__CAG-127;s__CAG-127 sp900319515;118740;microbe	CAG-127	CAG-127 sp900319515
k2_0118927	visit	C2_C6__CLRdiff	-2.96589	4.45406e-16	1	368558	0.00633016	d__Bacteria;p__Actinobacteriota;c__Coriobacteriia;o__Coriobacteriales;f__Coriobacteriaceae;g__Collinsella;s__Collinsella sp002391315;118927;microbe	Collinsella	Collinsella sp002391315
k2_0118933	visit	C2_C6__CLRdiff	0.616399	0.000261958	1	489732	0.00998246	d__Bacteria;p__Firmicutes_A;c__Clostridia;o__Oscillospirales;f__Ruminococcaceae;g__Faecalibacterium;s__Faecalibacterium prausnitzii_G;118933;microbe	Faecalibacterium	Faecalibacterium prausnitzii_G
k2_0118997	visit	C2_C6__CLRdiff	0.814444	0.000106238	1	48543.1	0.000947311	d__Bacteria;p__Firmicutes_A;c__Clostridia;o__Oscillospirales;f__Oscillospiraceae;g__Oscillibacter;s__Oscillibacter sp900066435;118997;microbe	Oscillibacter	Oscillibacter sp900066435
k2_0119003	visit	C2_C6__CLRdiff	-3.73183	6.377e-14	1	128577	0.00247564	d__Bacteria;p__Actinobacteriota;c__Actinobacteria;o__Actinomycetales;f__Bifidobacteriaceae;g__Bifidobacterium;s__Bifidobacterium catenulatum;119003;microbe	Bifidobacterium	Bifidobacterium catenulatum
k2_0119074	visit	C2_C6__CLRdiff	0.330383	0.000266771	0.998088	2238.17	4.66638e-05	d__Bacteria;p__Firmicutes_A;c__Clostridia;o__Oscillospirales;f__Ruminococcaceae;g__UBA3818;s__UBA3818 sp002369315;119074;microbe	UBA3818	UBA3818 sp002369315
k2_0119345	visit	C2_C6__CLRdiff	0.22185	0.0331985	1	4488.81	9.77959e-05	d__Bacteria;p__Firmicutes_A;c__Clostridia;o__Lachnospirales;f__Lachnospiraceae;g__Butyrivibrio_A;s__Butyrivibrio_A crossotus;119345;microbe	Butyrivibrio_A	Butyrivibrio_A crossotus
k2_0119507	visit	C2_C6__CLRdiff	1.91166	1.61273e-11	1	1.25822e+06	0.0255975	d__Bacteria;p__Actinobacteriota;c__Coriobacteriia;o__Coriobacteriales;f__Eggerthellaceae;g__Eggerthella;s__Eggerthella lenta;119507;microbe	Eggerthella	Eggerthella lenta
k2_0119964	visit	C2_C6__CLRdiff	0.291747	0.0001163	1	12650.7	0.000255894	d__Bacteria;p__Firmicutes_A;c__Clostridia;o__Oscillospirales;f__Oscillospiraceae;g__Intestinimonas;s__Intestinimonas butyriciproducens;119964;microbe	Intestinimonas	Intestinimonas butyriciproducens
k2_0120064	visit	C2_C6__CLRdiff	1.0922	4.12543e-07	1	19616.1	0.000366258	d__Bacteria;p__Bacteroidota;c__Bacteroidia;o__Bacteroidales;f__Bacteroidaceae;g__Bacteroides;s__Bacteroides salyersiae;120064;microbe	Bacteroides	Bacteroides salyersiae
k2_0120099	visit	C2_C6__CLRdiff	0.321674	0.245732	0.988528	5133.31	0.000113582	d__Bacteria;p__Firmicutes_A;c__Clostridia;o__Clostridiales;f__Clostridiaceae;g__Clostridium;s__Clostridium saudiense;120099;microbe	Clostridium	Clostridium saudiense
k2_0120316	visit	C2_C6__CLRdiff	0.379948	8.61955e-07	1	2848.23	6.02579e-05	d__Bacteria;p__Firmicutes_A;c__Clostridia;o__Oscillospirales;f__Oscillospiraceae;g__Flavonifractor;s__Flavonifractor sp002161085;120316;microbe	Flavonifractor	Flavonifractor sp002161085
k2_0120498	visit	C2_C6__CLRdiff	0.979841	5.98154e-11	1	6958.13	0.000143922	d__Bacteria;p__Firmicutes_A;c__Clostridia;o__Lachnospirales;f__Lachnospiraceae;g__Clostridium_M;s__Clostridium_M citroniae;120498;microbe	Clostridium_M	Clostridium_M citroniae
k2_0120560	visit	C2_C6__CLRdiff	0.356309	0.00873406	1	71477.1	0.00142892	d__Bacteria;p__Firmicutes_A;c__Clostridia;o__Lachnospirales;f__Lachnospiraceae;g__Acetatifactor;s__Acetatifactor sp900066365;120560;microbe	Acetatifactor	Acetatifactor sp900066365
k2_0120600	visit	C2_C6__CLRdiff	-3.5403	2.27613e-15	0.998088	24343	0.000546288	d__Bacteria;p__Actinobacteriota;c__Actinobacteria;o__Actinomycetales;f__Bifidobacteriaceae;g__Bifidobacterium;s__Bifidobacterium angulatum;120600;microbe	Bifidobacterium	Bifidobacterium angulatum
k2_0120706	visit	C2_C6__CLRdiff	1.2324	3.51485e-06	1	113975	0.00217496	d__Bacteria;p__Firmicutes_A;c__Clostridia;o__Lachnospirales;f__Lachnospiraceae;g__Sellimonas;s__Sellimonas intestinalis;120706;microbe	Sellimonas	Sellimonas intestinalis
k2_0120758	visit	C2_C6__CLRdiff	0.424626	0.00785775	1	154064	0.00310727	d__Bacteria;p__Actinobacteriota;c__Coriobacteriia;o__Coriobacteriales;f__Coriobacteriaceae;g__Enorma;s__Enorma massiliensis;120758;microbe	Enorma	Enorma massiliensis
k2_0120866	visit	C2_C6__CLRdiff	-0.116822	0.820848	1	560472	0.0114403	d__Bacteria;p__Firmicutes_A;c__Clostridia;o__Lachnospirales;f__Lachnospiraceae;g__Blautia_A;s__Blautia_A obeum;120866;microbe	Blautia_A	Blautia_A obeum
k2_0121123	visit	C2_C6__CLRdiff	0.54825	1.53419e-06	1	6954.59	0.00014319	d__Bacteria;p__Firmicutes_A;c__Clostridia;o__Oscillospirales;f__Butyricicoccaceae;g__Butyricicoccus;s__Butyricicoccus pullicaecorum;121123;microbe	Butyricicoccus	Butyricicoccus pullicaecorum
k2_0121349	visit	C2_C6__CLRdiff	-2.97981	6.80245e-15	0.998088	5431.19	0.000102431	d__Bacteria;p__Actinobacteriota;c__Actinobacteria;o__Actinomycetales;f__Bifidobacteriaceae;g__Bifidobacterium;s__Bifidobacterium scardovii;121349;microbe	Bifidobacterium	Bifidobacterium scardovii
k2_0121533	visit	C2_C6__CLRdiff	0.350963	0.000424006	1	3755.83	7.89612e-05	d__Bacteria;p__Firmicutes;c__Bacilli;o__Erysipelotrichales;f__Erysipelatoclostridiaceae;g__Coprobacillus;s__Coprobacillus cateniformis;121533;microbe	Coprobacillus	Coprobacillus cateniformis
k2_0121879	visit	C2_C6__CLRdiff	0.541942	0.00907341	1	8830	0.000180093	d__Bacteria;p__Firmicutes;c__Bacilli;o__Lactobacillales;f__Streptococcaceae;g__Streptococcus;s__Streptococcus sp000187445;121879;microbe	Streptococcus	Streptococcus sp000187445
k2_0121905	visit	C2_C6__CLRdiff	0.555013	0.00434354	1	135846	0.00275487	d__Bacteria;p__Firmicutes_A;c__Clostridia;o__Lachnospirales;f__Lachnospiraceae;g__Acetatifactor;s__Acetatifactor sp900066565;121905;microbe	Acetatifactor	Acetatifactor sp900066565
k2_0121977	visit	C2_C6__CLRdiff	0.569377	0.000996969	1	132465	0.00261281	d__Bacteria;p__Firmicutes_A;c__Clostridia;o__Lachnospirales;f__Lachnospiraceae;g__CAG-56;s__CAG-56 sp900066615;121977;microbe	CAG-56	CAG-56 sp900066615
k2_0122352	visit	C2_C6__CLRdiff	0.911073	7.96099e-05	1	13393.8	0.000245084	d__Bacteria;p__Bacteroidota;c__Bacteroidia;o__Bacteroidales;f__Tannerellaceae;g__Parabacteroides;s__Parabacteroides johnsonii;122352;microbe	Parabacteroides	Parabacteroides johnsonii
k2_0122439	visit	C2_C6__CLRdiff	0.88807	0.00051479	1	3802.43	7.96627e-05	d__Bacteria;p__Firmicutes;c__Bacilli;o__Erysipelotrichales;f__Erysipelatoclostridiaceae;g__Erysipelatoclostridium;s__Erysipelatoclostridium spiroforme;122439;microbe	Erysipelatoclostridium	Erysipelatoclostridium spiroforme
k2_0122518	visit	C2_C6__CLRdiff	1.16513	1.6773e-07	0.998088	9835.84	0.000202471	d__Bacteria;p__Firmicutes;c__Bacilli;o__Erysipelotrichales;f__Erysipelatoclostridiaceae;g__Massiliomicrobiota;s__Massiliomicrobiota sp002160815;122518;microbe	Massiliomicrobiota	Massiliomicrobiota sp002160815
k2_0122650	visit	C2_C6__CLRdiff	-0.0552342	0.649237	1	26235.9	0.000584444	d__Bacteria;p__Firmicutes_A;c__Clostridia;o__Oscillospirales;f__Oscillospiraceae;g__ER4;s__ER4 sp900317525;122650;microbe	ER4	ER4 sp900317525
k2_0122688	visit	C2_C6__CLRdiff	0.731879	1.8075e-08	1	73101.6	0.00149552	d__Bacteria;p__Firmicutes_A;c__Clostridia;o__Lachnospirales;f__Lachnospiraceae;g__Tyzzerella;s__Tyzzerella nexilis;122688;microbe	Tyzzerella	Tyzzerella nexilis
k2_0122850	visit	C2_C6__CLRdiff	0.278603	0.105712	0.992352	23765.1	0.000509289	d__Bacteria;p__Bacteroidota;c__Bacteroidia;o__Bacteroidales;f__Bacteroidaceae;g__Prevotella;s__Prevotella sp900313215;122850;microbe	Prevotella	Prevotella sp900313215
k2_0122885	visit	C2_C6__CLRdiff	0.14887	0.0565557	1	121728	0.00252914	d__Bacteria;p__Firmicutes_A;c__Clostridia;o__Lachnospirales;f__Lachnospiraceae;g__Roseburia;s__Roseburia hominis;122885;microbe	Roseburia	Roseburia hominis
k2_0123164	visit	C2_C6__CLRdiff	0.23082	0.0934574	1	144509	0.00293825	d__Bacteria;p__Firmicutes_A;c__Clostridia;o__Oscillospirales;f__Ruminococcaceae;g__Faecalibacterium;s__Faecalibacterium prausnitzii_I;123164;microbe	Faecalibacterium	Faecalibacterium prausnitzii_I
k2_0123169	visit	C2_C6__CLRdiff	1.09079	3.002e-06	0.998088	4467.5	8.39958e-05	d__Bacteria;p__Bacteroidota;c__Bacteroidia;o__Bacteroidales;f__Bacteroidaceae;g__Bacteroides;s__Bacteroides nordii;123169;microbe	Bacteroides	Bacteroides nordii
k2_0123174	visit	C2_C6__CLRdiff	0.801843	6.40925e-09	1	165271	0.0035037	d__Bacteria;p__Firmicutes_A;c__Clostridia;o__Lachnospirales;f__Lachnospiraceae;g__Eisenbergiella;s__Eisenbergiella massiliensis;123174;microbe	Eisenbergiella	Eisenbergiella massiliensis
k2_0123201	visit	C2_C6__CLRdiff	0.750543	1.7148e-06	1	13995.5	0.000280769	d__Bacteria;p__Firmicutes_A;c__Clostridia;o__Lachnospirales;f__Lachnospiraceae;g__Anaerostipes;s__Anaerostipes caccae;123201;microbe	Anaerostipes	Anaerostipes caccae
k2_0123214	visit	C2_C6__CLRdiff	0.109177	0.0514213	1	55917.5	0.00113008	d__Bacteria;p__Bacteroidota;c__Bacteroidia;o__Bacteroidales;f__Rikenellaceae;g__Alistipes;s__Alistipes shahii;123214;microbe	Alistipes	Alistipes shahii
k2_0123237	visit	C2_C6__CLRdiff	0.129333	0.0187633	1	110374	0.00227675	d__Bacteria;p__Firmicutes_A;c__Clostridia;o__Lachnospirales;f__Lachnospiraceae;g__Eubacterium_E;s__Eubacterium_E hallii_A;123237;microbe	Eubacterium_E	Eubacterium_E hallii_A
k2_0123574	visit	C2_C6__CLRdiff	1.22577	3.49933e-06	1	10608.4	0.00021194	d__Bacteria;p__Bacteroidota;c__Bacteroidia;o__Bacteroidales;f__Bacteroidaceae;g__Bacteroides;s__Bacteroides sp900066265;123574;microbe	Bacteroides	Bacteroides sp900066265
k2_0123969	visit	C2_C6__CLRdiff	-0.597518	0.0402443	1	7101.17	0.000152885	d__Bacteria;p__Firmicutes_A;c__Clostridia;o__Oscillospirales;f__Acutalibacteraceae;g__Ruminococcus_E;s__Ruminococcus_E bromii_A;123969;microbe	Ruminococcus_E	Ruminococcus_E bromii_A
k2_0124036	visit	C2_C6__CLRdiff	-0.625973	0.000996547	1	24535.2	0.000495632	d__Bacteria;p__Firmicutes_A;c__Clostridia;o__Oscillospirales;f__Ruminococcaceae;g__Ruminococcus_C;s__Ruminococcus_C callidus;124036;microbe	Ruminococcus_C	Ruminococcus_C callidus
k2_0124046	visit	C2_C6__CLRdiff	0.297453	0.0170319	1	197784	0.00407617	d__Bacteria;p__Firmicutes_A;c__Clostridia;o__Oscillospirales;f__Ruminococcaceae;g__Faecalibacterium;s__Faecalibacterium prausnitzii_A;124046;microbe	Faecalibacterium	Faecalibacterium prausnitzii_A
k2_0124063	visit	C2_C6__CLRdiff	0.436633	4.73158e-05	1	21412.5	0.000455488	d__Bacteria;p__Firmicutes_A;c__Clostridia;o__Eubacteriales;f__Eubacteriaceae;g__Eubacterium;s__Eubacterium callanderi;124063;microbe	Eubacterium	Eubacterium callanderi
k2_0124084	visit	C2_C6__CLRdiff	0.94504	1.61646e-07	0.998088	14727	0.000302168	d__Bacteria;p__Firmicutes;c__Bacilli;o__Lactobacillales;f__Streptococcaceae;g__Streptococcus;s__Streptococcus parasanguinis_D;124084;microbe	Streptococcus	Streptococcus parasanguinis_D
k2_0124204	visit	C2_C6__CLRdiff	-0.128524	0.867834	1	5902.98	0.000109422	d__Bacteria;p__Firmicutes;c__Bacilli;o__Haloplasmatales;f__Turicibacteraceae;g__Turicibacter;s__Turicibacter sp001543345;124204;microbe	Turicibacter	Turicibacter sp001543345
k2_0124237	visit	C2_C6__CLRdiff	0.424343	0.000241545	1	173217	0.00364247	d__Bacteria;p__Firmicutes_A;c__Clostridia;o__Lachnospirales;f__Lachnospiraceae;g__Eisenbergiella;s__Eisenbergiella sp900066775;124237;microbe	Eisenbergiella	Eisenbergiella sp900066775
k2_0124765	visit	C2_C6__CLRdiff	0.673859	3.85342e-06	0.998088	15778.1	0.000322637	d__Bacteria;p__Firmicutes;c__Bacilli;o__Lactobacillales;f__Streptococcaceae;g__Streptococcus;s__Streptococcus sp001587175;124765;microbe	Streptococcus	Streptococcus sp001587175
k2_0124826	visit	C2_C6__CLRdiff	-0.0399817	0.867834	1	15347.9	0.00031995	d__Bacteria;p__Firmicutes_A;c__Clostridia;o__Oscillospirales;f__Acutalibacteraceae;g__GCA-900066995;s__GCA-900066995 sp900291955;124826;microbe	GCA-900066995	GCA-900066995 sp900291955
k2_0124841	visit	C2_C6__CLRdiff	0.999562	5.36707e-05	1	41626.1	0.000807238	d__Bacteria;p__Bacteroidota;c__Bacteroidia;o__Bacteroidales;f__Bacteroidaceae;g__Bacteroides_B;s__Bacteroides_B massiliensis;124841;microbe	Bacteroides_B	Bacteroides_B massiliensis
k2_0124967	visit	C2_C6__CLRdiff	-1.42189	1.14739e-07	0.969407	2250.41	4.52469e-05	d__Bacteria;p__Actinobacteriota;c__Actinobacteria;o__Actinomycetales;f__Actinomycetaceae;g__Actinomyces;s__Actinomyces oris_A;124967;microbe	Actinomyces	Actinomyces oris_A
k2_0124973	visit	C2_C6__CLRdiff	0.453176	0.00376672	1	12140.7	0.000245445	d__Bacteria;p__Firmicutes_C;c__Negativicutes;o__Acidaminococcales;f__Acidaminococcaceae;g__Phascolarctobacterium_A;s__Phascolarctobacterium_A succinatutens;124973;microbe	Phascolarctobacterium_A	Phascolarctobacterium_A succinatutens
k2_0125083	visit	C2_C6__CLRdiff	0.809806	3.04759e-07	1	12052.9	0.000266735	d__Bacteria;p__Firmicutes;c__Bacilli;o__Erysipelotrichales;f__Erysipelotrichaceae;g__Absiella;s__Absiella sp000163515;125083;microbe	Absiella	Absiella sp000163515
k2_0125291	visit	C2_C6__CLRdiff	-0.8345	0.000991326	1	238077	0.00504908	d__Bacteria;p__Firmicutes_A;c__Clostridia;o__Oscillospirales;f__Acutalibacteraceae;g__CAG-217;s__CAG-217 sp000436335;125291;microbe	CAG-217	CAG-217 sp000436335
k2_0125308	visit	C2_C6__CLRdiff	0.513211	0.000179118	1	26845.1	0.000495288	d__Bacteria;p__Firmicutes_A;c__Clostridia;o__Lachnospirales;f__Lachnospiraceae;g__Tyzzerella;s__Tyzzerella sp000411335;125308;microbe	Tyzzerella	Tyzzerella sp000411335
k2_0125314	visit	C2_C6__CLRdiff	0.354395	0.000303153	1	5851.75	0.000120983	d__Bacteria;p__Firmicutes_A;c__Clostridia;o__Lachnospirales;f__Lachnospiraceae;g__COE1;s__COE1 sp001916965;125314;microbe	COE1	COE1 sp001916965
k2_0125476	visit	C2_C6__CLRdiff	-0.508006	0.0633163	1	54909.4	0.00112687	d__Bacteria;p__Firmicutes_A;c__Clostridia;o__Oscillospirales;f__Acutalibacteraceae;g__Eubacterium_R;s__Eubacterium_R sp000436835;125476;microbe	Eubacterium_R	Eubacterium_R sp000436835
k2_0125602	visit	C2_C6__CLRdiff	0.362977	0.00732158	1	27992.5	0.000511297	d__Bacteria;p__Firmicutes_A;c__Clostridia;o__Lachnospirales;f__Lachnospiraceae;g__Blautia;s__Blautia hansenii;125602;microbe	Blautia	Blautia hansenii
k2_0125716	visit	C2_C6__CLRdiff	0.942183	0.000416959	1	81208.1	0.00156731	d__Bacteria;p__Bacteroidota;c__Bacteroidia;o__Bacteroidales;f__Bacteroidaceae;g__Bacteroides;s__Bacteroides eggerthii;125716;microbe	Bacteroides	Bacteroides eggerthii
k2_0125764	visit	C2_C6__CLRdiff	-1.4182	7.99139e-05	1	136214	0.00276401	d__Bacteria;p__Firmicutes_A;c__Clostridia;o__Monoglobales;f__UBA1381;g__CAG-41;s__CAG-41 sp900066215;125764;microbe	CAG-41	CAG-41 sp900066215
k2_0125835	visit	C2_C6__CLRdiff	0.755974	5.43667e-11	1	10729.2	0.00022413	d__Bacteria;p__Firmicutes_A;c__Clostridia;o__Lachnospirales;f__Lachnospiraceae;g__Clostridium_Q;s__Clostridium_Q saccharolyticum;125835;microbe	Clostridium_Q	Clostridium_Q saccharolyticum
k2_0126199	visit	C2_C6__CLRdiff	-3.279	1.53578e-14	1	12602.1	0.000253878	d__Bacteria;p__Actinobacteriota;c__Actinobacteria;o__Actinomycetales;f__Bifidobacteriaceae;g__Bifidobacterium;s__Bifidobacterium merycicum;126199;microbe	Bifidobacterium	Bifidobacterium merycicum
k2_0126344	visit	C2_C6__CLRdiff	0.811636	1.17953e-05	1	41721.6	0.000848345	d__Bacteria;p__Firmicutes_A;c__Clostridia;o__Oscillospirales;f__Butyricicoccaceae;g__Agathobaculum;s__Agathobaculum sp900291975;126344;microbe	Agathobaculum	Agathobaculum sp900291975
k2_0126399	visit	C2_C6__CLRdiff	0.227532	0.00107444	1	4718.1	0.000101307	d__Bacteria;p__Firmicutes_A;c__Clostridia;o__Oscillospirales;f__Ruminococcaceae;g__Massilimaliae;s__Massilimaliae timonensis;126399;microbe	Massilimaliae	Massilimaliae timonensis
k2_0126585	visit	C2_C6__CLRdiff	0.126701	0.00988029	1	9037.84	0.000180587	d__Bacteria;p__Firmicutes_A;c__Clostridia;o__Christensenellales;f__Christensenellaceae;g__Christensenella;s__Christensenella minuta;126585;microbe	Christensenella	Christensenella minuta
k2_0126676	visit	C2_C6__CLRdiff	0.505789	7.17638e-07	1	11446.4	0.000239872	d__Bacteria;p__Firmicutes_A;c__Clostridia;o__Lachnospirales;f__Lachnospiraceae;g__CAG-81;s__CAG-81 sp900066785;126676;microbe	CAG-81	CAG-81 sp900066785
k2_0126897	visit	C2_C6__CLRdiff	0.559999	0.00217674	1	83826.6	0.00167773	d__Bacteria;p__Actinobacteriota;c__Coriobacteriia;o__Coriobacteriales;f__Eggerthellaceae;g__Rubneribacter;s__Rubneribacter badeniensis;126897;microbe	Rubneribacter	Rubneribacter badeniensis
k2_0126957	visit	C2_C6__CLRdiff	0.844366	0.0247164	0.98088	14965.8	0.000333928	d__Bacteria;p__Bacteroidota;c__Bacteroidia;o__Bacteroidales;f__Bacteroidaceae;g__Bacteroides_A;s__Bacteroides_A plebeius_A;126957;microbe	Bacteroides_A	Bacteroides_A plebeius_A
k2_0127008	visit	C2_C6__CLRdiff	0.826059	0.00013799	1	12027.9	0.000262402	d__Bacteria;p__Bacteroidota;c__Bacteroidia;o__Bacteroidales;f__Bacteroidaceae;g__Prevotella;s__Prevotella lascolaii;127008;microbe	Prevotella	Prevotella lascolaii
k2_0127020	visit	C2_C6__CLRdiff	-0.223187	0.442154	0.998088	2390.2	5.15014e-05	d__Bacteria;p__Firmicutes_A;c__Clostridia;o__Oscillospirales;f__Acutalibacteraceae;g__Ruminococcus_E;s__Ruminococcus_E sp900315605;127020;microbe	Ruminococcus_E	Ruminococcus_E sp900315605
k2_0127066	visit	C2_C6__CLRdiff	0.0164771	0.649317	1	29719.6	0.000592783	d__Bacteria;p__Firmicutes_A;c__Clostridia;o__Lachnospirales;f__Lachnospiraceae;g__Coprococcus;s__Coprococcus sp900066115;127066;microbe	Coprococcus	Coprococcus sp900066115
k2_0127189	visit	C2_C6__CLRdiff	1.08718	3.98447e-10	1	72308.1	0.00146797	d__Bacteria;p__Firmicutes_A;c__Clostridia;o__Oscillospirales;f__Oscillospiraceae;g__Flavonifractor;s__Flavonifractor sp000508885;127189;microbe	Flavonifractor	Flavonifractor sp000508885
k2_0127422	visit	C2_C6__CLRdiff	1.03735	3.5835e-06	0.994264	2449.83	4.85675e-05	d__Bacteria;p__Bacteroidota;c__Bacteroidia;o__Bacteroidales;f__Coprobacteraceae;g__Coprobacter;s__Coprobacter secundus;127422;microbe	Coprobacter	Coprobacter secundus
k2_0127426	visit	C2_C6__CLRdiff	-4.34014	4.35899e-18	1	82432	0.00160588	d__Bacteria;p__Actinobacteriota;c__Actinobacteria;o__Actinomycetales;f__Bifidobacteriaceae;g__Bifidobacterium;s__Bifidobacterium ruminantium;127426;microbe	Bifidobacterium	Bifidobacterium ruminantium
k2_0127531	visit	C2_C6__CLRdiff	0.812873	5.81373e-08	1	56539.8	0.00124357	d__Bacteria;p__Firmicutes_A;c__Clostridia;o__Lachnospirales;f__Lachnospiraceae;g__Blautia;s__Blautia producta;127531;microbe	Blautia	Blautia producta
k2_0127670	visit	C2_C6__CLRdiff	-0.205206	0.69582	1	112241	0.00233594	d__Bacteria;p__Firmicutes_A;c__Clostridia;o__Oscillospirales;f__Acutalibacteraceae;g__CAG-180;s__CAG-180 sp000432435;127670;microbe	CAG-180	CAG-180 sp000432435
k2_0127733	visit	C2_C6__CLRdiff	0.154674	0.804341	1	258713	0.0052556	d__Bacteria;p__Firmicutes_A;c__Clostridia;o__Lachnospirales;f__Lachnospiraceae;g__Dorea;s__Dorea longicatena_B;127733;microbe	Dorea	Dorea longicatena_B
k2_0127746	visit	C2_C6__CLRdiff	0.0239287	0.544619	0.992352	2514.17	5.28546e-05	d__Bacteria;p__Actinobacteriota;c__Coriobacteriia;o__Coriobacteriales;f__Atopobiaceae;g__Lancefieldella;s__Lancefieldella sp000564995;127746;microbe	Lancefieldella	Lancefieldella sp000564995
k2_0127851	visit	C2_C6__CLRdiff	0.896945	1.46819e-05	0.996176	2907.85	5.8634e-05	d__Bacteria;p__Bacteroidota;c__Bacteroidia;o__Bacteroidales;f__Tannerellaceae;g__Parabacteroides;s__Parabacteroides gordonii;127851;microbe	Parabacteroides	Parabacteroides gordonii
k2_0128020	visit	C2_C6__CLRdiff	0.918031	2.61006e-06	1	14734.9	0.000305577	d__Bacteria;p__Bacteroidota;c__Bacteroidia;o__Bacteroidales;f__Bacteroidaceae;g__Bacteroides_A;s__Bacteroides_A coprocola;128020;microbe	Bacteroides_A	Bacteroides_A coprocola
k2_0128339	visit	C2_C6__CLRdiff	0.537605	0.00014206	1	123856	0.0024551	d__Bacteria;p__Firmicutes_A;c__Clostridia;o__Lachnospirales;f__Lachnospiraceae;g__Blautia_A;s__Blautia_A sp900066145;128339;microbe	Blautia_A	Blautia_A sp900066145
k2_0128384	visit	C2_C6__CLRdiff	0.328702	0.000539703	1	16864.3	0.000349325	d__Bacteria;p__Firmicutes_A;c__Clostridia;o__Lachnospirales;f__Lachnospiraceae;g__Bacteroides_F;s__Bacteroides_F pectinophilus;128384;microbe	Bacteroides_F	Bacteroides_F pectinophilus
k2_0128545	visit	C2_C6__CLRdiff	-3.30035	1.98217e-15	0.977055	2312.77	4.25962e-05	d__Bacteria;p__Actinobacteriota;c__Actinobacteria;o__Actinomycetales;f__Bifidobacteriaceae;g__Bifidobacterium;s__Bifidobacterium callitrichos;128545;microbe	Bifidobacterium	Bifidobacterium callitrichos
k2_0128668	visit	C2_C6__CLRdiff	0.234943	0.0119798	0.998088	2453.46	5.29818e-05	d__Bacteria;p__Firmicutes_A;c__Clostridia;o__Oscillospirales;f__Butyricicoccaceae;g__UBA4644;s__UBA4644 sp002405755;128668;microbe	UBA4644	UBA4644 sp002405755
k2_0128698	visit	C2_C6__CLRdiff	-0.101923	0.944314	1	23583	0.000514363	d__Bacteria;p__Firmicutes;c__Bacilli;o__Erysipelotrichales;f__Erysipelatoclostridiaceae;g__Erysipelatoclostridium;s__Erysipelatoclostridium sp003024675;128698;microbe	Erysipelatoclostridium	Erysipelatoclostridium sp003024675
k2_0128896	visit	C2_C6__CLRdiff	-0.612933	0.0773117	1	32278.6	0.000660419	d__Bacteria;p__Bacteroidota;c__Bacteroidia;o__Bacteroidales;f__Rikenellaceae;g__Alistipes;s__Alistipes obesi;128896;microbe	Alistipes	Alistipes obesi
k2_0129095	visit	C2_C6__CLRdiff	-3.78371	1.98217e-15	1	90063.5	0.00177007	d__Bacteria;p__Actinobacteriota;c__Actinobacteria;o__Actinomycetales;f__Bifidobacteriaceae;g__Bifidobacterium;s__Bifidobacterium kashiwanohense;129095;microbe	Bifidobacterium	Bifidobacterium kashiwanohense
k2_0129104	visit	C2_C6__CLRdiff	0.224788	0.00909245	1	7049.97	0.000140232	d__Bacteria;p__Firmicutes_A;c__Clostridia;o__Lachnospirales;f__Anaerotignaceae;g__Anaerotignum;s__Anaerotignum sp000436415;129104;microbe	Anaerotignum	Anaerotignum sp000436415
k2_0129108	visit	C2_C6__CLRdiff	-0.218459	0.422641	1	5049.37	0.000106521	d__Bacteria;p__Firmicutes_A;c__Clostridia;o__Lachnospirales;f__Lachnospiraceae;g__CAG-127;s__CAG-127 sp002431865;129108;microbe	CAG-127	CAG-127 sp002431865
k2_0129251	visit	C2_C6__CLRdiff	-0.55348	0.000448156	0.998088	3139.85	6.62211e-05	d__Bacteria;p__Actinobacteriota;c__Coriobacteriia;o__Coriobacteriales;f__Eggerthellaceae;g__RUG013;s__RUG013 sp001486445;129251;microbe	RUG013	RUG013 sp001486445
k2_0129377	visit	C2_C6__CLRdiff	0.226927	0.036336	1	47436.5	0.0010582	d__Bacteria;p__Firmicutes_A;c__Clostridia;o__Lachnospirales;f__Lachnospiraceae;g__KLE1615;s__KLE1615 sp900066985;129377;microbe	KLE1615	KLE1615 sp900066985
k2_0129917	visit	C2_C6__CLRdiff	0.234003	0.312282	1	12414.9	0.000248034	d__Bacteria;p__Firmicutes_A;c__Clostridia;o__Oscillospirales;f__Ruminococcaceae;g__Bittarella;s__Bittarella massiliensis;129917;microbe	Bittarella	Bittarella massiliensis
k2_0129930	visit	C2_C6__CLRdiff	0.601458	0.00120417	0.992352	4715.21	9.82644e-05	d__Bacteria;p__Bacteroidota;c__Bacteroidia;o__Bacteroidales;f__Bacteroidaceae;g__Prevotella;s__Prevotella stercorea;129930;microbe	Prevotella	Prevotella stercorea
k2_0129976	visit	C2_C6__CLRdiff	0.299998	0.0358884	1	27847	0.000583469	d__Bacteria;p__Firmicutes_A;c__Clostridia;o__Lachnospirales;f__Lachnospiraceae;g__CAG-45;s__CAG-45 sp900066395;129976;microbe	CAG-45	CAG-45 sp900066395
k2_0130062	visit	C2_C6__CLRdiff	-1.16449	0.0109732	0.944551	52160.3	0.000804192	d__Bacteria;p__Verrucomicrobiota;c__Verrucomicrobiae;o__Verrucomicrobiales;f__Akkermansiaceae;g__Akkermansia;s__Akkermansia sp001580195;130062;microbe	Akkermansia	Akkermansia sp001580195
k2_0130152	visit	C2_C6__CLRdiff	0.663609	2.74713e-06	0.998088	10535.4	0.000215944	d__Bacteria;p__Firmicutes;c__Bacilli;o__Lactobacillales;f__Streptococcaceae;g__Streptococcus;s__Streptococcus australis;130152;microbe	Streptococcus	Streptococcus australis
k2_0130259	visit	C2_C6__CLRdiff	0.19584	0.0332701	1	5027.32	0.000103208	d__Bacteria;p__Firmicutes_A;c__Clostridia;o__Lachnospirales;f__Lachnospiraceae;g__TF01-11;s__TF01-11 sp001414325;130259;microbe	TF01-11	TF01-11 sp001414325
k2_0130271	visit	C2_C6__CLRdiff	0.593341	1.08837e-07	1	70585.4	0.00135746	d__Bacteria;p__Firmicutes_A;c__Clostridia;o__Lachnospirales;f__Lachnospiraceae;g__Faecalicatena;s__Faecalicatena glycyrrhizinilyticum;130271;microbe	Faecalicatena	Faecalicatena glycyrrhizinilyticum
k2_0130319	visit	C2_C6__CLRdiff	0.730229	0.0157733	0.996176	36298.8	0.000714645	d__Bacteria;p__Firmicutes_C;c__Negativicutes;o__Acidaminococcales;f__Acidaminococcaceae;g__Phascolarctobacterium;s__Phascolarctobacterium faecium;130319;microbe	Phascolarctobacterium	Phascolarctobacterium faecium
k2_0130370	visit	C2_C6__CLRdiff	-2.22587	4.31945e-15	1	99597.8	0.0019112	d__Bacteria;p__Actinobacteriota;c__Coriobacteriia;o__Coriobacteriales;f__Coriobacteriaceae;g__Collinsella;s__Collinsella bouchesdurhonensis;130370;microbe	Collinsella	Collinsella bouchesdurhonensis
k2_0130400	visit	C2_C6__CLRdiff	-0.542523	0.0883964	0.994264	3181.86	6.5186e-05	d__Bacteria;p__Actinobacteriota;c__Actinobacteria;o__Actinomycetales;f__Actinomycetaceae;g__Actinomyces;s__Actinomyces graevenitzii;130400;microbe	Actinomyces	Actinomyces graevenitzii
k2_0130461	visit	C2_C6__CLRdiff	0.405315	0.0184648	1	10190.6	0.000222976	d__Bacteria;p__Firmicutes_A;c__Clostridia;o__Lachnospirales;f__Lachnospiraceae;g__CAG-95;s__CAG-95 sp000438155;130461;microbe	CAG-95	CAG-95 sp000438155
k2_0130630	visit	C2_C6__CLRdiff	-3.12569	1.10754e-14	0.988528	4406.52	7.94997e-05	d__Bacteria;p__Actinobacteriota;c__Actinobacteria;o__Actinomycetales;f__Bifidobacteriaceae;g__Bifidobacterium;s__Bifidobacterium boum;130630;microbe	Bifidobacterium	Bifidobacterium boum
k2_0130645	visit	C2_C6__CLRdiff	1.25583	2.99081e-09	0.99044	6445.12	0.000130392	d__Bacteria;p__Actinobacteriota;c__Actinobacteria;o__Actinomycetales;f__Actinomycetaceae;g__Actinomyces;s__Actinomyces johnsonii;130645;microbe	Actinomyces	Actinomyces johnsonii
k2_0130675	visit	C2_C6__CLRdiff	-0.680854	0.0221728	1	4899.83	0.000104559	d__Bacteria;p__Firmicutes_A;c__Clostridia;o__Oscillospirales;f__Acutalibacteraceae;g__Ruminococcus_E;s__Ruminococcus_E sp002493635;130675;microbe	Ruminococcus_E	Ruminococcus_E sp002493635
k2_0130693	visit	C2_C6__CLRdiff	0.680488	8.31549e-08	1	12439	0.000236039	d__Bacteria;p__Firmicutes_A;c__Clostridia;o__Lachnospirales;f__Anaerotignaceae;g__Anaerotignum;s__Anaerotignum sp001304995;130693;microbe	Anaerotignum	Anaerotignum sp001304995
k2_0130779	visit	C2_C6__CLRdiff	0.412566	0.0100222	1	95902.7	0.00193835	d__Bacteria;p__Firmicutes_A;c__Clostridia;o__Lachnospirales;f__Lachnospiraceae;g__Eubacterium_I;s__Eubacterium_I ramulus;130779;microbe	Eubacterium_I	Eubacterium_I ramulus
k2_0130907	visit	C2_C6__CLRdiff	0.510811	1.01841e-07	1	4371.66	9.03564e-05	d__Bacteria;p__Firmicutes_A;c__Clostridia;o__Oscillospirales;f__Oscillospiraceae;g__UBA9475;s__UBA9475 sp002161675;130907;microbe	UBA9475	UBA9475 sp002161675
k2_0131035	visit	C2_C6__CLRdiff	-1.38323	9.36373e-07	1	14610.8	0.000295363	d__Bacteria;p__Desulfobacterota_A;c__Desulfovibrionia;o__Desulfovibrionales;f__Desulfovibrionaceae;g__Bilophila;s__Bilophila wadsworthia;131035;microbe	Bilophila	Bilophila wadsworthia
k2_0131105	visit	C2_C6__CLRdiff	0.656853	2.01245e-10	1	19021.8	0.000391492	d__Bacteria;p__Firmicutes_A;c__Clostridia;o__Lachnospirales;f__Lachnospiraceae;g__CAG-81;s__CAG-81 sp900066535;131105;microbe	CAG-81	CAG-81 sp900066535
k2_0131167	visit	C2_C6__CLRdiff	-0.365788	0.00302156	1	57890.9	0.00121505	d__Bacteria;p__Actinobacteriota;c__Coriobacteriia;o__Coriobacteriales;f__Coriobacteriaceae;g__Enorma;s__Enorma massiliensis_A;131167;microbe	Enorma	Enorma massiliensis_A
k2_0131179	visit	C2_C6__CLRdiff	0.523301	2.52659e-05	1	6558.62	0.000132669	d__Bacteria;p__Firmicutes;c__Bacilli;o__Erysipelotrichales;f__Erysipelotrichaceae;g__Absiella;s__Absiella dolichum;131179;microbe	Absiella	Absiella dolichum
k2_0131347	visit	C2_C6__CLRdiff	0.644705	2.18176e-10	1	15969.7	0.00032589	d__Bacteria;p__Firmicutes_A;c__Clostridia;o__Oscillospirales;f__Oscillospiraceae;g__Lawsonibacter;s__Lawsonibacter sp900066645;131347;microbe	Lawsonibacter	Lawsonibacter sp900066645
k2_0131440	visit	C2_C6__CLRdiff	1.2258	4.11224e-07	1	20413.7	0.000408642	d__Bacteria;p__Bacteroidota;c__Bacteroidia;o__Bacteroidales;f__Bacteroidaceae;g__Bacteroides;s__Bacteroides finegoldii;131440;microbe	Bacteroides	Bacteroides finegoldii
k2_0131465	visit	C2_C6__CLRdiff	0.364623	0.00241996	1	11049.9	0.00022769	d__Bacteria;p__Firmicutes_A;c__Clostridia;o__Lachnospirales;f__Lachnospiraceae;g__Ruminococcus_A;s__Ruminococcus_A sp002361775;131465;microbe	Ruminococcus_A	Ruminococcus_A sp002361775
k2_0131491	visit	C2_C6__CLRdiff	0.121031	0.0724507	1	42847.4	0.000844637	d__Bacteria;p__Bacteroidota;c__Bacteroidia;o__Bacteroidales;f__Rikenellaceae;g__Alistipes;s__Alistipes finegoldii;131491;microbe	Alistipes	Alistipes finegoldii
k2_0131502	visit	C2_C6__CLRdiff	0.187371	0.00940862	1	4621.64	9.84896e-05	d__Bacteria;p__Firmicutes_A;c__Clostridia;o__Oscillospirales;f__Oscillospiraceae;g__CAG-110;s__CAG-110 sp002437585;131502;microbe	CAG-110	CAG-110 sp002437585
k2_0131618	visit	C2_C6__CLRdiff	0.955172	7.4565e-06	1	6880.5	0.000144609	d__Bacteria;p__Bacteroidota;c__Bacteroidia;o__Bacteroidales;f__Bacteroidaceae;g__Bacteroides;s__Bacteroides stercorirosoris;131618;microbe	Bacteroides	Bacteroides stercorirosoris
k2_0131761	visit	C2_C6__CLRdiff	-3.14315	4.49281e-17	1	373577	0.00745555	d__Bacteria;p__Actinobacteriota;c__Coriobacteriia;o__Coriobacteriales;f__Coriobacteriaceae;g__Collinsella;s__Collinsella aerofaciens_F;131761;microbe	Collinsella	Collinsella aerofaciens_F
k2_0132001	visit	C2_C6__CLRdiff	0.0337482	0.262201	0.978967	2841.25	5.66347e-05	d__Bacteria;p__Actinobacteriota;c__Actinobacteria;o__Actinomycetales;f__Actinomycetaceae;g__Pauljensenia;s__Pauljensenia sp000308055;132001;microbe	Pauljensenia	Pauljensenia sp000308055
k2_0132363	visit	C2_C6__CLRdiff	0.448808	7.08285e-05	1	21995.2	0.000459223	d__Bacteria;p__Firmicutes_A;c__Clostridia;o__Oscillospirales;f__Ruminococcaceae;g__Faecalibacterium;s__Faecalibacterium sp002160895;132363;microbe	Faecalibacterium	Faecalibacterium sp002160895
k2_0132706	visit	C2_C6__CLRdiff	0.36172	0.0500271	1	54321.4	0.00111551	d__Bacteria;p__Firmicutes_A;c__Clostridia;o__Lachnospirales;f__Lachnospiraceae;g__Blautia_A;s__Blautia_A hydrogenotrophica;132706;microbe	Blautia_A	Blautia_A hydrogenotrophica
k2_0132847	visit	C2_C6__CLRdiff	0.497571	7.6043e-06	1	18341.4	0.000393601	d__Bacteria;p__Firmicutes_A;c__Clostridia;o__Oscillospirales;f__Oscillospiraceae;g__Intestinimonas;s__Intestinimonas massiliensis;132847;microbe	Intestinimonas	Intestinimonas massiliensis
k2_0133170	visit	C2_C6__CLRdiff	-0.545058	0.00260071	0.998088	12411.1	0.000260691	d__Bacteria;p__Firmicutes_A;c__Clostridia;o__Christensenellales;f__CAG-138;g__PeH17;s__PeH17 sp000435055;133170;microbe	PeH17	PeH17 sp000435055
k2_0133462	visit	C2_C6__CLRdiff	1.1666	2.02435e-06	1	12677.3	0.000254646	d__Bacteria;p__Bacteroidota;c__Bacteroidia;o__Bacteroidales;f__Bacteroidaceae;g__Bacteroides_B;s__Bacteroides_B sartorii;133462;microbe	Bacteroides_B	Bacteroides_B sartorii
k2_0133727	visit	C2_C6__CLRdiff	1.05692	9.0751e-08	1	12256.9	0.000243397	d__Bacteria;p__Firmicutes_A;c__Clostridia;o__Lachnospirales;f__Lachnospiraceae;g__Hungatella;s__Hungatella hathewayi;133727;microbe	Hungatella	Hungatella hathewayi
k2_0133938	visit	C2_C6__CLRdiff	0.856607	1.35331e-08	1	39834.5	0.000798148	d__Bacteria;p__Firmicutes_A;c__Clostridia;o__Lachnospirales;f__Lachnospiraceae;g__Sellimonas;s__Sellimonas sp002161525;133938;microbe	Sellimonas	Sellimonas sp002161525
k2_0133975	visit	C2_C6__CLRdiff	0.628706	3.71213e-06	1	9268.05	0.000189289	d__Bacteria;p__Firmicutes;c__Bacilli;o__Lactobacillales;f__Streptococcaceae;g__Streptococcus;s__Streptococcus sp000479315;133975;microbe	Streptococcus	Streptococcus sp000479315
k2_0133986	visit	C2_C6__CLRdiff	-0.413476	0.0101267	0.996176	2361.27	4.95764e-05	d__Bacteria;p__Actinobacteriota;c__Coriobacteriia;o__Coriobacteriales;f__Eggerthellaceae;g__Denitrobacterium;s__Denitrobacterium detoxificans;133986;microbe	Denitrobacterium	Denitrobacterium detoxificans
k2_0134154	visit	C2_C6__CLRdiff	1.1343	7.02981e-07	0.998088	3607.8	7.34465e-05	d__Bacteria;p__Bacteroidota;c__Bacteroidia;o__Bacteroidales;f__Bacteroidaceae;g__Bacteroides;s__Bacteroides faecichinchillae;134154;microbe	Bacteroides	Bacteroides faecichinchillae
k2_0134318	visit	C2_C6__CLRdiff	0.497376	1.88885e-06	1	8937.24	0.000186897	d__Bacteria;p__Firmicutes_A;c__Clostridia;o__Lachnospirales;f__Lachnospiraceae;g__Marvinbryantia;s__Marvinbryantia formatexigens;134318;microbe	Marvinbryantia	Marvinbryantia formatexigens
k2_0134360	visit	C2_C6__CLRdiff	-0.516035	0.0172344	1	20110.4	0.000395958	d__Bacteria;p__Bacteroidota;c__Bacteroidia;o__Bacteroidales;f__Rikenellaceae;g__Alistipes_A;s__Alistipes_A ihumii;134360;microbe	Alistipes_A	Alistipes_A ihumii
k2_0134625	visit	C2_C6__CLRdiff	0.467342	0.00122043	0.998088	4830.33	0.000104647	d__Bacteria;p__Bacteroidota;c__Bacteroidia;o__Bacteroidales;f__Bacteroidaceae;g__Paraprevotella;s__Paraprevotella xylaniphila;134625;microbe	Paraprevotella	Paraprevotella xylaniphila
k2_0134695	visit	C2_C6__CLRdiff	0.965621	8.33617e-10	1	151541	0.00326465	d__Bacteria;p__Firmicutes_A;c__Clostridia;o__Lachnospirales;f__Lachnospiraceae;g__Blautia;s__Blautia sp001304935;134695;microbe	Blautia	Blautia sp001304935
k2_0134812	visit	C2_C6__CLRdiff	0.667996	3.31746e-07	1	19514.3	0.000383323	d__Bacteria;p__Firmicutes_A;c__Clostridia;o__Lachnospirales;f__Lachnospiraceae;g__Faecalicatena;s__Faecalicatena contorta_B;134812;microbe	Faecalicatena	Faecalicatena contorta_B
k2_0134861	visit	C2_C6__CLRdiff	0.343004	0.0881873	1	134800	0.00280169	d__Bacteria;p__Actinobacteriota;c__Coriobacteriia;o__Coriobacteriales;f__Eggerthellaceae;g__Gordonibacter;s__Gordonibacter urolithinfaciens;134861;microbe	Gordonibacter	Gordonibacter urolithinfaciens
k2_0135133	visit	C2_C6__CLRdiff	-3.29441	1.10754e-14	0.992352	4503.38	8.48046e-05	d__Bacteria;p__Actinobacteriota;c__Actinobacteria;o__Actinomycetales;f__Bifidobacteriaceae;g__Bifidobacterium;s__Bifidobacterium reuteri;135133;microbe	Bifidobacterium	Bifidobacterium reuteri
k2_0135136	visit	C2_C6__CLRdiff	0.438937	5.95293e-08	1	27982.9	0.000568217	d__Bacteria;p__Firmicutes_A;c__Clostridia;o__Oscillospirales;f__Oscillospiraceae;g__Lawsonibacter;s__Lawsonibacter sp000177015;135136;microbe	Lawsonibacter	Lawsonibacter sp000177015
k2_0135184	visit	C2_C6__CLRdiff	0.406658	0.000139857	1	4043.91	8.46855e-05	d__Bacteria;p__Firmicutes_A;c__Clostridia;o__Oscillospirales;f__Ruminococcaceae;g__Negativibacillus;s__Negativibacillus massiliensis;135184;microbe	Negativibacillus	Negativibacillus massiliensis
k2_0135411	visit	C2_C6__CLRdiff	0.583106	2.93383e-05	1	47948.1	0.000951739	d__Bacteria;p__Firmicutes_A;c__Clostridia;o__Lachnospirales;f__Lachnospiraceae;g__Clostridium_Q;s__Clostridium_Q sp003024715;135411;microbe	Clostridium_Q	Clostridium_Q sp003024715
k2_0135538	visit	C2_C6__CLRdiff	1.27648	7.20164e-12	1	11071.5	0.000222267	d__Bacteria;p__Firmicutes_A;c__Clostridia;o__Lachnospirales;f__Lachnospiraceae;g__Clostridium_M;s__Clostridium_M sp000155435;135538;microbe	Clostridium_M	Clostridium_M sp000155435
k2_0135567	visit	C2_C6__CLRdiff	0.898789	3.85998e-07	1	13443.4	0.00027479	d__Bacteria;p__Firmicutes;c__Bacilli;o__Lactobacillales;f__Streptococcaceae;g__Streptococcus;s__Streptococcus parasanguinis_C;135567;microbe	Streptococcus	Streptococcus parasanguinis_C
k2_0135677	visit	C2_C6__CLRdiff	1.08015	6.40925e-09	1	2312.13	4.69743e-05	d__Bacteria;p__Actinobacteriota;c__Actinobacteria;o__Propionibacteriales;f__Propionibacteriaceae;g__Pseudopropionibacterium;s__Pseudopropionibacterium propionicum;135677;microbe	Pseudopropionibacterium	Pseudopropionibacterium propionicum
k2_0135839	visit	C2_C6__CLRdiff	-2.42783	1.8092e-13	0.994264	2682.33	5.09272e-05	d__Bacteria;p__Actinobacteriota;c__Actinobacteria;o__Actinomycetales;f__Bifidobacteriaceae;g__Bifidobacterium;s__Bifidobacterium biavatii;135839;microbe	Bifidobacterium	Bifidobacterium biavatii
k2_0135918	visit	C2_C6__CLRdiff	0.7326	2.42471e-08	1	20707	0.000443183	d__Bacteria;p__Firmicutes_A;c__Clostridia;o__Lachnospirales;f__Lachnospiraceae;g__Blautia;s__Blautia sp002161285;135918;microbe	Blautia	Blautia sp002161285
k2_0136143	visit	C2_C6__CLRdiff	0.363767	0.00334924	1	24572.1	0.000496167	d__Bacteria;p__Firmicutes_A;c__Clostridia;o__Lachnospirales;f__Lachnospiraceae;g__Faecalicatena;s__Faecalicatena sp900066545;136143;microbe	Faecalicatena	Faecalicatena sp900066545
k2_0136264	visit	C2_C6__CLRdiff	0.660867	2.48486e-07	1	9130.14	0.000179448	d__Bacteria;p__Firmicutes_A;c__Clostridia;o__Lachnospirales;f__Lachnospiraceae;g__Faecalicatena;s__Faecalicatena sp001487105;136264;microbe	Faecalicatena	Faecalicatena sp001487105
k2_0136471	visit	C2_C6__CLRdiff	0.804188	1.59239e-06	1	5339.13	0.000112099	d__Bacteria;p__Firmicutes;c__Bacilli;o__Erysipelotrichales;f__Erysipelatoclostridiaceae;g__Erysipelatoclostridium;s__Erysipelatoclostridium sp002160495;136471;microbe	Erysipelatoclostridium	Erysipelatoclostridium sp002160495
k2_0136603	visit	C2_C6__CLRdiff	0.295695	0.00233361	1	41628.5	0.000834038	d__Bacteria;p__Firmicutes_A;c__Clostridia;o__Oscillospirales;f__Oscillospiraceae;g__Lawsonibacter;s__Lawsonibacter asaccharolyticus;136603;microbe	Lawsonibacter	Lawsonibacter asaccharolyticus
k2_0136699	visit	C2_C6__CLRdiff	0.447388	0.0167285	1	63194.9	0.00129555	d__Bacteria;p__Firmicutes_A;c__Clostridia;o__Lachnospirales;f__Lachnospiraceae;g__Dorea;s__Dorea sp000509125;136699;microbe	Dorea	Dorea sp000509125
k2_0136766	visit	C2_C6__CLRdiff	1.1924	1.02315e-05	0.998088	38888.5	0.000604925	d__Bacteria;p__Bacteroidota;c__Bacteroidia;o__Bacteroidales;f__Bacteroidaceae;g__Bacteroides_A;s__Bacteroides_A sp900066455;136766;microbe	Bacteroides_A	Bacteroides_A sp900066455
k2_0136916	visit	C2_C6__CLRdiff	0.789962	1.19828e-08	1	14295.6	0.000307344	d__Bacteria;p__Firmicutes_A;c__Clostridia;o__Lachnospirales;f__Lachnospiraceae;g__Lactonifactor;s__Lactonifactor longoviformis;136916;microbe	Lactonifactor	Lactonifactor longoviformis
k2_0137004	visit	C2_C6__CLRdiff	0.393562	9.06744e-06	1	15073.1	0.000311119	d__Bacteria;p__Firmicutes_A;c__Clostridia;o__Oscillospirales;f__Acutalibacteraceae;g__Marseille-P4683;s__Marseille-P4683 sp900232885;137004;microbe	Marseille-P4683	Marseille-P4683 sp900232885
k2_0137071	visit	C2_C6__CLRdiff	0.123342	0.20887	1	2168.59	4.5558e-05	d__Bacteria;p__Firmicutes_A;c__Clostridia;o__Lachnospirales;f__Lachnospiraceae;g__Lachnoanaerobaculum;s__Lachnoanaerobaculum sp000296385;137071;microbe	Lachnoanaerobaculum	Lachnoanaerobaculum sp000296385
k2_0137112	visit	C2_C6__CLRdiff	-0.0834456	0.164032	1	9271.99	0.000187114	d__Bacteria;p__Firmicutes_A;c__Clostridia;o__Lachnospirales;f__Lachnospiraceae;g__Coprococcus;s__Coprococcus eutactus;137112;microbe	Coprococcus	Coprococcus eutactus
k2_0137197	visit	C2_C6__CLRdiff	0.526589	0.000163824	1	7017.65	0.000148809	d__Bacteria;p__Firmicutes_A;c__Clostridia;o__Eubacteriales;f__Eubacteriaceae;g__Eubacterium;s__Eubacterium limosum;137197;microbe	Eubacterium	Eubacterium limosum
k2_0137423	visit	C2_C6__CLRdiff	0.851008	0.000197524	1	7506.74	0.000142509	d__Bacteria;p__Bacteroidota;c__Bacteroidia;o__Bacteroidales;f__Bacteroidaceae;g__Bacteroides;s__Bacteroides massiliensis;137423;microbe	Bacteroides	Bacteroides massiliensis
k2_0137531	visit	C2_C6__CLRdiff	0.728131	4.46942e-08	1	14580.5	0.000287532	d__Bacteria;p__Firmicutes_A;c__Clostridia;o__Lachnospirales;f__Lachnospiraceae;g__Clostridium_M;s__Clostridium_M asparagiforme;137531;microbe	Clostridium_M	Clostridium_M asparagiforme
k2_0137925	visit	C2_C6__CLRdiff	-0.583985	0.00807235	0.992352	13561.5	0.00028693	d__Bacteria;p__Firmicutes_A;c__Clostridia;o__Oscillospirales;f__Acutalibacteraceae;g__Eubacterium_R;s__Eubacterium_R sp000434995;137925;microbe	Eubacterium_R	Eubacterium_R sp000434995
k2_0137982	visit	C2_C6__CLRdiff	0.27818	0.0184527	1	4908.44	9.68415e-05	d__Bacteria;p__Bacteroidota;c__Bacteroidia;o__Bacteroidales;f__Rikenellaceae;g__Alistipes;s__Alistipes sp900021155;137982;microbe	Alistipes	Alistipes sp900021155
k2_0138020	visit	C2_C6__CLRdiff	0.778964	7.70694e-10	1	6264.93	0.000134487	d__Bacteria;p__Firmicutes_A;c__Clostridia;o__Lachnospirales;f__Lachnospiraceae;g__Blautia;s__Blautia coccoides;138020;microbe	Blautia	Blautia coccoides
k2_0138070	visit	C2_C6__CLRdiff	1.03043	1.17953e-05	0.998088	8698.95	0.000193992	d__Bacteria;p__Bacteroidota;c__Bacteroidia;o__Bacteroidales;f__Bacteroidaceae;g__Bacteroides;s__Bacteroides togonis;138070;microbe	Bacteroides	Bacteroides togonis
k2_0138194	visit	C2_C6__CLRdiff	0.00434224	0.96472	1	2319.05	4.87674e-05	d__Bacteria;p__Firmicutes_A;c__Clostridia;o__Peptostreptococcales;f__Anaerovoracaceae;g__CAG-145;s__CAG-145 sp002439735;138194;microbe	CAG-145	CAG-145 sp002439735
k2_0138256	visit	C2_C6__CLRdiff	0.938565	4.65262e-05	1	22672	0.000482893	d__Bacteria;p__Bacteroidota;c__Bacteroidia;o__Bacteroidales;f__Bacteroidaceae;g__Bacteroides;s__Bacteroides intestinalis;138256;microbe	Bacteroides	Bacteroides intestinalis
k2_0138401	visit	C2_C6__CLRdiff	1.06729	4.64252e-08	0.998088	3311.52	6.31749e-05	d__Bacteria;p__Bacteroidota;c__Bacteroidia;o__Bacteroidales;f__Bacteroidaceae;g__Bacteroides;s__Bacteroides gallinarum;138401;microbe	Bacteroides	Bacteroides gallinarum
k2_0138755	visit	C2_C6__CLRdiff	-2.15801	8.35764e-10	1	141171	0.00309617	d__Bacteria;p__Actinobacteriota;c__Coriobacteriia;o__Coriobacteriales;f__Eggerthellaceae;g__CAG-1427;s__CAG-1427 sp000436075;138755;microbe	CAG-1427	CAG-1427 sp000436075
k2_0138764	visit	C2_C6__CLRdiff	0.234618	0.0543015	1	3426.22	7.20715e-05	d__Bacteria;p__Firmicutes_A;c__Clostridia;o__Lachnospirales;f__Lachnospiraceae;g__CAG-45;s__CAG-45 sp900315735;138764;microbe	CAG-45	CAG-45 sp900315735
k2_0138826	visit	C2_C6__CLRdiff	0.35297	0.00337402	1	154222	0.00316279	d__Bacteria;p__Firmicutes_A;c__Clostridia;o__Oscillospirales;f__Ruminococcaceae;g__Faecalibacterium;s__Faecalibacterium prausnitzii_F;138826;microbe	Faecalibacterium	Faecalibacterium prausnitzii_F
k2_0138854	visit	C2_C6__CLRdiff	0.821471	1.33967e-07	1	11114.5	0.000243498	d__Bacteria;p__Bacteroidota;c__Bacteroidia;o__Bacteroidales;f__Bacteroidaceae;g__Prevotella;s__Prevotella sp001275135;138854;microbe	Prevotella	Prevotella sp001275135
k2_0139042	visit	C2_C6__CLRdiff	-0.353091	0.47974	1	89087.6	0.00202218	d__Bacteria;p__Firmicutes;c__Bacilli;o__Erysipelotrichales;f__Erysipelotrichaceae;g__Holdemanella;s__Holdemanella biformis;139042;microbe	Holdemanella	Holdemanella biformis
k2_0139240	visit	C2_C6__CLRdiff	0.960057	2.33345e-05	0.99044	8318.53	0.000159751	d__Bacteria;p__Proteobacteria;c__Gammaproteobacteria;o__Enterobacterales;f__Enterobacteriaceae;g__Escherichia;s__Escherichia sp001660175;139240;microbe	Escherichia	Escherichia sp001660175
k2_0139281	visit	C2_C6__CLRdiff	0.435831	0.000544401	1	29394	0.000600739	d__Bacteria;p__Firmicutes_A;c__Clostridia;o__Oscillospirales;f__Ruminococcaceae;g__Faecalibacterium;s__Faecalibacterium prausnitzii_L;139281;microbe	Faecalibacterium	Faecalibacterium prausnitzii_L
k2_0139378	visit	C2_C6__CLRdiff	0.630336	0.000295757	1	23051.9	0.000499749	d__Bacteria;p__Bacteroidota;c__Bacteroidia;o__Bacteroidales;f__Bacteroidaceae;g__Paraprevotella;s__Paraprevotella clara;139378;microbe	Paraprevotella	Paraprevotella clara
k2_0139416	visit	C2_C6__CLRdiff	-0.412093	0.544021	1	233636	0.004726	d__Bacteria;p__Firmicutes_A;c__Clostridia;o__Lachnospirales;f__Lachnospiraceae;g__Agathobacter;s__Agathobacter sp900317585;139416;microbe	Agathobacter	Agathobacter sp900317585
k2_0139540	visit	C2_C6__CLRdiff	-0.164606	0.268178	1	32807.4	0.000712495	d__Bacteria;p__Firmicutes;c__Bacilli;o__Erysipelotrichales;f__Erysipelatoclostridiaceae;g__Catenibacterium;s__Catenibacterium sp000437715;139540;microbe	Catenibacterium	Catenibacterium sp000437715
k2_0139614	visit	C2_C6__CLRdiff	-0.236237	0.0392064	1	19654.9	0.00043899	d__Bacteria;p__Firmicutes_A;c__Clostridia;o__Oscillospirales;f__Oscillospiraceae;g__CAG-170;s__CAG-170 sp002404795;139614;microbe	CAG-170	CAG-170 sp002404795
k2_0139682	visit	C2_C6__CLRdiff	-1.16366	0.02686	0.973231	16627.3	0.000317554	d__Bacteria;p__Verrucomicrobiota;c__Verrucomicrobiae;o__Verrucomicrobiales;f__Akkermansiaceae;g__Akkermansia;s__Akkermansia muciniphila_C;139682;microbe	Akkermansia	Akkermansia muciniphila_C
k2_0139772	visit	C2_C6__CLRdiff	-0.551174	0.00244991	0.998088	18470.5	0.000405861	d__Bacteria;p__Actinobacteriota;c__Actinobacteria;o__Actinomycetales;f__Actinomycetaceae;g__Pauljensenia;s__Pauljensenia sp000466265;139772;microbe	Pauljensenia	Pauljensenia sp000466265
k2_0140150	visit	C2_C6__CLRdiff	-3.00881	4.38084e-15	0.977055	1721.99	3.29971e-05	d__Bacteria;p__Actinobacteriota;c__Actinobacteria;o__Actinomycetales;f__Bifidobacteriaceae;g__Bifidobacterium;s__Bifidobacterium lemurum;140150;microbe	Bifidobacterium	Bifidobacterium lemurum
k2_0140257	visit	C2_C6__CLRdiff	0.922228	1.06706e-07	1	9183.02	0.000185009	d__Bacteria;p__Firmicutes_A;c__Clostridia;o__Lachnospirales;f__Lachnospiraceae;g__Clostridium_M;s__Clostridium_M lavalense;140257;microbe	Clostridium_M	Clostridium_M lavalense
k2_0140644	visit	C2_C6__CLRdiff	0.726408	8.99915e-08	1	14924.4	0.000308146	d__Bacteria;p__Firmicutes_A;c__Clostridia;o__Lachnospirales;f__Lachnospiraceae;g__Eubacterium_E;s__Eubacterium_E sp900016875;140644;microbe	Eubacterium_E	Eubacterium_E sp900016875
k2_0140657	visit	C2_C6__CLRdiff	0.127409	0.0346559	1	4628.04	9.74334e-05	d__Bacteria;p__Firmicutes_A;c__Clostridia;o__Lachnospirales;f__Lachnospiraceae;g__Agathobacter;s__Agathobacter sp000434275;140657;microbe	Agathobacter	Agathobacter sp000434275
k2_0140692	visit	C2_C6__CLRdiff	-1.60128	2.28594e-08	0.984704	7282.11	0.000136227	d__Bacteria;p__Actinobacteriota;c__Coriobacteriia;o__Coriobacteriales;f__Atopobiaceae;g__Olsenella_B;s__Olsenella_B sp000752675;140692;microbe	Olsenella_B	Olsenella_B sp000752675
k2_0140700	visit	C2_C6__CLRdiff	0.524794	0.00163671	1	18873.3	0.000440402	d__Bacteria;p__Bacteroidota;c__Bacteroidia;o__Bacteroidales;f__Bacteroidaceae;g__Prevotellamassilia;s__Prevotellamassilia timonensis;140700;microbe	Prevotellamassilia	Prevotellamassilia timonensis
k2_0140706	visit	C2_C6__CLRdiff	-0.0863923	0.669652	0.996176	7804.05	0.000161217	d__Bacteria;p__Actinobacteriota;c__Actinobacteria;o__Actinomycetales;f__Actinomycetaceae;g__Pauljensenia;s__Pauljensenia cellulosilytica;140706;microbe	Pauljensenia	Pauljensenia cellulosilytica
k2_0140764	visit	C2_C6__CLRdiff	0.862842	2.4408e-07	1	28451.5	0.000557859	d__Bacteria;p__Firmicutes_A;c__Clostridia;o__Oscillospirales;f__Acutalibacteraceae;g__Anaeromassilibacillus;s__Anaeromassilibacillus sp001305115;140764;microbe	Anaeromassilibacillus	Anaeromassilibacillus sp001305115
k2_0140932	visit	C2_C6__CLRdiff	-0.473852	0.1028	0.998088	48175.2	0.000966893	d__Bacteria;p__Firmicutes_A;c__Clostridia;o__Oscillospirales;f__Oscillospiraceae;g__CAG-103;s__CAG-103 sp900317855;140932;microbe	CAG-103	CAG-103 sp900317855
k2_0141222	visit	C2_C6__CLRdiff	0.0280575	0.395829	0.98088	2360.54	4.87752e-05	d__Bacteria;p__Actinobacteriota;c__Actinobacteria;o__Actinomycetales;f__Actinomycetaceae;g__Pauljensenia;s__Pauljensenia pacaensis;141222;microbe	Pauljensenia	Pauljensenia pacaensis
k2_0141244	visit	C2_C6__CLRdiff	0.500342	7.45138e-10	1	16170.4	0.000337755	d__Bacteria;p__Firmicutes_A;c__Clostridia;o__Lachnospirales;f__Lachnospiraceae;g__GCA-900066575;s__GCA-900066575 sp900066385;141244;microbe	GCA-900066575	GCA-900066575 sp900066385
k2_0141308	visit	C2_C6__CLRdiff	0.517834	6.28689e-08	1	5858.92	0.000123305	d__Bacteria;p__Firmicutes_A;c__Clostridia;o__Oscillospirales;f__Oscillospiraceae;g__Flavonifractor;s__Flavonifractor sp002159175;141308;microbe	Flavonifractor	Flavonifractor sp002159175
k2_0141346	visit	C2_C6__CLRdiff	-0.526349	0.157087	0.998088	11242.8	0.000226855	d__Bacteria;p__Actinobacteriota;c__Actinobacteria;o__Actinomycetales;f__Actinomycetaceae;g__Pauljensenia;s__Pauljensenia sp000411415;141346;microbe	Pauljensenia	Pauljensenia sp000411415
k2_0141378	visit	C2_C6__CLRdiff	0.396078	0.00235875	1	11109.8	0.000233225	d__Bacteria;p__Firmicutes_A;c__Clostridia;o__Oscillospirales;f__Ruminococcaceae;g__CAG-353;s__CAG-353 sp900066885;141378;microbe	CAG-353	CAG-353 sp900066885
k2_0141475	visit	C2_C6__CLRdiff	0.556198	0.00118015	1	18311.8	0.000359752	d__Bacteria;p__Firmicutes_A;c__Clostridia;o__Monoglobales;f__Monoglobaceae;g__Monoglobus;s__Monoglobus pectinilyticus;141475;microbe	Monoglobus	Monoglobus pectinilyticus
k2_0141590	visit	C2_C6__CLRdiff	0.725302	6.73205e-08	1	23147.8	0.000531783	d__Bacteria;p__Firmicutes_A;c__Clostridia;o__Lachnospirales;f__Lachnospiraceae;g__Blautia;s__Blautia hominis;141590;microbe	Blautia	Blautia hominis
k2_0141686	visit	C2_C6__CLRdiff	-0.29572	0.00962157	0.992352	2796.15	6.21457e-05	d__Bacteria;p__Firmicutes_A;c__Clostridia;o__Christensenellales;f__CAG-74;g__UBA2862;s__UBA2862 sp900315585;141686;microbe	UBA2862	UBA2862 sp900315585
k2_0141752	visit	C2_C6__CLRdiff	0.934271	0.000354262	0.998088	3825.32	7.75326e-05	d__Bacteria;p__Bacteroidota;c__Bacteroidia;o__Bacteroidales;f__Bacteroidaceae;g__Bacteroides;s__Bacteroides ndongoniae;141752;microbe	Bacteroides	Bacteroides ndongoniae
k2_0141937	visit	C2_C6__CLRdiff	-0.133735	0.637776	1	5176.4	0.000116915	d__Bacteria;p__Firmicutes_A;c__Clostridia;o__Clostridiales;f__Clostridiaceae;g__Clostridium;s__Clostridium sp001916075;141937;microbe	Clostridium	Clostridium sp001916075
k2_0142238	visit	C2_C6__CLRdiff	0.060448	0.669232	0.992352	4963.28	0.000100758	d__Bacteria;p__Actinobacteriota;c__Actinobacteria;o__Actinomycetales;f__Actinomycetaceae;g__Pauljensenia;s__Pauljensenia odontolyticus_A;142238;microbe	Pauljensenia	Pauljensenia odontolyticus_A
k2_0142244	visit	C2_C6__CLRdiff	0.783072	2.24013e-05	1	45415	0.000888456	d__Bacteria;p__Firmicutes_A;c__Clostridia;o__Lachnospirales;f__Lachnospiraceae;g__Dorea;s__Dorea scindens;142244;microbe	Dorea	Dorea scindens
k2_0142293	visit	C2_C6__CLRdiff	-0.498539	0.000959071	0.996176	5065.07	0.000102073	d__Bacteria;p__Actinobacteriota;c__Coriobacteriia;o__Coriobacteriales;f__Eggerthellaceae;g__Slackia;s__Slackia exigua;142293;microbe	Slackia	Slackia exigua
k2_0142307	visit	C2_C6__CLRdiff	-0.908052	4.50116e-07	1	8076.01	0.000170272	d__Bacteria;p__Actinobacteriota;c__Coriobacteriia;o__Coriobacteriales;f__Coriobacteriaceae;g__Collinsella;s__Collinsella ihuae;142307;microbe	Collinsella	Collinsella ihuae
k2_0142911	visit	C2_C6__CLRdiff	0.744814	2.08573e-07	1	17672.2	0.000351177	d__Bacteria;p__Firmicutes_A;c__Clostridia;o__Lachnospirales;f__Lachnospiraceae;g__Anaerostipes;s__Anaerostipes sp000508985;142911;microbe	Anaerostipes	Anaerostipes sp000508985
k2_0143241	visit	C2_C6__CLRdiff	1.29967	5.24267e-08	1	9969.02	0.000197056	d__Bacteria;p__Bacteroidota;c__Bacteroidia;o__Bacteroidales;f__Bacteroidaceae;g__Bacteroides;s__Bacteroides acidifaciens;143241;microbe	Bacteroides	Bacteroides acidifaciens
k2_0143247	visit	C2_C6__CLRdiff	1.08028	9.08639e-05	1	11959.4	0.000260374	d__Bacteria;p__Bacteroidota;c__Bacteroidia;o__Bacteroidales;f__Bacteroidaceae;g__Bacteroides_A;s__Bacteroides_A plebeius;143247;microbe	Bacteroides_A	Bacteroides_A plebeius
k2_0143450	visit	C2_C6__CLRdiff	0.432087	4.83306e-05	1	16551.1	0.00034455	d__Bacteria;p__Firmicutes_A;c__Clostridia;o__Oscillospirales;f__Ruminococcaceae;g__Faecalibacterium;s__Faecalibacterium sp002160915;143450;microbe	Faecalibacterium	Faecalibacterium sp002160915
k2_0143587	visit	C2_C6__CLRdiff	0.00407432	0.608813	1	13910.4	0.000277891	d__Bacteria;p__Actinobacteriota;c__Actinobacteria;o__Actinomycetales;f__Actinomycetaceae;g__Pauljensenia;s__Pauljensenia odontolyticus_B;143587;microbe	Pauljensenia	Pauljensenia odontolyticus_B
k2_0143607	visit	C2_C6__CLRdiff	0.488966	2.6635e-05	1	9570.03	0.000193993	d__Bacteria;p__Firmicutes_A;c__Clostridia;o__Oscillospirales;f__Ruminococcaceae;g__Neobitarella;s__Neobitarella massiliensis;143607;microbe	Neobitarella	Neobitarella massiliensis
k2_0143784	visit	C2_C6__CLRdiff	0.521421	2.61006e-06	1	7596.14	0.000157951	d__Bacteria;p__Firmicutes_A;c__Clostridia;o__Lachnospirales;f__Lachnospiraceae;g__Blautia_A;s__Blautia_A sp900316115;143784;microbe	Blautia_A	Blautia_A sp900316115
k2_0143795	visit	C2_C6__CLRdiff	0.73861	1.43933e-09	1	3545.13	7.03195e-05	d__Bacteria;p__Firmicutes_A;c__Clostridia;o__Lachnospirales;f__Lachnospiraceae;g__Faecalicatena;s__Faecalicatena orotica;143795;microbe	Faecalicatena	Faecalicatena orotica
k2_0144374	visit	C2_C6__CLRdiff	0.66151	2.83269e-07	1	8629.85	0.000177131	d__Bacteria;p__Firmicutes_A;c__Clostridia;o__Lachnospirales;f__Lachnospiraceae;g__Sellimonas;s__Sellimonas sp002159995;144374;microbe	Sellimonas	Sellimonas sp002159995
k2_0144804	visit	C2_C6__CLRdiff	-1.82678	6.80398e-13	1	10130.9	0.000201678	d__Bacteria;p__Actinobacteriota;c__Coriobacteriia;o__Coriobacteriales;f__Coriobacteriaceae;g__Collinsella;s__Collinsella tanakaei;144804;microbe	Collinsella	Collinsella tanakaei
k2_0144941	visit	C2_C6__CLRdiff	0.441586	5.68128e-06	1	17889.1	0.000374345	d__Bacteria;p__Firmicutes_A;c__Clostridia;o__Oscillospirales;f__Oscillospiraceae;g__Pseudoflavonifractor;s__Pseudoflavonifractor capillosus;144941;microbe	Pseudoflavonifractor	Pseudoflavonifractor capillosus
k2_0145315	visit	C2_C6__CLRdiff	-3.48404	1.42471e-15	0.977055	3475.86	6.60611e-05	d__Bacteria;p__Actinobacteriota;c__Actinobacteria;o__Actinomycetales;f__Bifidobacteriaceae;g__Bifidobacterium;s__Bifidobacterium saguini;145315;microbe	Bifidobacterium	Bifidobacterium saguini
k2_0145382	visit	C2_C6__CLRdiff	1.3146	2.91576e-08	1	8667.79	0.00017616	d__Bacteria;p__Bacteroidota;c__Bacteroidia;o__Bacteroidales;f__Bacteroidaceae;g__Bacteroides;s__Bacteroides congonensis;145382;microbe	Bacteroides	Bacteroides congonensis
k2_0145505	visit	C2_C6__CLRdiff	-0.182361	0.964269	1	70151	0.00158401	d__Bacteria;p__Firmicutes_A;c__Clostridia;o__Lachnospirales;f__Lachnospiraceae;g__Anaerostipes;s__Anaerostipes hadrus_A;145505;microbe	Anaerostipes	Anaerostipes hadrus_A
k2_0145571	visit	C2_C6__CLRdiff	0.539565	3.3525e-09	1	16235.7	0.000333915	d__Bacteria;p__Firmicutes_A;c__Clostridia;o__Lachnospirales;f__Anaerotignaceae;g__Anaerotignum;s__Anaerotignum lactatifermentans;145571;microbe	Anaerotignum	Anaerotignum lactatifermentans
k2_0145611	visit	C2_C6__CLRdiff	-1.41314	8.35764e-10	1	3380.53	7.17864e-05	d__Bacteria;p__Actinobacteriota;c__Coriobacteriia;o__Coriobacteriales;f__Atopobiaceae;g__Olsenella_E;s__Olsenella_E sp002440065;145611;microbe	Olsenella_E	Olsenella_E sp002440065
k2_0145717	visit	C2_C6__CLRdiff	0.285064	0.0417795	1	368322	0.0073828	d__Bacteria;p__Firmicutes_A;c__Clostridia;o__Lachnospirales;f__Lachnospiraceae;g__Blautia_A;s__Blautia_A sp900066205;145717;microbe	Blautia_A	Blautia_A sp900066205
k2_0145723	visit	C2_C6__CLRdiff	0.421168	0.000163824	1	7872.22	0.000161512	d__Bacteria;p__Firmicutes_A;c__Clostridia;o__Lachnospirales;f__Lachnospiraceae;g__CAG-603;s__CAG-603 sp900066105;145723;microbe	CAG-603	CAG-603 sp900066105
k2_0145747	visit	C2_C6__CLRdiff	1.44774	5.5679e-09	1	25029.5	0.000500259	d__Bacteria;p__Bacteroidota;c__Bacteroidia;o__Bacteroidales;f__Bacteroidaceae;g__Bacteroides;s__Bacteroides caecimuris;145747;microbe	Bacteroides	Bacteroides caecimuris
k2_0145754	visit	C2_C6__CLRdiff	-0.524498	0.0285771	1	87110.7	0.00177193	d__Bacteria;p__Firmicutes_A;c__Clostridia;o__Oscillospirales;f__Oscillospiraceae;g__CAG-103;s__CAG-103 sp000432375;145754;microbe	CAG-103	CAG-103 sp000432375
k2_0145769	visit	C2_C6__CLRdiff	0.196351	0.47974	1	80804.3	0.00170712	d__Bacteria;p__Firmicutes_A;c__Clostridia;o__Lachnospirales;f__Lachnospiraceae;g__Faecalicatena;s__Faecalicatena lactaris;145769;microbe	Faecalicatena	Faecalicatena lactaris
k2_0145801	visit	C2_C6__CLRdiff	-3.88944	7.44419e-15	1	68875.5	0.00120202	d__Bacteria;p__Actinobacteriota;c__Actinobacteria;o__Actinomycetales;f__Bifidobacteriaceae;g__Bifidobacterium;s__Bifidobacterium sp002742445;145801;microbe	Bifidobacterium	Bifidobacterium sp002742445
k2_0145924	visit	C2_C6__CLRdiff	0.456349	1.34014e-05	1	12679.6	0.00025253	d__Bacteria;p__Firmicutes_A;c__Clostridia;o__Oscillospirales;f__Ruminococcaceae;g__Massilioclostridium;s__Massilioclostridium coli;145924;microbe	Massilioclostridium	Massilioclostridium coli
k2_0146156	visit	C2_C6__CLRdiff	-0.225884	0.335484	1	20628.8	0.000425789	d__Bacteria;p__Firmicutes_A;c__Clostridia;o__Oscillospirales;f__Acutalibacteraceae;g__CAG-964;s__CAG-964 sp000435335;146156;microbe	CAG-964	CAG-964 sp000435335
k2_0146203	visit	C2_C6__CLRdiff	0.480823	0.000108774	1	7503.89	0.000159368	d__Bacteria;p__Firmicutes_A;c__Clostridia;o__Oscillospirales;f__Acutalibacteraceae;g__An200;s__An200 sp003268275;146203;microbe	An200	An200 sp003268275
k2_0146388	visit	C2_C6__CLRdiff	0.492259	8.8151e-06	1	8021.7	0.000147659	d__Bacteria;p__Firmicutes_A;c__Clostridia;o__Oscillospirales;f__Acutalibacteraceae;g__UBA1691;s__UBA1691 sp002320555;146388;microbe	UBA1691	UBA1691 sp002320555
k2_0146500	visit	C2_C6__CLRdiff	-0.10219	0.964269	0.998088	4003.49	8.0976e-05	d__Bacteria;p__Firmicutes_A;c__Clostridia;o__Lachnospirales;f__Lachnospiraceae;g__Eubacterium_G;s__Eubacterium_G sp000432355;146500;microbe	Eubacterium_G	Eubacterium_G sp000432355
k2_0146584	visit	C2_C6__CLRdiff	0.601667	3.61759e-08	1	3272.75	6.55373e-05	d__Bacteria;p__Firmicutes_A;c__Clostridia;o__Lachnospirales;f__Lachnospiraceae;g__Faecalicatena;s__Faecalicatena sp001517425;146584;microbe	Faecalicatena	Faecalicatena sp001517425
k2_0146814	visit	C2_C6__CLRdiff	0.969738	5.81373e-08	1	42706.2	0.000920571	d__Bacteria;p__Firmicutes_A;c__Clostridia;o__Lachnospirales;f__Lachnospiraceae;g__Dorea;s__Dorea faecis;146814;microbe	Dorea	Dorea faecis
k2_0147448	visit	C2_C6__CLRdiff	0.827952	0.00261378	1	22161.3	0.000428549	d__Bacteria;p__Bacteroidota;c__Bacteroidia;o__Bacteroidales;f__Bacteroidaceae;g__Bacteroides;s__Bacteroides sp002491635;147448;microbe	Bacteroides	Bacteroides sp002491635
k2_0147478	visit	C2_C6__CLRdiff	0.805072	0.00171859	1	54997.9	0.0010545	d__Bacteria;p__Bacteroidota;c__Bacteroidia;o__Bacteroidales;f__Bacteroidaceae;g__Bacteroides;s__Bacteroides rodentium;147478;microbe	Bacteroides	Bacteroides rodentium
k2_0147578	visit	C2_C6__CLRdiff	0.549978	3.60328e-08	1	9124.85	0.000190521	d__Bacteria;p__Firmicutes_A;c__Clostridia;o__Oscillospirales;f__Oscillospiraceae;g__Flavonifractor;s__Flavonifractor sp900199495;147578;microbe	Flavonifractor	Flavonifractor sp900199495
k2_0147595	visit	C2_C6__CLRdiff	-3.22474	3.61742e-13	0.948375	1599.83	2.99492e-05	d__Bacteria;p__Actinobacteriota;c__Actinobacteria;o__Actinomycetales;f__Bifidobacteriaceae;g__Bifidobacterium;s__Bifidobacterium parmae;147595;microbe	Bifidobacterium	Bifidobacterium parmae
k2_0147619	visit	C2_C6__CLRdiff	0.267268	0.233131	1	5900.09	0.000119523	d__Bacteria;p__Firmicutes_A;c__Clostridia;o__Lachnospirales;f__UBA1390;g__UBA1390;s__UBA1390 sp002305315;147619;microbe	UBA1390	UBA1390 sp002305315
k2_0147909	visit	C2_C6__CLRdiff	0.920173	5.22522e-05	0.99044	16538.8	0.000314845	d__Bacteria;p__Proteobacteria;c__Gammaproteobacteria;o__Enterobacterales;f__Enterobacteriaceae;g__Escherichia;s__Escherichia sp002965065;147909;microbe	Escherichia	Escherichia sp002965065
k2_0148082	visit	C2_C6__CLRdiff	0.461109	2.26336e-06	0.996176	3013.9	6.30388e-05	d__Bacteria;p__Firmicutes_A;c__Clostridia;o__Oscillospirales;f__Acutalibacteraceae;g__CAG-180;s__CAG-180 sp002314305;148082;microbe	CAG-180	CAG-180 sp002314305
k2_0148227	visit	C2_C6__CLRdiff	0.225779	0.00253067	1	19043.5	0.000389262	d__Bacteria;p__Firmicutes_A;c__Clostridia;o__Lachnospirales;f__Lachnospiraceae;g__Coprococcus;s__Coprococcus sp000154245;148227;microbe	Coprococcus	Coprococcus sp000154245
k2_0148356	visit	C2_C6__CLRdiff	0.548386	0.00116661	1	306033	0.00656469	d__Bacteria;p__Firmicutes_A;c__Clostridia;o__Lachnospirales;f__Lachnospiraceae;g__Blautia_A;s__Blautia_A sp000436615;148356;microbe	Blautia_A	Blautia_A sp000436615
k2_0148411	visit	C2_C6__CLRdiff	0.582657	2.37655e-06	1	9313.59	0.000196745	d__Bacteria;p__Firmicutes_A;c__Clostridia;o__Oscillospirales;f__Ruminococcaceae;g__Fournierella;s__Fournierella sp002159185;148411;microbe	Fournierella	Fournierella sp002159185
k2_0148439	visit	C2_C6__CLRdiff	-0.27914	0.32541	1	158658	0.00323229	d__Bacteria;p__Firmicutes_A;c__Clostridia;o__Oscillospirales;f__Oscillospiraceae;g__Ruminiclostridium_C;s__Ruminiclostridium_C sp000435295;148439;microbe	Ruminiclostridium_C	Ruminiclostridium_C sp000435295
k2_0148561	visit	C2_C6__CLRdiff	0.592062	7.06566e-09	1	5032.98	0.000103343	d__Bacteria;p__Firmicutes_A;c__Clostridia;o__Lachnospirales;f__Lachnospiraceae;g__Acetivibrio_A;s__Acetivibrio_A ethanolgignens;148561;microbe	Acetivibrio_A	Acetivibrio_A ethanolgignens
k2_0148654	visit	C2_C6__CLRdiff	0.468523	0.000894827	1	22159.6	0.000464542	d__Bacteria;p__Actinobacteriota;c__Coriobacteriia;o__Coriobacteriales;f__Eggerthellaceae;g__Rubneribacter;s__Rubneribacter sp002159915;148654;microbe	Rubneribacter	Rubneribacter sp002159915
k2_0148672	visit	C2_C6__CLRdiff	0.479864	0.00925614	0.994264	13391.9	0.000311225	d__Bacteria;p__Bacteroidota;c__Bacteroidia;o__Bacteroidales;f__Bacteroidaceae;g__Prevotella;s__Prevotella sp002265625;148672;microbe	Prevotella	Prevotella sp002265625
k2_0148756	visit	C2_C6__CLRdiff	0.468299	7.87135e-09	1	4488.58	9.39825e-05	d__Bacteria;p__Firmicutes_A;c__Clostridia;o__Oscillospirales;f__Oscillospiraceae;g__Lawsonibacter;s__Lawsonibacter sp002161175;148756;microbe	Lawsonibacter	Lawsonibacter sp002161175
k2_0148915	visit	C2_C6__CLRdiff	-2.9823	1.44951e-15	1	402097	0.00805374	d__Bacteria;p__Actinobacteriota;c__Coriobacteriia;o__Coriobacteriales;f__Coriobacteriaceae;g__Collinsella;s__Collinsella sp000763055;148915;microbe	Collinsella	Collinsella sp000763055
k2_0149029	visit	C2_C6__CLRdiff	0.547843	3.0838e-06	1	14681.4	0.000312598	d__Bacteria;p__Firmicutes_A;c__Clostridia;o__Oscillospirales;f__Ruminococcaceae;g__Anaerofilum;s__Anaerofilum sp002160015;149029;microbe	Anaerofilum	Anaerofilum sp002160015
k2_0149120	visit	C2_C6__CLRdiff	0.789374	1.7148e-06	1	11588.3	0.000236863	d__Bacteria;p__Firmicutes_A;c__Clostridia;o__Lachnospirales;f__Lachnospiraceae;g__Eubacterium_E;s__Eubacterium_E sp002161065;149120;microbe	Eubacterium_E	Eubacterium_E sp002161065
k2_0149195	visit	C2_C6__CLRdiff	0.815181	1.988e-05	1	82470.2	0.00176201	d__Bacteria;p__Firmicutes_A;c__Clostridia;o__Oscillospirales;f__Ruminococcaceae;g__Ruthenibacterium;s__Ruthenibacterium sp003149955;149195;microbe	Ruthenibacterium	Ruthenibacterium sp003149955
k2_0149494	visit	C2_C6__CLRdiff	0.576233	7.42584e-06	1	6398.06	0.000124614	d__Bacteria;p__Firmicutes;c__Bacilli;o__Erysipelotrichales;f__Erysipelatoclostridiaceae;g__Erysipelatoclostridium;s__Erysipelatoclostridium saccharogumia;149494;microbe	Erysipelatoclostridium	Erysipelatoclostridium saccharogumia
k2_0149611	visit	C2_C6__CLRdiff	0.525839	1.74204e-07	1	12097.8	0.000254722	d__Bacteria;p__Firmicutes_A;c__Clostridia;o__Oscillospirales;f__Ruminococcaceae;g__Fournierella;s__Fournierella sp002161595;149611;microbe	Fournierella	Fournierella sp002161595
k2_0149848	visit	C2_C6__CLRdiff	0.550144	7.70694e-10	1	9123.94	0.000192013	d__Bacteria;p__Firmicutes_A;c__Clostridia;o__Oscillospirales;f__Oscillospiraceae;g__Flavonifractor;s__Flavonifractor sp002161215;149848;microbe	Flavonifractor	Flavonifractor sp002161215
k2_0149905	visit	C2_C6__CLRdiff	-0.991397	7.46139e-06	1	5264.86	0.000103352	d__Bacteria;p__Actinobacteriota;c__Coriobacteriia;o__Coriobacteriales;f__Eggerthellaceae;g__CAG-1427;s__CAG-1427 sp000431675;149905;microbe	CAG-1427	CAG-1427 sp000431675
k2_0149920	visit	C2_C6__CLRdiff	0.0874269	0.126609	0.982792	2354.92	4.71393e-05	d__Bacteria;p__Actinobacteriota;c__Actinobacteria;o__Actinomycetales;f__Actinomycetaceae;g__Pauljensenia;s__Pauljensenia pyogenes;149920;microbe	Pauljensenia	Pauljensenia pyogenes
k2_0149970	visit	C2_C6__CLRdiff	0.873053	3.58433e-06	1	31178.5	0.000634871	d__Bacteria;p__Firmicutes_A;c__Clostridia;o__Lachnospirales;f__Lachnospiraceae;g__Clostridium_M;s__Clostridium_M sp000431375;149970;microbe	Clostridium_M	Clostridium_M sp000431375
k2_0150196	visit	C2_C6__CLRdiff	0.187449	0.0121966	1	4049.24	8.3954e-05	d__Bacteria;p__Firmicutes_A;c__Clostridia;o__Oscillospirales;f__Acutalibacteraceae;g__UBA5905;s__UBA5905 sp002437905;150196;microbe	UBA5905	UBA5905 sp002437905
k2_0150284	visit	C2_C6__CLRdiff	0.181627	0.0628622	1	30407.9	0.000577904	d__Bacteria;p__Actinobacteriota;c__Coriobacteriia;o__Coriobacteriales;f__Eggerthellaceae;g__Enteroscipio;s__Enteroscipio sp000270285;150284;microbe	Enteroscipio	Enteroscipio sp000270285
k2_0150585	visit	C2_C6__CLRdiff	0.668554	4.13553e-11	1	4592.82	9.60554e-05	d__Bacteria;p__Firmicutes_A;c__Clostridia;o__Lachnospirales;f__Lachnospiraceae;g__Faecalicatena;s__Faecalicatena sp000364245;150585;microbe	Faecalicatena	Faecalicatena sp000364245
k2_0150651	visit	C2_C6__CLRdiff	0.523303	5.251e-05	1	17755.4	0.000332747	d__Bacteria;p__Firmicutes_A;c__Clostridia;o__Lachnospirales;f__Lachnospiraceae;g__CAG-81;s__CAG-81 sp000435795;150651;microbe	CAG-81	CAG-81 sp000435795
k2_0150866	visit	C2_C6__CLRdiff	0.461402	0.0203718	0.998088	6962.7	0.000149972	d__Bacteria;p__Firmicutes;c__Bacilli;o__Erysipelotrichales;f__Erysipelotrichaceae;g__Holdemania;s__Holdemania sp900120005;150866;microbe	Holdemania	Holdemania sp900120005
k2_0150890	visit	C2_C6__CLRdiff	0.230087	0.00759028	1	19987.2	0.000415511	d__Bacteria;p__Firmicutes_A;c__Clostridia;o__Oscillospirales;f__Oscillospiraceae;g__Oscillibacter;s__Oscillibacter sp001916835;150890;microbe	Oscillibacter	Oscillibacter sp001916835
k2_0150941	visit	C2_C6__CLRdiff	0.381044	0.129126	1	4470.55	8.76474e-05	d__Bacteria;p__Firmicutes;c__Bacilli;o__Erysipelotrichales;f__Erysipelotrichaceae;g__Holdemania;s__Holdemania massiliensis;150941;microbe	Holdemania	Holdemania massiliensis
k2_0150970	visit	C2_C6__CLRdiff	0.287815	0.00313573	1	3023.11	6.24565e-05	d__Bacteria;p__Firmicutes_A;c__Clostridia;o__Lachnospirales;f__Lachnospiraceae;g__UBA7160;s__UBA7160 sp002491565;150970;microbe	UBA7160	UBA7160 sp002491565
k2_0151208	visit	C2_C6__CLRdiff	0.219057	0.00163671	1	5701.73	0.000116712	d__Bacteria;p__Firmicutes_A;c__Clostridia;o__Christensenellales;f__GCA-900066905;g__GCA-900066905;s__GCA-900066905 sp900066905;151208;microbe	GCA-900066905	GCA-900066905 sp900066905
k2_0151342	visit	C2_C6__CLRdiff	0.369662	0.00428439	1	5453.22	0.000115909	d__Bacteria;p__Firmicutes_A;c__Clostridia;o__Oscillospirales;f__Ruminococcaceae;g__UBA7177;s__UBA7177 sp002491225;151342;microbe	UBA7177	UBA7177 sp002491225
k2_0151461	visit	C2_C6__CLRdiff	0.502001	5.65945e-06	1	3676.16	7.57865e-05	d__Bacteria;p__Firmicutes_A;c__Clostridia;o__Lachnospirales;f__Lachnospiraceae;g__Bariatricus;s__Bariatricus massiliensis;151461;microbe	Bariatricus	Bariatricus massiliensis
k2_0151539	visit	C2_C6__CLRdiff	0.968247	2.79162e-08	1	15160.9	0.000305955	d__Bacteria;p__Firmicutes;c__Bacilli;o__Lactobacillales;f__Streptococcaceae;g__Streptococcus;s__Streptococcus parasanguinis_A;151539;microbe	Streptococcus	Streptococcus parasanguinis_A
k2_0151776	visit	C2_C6__CLRdiff	0.647871	1.09031e-08	1	6448.6	0.000132535	d__Bacteria;p__Firmicutes;c__Bacilli;o__Erysipelotrichales;f__Erysipelatoclostridiaceae;g__CHKCI006;s__CHKCI006 sp900018345;151776;microbe	CHKCI006	CHKCI006 sp900018345
k2_0152314	visit	C2_C6__CLRdiff	-3.14489	1.08669e-16	1	245945	0.00488312	d__Bacteria;p__Actinobacteriota;c__Coriobacteriia;o__Coriobacteriales;f__Coriobacteriaceae;g__Collinsella;s__Collinsella aerofaciens_A;152314;microbe	Collinsella	Collinsella aerofaciens_A
k2_0152435	visit	C2_C6__CLRdiff	-0.679809	0.000135101	0.996176	2724.76	5.4494e-05	d__Bacteria;p__Actinobacteriota;c__Coriobacteriia;o__Coriobacteriales;f__Coriobacteriaceae;g__An7;s__An7 sp002159765;152435;microbe	An7	An7 sp002159765
k2_0152589	visit	C2_C6__CLRdiff	0.0399098	0.944314	0.965583	3512.63	8.23628e-05	d__Bacteria;p__Firmicutes_A;c__Clostridia;o__Clostridiales;f__Clostridiaceae;g__Clostridium;s__Clostridium sp000435835;152589;microbe	Clostridium	Clostridium sp000435835
k2_0152691	visit	C2_C6__CLRdiff	0.656265	4.69558e-05	1	18237.5	0.000364818	d__Bacteria;p__Firmicutes_A;c__Clostridia;o__Lachnospirales;f__Lachnospiraceae;g__Blautia;s__Blautia sp900120295;152691;microbe	Blautia	Blautia sp900120295
k2_0152854	visit	C2_C6__CLRdiff	0.679144	8.29845e-05	1	194359	0.00406989	d__Bacteria;p__Firmicutes_A;c__Clostridia;o__Lachnospirales;f__Lachnospiraceae;g__Blautia_A;s__Blautia_A sp000433815;152854;microbe	Blautia_A	Blautia_A sp000433815
k2_0153103	visit	C2_C6__CLRdiff	-0.909445	0.0195121	0.992352	67198.3	0.00155054	d__Bacteria;p__Firmicutes;c__Bacilli;o__Erysipelotrichales;f__Erysipelotrichaceae;g__Holdemanella;s__Holdemanella sp002299315;153103;microbe	Holdemanella	Holdemanella sp002299315
k2_0153133	visit	C2_C6__CLRdiff	0.526993	7.36313e-05	1	2971.39	6.30186e-05	d__Bacteria;p__Firmicutes_A;c__Clostridia;o__Oscillospirales;f__Ruminococcaceae;g__Ruthenibacterium;s__Ruthenibacterium sp002315015;153133;microbe	Ruthenibacterium	Ruthenibacterium sp002315015
k2_0153142	visit	C2_C6__CLRdiff	0.644557	6.58051e-06	1	10555.9	0.000276666	d__Bacteria;p__Firmicutes_A;c__Clostridia;o__Lachnospirales;f__Lachnospiraceae;g__Tyzzerella;s__Tyzzerella sp000209385;153142;microbe	Tyzzerella	Tyzzerella sp000209385
k2_0153430	visit	C2_C6__CLRdiff	0.838264	0.000389365	1	11485.2	0.000219929	d__Bacteria;p__Bacteroidota;c__Bacteroidia;o__Bacteroidales;f__Bacteroidaceae;g__Bacteroides;s__Bacteroides timonensis;153430;microbe	Bacteroides	Bacteroides timonensis
k2_0153432	visit	C2_C6__CLRdiff	-0.666116	0.000186703	0.994264	11091	0.000228551	d__Bacteria;p__Actinobacteriota;c__Coriobacteriia;o__Coriobacteriales;f__Atopobiaceae;g__Olsenella_E;s__Olsenella_E sp900119915;153432;microbe	Olsenella_E	Olsenella_E sp900119915
k2_0153503	visit	C2_C6__CLRdiff	-0.529702	0.030104	0.988528	2747.56	5.78538e-05	d__Bacteria;p__Firmicutes_A;c__Clostridia;o__Peptostreptococcales;f__Anaerovoracaceae;g__Mogibacterium;s__Mogibacterium diversum;153503;microbe	Mogibacterium	Mogibacterium diversum
k2_0153647	visit	C2_C6__CLRdiff	0.671787	2.76968e-06	1	41670.1	0.000840174	d__Bacteria;p__Actinobacteriota;c__Coriobacteriia;o__Coriobacteriales;f__Eggerthellaceae;g__Gordonibacter;s__Gordonibacter massiliensis;153647;microbe	Gordonibacter	Gordonibacter massiliensis
k2_0153882	visit	C2_C6__CLRdiff	-0.216132	0.649317	0.998088	3249.07	7.09602e-05	d__Bacteria;p__Firmicutes_A;c__Clostridia;o__Oscillospirales;f__CAG-382;g__UCG-010;s__UCG-010 sp003150215;153882;microbe	UCG-010	UCG-010 sp003150215
k2_0154241	visit	C2_C6__CLRdiff	0.543913	1.42317e-06	1	9881.22	0.00020146	d__Bacteria;p__Firmicutes_A;c__Clostridia;o__Lachnospirales;f__Lachnospiraceae;g__Faecalicatena;s__Faecalicatena sp002320245;154241;microbe	Faecalicatena	Faecalicatena sp002320245
k2_0154270	visit	C2_C6__CLRdiff	0.436015	0.00813206	1	10020.7	0.000209857	d__Bacteria;p__Firmicutes_A;c__Clostridia;o__Christensenellales;f__Christensenellaceae;g__Christensenella;s__Christensenella massiliensis;154270;microbe	Christensenella	Christensenella massiliensis
k2_0154425	visit	C2_C6__CLRdiff	-0.895998	0.000109971	1	9910.47	0.000205516	d__Bacteria;p__Actinobacteriota;c__Coriobacteriia;o__Coriobacteriales;f__Atopobiaceae;g__Olsenella_E;s__Olsenella_E provencensis;154425;microbe	Olsenella_E	Olsenella_E provencensis
k2_0154467	visit	C2_C6__CLRdiff	-3.3186	5.67243e-17	0.998088	300237	0.0060101	d__Bacteria;p__Actinobacteriota;c__Coriobacteriia;o__Coriobacteriales;f__Coriobacteriaceae;g__Collinsella;s__Collinsella sp000434535;154467;microbe	Collinsella	Collinsella sp000434535
k2_0154490	visit	C2_C6__CLRdiff	0.211857	0.00169603	1	3238.33	6.84244e-05	d__Bacteria;p__Firmicutes_A;c__Clostridia;o__Christensenellales;f__UBA1750;g__UBA7102;s__UBA7102 sp002492415;154490;microbe	UBA7102	UBA7102 sp002492415
k2_0154672	visit	C2_C6__CLRdiff	0.361916	1.46929e-05	1	4135.22	8.75366e-05	d__Bacteria;p__Firmicutes_A;c__Clostridia;o__Oscillospirales;f__Oscillospiraceae;g__Oscillibacter;s__Oscillibacter sp900115635;154672;microbe	Oscillibacter	Oscillibacter sp900115635
k2_0154679	visit	C2_C6__CLRdiff	0.459358	0.000849238	1	11992	0.000241716	d__Bacteria;p__Firmicutes_A;c__Clostridia;o__Oscillospirales;f__Acutalibacteraceae;g__An172;s__An172 sp002160515;154679;microbe	An172	An172 sp002160515
k2_0154686	visit	C2_C6__CLRdiff	0.891243	1.07521e-11	1	33359.6	0.000654415	d__Bacteria;p__Firmicutes;c__Bacilli;o__Erysipelotrichales;f__Erysipelotrichaceae;g__Absiella;s__Absiella sp000165065;154686;microbe	Absiella	Absiella sp000165065
k2_0154706	visit	C2_C6__CLRdiff	0.414965	0.00677507	1	6705.35	0.000142298	d__Bacteria;p__Firmicutes_A;c__Clostridia;o__Oscillospirales;f__Ruminococcaceae;g__Fournierella;s__Fournierella sp002160145;154706;microbe	Fournierella	Fournierella sp002160145
k2_0154710	visit	C2_C6__CLRdiff	-0.625785	0.00115398	1	18667.3	0.000323845	d__Bacteria;p__Actinobacteriota;c__Coriobacteriia;o__Coriobacteriales;f__Coriobacteriaceae;g__An7;s__An7 sp002159335;154710;microbe	An7	An7 sp002159335
k2_0154808	visit	C2_C6__CLRdiff	0.367087	0.00056637	1	3460.76	7.1323e-05	d__Bacteria;p__Firmicutes_A;c__Clostridia;o__Lachnospirales;f__Lachnospiraceae;g__14-2;s__14-2 sp001940225;154808;microbe	2021-02-14	14-2 sp001940225
k2_0154907	visit	C2_C6__CLRdiff	0.364501	0.000152262	1	3716.73	7.72499e-05	d__Bacteria;p__Firmicutes_A;c__Clostridia;o__Lachnospirales;f__Lachnospiraceae;g__Roseburia;s__Roseburia sp001940165;154907;microbe	Roseburia	Roseburia sp001940165
k2_0155266	visit	C2_C6__CLRdiff	0.78412	9.60115e-10	1	8488.9	0.000180405	d__Bacteria;p__Firmicutes_A;c__Clostridia;o__Lachnospirales;f__Lachnospiraceae;g__Faecalicatena;s__Faecalicatena sp002160525;155266;microbe	Faecalicatena	Faecalicatena sp002160525
k2_0155359	visit	C2_C6__CLRdiff	0.370813	0.00237589	1	202605	0.00421256	d__Bacteria;p__Firmicutes_A;c__Clostridia;o__Oscillospirales;f__Ruminococcaceae;g__Faecalibacterium;s__Faecalibacterium prausnitzii_J;155359;microbe	Faecalibacterium	Faecalibacterium prausnitzii_J
k2_0155570	visit	C2_C6__CLRdiff	0.637802	3.16727e-08	1	9515.57	0.000190607	d__Bacteria;p__Firmicutes_A;c__Clostridia;o__Lachnospirales;f__Lachnospiraceae;g__Eubacterium_I;s__Eubacterium_I sp900066595;155570;microbe	Eubacterium_I	Eubacterium_I sp900066595
k2_0155689	visit	C2_C6__CLRdiff	0.357397	0.0124245	1	122094	0.002588	d__Bacteria;p__Firmicutes_A;c__Clostridia;o__Oscillospirales;f__Ruminococcaceae;g__Gemmiger;s__Gemmiger variabile;155689;microbe	Gemmiger	Gemmiger variabile
k2_0155735	visit	C2_C6__CLRdiff	0.663322	8.19446e-12	1	6179.52	0.000126641	d__Bacteria;p__Firmicutes_A;c__Clostridia;o__Lachnospirales;f__Lachnospiraceae;g__Dorea;s__Dorea sp000403455;155735;microbe	Dorea	Dorea sp000403455
k2_0155798	visit	C2_C6__CLRdiff	-1.45035	4.64468e-09	1	143946	0.00306479	d__Bacteria;p__Actinobacteriota;c__Coriobacteriia;o__Coriobacteriales;f__Eggerthellaceae;g__Senegalimassilia;s__Senegalimassilia anaerobia;155798;microbe	Senegalimassilia	Senegalimassilia anaerobia
k2_0155800	visit	C2_C6__CLRdiff	1.13282	2.51405e-07	1	5351.9	0.000106489	d__Bacteria;p__Bacteroidota;c__Bacteroidia;o__Bacteroidales;f__Bacteroidaceae;g__Bacteroides;s__Bacteroides oleiciplenus;155800;microbe	Bacteroides	Bacteroides oleiciplenus
k2_0155937	visit	C2_C6__CLRdiff	-3.17191	8.30116e-17	1	223647	0.00444723	d__Bacteria;p__Actinobacteriota;c__Coriobacteriia;o__Coriobacteriales;f__Coriobacteriaceae;g__Collinsella;s__Collinsella sp002232035;155937;microbe	Collinsella	Collinsella sp002232035
k2_0155979	visit	C2_C6__CLRdiff	-0.0718311	0.343532	0.998088	15551.5	0.000335453	d__Bacteria;p__Actinobacteriota;c__Actinobacteria;o__Actinomycetales;f__Actinomycetaceae;g__Pauljensenia;s__Pauljensenia sp001838165;155979;microbe	Pauljensenia	Pauljensenia sp001838165
k2_0155988	visit	C2_C6__CLRdiff	-0.777295	0.0316822	0.996176	3056.39	6.50388e-05	d__Bacteria;p__Firmicutes_A;c__Clostridia;o__Oscillospirales;f__Acutalibacteraceae;g__Ruminococcus_E;s__Ruminococcus_E sp002493005;155988;microbe	Ruminococcus_E	Ruminococcus_E sp002493005
k2_0156595	visit	C2_C6__CLRdiff	0.510339	1.96531e-08	1	25433.8	0.000517005	d__Bacteria;p__Firmicutes_A;c__Clostridia;o__Lachnospirales;f__Lachnospiraceae;g__CAG-81;s__CAG-81 sp900066055;156595;microbe	CAG-81	CAG-81 sp900066055
k2_0156649	visit	C2_C6__CLRdiff	-0.21948	0.215531	1	5993.63	0.000124336	d__Bacteria;p__Firmicutes_A;c__Clostridia;o__Lachnospirales;f__Lachnospiraceae;g__CAG-127;s__CAG-127 sp002404515;156649;microbe	CAG-127	CAG-127 sp002404515
k2_0156659	visit	C2_C6__CLRdiff	1.22747	7.20434e-10	1	49440.8	0.00105616	d__Bacteria;p__Actinobacteriota;c__Coriobacteriia;o__Coriobacteriales;f__Eggerthellaceae;g__Eggerthella;s__Eggerthella timonensis;156659;microbe	Eggerthella	Eggerthella timonensis
k2_0156908	visit	C2_C6__CLRdiff	0.518203	0.000207944	0.994264	2986.12	5.99846e-05	d__Bacteria;p__Actinobacteriota;c__Actinobacteria;o__Actinomycetales;f__Actinomycetaceae;g__Actinomyces;s__Actinomyces gerencseriae;156908;microbe	Actinomyces	Actinomyces gerencseriae
k2_0156941	visit	C2_C6__CLRdiff	0.309779	0.000145847	1	4776.23	0.000107476	d__Bacteria;p__Firmicutes_A;c__Clostridia;o__Oscillospirales;f__Oscillospiraceae;g__Oscillibacter;s__Oscillibacter sp000436875;156941;microbe	Oscillibacter	Oscillibacter sp000436875
k2_0157285	visit	C2_C6__CLRdiff	-0.833061	0.0118058	0.998088	3297.34	6.98605e-05	d__Bacteria;p__Firmicutes_A;c__Clostridia;o__Oscillospirales;f__Acutalibacteraceae;g__Ruminococcus_E;s__Ruminococcus_E sp002491825;157285;microbe	Ruminococcus_E	Ruminococcus_E sp002491825
k2_0157316	visit	C2_C6__CLRdiff	0.938444	0.000139857	1	4943.28	9.8806e-05	d__Bacteria;p__Bacteroidota;c__Bacteroidia;o__Bacteroidales;f__Bacteroidaceae;g__Bacteroides_A;s__Bacteroides_A salanitronis;157316;microbe	Bacteroides_A	Bacteroides_A salanitronis
k2_0157343	visit	C2_C6__CLRdiff	-0.540755	0.0041405	0.996176	6572.18	0.000166676	d__Bacteria;p__Actinobacteriota;c__Coriobacteriia;o__Coriobacteriales;f__Coriobacteriaceae;g__Enorma;s__Enorma phocaeensis;157343;microbe	Enorma	Enorma phocaeensis
k2_0157414	visit	C2_C6__CLRdiff	0.556798	0.000235338	1	27493.8	0.000611832	d__Bacteria;p__Firmicutes_A;c__Clostridia;o__Lachnospirales;f__Lachnospiraceae;g__Blautia;s__Blautia sp000432195;157414;microbe	Blautia	Blautia sp000432195
k2_0157459	visit	C2_C6__CLRdiff	-3.15419	4.49281e-17	1	367293	0.00735065	d__Bacteria;p__Actinobacteriota;c__Coriobacteriia;o__Coriobacteriales;f__Coriobacteriaceae;g__Collinsella;s__Collinsella aerofaciens;157459;microbe	Collinsella	Collinsella aerofaciens
k2_0157684	visit	C2_C6__CLRdiff	0.356105	0.00669801	1	5698.36	0.000119896	d__Bacteria;p__Firmicutes_A;c__Clostridia;o__Lachnospirales;f__Lachnospiraceae;g__CAG-45;s__CAG-45 sp002299665;157684;microbe	CAG-45	CAG-45 sp002299665
k2_0157889	visit	C2_C6__CLRdiff	-0.58588	0.000570716	0.994264	2363.54	4.61141e-05	d__Bacteria;p__Actinobacteriota;c__Coriobacteriia;o__Coriobacteriales;f__Eggerthellaceae;g__UBA9715;s__UBA9715 sp002371495;157889;microbe	UBA9715	UBA9715 sp002371495
k2_0158064	visit	C2_C6__CLRdiff	0.604439	2.5917e-10	1	3783.63	7.71706e-05	d__Bacteria;p__Firmicutes_A;c__Clostridia;o__Oscillospirales;f__Ruminococcaceae;g__Anaerotruncus;s__Anaerotruncus sp000403395;158064;microbe	Anaerotruncus	Anaerotruncus sp000403395
k2_0158205	visit	C2_C6__CLRdiff	-0.228822	0.640598	1	42769.7	0.000899579	d__Bacteria;p__Firmicutes_A;c__Clostridia;o__Peptostreptococcales;f__Anaerovoracaceae;g__UBA1191;s__UBA1191 sp900066305;158205;microbe	UBA1191	UBA1191 sp900066305
k2_0158220	visit	C2_C6__CLRdiff	0.526485	0.000356703	1	10867	0.000232442	d__Bacteria;p__Firmicutes_A;c__Clostridia;o__Oscillospirales;f__Ruminococcaceae;g__Provencibacterium;s__Provencibacterium massiliense;158220;microbe	Provencibacterium	Provencibacterium massiliense
k2_0158287	visit	C2_C6__CLRdiff	0.328944	0.118608	1	59368.5	0.00125612	d__Bacteria;p__Firmicutes_A;c__Clostridia;o__Oscillospirales;f__Ruminococcaceae;g__Gemmiger;s__Gemmiger sp002306375;158287;microbe	Gemmiger	Gemmiger sp002306375
k2_0158307	visit	C2_C6__CLRdiff	0.114554	0.0643628	1	12357.5	0.000251414	d__Bacteria;p__Firmicutes_A;c__Clostridia;o__Lachnospirales;f__Lachnospiraceae;g__Agathobacter;s__Agathobacter sp002474415;158307;microbe	Agathobacter	Agathobacter sp002474415
k2_0158452	visit	C2_C6__CLRdiff	-1.23548	7.69307e-05	1	90347.6	0.00172008	d__Bacteria;p__Actinobacteriota;c__Coriobacteriia;o__Coriobacteriales;f__Eggerthellaceae;g__CAG-1427;s__CAG-1427 sp000435675;158452;microbe	CAG-1427	CAG-1427 sp000435675
[truncated: 711 more rows]

## Sheet: CAG DA
feat	comparison	t.ratio	p.value	FDR	mean_CLR_difference	prevalence	mean_read_count	mean_Relative_Abundance	id
[truncated: 30 more rows]
