# Supplementary material for: Improved gut microbiome recovery following drug therapy is linked to abundance and replication of probiotic strains
Source: Gut Microbes. 2022 Aug 2;14(1):2094664. doi: 10.1080/19490976.2022.2094664 (PMC9348039; doi:10.1080/19490976.2022.2094664)
Supplement: Supplemental Material [file KGMI_A_2094664_SM2715.zip › Table S6.xlsx]

## Sheet: function DA
feat	variable	comparison	mean_CLR_difference	FDR	prevalence	mean_read_count	mean_Relative_Abundance	Superclass	Class	description	Genus	Species
1CMET2-PWY: N10-formyl-tetrahydrofolate biosynthesis|g__Bacteroides.s__Bacteroides_uniformis	visit	Ctrl D0 v. Ctrl D14 CLR	0.0996447	0.123404	0.586998	4.48201	6.45817e-05	Biosynthesis	Cofactor/Carrier Bios.	N10-formyl-tetrahydrofolate bios.	Bacteroides	uniformis
ANAEROFRUCAT-PWY: homolactic fermentation	visit	Ctrl D0 v. Ctrl D14 CLR	0.640922	0.104066	0.992352	126.24	0.00180682	Energy & Metabolites	Fermentation	homolactic fermentation	pooled/NA	pooled/NA
ANAEROFRUCAT-PWY: homolactic fermentation|unclassified	visit	Ctrl D0 v. Ctrl D14 CLR	-1.20597	0.00637794	0.772467	15.606	0.000214326	Energy & Metabolites	Fermentation	homolactic fermentation	pooled/NA	pooled/NA
ANAGLYCOLYSIS-PWY: glycolysis III (from glucose)	visit	Ctrl D0 v. Ctrl D14 CLR	-0.243658	0.000865182	1	374.072	0.00514483	Energy & Metabolites	Glycolysis	glycolysis III (from glucose)	pooled/NA	pooled/NA
ANAGLYCOLYSIS-PWY: glycolysis III (from glucose)|g__Escherichia.s__Escherichia_coli	visit	Ctrl D0 v. Ctrl D14 CLR	0.387408	0.85168	0.441683	4.54078	6.19216e-05	Energy & Metabolites	Glycolysis	glycolysis III (from glucose)	Escherichia	coli
ANAGLYCOLYSIS-PWY: glycolysis III (from glucose)|unclassified	visit	Ctrl D0 v. Ctrl D14 CLR	-0.596227	0.00383012	0.971319	45.2086	0.000617762	Energy & Metabolites	Glycolysis	glycolysis III (from glucose)	pooled/NA	pooled/NA
ARG+POLYAMINE-SYN: superpathway of arginine and polyamine biosynthesis	visit	Ctrl D0 v. Ctrl D14 CLR	-0.219887	0.472168	0.984704	47.6776	0.00065455	Biosynthesis	Amine and Polyamine Biosynthesis	superpathway of arginine and polyamine bios.	pooled/NA	pooled/NA
ARGDEG-PWY: superpathway of L-arginine, putrescine, and 4-aminobutanoate degradation	visit	Ctrl D0 v. Ctrl D14 CLR	0.56444	0.831671	0.296367	3.71265	5.15757e-05	Degradation/Utilization/Assimilation	Amino Acid Degradation	superpathway of L-arginine, putrescine, and 4-aminobutanoate degradation	pooled/NA	pooled/NA
ARGININE-SYN4-PWY: L-ornithine de novo biosynthesis	visit	Ctrl D0 v. Ctrl D14 CLR	1.12852	1.79585e-05	0.908222	32.5168	0.000483788	Biosynthesis	Amino Acid Biosynthesis	L-ornithine bios. II	pooled/NA	pooled/NA
ARGININE-SYN4-PWY: L-ornithine de novo biosynthesis|g__Bacteroides.s__Bacteroides_uniformis	visit	Ctrl D0 v. Ctrl D14 CLR	0.0304208	0.111815	0.642447	4.5319	6.56396e-05	Biosynthesis	Amino Acid Biosynthesis	L-ornithine bios. II	Bacteroides	uniformis
ARGSYN-PWY: L-arginine biosynthesis I (via L-ornithine)	visit	Ctrl D0 v. Ctrl D14 CLR	-0.545878	2.46578e-08	1	344.707	0.00472108	Biosynthesis	Amino Acid Biosynthesis	L-arginine bios. I (via L-ornithine)	pooled/NA	pooled/NA
ARGSYN-PWY: L-arginine biosynthesis I (via L-ornithine)|g__Bifidobacterium.s__Bifidobacterium_longum	visit	Ctrl D0 v. Ctrl D14 CLR	-4.87961	3.84308e-20	0.466539	25.3803	0.000330776	Biosynthesis	Amino Acid Biosynthesis	L-arginine bios. I (via L-ornithine)	Bifidobacterium	longum
ARGSYN-PWY: L-arginine biosynthesis I (via L-ornithine)|g__Blautia.s__Ruminococcus_torques	visit	Ctrl D0 v. Ctrl D14 CLR	-1.49892	0.000504007	0.782027	9.4718	0.000123435	Biosynthesis	Amino Acid Biosynthesis	L-arginine bios. I (via L-ornithine)	Blautia	torques
ARGSYN-PWY: L-arginine biosynthesis I (via L-ornithine)|g__Escherichia.s__Escherichia_coli	visit	Ctrl D0 v. Ctrl D14 CLR	0.439723	0.808063	0.435946	4.78716	6.55699e-05	Biosynthesis	Amino Acid Biosynthesis	L-arginine bios. I (via L-ornithine)	Escherichia	coli
ARGSYN-PWY: L-arginine biosynthesis I (via L-ornithine)|unclassified	visit	Ctrl D0 v. Ctrl D14 CLR	0.382954	0.513646	0.854685	12.1846	0.000172087	Biosynthesis	Amino Acid Biosynthesis	L-arginine bios. I (via L-ornithine)	pooled/NA	pooled/NA
ARGSYNBSUB-PWY: L-arginine biosynthesis II (acetyl cycle)	visit	Ctrl D0 v. Ctrl D14 CLR	-0.718913	5.99078e-07	0.996176	185.03	0.00255331	Biosynthesis	Amino Acid Biosynthesis	L-arginine bios. II (acetyl cycle)	pooled/NA	pooled/NA
ARGSYNBSUB-PWY: L-arginine biosynthesis II (acetyl cycle)|g__Bifidobacterium.s__Bifidobacterium_longum	visit	Ctrl D0 v. Ctrl D14 CLR	-4.82875	2.74576e-20	0.506692	25.9663	0.000338462	Biosynthesis	Amino Acid Biosynthesis	L-arginine bios. II (acetyl cycle)	Bifidobacterium	longum
ARGSYNBSUB-PWY: L-arginine biosynthesis II (acetyl cycle)|g__Blautia.s__Ruminococcus_torques	visit	Ctrl D0 v. Ctrl D14 CLR	-1.47408	1.44756e-05	0.596558	6.06951	7.90483e-05	Biosynthesis	Amino Acid Biosynthesis	L-arginine bios. II (acetyl cycle)	Blautia	torques
ARGSYNBSUB-PWY: L-arginine biosynthesis II (acetyl cycle)|g__Escherichia.s__Escherichia_coli	visit	Ctrl D0 v. Ctrl D14 CLR	0.551949	0.518665	0.367113	4.63182	6.32821e-05	Biosynthesis	Amino Acid Biosynthesis	L-arginine bios. II (acetyl cycle)	Escherichia	coli
ARO-PWY: chorismate biosynthesis I|g__Blautia.s__Blautia_sp_KLE_1732	visit	Ctrl D0 v. Ctrl D14 CLR	-1.06495	0.00195756	0.531549	13.2944	0.000172376	Biosynthesis	Aromatic Compound Biosynthesis	chorismate bios. I	Blautia	1732
ARO-PWY: chorismate biosynthesis I|g__Blautia.s__Ruminococcus_gnavus	visit	Ctrl D0 v. Ctrl D14 CLR	1.18126	0.0348272	0.424474	4.37704	6.52608e-05	Biosynthesis	Aromatic Compound Biosynthesis	chorismate bios. I	Blautia	gnavus
ARO-PWY: chorismate biosynthesis I|g__Blautia.s__Ruminococcus_obeum	visit	Ctrl D0 v. Ctrl D14 CLR	-0.916115	0.00383012	0.795411	15.3978	0.000209858	Biosynthesis	Aromatic Compound Biosynthesis	chorismate bios. I	Blautia	obeum
ARO-PWY: chorismate biosynthesis I|g__Blautia.s__Ruminococcus_torques	visit	Ctrl D0 v. Ctrl D14 CLR	-1.0244	0.0811756	0.829828	11.5511	0.00015221	Biosynthesis	Aromatic Compound Biosynthesis	chorismate bios. I	Blautia	torques
ARO-PWY: chorismate biosynthesis I|g__Clostridium.s__Clostridium_sp_SS2_1	visit	Ctrl D0 v. Ctrl D14 CLR	-0.646137	0.00341269	0.332696	4.00294	5.32521e-05	Biosynthesis	Aromatic Compound Biosynthesis	chorismate bios. I	Clostridium	1
ARO-PWY: chorismate biosynthesis I|g__Dorea.s__Dorea_formicigenerans	visit	Ctrl D0 v. Ctrl D14 CLR	-1.6636	6.91115e-08	0.720841	4.42442	5.80823e-05	Biosynthesis	Aromatic Compound Biosynthesis	chorismate bios. I	Dorea	formicigenerans
ARO-PWY: chorismate biosynthesis I|g__Dorea.s__Dorea_longicatena	visit	Ctrl D0 v. Ctrl D14 CLR	-1.84319	1.3928e-08	0.745698	17.212	0.000224583	Biosynthesis	Aromatic Compound Biosynthesis	chorismate bios. I	Dorea	longicatena
ARO-PWY: chorismate biosynthesis I|g__Escherichia.s__Escherichia_coli	visit	Ctrl D0 v. Ctrl D14 CLR	0.460208	0.842785	0.414914	4.46158	6.10051e-05	Biosynthesis	Aromatic Compound Biosynthesis	chorismate bios. I	Escherichia	coli
ARO-PWY: chorismate biosynthesis I|g__Eubacterium.s__Eubacterium_rectale	visit	Ctrl D0 v. Ctrl D14 CLR	-1.81695	0.00332582	0.671128	23.0152	0.000291078	Biosynthesis	Aromatic Compound Biosynthesis	chorismate bios. I	Eubacterium	rectale
ARO-PWY: chorismate biosynthesis I|g__Ruminococcus.s__Ruminococcus_sp_5_1_39BFAA	visit	Ctrl D0 v. Ctrl D14 CLR	0.69784	0.382208	0.889101	67.386	0.000942839	Biosynthesis	Aromatic Compound Biosynthesis	chorismate bios. I	Ruminococcus	39BFAA
ARO-PWY: chorismate biosynthesis I|unclassified	visit	Ctrl D0 v. Ctrl D14 CLR	-0.378715	0.17239	1	229.845	0.00310818	Biosynthesis	Aromatic Compound Biosynthesis	chorismate bios. I	pooled/NA	pooled/NA
ASPASN-PWY: superpathway of L-aspartate and L-asparagine biosynthesis|g__Escherichia.s__Escherichia_coli	visit	Ctrl D0 v. Ctrl D14 CLR	0.219382	0.938211	0.493308	7.92806	0.000107924	Biosynthesis	Amino Acid Biosynthesis	superpathway of L-aspartate and L-asparagine bios.	Escherichia	coli
AST-PWY: L-arginine degradation II (AST pathway)	visit	Ctrl D0 v. Ctrl D14 CLR	0.470216	0.653976	0.493308	4.3773	6.11337e-05	Degradation/Utilization/Assimilation	Amino Acid Degradation	L-arginine degradation II (AST pathway)	pooled/NA	pooled/NA
AST-PWY: L-arginine degradation II (AST pathway)|g__Escherichia.s__Escherichia_coli	visit	Ctrl D0 v. Ctrl D14 CLR	0.356478	0.863774	0.470363	3.76513	5.1375e-05	Degradation/Utilization/Assimilation	Amino Acid Degradation	L-arginine degradation II (AST pathway)	Escherichia	coli
BIOTIN-BIOSYNTHESIS-PWY: biotin biosynthesis I	visit	Ctrl D0 v. Ctrl D14 CLR	0.739218	0.485563	0.753346	16.3412	0.00023294	Biosynthesis	Cofactor/Carrier Bios.	biotin bios. I	pooled/NA	pooled/NA
BIOTIN-BIOSYNTHESIS-PWY: biotin biosynthesis I|g__Escherichia.s__Escherichia_coli	visit	Ctrl D0 v. Ctrl D14 CLR	0.398409	0.756392	0.413002	5.04604	6.87109e-05	Biosynthesis	Cofactor/Carrier Bios.	biotin bios. I	Escherichia	coli
BRANCHED-CHAIN-AA-SYN-PWY: superpathway of branched amino acid biosynthesis	visit	Ctrl D0 v. Ctrl D14 CLR	-0.138528	0.242581	1	622.111	0.00845528	Biosynthesis	Amino Acid Biosynthesis	superpathway of branched chain amino acid bios.	pooled/NA	pooled/NA
BRANCHED-CHAIN-AA-SYN-PWY: superpathway of branched amino acid biosynthesis|g__Bifidobacterium.s__Bifidobacterium_longum	visit	Ctrl D0 v. Ctrl D14 CLR	-4.96433	2.74576e-20	0.512428	23.8629	0.000310778	Biosynthesis	Amino Acid Biosynthesis	superpathway of branched chain amino acid bios.	Bifidobacterium	longum
BRANCHED-CHAIN-AA-SYN-PWY: superpathway of branched amino acid biosynthesis|g__Blautia.s__Blautia_sp_KLE_1732	visit	Ctrl D0 v. Ctrl D14 CLR	-0.82342	0.00661771	0.552581	15.4644	0.000202454	Biosynthesis	Amino Acid Biosynthesis	superpathway of branched chain amino acid bios.	Blautia	1732
BRANCHED-CHAIN-AA-SYN-PWY: superpathway of branched amino acid biosynthesis|g__Blautia.s__Ruminococcus_obeum	visit	Ctrl D0 v. Ctrl D14 CLR	-0.668837	0.0622995	0.847036	18.3	0.000248603	Biosynthesis	Amino Acid Biosynthesis	superpathway of branched chain amino acid bios.	Blautia	obeum
BRANCHED-CHAIN-AA-SYN-PWY: superpathway of branched amino acid biosynthesis|g__Ruminococcus.s__Ruminococcus_sp	visit	Ctrl D0 v. Ctrl D14 CLR	-1.0048	0.000361996	0.571702	16.6434	0.000218655	Biosynthesis	Amino Acid Biosynthesis	superpathway of branched chain amino acid bios.	Ruminococcus	sp
BRANCHED-CHAIN-AA-SYN-PWY: superpathway of branched amino acid biosynthesis|g__Subdoligranulum.s__Subdoligranulum_sp_4_3_54A2FAA	visit	Ctrl D0 v. Ctrl D14 CLR	0.901717	5.76391e-06	0.583174	3.34237	4.97251e-05	Biosynthesis	Amino Acid Biosynthesis	superpathway of branched chain amino acid bios.	Subdoligranulum	54A2FAA
CALVIN-PWY: Calvin-Benson-Bassham cycle|g__Clostridium.s__Clostridium_sp_SS2_1	visit	Ctrl D0 v. Ctrl D14 CLR	-0.976654	0.00121156	0.332696	2.96098	3.96156e-05	Degradation/Utilization/Assimilation	C1 Compound Utilization and Assimilation	Calvin-Benson-Bassham cycle	Clostridium	1
CALVIN-PWY: Calvin-Benson-Bassham cycle|g__Lachnospiraceae_noname.s__Lachnospiraceae_bacterium_5_1_63FAA	visit	Ctrl D0 v. Ctrl D14 CLR	-0.889859	0.0630336	0.369025	4.32127	5.78365e-05	Degradation/Utilization/Assimilation	C1 Compound Utilization and Assimilation	Calvin-Benson-Bassham cycle	Lachnospiraceae_noname	63FAA
CALVIN-PWY: Calvin-Benson-Bassham cycle|g__Ruminococcus.s__Ruminococcus_bromii	visit	Ctrl D0 v. Ctrl D14 CLR	-2.20497	0.0369066	0.720841	63.2064	0.000794098	Degradation/Utilization/Assimilation	C1 Compound Utilization and Assimilation	Calvin-Benson-Bassham cycle	Ruminococcus	bromii
CENTFERM-PWY: pyruvate fermentation to butanoate	visit	Ctrl D0 v. Ctrl D14 CLR	0.195469	0.314974	0.894837	8.52144	0.000118139	Energy & Metabolites	Fermentation	pyruvate fermentation to butanoate	pooled/NA	pooled/NA
CENTFERM-PWY: pyruvate fermentation to butanoate|unclassified	visit	Ctrl D0 v. Ctrl D14 CLR	-0.160837	0.789048	0.826004	4.72612	6.62842e-05	Energy & Metabolites	Fermentation	pyruvate fermentation to butanoate	pooled/NA	pooled/NA
CITRULBIO-PWY: L-citrulline biosynthesis	visit	Ctrl D0 v. Ctrl D14 CLR	0.667135	2.26904e-05	0.887189	12.6832	0.000182832	Biosynthesis	Amino Acid Biosynthesis	L-citrulline Biosynthesis	pooled/NA	pooled/NA
CITRULBIO-PWY: L-citrulline biosynthesis|unclassified	visit	Ctrl D0 v. Ctrl D14 CLR	0.508371	0.0221725	0.391969	2.91352	4.11104e-05	Biosynthesis	Amino Acid Biosynthesis	L-citrulline Biosynthesis	pooled/NA	pooled/NA
COA-PWY-1: coenzyme A biosynthesis II (mammalian)	visit	Ctrl D0 v. Ctrl D14 CLR	-0.33804	6.35552e-05	1	661.651	0.00897122	Biosynthesis	Cofactor/Carrier Bios.	Coenzyme A Biosynthesis (mammalian)	pooled/NA	pooled/NA
COA-PWY-1: coenzyme A biosynthesis II (mammalian)|g__Bacteroides.s__Bacteroides_uniformis	visit	Ctrl D0 v. Ctrl D14 CLR	0.119608	0.0475802	0.585086	2.78318	4.03092e-05	Biosynthesis	Cofactor/Carrier Bios.	Coenzyme A Biosynthesis (mammalian)	Bacteroides	uniformis
COA-PWY-1: coenzyme A biosynthesis II (mammalian)|g__Bifidobacterium.s__Bifidobacterium_adolescentis	visit	Ctrl D0 v. Ctrl D14 CLR	-4.9055	3.65209e-13	0.342256	29.2491	0.00037086	Biosynthesis	Cofactor/Carrier Bios.	Coenzyme A Biosynthesis (mammalian)	Bifidobacterium	adolescentis
COA-PWY-1: coenzyme A biosynthesis II (mammalian)|g__Bifidobacterium.s__Bifidobacterium_longum	visit	Ctrl D0 v. Ctrl D14 CLR	-5.02887	5.73237e-20	0.435946	21.7389	0.000283394	Biosynthesis	Cofactor/Carrier Bios.	Coenzyme A Biosynthesis (mammalian)	Bifidobacterium	longum
COA-PWY-1: coenzyme A biosynthesis II (mammalian)|g__Blautia.s__Blautia_sp_KLE_1732	visit	Ctrl D0 v. Ctrl D14 CLR	-1.13586	0.00028693	0.50478	6.28211	8.14916e-05	Biosynthesis	Cofactor/Carrier Bios.	Coenzyme A Biosynthesis (mammalian)	Blautia	1732
COA-PWY-1: coenzyme A biosynthesis II (mammalian)|g__Blautia.s__Ruminococcus_gnavus	visit	Ctrl D0 v. Ctrl D14 CLR	1.01673	0.0508155	0.455067	4.24916	6.35882e-05	Biosynthesis	Cofactor/Carrier Bios.	Coenzyme A Biosynthesis (mammalian)	Blautia	gnavus
COA-PWY-1: coenzyme A biosynthesis II (mammalian)|g__Blautia.s__Ruminococcus_obeum	visit	Ctrl D0 v. Ctrl D14 CLR	-1.11664	0.00452847	0.749522	5.40711	7.40065e-05	Biosynthesis	Cofactor/Carrier Bios.	Coenzyme A Biosynthesis (mammalian)	Blautia	obeum
COA-PWY-1: coenzyme A biosynthesis II (mammalian)|g__Blautia.s__Ruminococcus_torques	visit	Ctrl D0 v. Ctrl D14 CLR	-0.799381	0.102434	0.803059	6.32271	8.39633e-05	Biosynthesis	Cofactor/Carrier Bios.	Coenzyme A Biosynthesis (mammalian)	Blautia	torques
COA-PWY-1: coenzyme A biosynthesis II (mammalian)|g__Collinsella.s__Collinsella_aerofaciens	visit	Ctrl D0 v. Ctrl D14 CLR	-4.52387	3.32955e-18	0.564054	23.2975	0.000306844	Biosynthesis	Cofactor/Carrier Bios.	Coenzyme A Biosynthesis (mammalian)	Collinsella	aerofaciens
COA-PWY-1: coenzyme A biosynthesis II (mammalian)|g__Coprococcus.s__Coprococcus_comes	visit	Ctrl D0 v. Ctrl D14 CLR	-1.05592	0.0175199	0.713193	6.97082	9.17274e-05	Biosynthesis	Cofactor/Carrier Bios.	Coenzyme A Biosynthesis (mammalian)	Coprococcus	comes
COA-PWY-1: coenzyme A biosynthesis II (mammalian)|g__Dialister.s__Dialister_invisus	visit	Ctrl D0 v. Ctrl D14 CLR	-1.42996	0.000303284	0.275335	3.71609	5.02452e-05	Biosynthesis	Cofactor/Carrier Bios.	Coenzyme A Biosynthesis (mammalian)	Dialister	invisus
COA-PWY-1: coenzyme A biosynthesis II (mammalian)|g__Dorea.s__Dorea_formicigenerans	visit	Ctrl D0 v. Ctrl D14 CLR	-1.68092	2.89137e-07	0.701721	3.46725	4.54952e-05	Biosynthesis	Cofactor/Carrier Bios.	Coenzyme A Biosynthesis (mammalian)	Dorea	formicigenerans
COA-PWY-1: coenzyme A biosynthesis II (mammalian)|g__Dorea.s__Dorea_longicatena	visit	Ctrl D0 v. Ctrl D14 CLR	-1.75027	4.85702e-09	0.778203	11.8826	0.000155367	Biosynthesis	Cofactor/Carrier Bios.	Coenzyme A Biosynthesis (mammalian)	Dorea	longicatena
COA-PWY-1: coenzyme A biosynthesis II (mammalian)|g__Eggerthella.s__Eggerthella_lenta	visit	Ctrl D0 v. Ctrl D14 CLR	1.94715	9.18554e-07	0.565966	8.01076	0.000113477	Biosynthesis	Cofactor/Carrier Bios.	Coenzyme A Biosynthesis (mammalian)	Eggerthella	lenta
COA-PWY-1: coenzyme A biosynthesis II (mammalian)|g__Eggerthella.s__Eggerthella_sp_1_3_56FAA	visit	Ctrl D0 v. Ctrl D14 CLR	2.32651	1.08567e-06	0.695985	9.51758	0.000134705	Biosynthesis	Cofactor/Carrier Bios.	Coenzyme A Biosynthesis (mammalian)	Eggerthella	56FAA
COA-PWY-1: coenzyme A biosynthesis II (mammalian)|g__Eggerthella.s__Eggerthella_sp_HGA1	visit	Ctrl D0 v. Ctrl D14 CLR	2.14214	3.07539e-07	0.665392	9.37963	0.000132246	Biosynthesis	Cofactor/Carrier Bios.	Coenzyme A Biosynthesis (mammalian)	Eggerthella	HGA1
COA-PWY-1: coenzyme A biosynthesis II (mammalian)|g__Escherichia.s__Escherichia_coli	visit	Ctrl D0 v. Ctrl D14 CLR	0.434306	0.762754	0.449331	4.76674	6.56514e-05	Biosynthesis	Cofactor/Carrier Bios.	Coenzyme A Biosynthesis (mammalian)	Escherichia	coli
COA-PWY-1: coenzyme A biosynthesis II (mammalian)|g__Eubacterium.s__Eubacterium_hallii	visit	Ctrl D0 v. Ctrl D14 CLR	-1.37711	0.00130664	0.745698	5.81853	7.98654e-05	Biosynthesis	Cofactor/Carrier Bios.	Coenzyme A Biosynthesis (mammalian)	Eubacterium	hallii
COA-PWY-1: coenzyme A biosynthesis II (mammalian)|g__Eubacterium.s__Eubacterium_rectale	visit	Ctrl D0 v. Ctrl D14 CLR	-1.94088	0.00154118	0.630975	17.5843	0.000221554	Biosynthesis	Cofactor/Carrier Bios.	Coenzyme A Biosynthesis (mammalian)	Eubacterium	rectale
COA-PWY-1: coenzyme A biosynthesis II (mammalian)|g__Lactobacillus.s__Lactobacillus_casei_paracasei	visit	Ctrl D0 v. Ctrl D14 CLR	2.43203	0.595067	0.305927	2.61185	3.97351e-05	Biosynthesis	Cofactor/Carrier Bios.	Coenzyme A Biosynthesis (mammalian)	Lactobacillus	paracasei
COA-PWY-1: coenzyme A biosynthesis II (mammalian)|g__Ruminococcus.s__Ruminococcus_sp	visit	Ctrl D0 v. Ctrl D14 CLR	-1.34861	3.90608e-06	0.531549	5.04146	6.61161e-05	Biosynthesis	Cofactor/Carrier Bios.	Coenzyme A Biosynthesis (mammalian)	Ruminococcus	sp
COA-PWY-1: coenzyme A biosynthesis II (mammalian)|g__Ruminococcus.s__Ruminococcus_sp_5_1_39BFAA	visit	Ctrl D0 v. Ctrl D14 CLR	0.637862	0.485657	0.885277	37.7243	0.000528964	Biosynthesis	Cofactor/Carrier Bios.	Coenzyme A Biosynthesis (mammalian)	Ruminococcus	39BFAA
COA-PWY-1: coenzyme A biosynthesis II (mammalian)|g__Subdoligranulum.s__Subdoligranulum_sp_4_3_54A2FAA	visit	Ctrl D0 v. Ctrl D14 CLR	1.03603	2.04824e-06	0.57935	3.69503	5.54087e-05	Biosynthesis	Cofactor/Carrier Bios.	Coenzyme A Biosynthesis (mammalian)	Subdoligranulum	54A2FAA
COA-PWY-1: coenzyme A biosynthesis II (mammalian)|unclassified	visit	Ctrl D0 v. Ctrl D14 CLR	-0.448657	0.0410938	1	183.476	0.00248241	Biosynthesis	Cofactor/Carrier Bios.	Coenzyme A Biosynthesis (mammalian)	pooled/NA	pooled/NA
COA-PWY: coenzyme A biosynthesis I	visit	Ctrl D0 v. Ctrl D14 CLR	0.275285	0.00335089	1	253.76	0.00345438	Biosynthesis	Cofactor/Carrier Bios.	coenzyme A bios. I (prokaryotic)	pooled/NA	pooled/NA
COA-PWY: coenzyme A biosynthesis I|g__Blautia.s__Ruminococcus_torques	visit	Ctrl D0 v. Ctrl D14 CLR	-1.73745	1.96688e-05	0.74761	6.64114	8.64977e-05	Biosynthesis	Cofactor/Carrier Bios.	coenzyme A bios. I (prokaryotic)	Blautia	torques
COA-PWY: coenzyme A biosynthesis I|g__Eggerthella.s__Eggerthella_lenta	visit	Ctrl D0 v. Ctrl D14 CLR	1.96595	6.54113e-07	0.567878	6.67575	9.46454e-05	Biosynthesis	Cofactor/Carrier Bios.	coenzyme A bios. I (prokaryotic)	Eggerthella	lenta
COA-PWY: coenzyme A biosynthesis I|g__Eggerthella.s__Eggerthella_sp_1_3_56FAA	visit	Ctrl D0 v. Ctrl D14 CLR	2.29698	4.49766e-07	0.695985	8.12981	0.000114841	Biosynthesis	Cofactor/Carrier Bios.	coenzyme A bios. I (prokaryotic)	Eggerthella	56FAA
COA-PWY: coenzyme A biosynthesis I|g__Eggerthella.s__Eggerthella_sp_HGA1	visit	Ctrl D0 v. Ctrl D14 CLR	2.1352	1.41173e-07	0.665392	7.84637	0.000110331	Biosynthesis	Cofactor/Carrier Bios.	coenzyme A bios. I (prokaryotic)	Eggerthella	HGA1
COA-PWY: coenzyme A biosynthesis I|g__Escherichia.s__Escherichia_coli	visit	Ctrl D0 v. Ctrl D14 CLR	0.469919	0.754356	0.449331	4.39324	6.03063e-05	Biosynthesis	Cofactor/Carrier Bios.	coenzyme A bios. I (prokaryotic)	Escherichia	coli
COBALSYN-PWY: adenosylcobalamin salvage from cobinamide I|g__Blautia.s__Blautia_sp_KLE_1732	visit	Ctrl D0 v. Ctrl D14 CLR	-1.25486	9.6467e-05	0.493308	6.98951	9.01879e-05	Biosynthesis	Cofactor/Carrier Bios.	superpathway of adenosylcobalamin salvage from cobinamide I	Blautia	1732
COBALSYN-PWY: adenosylcobalamin salvage from cobinamide I|g__Escherichia.s__Escherichia_coli	visit	Ctrl D0 v. Ctrl D14 CLR	0.378922	0.736769	0.407266	3.65548	4.96538e-05	Biosynthesis	Cofactor/Carrier Bios.	superpathway of adenosylcobalamin salvage from cobinamide I	Escherichia	coli
COBALSYN-PWY: adenosylcobalamin salvage from cobinamide I|g__Eubacterium.s__Eubacterium_rectale	visit	Ctrl D0 v. Ctrl D14 CLR	-1.63774	0.00961964	0.621415	13.6144	0.000172867	Biosynthesis	Cofactor/Carrier Bios.	superpathway of adenosylcobalamin salvage from cobinamide I	Eubacterium	rectale
COBALSYN-PWY: adenosylcobalamin salvage from cobinamide I|g__Ruminococcus.s__Ruminococcus_sp	visit	Ctrl D0 v. Ctrl D14 CLR	-1.60902	1.19553e-06	0.531549	8.55617	0.000111513	Biosynthesis	Cofactor/Carrier Bios.	superpathway of adenosylcobalamin salvage from cobinamide I	Ruminococcus	sp
COLANSYN-PWY: colanic acid building blocks biosynthesis	visit	Ctrl D0 v. Ctrl D14 CLR	1.22202	0.000470221	0.780115	20.7467	0.00029746	Biosynthesis	Carbohydrate Biosynthesis	colanic acid building blocks bios.	pooled/NA	pooled/NA
COMPLETE-ARO-PWY: superpathway of aromatic amino acid biosynthesis|g__Blautia.s__Blautia_sp_KLE_1732	visit	Ctrl D0 v. Ctrl D14 CLR	-1.05989	0.00200333	0.531549	13.591	0.000176349	Biosynthesis	Amino Acid Biosynthesis	superpathway of aromatic amino acid bios.	Blautia	1732
COMPLETE-ARO-PWY: superpathway of aromatic amino acid biosynthesis|g__Blautia.s__Ruminococcus_gnavus	visit	Ctrl D0 v. Ctrl D14 CLR	1.1679	0.0356268	0.424474	4.59973	6.85499e-05	Biosynthesis	Amino Acid Biosynthesis	superpathway of aromatic amino acid bios.	Blautia	gnavus
COMPLETE-ARO-PWY: superpathway of aromatic amino acid biosynthesis|g__Blautia.s__Ruminococcus_obeum	visit	Ctrl D0 v. Ctrl D14 CLR	-0.927297	0.00341269	0.789675	15.943	0.000217377	Biosynthesis	Amino Acid Biosynthesis	superpathway of aromatic amino acid bios.	Blautia	obeum
COMPLETE-ARO-PWY: superpathway of aromatic amino acid biosynthesis|g__Blautia.s__Ruminococcus_torques	visit	Ctrl D0 v. Ctrl D14 CLR	-0.994172	0.0754779	0.820268	11.383	0.000150549	Biosynthesis	Amino Acid Biosynthesis	superpathway of aromatic amino acid bios.	Blautia	torques
COMPLETE-ARO-PWY: superpathway of aromatic amino acid biosynthesis|g__Clostridium.s__Clostridium_sp_SS2_1	visit	Ctrl D0 v. Ctrl D14 CLR	-0.660258	0.00320917	0.332696	4.12304	5.48458e-05	Biosynthesis	Amino Acid Biosynthesis	superpathway of aromatic amino acid bios.	Clostridium	1
COMPLETE-ARO-PWY: superpathway of aromatic amino acid biosynthesis|g__Dorea.s__Dorea_longicatena	visit	Ctrl D0 v. Ctrl D14 CLR	-1.51448	0.00350293	0.432122	8.6443	0.000112598	Biosynthesis	Amino Acid Biosynthesis	superpathway of aromatic amino acid bios.	Dorea	longicatena
COMPLETE-ARO-PWY: superpathway of aromatic amino acid biosynthesis|g__Escherichia.s__Escherichia_coli	visit	Ctrl D0 v. Ctrl D14 CLR	0.493801	0.756392	0.40153	4.75217	6.49308e-05	Biosynthesis	Amino Acid Biosynthesis	superpathway of aromatic amino acid bios.	Escherichia	coli
COMPLETE-ARO-PWY: superpathway of aromatic amino acid biosynthesis|g__Eubacterium.s__Eubacterium_rectale	visit	Ctrl D0 v. Ctrl D14 CLR	-1.80555	0.00332582	0.671128	23.7997	0.000301225	Biosynthesis	Amino Acid Biosynthesis	superpathway of aromatic amino acid bios.	Eubacterium	rectale
COMPLETE-ARO-PWY: superpathway of aromatic amino acid biosynthesis|g__Ruminococcus.s__Ruminococcus_sp_5_1_39BFAA	visit	Ctrl D0 v. Ctrl D14 CLR	0.69813	0.369625	0.889101	68.0519	0.000951579	Biosynthesis	Amino Acid Biosynthesis	superpathway of aromatic amino acid bios.	Ruminococcus	39BFAA
COMPLETE-ARO-PWY: superpathway of aromatic amino acid biosynthesis|unclassified	visit	Ctrl D0 v. Ctrl D14 CLR	-0.387395	0.210811	1	220.953	0.00298116	Biosynthesis	Amino Acid Biosynthesis	superpathway of aromatic amino acid bios.	pooled/NA	pooled/NA
DAPLYSINESYN-PWY: L-lysine biosynthesis I	visit	Ctrl D0 v. Ctrl D14 CLR	-1.46343	5.99226e-11	0.996176	122.632	0.00167257	Biosynthesis	Amino Acid Biosynthesis	L-lysine bios. I	pooled/NA	pooled/NA
DAPLYSINESYN-PWY: L-lysine biosynthesis I|g__Escherichia.s__Escherichia_coli	visit	Ctrl D0 v. Ctrl D14 CLR	0.504542	0.808102	0.370937	3.28981	4.50294e-05	Biosynthesis	Amino Acid Biosynthesis	L-lysine bios. I	Escherichia	coli
DENOVOPURINE2-PWY: superpathway of purine nucleotides de novo biosynthesis II|unclassified	visit	Ctrl D0 v. Ctrl D14 CLR	-0.448997	0.112466	0.975143	48.7117	0.000676192	Biosynthesis	Nuceloside/tide Bios.	superpathway of purine nucleotides d.n. bios. II	pooled/NA	pooled/NA
DTDPRHAMSYN-PWY: dTDP-L-rhamnose biosynthesis I|g__Bacteroides.s__Bacteroides_ovatus	visit	Ctrl D0 v. Ctrl D14 CLR	0.897005	0.00101451	0.365201	3.13889	5.00671e-05	Biosynthesis	Carbohydrate Biosynthesis	dTDP-L-rhamnose bios.	Bacteroides	ovatus
DTDPRHAMSYN-PWY: dTDP-L-rhamnose biosynthesis I|g__Blautia.s__Blautia_sp_KLE_1732	visit	Ctrl D0 v. Ctrl D14 CLR	-0.923009	0.00624498	0.550669	15.3684	0.000202207	Biosynthesis	Carbohydrate Biosynthesis	dTDP-L-rhamnose bios.	Blautia	1732
DTDPRHAMSYN-PWY: dTDP-L-rhamnose biosynthesis I|g__Blautia.s__Ruminococcus_obeum	visit	Ctrl D0 v. Ctrl D14 CLR	-0.91614	0.00706778	0.848948	14.0474	0.000192257	Biosynthesis	Carbohydrate Biosynthesis	dTDP-L-rhamnose bios.	Blautia	obeum
DTDPRHAMSYN-PWY: dTDP-L-rhamnose biosynthesis I|g__Clostridium.s__Clostridium_sp_SS2_1	visit	Ctrl D0 v. Ctrl D14 CLR	-0.607966	0.00328557	0.332696	3.02261	4.02321e-05	Biosynthesis	Carbohydrate Biosynthesis	dTDP-L-rhamnose bios.	Clostridium	1
DTDPRHAMSYN-PWY: dTDP-L-rhamnose biosynthesis I|g__Eggerthella.s__Eggerthella_sp_1_3_56FAA	visit	Ctrl D0 v. Ctrl D14 CLR	2.3031	4.75471e-06	0.684512	11.782	0.000166864	Biosynthesis	Carbohydrate Biosynthesis	dTDP-L-rhamnose bios.	Eggerthella	56FAA
DTDPRHAMSYN-PWY: dTDP-L-rhamnose biosynthesis I|g__Eggerthella.s__Eggerthella_sp_HGA1	visit	Ctrl D0 v. Ctrl D14 CLR	2.1249	6.44344e-07	0.659656	11.7796	0.000166827	Biosynthesis	Carbohydrate Biosynthesis	dTDP-L-rhamnose bios.	Eggerthella	HGA1
DTDPRHAMSYN-PWY: dTDP-L-rhamnose biosynthesis I|g__Eubacterium.s__Eubacterium_rectale	visit	Ctrl D0 v. Ctrl D14 CLR	-1.62395	0.00437155	0.699809	24.4896	0.000307592	Biosynthesis	Carbohydrate Biosynthesis	dTDP-L-rhamnose bios.	Eubacterium	rectale
DTDPRHAMSYN-PWY: dTDP-L-rhamnose biosynthesis I|g__Ruminococcus.s__Ruminococcus_sp	visit	Ctrl D0 v. Ctrl D14 CLR	-1.33836	0.000161398	0.571702	22.1811	0.00029133	Biosynthesis	Carbohydrate Biosynthesis	dTDP-L-rhamnose bios.	Ruminococcus	sp
ECASYN-PWY: enterobacterial common antigen biosynthesis	visit	Ctrl D0 v. Ctrl D14 CLR	0.592824	0.37047	0.476099	6.05828	8.42165e-05	Biosynthesis	Cell Structure Biosynthesis	enterobacterial common antigen bios.	pooled/NA	pooled/NA
ECASYN-PWY: enterobacterial common antigen biosynthesis|g__Escherichia.s__Escherichia_coli	visit	Ctrl D0 v. Ctrl D14 CLR	0.496374	0.550401	0.414914	4.85268	6.61326e-05	Biosynthesis	Cell Structure Biosynthesis	enterobacterial common antigen bios.	Escherichia	coli
ENTBACSYN-PWY: enterobactin biosynthesis	visit	Ctrl D0 v. Ctrl D14 CLR	0.508209	0.938211	0.552581	20.8351	0.00029096	Biosynthesis	Secondary Metabolite Biosynthesis	enterobactin bios.	pooled/NA	pooled/NA
ENTBACSYN-PWY: enterobactin biosynthesis|g__Escherichia.s__Escherichia_coli	visit	Ctrl D0 v. Ctrl D14 CLR	0.464764	0.763922	0.43021	7.9509	0.000109258	Biosynthesis	Secondary Metabolite Biosynthesis	enterobactin bios.	Escherichia	coli
FASYN-ELONG-PWY: fatty acid elongation -- saturated	visit	Ctrl D0 v. Ctrl D14 CLR	0.822253	0.666666	0.793499	19.6589	0.000281107	Biosynthesis	Fatty Acid and Lipid Biosynthesis	fatty acid elongation -- saturated	pooled/NA	pooled/NA
FASYN-ELONG-PWY: fatty acid elongation -- saturated|g__Escherichia.s__Escherichia_coli	visit	Ctrl D0 v. Ctrl D14 CLR	0.346837	0.808063	0.416826	4.86634	6.62387e-05	Biosynthesis	Fatty Acid and Lipid Biosynthesis	fatty acid elongation -- saturated	Escherichia	coli
FASYN-INITIAL-PWY: superpathway of fatty acid biosynthesis initiation (E. coli)	visit	Ctrl D0 v. Ctrl D14 CLR	0.868247	0.676249	0.791587	17.6184	0.000251943	Biosynthesis	Fatty Acid and Lipid Biosynthesis	superpathway of fatty acid bios. initiation (E. coli)	pooled/NA	pooled/NA
FERMENTATION-PWY: mixed acid fermentation	visit	Ctrl D0 v. Ctrl D14 CLR	-1.3066	3.55757e-05	0.952199	51.2728	0.000705447	Energy & Metabolites	Fermentation	mixed acid fermentation	pooled/NA	pooled/NA
FERMENTATION-PWY: mixed acid fermentation|unclassified	visit	Ctrl D0 v. Ctrl D14 CLR	-1.95683	2.34878e-07	0.709369	13.9332	0.000193713	Energy & Metabolites	Fermentation	mixed acid fermentation	pooled/NA	pooled/NA
FOLSYN-PWY: superpathway of tetrahydrofolate biosynthesis and salvage	visit	Ctrl D0 v. Ctrl D14 CLR	-0.729054	0.00820336	0.948375	43.2727	0.000590576	Biosynthesis	Cofactor/Carrier Bios.	superpathway of tetrahydrofolate bios. and salvage	pooled/NA	pooled/NA
FOLSYN-PWY: superpathway of tetrahydrofolate biosynthesis and salvage|g__Escherichia.s__Escherichia_coli	visit	Ctrl D0 v. Ctrl D14 CLR	0.523773	0.630658	0.355641	3.54113	4.87091e-05	Biosynthesis	Cofactor/Carrier Bios.	superpathway of tetrahydrofolate bios. and salvage	Escherichia	coli
FUC-RHAMCAT-PWY: superpathway of fucose and rhamnose degradation	visit	Ctrl D0 v. Ctrl D14 CLR	0.286311	0.867618	0.730402	15.6217	0.000219023	Superpathways	superpathway of fucose and rhamnose degradation	superpathway of fucose and rhamnose degradation	pooled/NA	pooled/NA
FUC-RHAMCAT-PWY: superpathway of fucose and rhamnose degradation|g__Escherichia.s__Escherichia_coli	visit	Ctrl D0 v. Ctrl D14 CLR	0.459749	0.84374	0.413002	5.41961	7.44551e-05	Superpathways	superpathway of fucose and rhamnose degradation	superpathway of fucose and rhamnose degradation	Escherichia	coli
FUCCAT-PWY: fucose degradation	visit	Ctrl D0 v. Ctrl D14 CLR	-0.948629	0.000228009	0.982792	32.2094	0.00043644	Degradation/Utilization/Assimilation	Carbohydrate Degradation	fucose degradation	pooled/NA	pooled/NA
FUCCAT-PWY: fucose degradation|g__Escherichia.s__Escherichia_coli	visit	Ctrl D0 v. Ctrl D14 CLR	0.217056	0.963349	0.483748	5.87701	8.0594e-05	Degradation/Utilization/Assimilation	Carbohydrate Degradation	fucose degradation	Escherichia	coli
FUCCAT-PWY: fucose degradation|unclassified	visit	Ctrl D0 v. Ctrl D14 CLR	-1.01785	0.0395833	0.554493	2.70313	3.64617e-05	Degradation/Utilization/Assimilation	Carbohydrate Degradation	fucose degradation	pooled/NA	pooled/NA
GALACT-GLUCUROCAT-PWY: superpathway of hexuronide and hexuronate degradation	visit	Ctrl D0 v. Ctrl D14 CLR	0.359	0.0207651	1	144.101	0.00194095	Superpathways	superpathway of hexuronide and hexuronate degradation	superpathway of hexuronide and hexuronate degradation	pooled/NA	pooled/NA
GALACT-GLUCUROCAT-PWY: superpathway of hexuronide and hexuronate degradation|g__Escherichia.s__Escherichia_coli	visit	Ctrl D0 v. Ctrl D14 CLR	0.317261	0.983442	0.472275	5.60148	7.65068e-05	Superpathways	superpathway of hexuronide and hexuronate degradation	superpathway of hexuronide and hexuronate degradation	Escherichia	coli
GALACTARDEG-PWY: D-galactarate degradation I	visit	Ctrl D0 v. Ctrl D14 CLR	0.799792	0.572065	0.617591	4.89652	7.03387e-05	Degradation/Utilization/Assimilation	Secondary Metabolite Degradation	D-galactarate degradation I	pooled/NA	pooled/NA
GALACTUROCAT-PWY: D-galacturonate degradation I	visit	Ctrl D0 v. Ctrl D14 CLR	0.391582	0.0201523	1	153.909	0.00206997	Degradation/Utilization/Assimilation	Secondary Metabolite Degradation	D-galacturonate degradation I	pooled/NA	pooled/NA
GALACTUROCAT-PWY: D-galacturonate degradation I|g__Escherichia.s__Escherichia_coli	visit	Ctrl D0 v. Ctrl D14 CLR	0.244306	0.963349	0.48566	5.59672	7.65658e-05	Degradation/Utilization/Assimilation	Secondary Metabolite Degradation	D-galacturonate degradation I	Escherichia	coli
GLCMANNANAUT-PWY: superpathway of N-acetylglucosamine, N-acetylmannosamine and N-acetylneuraminate degradation	visit	Ctrl D0 v. Ctrl D14 CLR	0.0810471	0.857607	1	202.576	0.0027112	Degradation/Utilization/Assimilation	Amine and Polyamine Degradation	superpathway of N-acetylglucosamine, N-acetylmannosamine and N-acetylneuraminate degradation	pooled/NA	pooled/NA
GLCMANNANAUT-PWY: superpathway of N-acetylglucosamine, N-acetylmannosamine and N-acetylneuraminate degradation|g__Blautia.s__Ruminococcus_torques	visit	Ctrl D0 v. Ctrl D14 CLR	-1.50545	6.03293e-08	0.90631	8.94332	0.000118998	Degradation/Utilization/Assimilation	Amine and Polyamine Degradation	superpathway of N-acetylglucosamine, N-acetylmannosamine and N-acetylneuraminate degradation	Blautia	torques
GLCMANNANAUT-PWY: superpathway of N-acetylglucosamine, N-acetylmannosamine and N-acetylneuraminate degradation|g__Dorea.s__Dorea_longicatena	visit	Ctrl D0 v. Ctrl D14 CLR	-1.90736	3.30654e-09	0.799235	11.88	0.000155385	Degradation/Utilization/Assimilation	Amine and Polyamine Degradation	superpathway of N-acetylglucosamine, N-acetylmannosamine and N-acetylneuraminate degradation	Dorea	longicatena
GLCMANNANAUT-PWY: superpathway of N-acetylglucosamine, N-acetylmannosamine and N-acetylneuraminate degradation|g__Escherichia.s__Escherichia_coli	visit	Ctrl D0 v. Ctrl D14 CLR	0.367393	0.992323	0.441683	5.44856	7.41414e-05	Degradation/Utilization/Assimilation	Amine and Polyamine Degradation	superpathway of N-acetylglucosamine, N-acetylmannosamine and N-acetylneuraminate degradation	Escherichia	coli
GLUCARDEG-PWY: D-glucarate degradation I	visit	Ctrl D0 v. Ctrl D14 CLR	0.899701	0.51917	0.609943	5.31577	7.59509e-05	Degradation/Utilization/Assimilation	Secondary Metabolite Degradation	D-glucarate degradation I	pooled/NA	pooled/NA
GLUCARGALACTSUPER-PWY: superpathway of D-glucarate and D-galactarate degradation	visit	Ctrl D0 v. Ctrl D14 CLR	0.799792	0.572065	0.617591	4.89652	7.03387e-05	Superpathways	superpathway of D-glucarate and D-galactarate degradation	superpathway of D-glucarate and D-galactarate degradation	pooled/NA	pooled/NA
GLUCONEO-PWY: gluconeogenesis I	visit	Ctrl D0 v. Ctrl D14 CLR	0.532803	0.314689	0.954111	24.7675	0.000358761	Biosynthesis	Carbohydrate Biosynthesis	gluconeogenesis I	pooled/NA	pooled/NA
GLUCONEO-PWY: gluconeogenesis I|unclassified	visit	Ctrl D0 v. Ctrl D14 CLR	-0.910266	0.200542	0.606119	3.72117	5.27268e-05	Biosynthesis	Carbohydrate Biosynthesis	gluconeogenesis I	pooled/NA	pooled/NA
GLUCOSE1PMETAB-PWY: glucose and glucose-1-phosphate degradation	visit	Ctrl D0 v. Ctrl D14 CLR	0.369415	0.891425	0.627151	15.1082	0.000211995	Degradation/Utilization/Assimilation	Carbohydrate Degradation	glucose and glucose-1-phosphate degradation	pooled/NA	pooled/NA
GLUCOSE1PMETAB-PWY: glucose and glucose-1-phosphate degradation|g__Escherichia.s__Escherichia_coli	visit	Ctrl D0 v. Ctrl D14 CLR	0.223145	0.938211	0.479924	4.9617	6.8009e-05	Degradation/Utilization/Assimilation	Carbohydrate Degradation	glucose and glucose-1-phosphate degradation	Escherichia	coli
GLUCUROCAT-PWY: superpathway of &beta;-D-glucuronide and D-glucuronate degradation	visit	Ctrl D0 v. Ctrl D14 CLR	0.290097	0.0933415	1	168.789	0.00228918	Degradation/Utilization/Assimilation	Secondary Metabolite Degradation	superpathway of beta-D-glucuronosides degradation	pooled/NA	pooled/NA
GLUCUROCAT-PWY: superpathway of &beta;-D-glucuronide and D-glucuronate degradation|g__Escherichia.s__Escherichia_coli	visit	Ctrl D0 v. Ctrl D14 CLR	0.258716	0.983159	0.48566	6.34209	8.66877e-05	Degradation/Utilization/Assimilation	Secondary Metabolite Degradation	superpathway of beta-D-glucuronosides degradation	Escherichia	coli
GLUDEG-I-PWY: GABA shunt	visit	Ctrl D0 v. Ctrl D14 CLR	0.649424	0.00764095	0.847036	8.87043	0.000131253	Degradation/Utilization/Assimilation	Amine and Polyamine Degradation	GABA shunt	pooled/NA	pooled/NA
GLUTORN-PWY: L-ornithine biosynthesis	visit	Ctrl D0 v. Ctrl D14 CLR	-0.665863	6.27512e-08	1	133.096	0.00182243	Biosynthesis	Amino Acid Biosynthesis	L-ornithine bios. I	pooled/NA	pooled/NA
GLUTORN-PWY: L-ornithine biosynthesis|g__Bifidobacterium.s__Bifidobacterium_longum	visit	Ctrl D0 v. Ctrl D14 CLR	-5.43472	2.75048e-20	0.497132	26.5399	0.000345806	Biosynthesis	Amino Acid Biosynthesis	L-ornithine bios. I	Bifidobacterium	longum
GLUTORN-PWY: L-ornithine biosynthesis|g__Blautia.s__Ruminococcus_torques	visit	Ctrl D0 v. Ctrl D14 CLR	-1.69748	6.30283e-05	0.797323	7.28609	9.48418e-05	Biosynthesis	Amino Acid Biosynthesis	L-ornithine bios. I	Blautia	torques
GLUTORN-PWY: L-ornithine biosynthesis|g__Escherichia.s__Escherichia_coli	visit	Ctrl D0 v. Ctrl D14 CLR	0.386777	0.887	0.458891	4.85489	6.64754e-05	Biosynthesis	Amino Acid Biosynthesis	L-ornithine bios. I	Escherichia	coli
GLYCOCAT-PWY: glycogen degradation I (bacterial)	visit	Ctrl D0 v. Ctrl D14 CLR	1.1486	0.0486851	0.690249	12.9826	0.000184984	Degradation/Utilization/Assimilation	Polymeric Compound Degradation	glycogen degradation I	pooled/NA	pooled/NA
GLYCOGENSYNTH-PWY: glycogen biosynthesis I (from ADP-D-Glucose)|g__Blautia.s__Blautia_sp_KLE_1732	visit	Ctrl D0 v. Ctrl D14 CLR	-0.894236	0.00374361	0.552581	13.9931	0.000183257	Glycan Pathways	Glycan Biosynthesis	glycogen bios. I (from ADP-D-Glucose)	Blautia	1732
GLYCOGENSYNTH-PWY: glycogen biosynthesis I (from ADP-D-Glucose)|g__Blautia.s__Ruminococcus_obeum	visit	Ctrl D0 v. Ctrl D14 CLR	-1.09394	0.00425986	0.847036	13.1593	0.000179447	Glycan Pathways	Glycan Biosynthesis	glycogen bios. I (from ADP-D-Glucose)	Blautia	obeum
GLYCOGENSYNTH-PWY: glycogen biosynthesis I (from ADP-D-Glucose)|g__Clostridium.s__Clostridium_sp_SS2_1	visit	Ctrl D0 v. Ctrl D14 CLR	-0.746226	0.00256794	0.332696	4.91825	6.52754e-05	Glycan Pathways	Glycan Biosynthesis	glycogen bios. I (from ADP-D-Glucose)	Clostridium	1
GLYCOGENSYNTH-PWY: glycogen biosynthesis I (from ADP-D-Glucose)|g__Erysipelotrichaceae_noname.s__Eubacterium_biforme	visit	Ctrl D0 v. Ctrl D14 CLR	-0.998763	0.000101865	0.225621	2.90682	3.88315e-05	Glycan Pathways	Glycan Biosynthesis	glycogen bios. I (from ADP-D-Glucose)	Erysipelotrichaceae_noname	biforme
GLYCOGENSYNTH-PWY: glycogen biosynthesis I (from ADP-D-Glucose)|g__Escherichia.s__Escherichia_coli	visit	Ctrl D0 v. Ctrl D14 CLR	0.334024	0.929287	0.434034	3.74634	5.1565e-05	Glycan Pathways	Glycan Biosynthesis	glycogen bios. I (from ADP-D-Glucose)	Escherichia	coli
GLYCOGENSYNTH-PWY: glycogen biosynthesis I (from ADP-D-Glucose)|g__Eubacterium.s__Eubacterium_rectale	visit	Ctrl D0 v. Ctrl D14 CLR	-1.80371	0.00143333	0.697897	29.3051	0.000368167	Glycan Pathways	Glycan Biosynthesis	glycogen bios. I (from ADP-D-Glucose)	Eubacterium	rectale
GLYCOGENSYNTH-PWY: glycogen biosynthesis I (from ADP-D-Glucose)|g__Ruminococcus.s__Ruminococcus_sp	visit	Ctrl D0 v. Ctrl D14 CLR	-1.84449	5.71352e-06	0.567878	10.6031	0.000138367	Glycan Pathways	Glycan Biosynthesis	glycogen bios. I (from ADP-D-Glucose)	Ruminococcus	sp
GLYCOGENSYNTH-PWY: glycogen biosynthesis I (from ADP-D-Glucose)|unclassified	visit	Ctrl D0 v. Ctrl D14 CLR	0.00926289	0.675827	0.998088	43.1889	0.000590516	Glycan Pathways	Glycan Biosynthesis	glycogen bios. I (from ADP-D-Glucose)	pooled/NA	pooled/NA
GLYCOL-GLYOXDEG-PWY: superpathway of glycol metabolism and degradation	visit	Ctrl D0 v. Ctrl D14 CLR	0.468293	0.726337	0.57935	4.05623	5.6312e-05	Degradation/Utilization/Assimilation	Alcohol Degradation	superpathway of glycol metabolism and degradation	pooled/NA	pooled/NA
GLYCOLYSIS-E-D: superpathway of glycolysis and Entner-Doudoroff	visit	Ctrl D0 v. Ctrl D14 CLR	0.692495	0.106389	0.923518	24.9142	0.000359584	Superpathways	superpathway of glycolysis and the Entner-Doudoroff pathway	superpathway of glycolysis and the Entner-Doudoroff pathway	pooled/NA	pooled/NA
GLYCOLYSIS-E-D: superpathway of glycolysis and Entner-Doudoroff|g__Escherichia.s__Escherichia_coli	visit	Ctrl D0 v. Ctrl D14 CLR	0.49979	0.729021	0.378585	4.23375	5.76961e-05	Superpathways	superpathway of glycolysis and the Entner-Doudoroff pathway	superpathway of glycolysis and the Entner-Doudoroff pathway	Escherichia	coli
GLYCOLYSIS-TCA-GLYOX-BYPASS: superpathway of glycolysis, pyruvate dehydrogenase, TCA, and glyoxylate bypass	visit	Ctrl D0 v. Ctrl D14 CLR	0.414844	0.52692	0.632887	17.7828	0.00025237	Superpathways	superpathway of glycolysis, pyruvate dehydrogenase, TCA, and glyoxylate bypass	superpathway of glycolysis, pyruvate dehydrogenase, TCA, and glyoxylate bypass	pooled/NA	pooled/NA
GLYCOLYSIS-TCA-GLYOX-BYPASS: superpathway of glycolysis, pyruvate dehydrogenase, TCA, and glyoxylate bypass|g__Escherichia.s__Escherichia_coli	visit	Ctrl D0 v. Ctrl D14 CLR	0.552547	0.584233	0.365201	4.83008	6.56686e-05	Superpathways	superpathway of glycolysis, pyruvate dehydrogenase, TCA, and glyoxylate bypass	superpathway of glycolysis, pyruvate dehydrogenase, TCA, and glyoxylate bypass	Escherichia	coli
GLYCOLYSIS: glycolysis I (from glucose 6-phosphate)	visit	Ctrl D0 v. Ctrl D14 CLR	0.832762	0.0629699	0.992352	79.0618	0.00115249	Energy & Metabolites	Glycolysis	glycolysis I (from glucose 6-phosphate)	pooled/NA	pooled/NA
GLYCOLYSIS: glycolysis I (from glucose 6-phosphate)|g__Escherichia.s__Escherichia_coli	visit	Ctrl D0 v. Ctrl D14 CLR	0.493692	0.773141	0.391969	4.51893	6.15424e-05	Energy & Metabolites	Glycolysis	glycolysis I (from glucose 6-phosphate)	Escherichia	coli
GLYCOLYSIS: glycolysis I (from glucose 6-phosphate)|unclassified	visit	Ctrl D0 v. Ctrl D14 CLR	-1.16009	0.0158306	0.780115	11.4674	0.000159751	Energy & Metabolites	Glycolysis	glycolysis I (from glucose 6-phosphate)	pooled/NA	pooled/NA
GLYOXYLATE-BYPASS: glyoxylate cycle	visit	Ctrl D0 v. Ctrl D14 CLR	0.555847	0.783422	0.772467	14.8025	0.00020758	Energy & Metabolites	glyoxylate cycle	glyoxylate cycle	pooled/NA	pooled/NA
GLYOXYLATE-BYPASS: glyoxylate cycle|g__Escherichia.s__Escherichia_coli	visit	Ctrl D0 v. Ctrl D14 CLR	0.261757	0.946002	0.497132	7.50976	0.000102524	Energy & Metabolites	glyoxylate cycle	glyoxylate cycle	Escherichia	coli
GOLPDLCAT-PWY: superpathway of glycerol degradation to 1,3-propanediol	visit	Ctrl D0 v. Ctrl D14 CLR	0.374759	0.0298346	1	30.0431	0.000414475	Degradation/Utilization/Assimilation	Alcohol Degradation	superpathway of glycerol degradation to 1,3-propanediol	pooled/NA	pooled/NA
HCAMHPDEG-PWY: 3-phenylpropanoate and 3-(3-hydroxyphenyl)propanoate degradation to 2-oxopent-4-enoate	visit	Ctrl D0 v. Ctrl D14 CLR	0.765449	0.800816	0.434034	4.39082	6.31409e-05	Degradation/Utilization/Assimilation	Aromatic Compound Degradation	3-phenylpropanoate and 3-(3-hydroxyphenyl)propanoate degradation to 2-hydroxypentadienoate	pooled/NA	pooled/NA
HEME-BIOSYNTHESIS-II: heme biosynthesis I (aerobic)	visit	Ctrl D0 v. Ctrl D14 CLR	1.1258	0.0087738	0.787763	6.12094	9.12682e-05	Biosynthesis	Cofactor/Carrier Bios.	heme b bios. I (aerobic)	pooled/NA	pooled/NA
HEMESYN2-PWY: heme biosynthesis II (anaerobic)	visit	Ctrl D0 v. Ctrl D14 CLR	1.01587	0.000387251	0.975143	24.9082	0.000353498	Biosynthesis	Cofactor/Carrier Bios.	heme b bios. II (anaerobic)	pooled/NA	pooled/NA
HEMESYN2-PWY: heme biosynthesis II (anaerobic)|g__Escherichia.s__Escherichia_coli	visit	Ctrl D0 v. Ctrl D14 CLR	0.41554	0.798348	0.432122	5.20628	7.11569e-05	Biosynthesis	Cofactor/Carrier Bios.	heme b bios. II (anaerobic)	Escherichia	coli
HEMESYN2-PWY: heme biosynthesis II (anaerobic)|unclassified	visit	Ctrl D0 v. Ctrl D14 CLR	-0.108993	0.310616	0.556405	3.5549	5.0739e-05	Biosynthesis	Cofactor/Carrier Bios.	heme b bios. II (anaerobic)	pooled/NA	pooled/NA
HEXITOLDEGSUPER-PWY: superpathway of hexitol degradation (bacteria)	visit	Ctrl D0 v. Ctrl D14 CLR	0.764834	0.440535	0.988528	53.1889	0.000764777	Degradation/Utilization/Assimilation	Secondary Metabolite Degradation	superpathway of hexitol degradation (bacteria)	pooled/NA	pooled/NA
HEXITOLDEGSUPER-PWY: superpathway of hexitol degradation (bacteria)|unclassified	visit	Ctrl D0 v. Ctrl D14 CLR	-0.601641	0.152344	0.51434	3.18353	4.49404e-05	Degradation/Utilization/Assimilation	Secondary Metabolite Degradation	superpathway of hexitol degradation (bacteria)	pooled/NA	pooled/NA
HISDEG-PWY: L-histidine degradation I	visit	Ctrl D0 v. Ctrl D14 CLR	0.629404	0.0183366	0.99044	35.5536	0.000512317	Degradation/Utilization/Assimilation	Amino Acid Degradation	L-histidine degradation I	pooled/NA	pooled/NA
HISTSYN-PWY: L-histidine biosynthesis	visit	Ctrl D0 v. Ctrl D14 CLR	-0.727968	2.0303e-13	1	389.026	0.0052551	Biosynthesis	Amino Acid Biosynthesis	L-histidine bios.	pooled/NA	pooled/NA
HISTSYN-PWY: L-histidine biosynthesis|g__Bifidobacterium.s__Bifidobacterium_adolescentis	visit	Ctrl D0 v. Ctrl D14 CLR	-4.4716	1.69567e-12	0.244742	25.4495	0.000322518	Biosynthesis	Amino Acid Biosynthesis	L-histidine bios.	Bifidobacterium	adolescentis
HISTSYN-PWY: L-histidine biosynthesis|g__Bifidobacterium.s__Bifidobacterium_longum	visit	Ctrl D0 v. Ctrl D14 CLR	-4.52176	1.29015e-17	0.334608	21.4001	0.000278396	Biosynthesis	Amino Acid Biosynthesis	L-histidine bios.	Bifidobacterium	longum
HISTSYN-PWY: L-histidine biosynthesis|g__Ruminococcus.s__Ruminococcus_bromii	visit	Ctrl D0 v. Ctrl D14 CLR	-2.13094	0.0757739	0.573614	22.0057	0.000278213	Biosynthesis	Amino Acid Biosynthesis	L-histidine bios.	Ruminococcus	bromii
HISTSYN-PWY: L-histidine biosynthesis|unclassified	visit	Ctrl D0 v. Ctrl D14 CLR	-0.769357	7.03611e-05	1	88.0852	0.00119259	Biosynthesis	Amino Acid Biosynthesis	L-histidine bios.	pooled/NA	pooled/NA
HOMOSER-METSYN-PWY: L-methionine biosynthesis I	visit	Ctrl D0 v. Ctrl D14 CLR	-0.704214	1.44122e-05	1	196.349	0.00258604	Biosynthesis	Amino Acid Biosynthesis	L-methionine bios. I	pooled/NA	pooled/NA
HOMOSER-METSYN-PWY: L-methionine biosynthesis I|g__Blautia.s__Ruminococcus_torques	visit	Ctrl D0 v. Ctrl D14 CLR	-2.20515	2.40881e-07	0.671128	7.84004	0.000101762	Biosynthesis	Amino Acid Biosynthesis	L-methionine bios. I	Blautia	torques
HOMOSER-METSYN-PWY: L-methionine biosynthesis I|g__Clostridium.s__Clostridium_sp_SS2_1	visit	Ctrl D0 v. Ctrl D14 CLR	-0.879933	0.000789118	0.332696	2.44958	3.29648e-05	Biosynthesis	Amino Acid Biosynthesis	L-methionine bios. I	Clostridium	1
HOMOSER-METSYN-PWY: L-methionine biosynthesis I|g__Lachnospiraceae_noname.s__Lachnospiraceae_bacterium_5_1_63FAA	visit	Ctrl D0 v. Ctrl D14 CLR	-0.723178	0.0795479	0.367113	2.56721	3.41876e-05	Biosynthesis	Amino Acid Biosynthesis	L-methionine bios. I	Lachnospiraceae_noname	63FAA
HOMOSER-METSYN-PWY: L-methionine biosynthesis I|g__Ruminococcus.s__Ruminococcus_bromii	visit	Ctrl D0 v. Ctrl D14 CLR	-2.3475	0.0359405	0.734226	65.8122	0.000826932	Biosynthesis	Amino Acid Biosynthesis	L-methionine bios. I	Ruminococcus	bromii
HSERMETANA-PWY: L-methionine biosynthesis III	visit	Ctrl D0 v. Ctrl D14 CLR	-0.512123	0.0031454	1	116.906	0.00157141	Biosynthesis	Amino Acid Biosynthesis	L-methionine bios. III	pooled/NA	pooled/NA
ILEUSYN-PWY: L-isoleucine biosynthesis I (from threonine)|g__Bifidobacterium.s__Bifidobacterium_longum	visit	Ctrl D0 v. Ctrl D14 CLR	-4.87072	1.35369e-20	0.521989	29.8101	0.00038839	Biosynthesis	Amino Acid Biosynthesis	L-isoleucine bios. I (from threonine)	Bifidobacterium	longum
ILEUSYN-PWY: L-isoleucine biosynthesis I (from threonine)|g__Blautia.s__Blautia_sp_KLE_1732	visit	Ctrl D0 v. Ctrl D14 CLR	-0.712572	0.00768292	0.552581	19.8257	0.000259715	Biosynthesis	Amino Acid Biosynthesis	L-isoleucine bios. I (from threonine)	Blautia	1732
ILEUSYN-PWY: L-isoleucine biosynthesis I (from threonine)|g__Blautia.s__Ruminococcus_obeum	visit	Ctrl D0 v. Ctrl D14 CLR	-0.646774	0.0563915	0.847036	21.5034	0.000292262	Biosynthesis	Amino Acid Biosynthesis	L-isoleucine bios. I (from threonine)	Blautia	obeum
ILEUSYN-PWY: L-isoleucine biosynthesis I (from threonine)|g__Dorea.s__Dorea_formicigenerans	visit	Ctrl D0 v. Ctrl D14 CLR	-1.51577	0.0183366	0.424474	3.6283	4.75205e-05	Biosynthesis	Amino Acid Biosynthesis	L-isoleucine bios. I (from threonine)	Dorea	formicigenerans
ILEUSYN-PWY: L-isoleucine biosynthesis I (from threonine)|g__Escherichia.s__Escherichia_coli	visit	Ctrl D0 v. Ctrl D14 CLR	0.430105	0.824304	0.388145	7.81352	0.000106922	Biosynthesis	Amino Acid Biosynthesis	L-isoleucine bios. I (from threonine)	Escherichia	coli
ILEUSYN-PWY: L-isoleucine biosynthesis I (from threonine)|g__Ruminococcus.s__Ruminococcus_sp	visit	Ctrl D0 v. Ctrl D14 CLR	-1.05331	0.00029749	0.571702	21.3357	0.000280392	Biosynthesis	Amino Acid Biosynthesis	L-isoleucine bios. I (from threonine)	Ruminococcus	sp
ILEUSYN-PWY: L-isoleucine biosynthesis I (from threonine)|g__Streptococcus.s__Streptococcus_parasanguinis	visit	Ctrl D0 v. Ctrl D14 CLR	1.51018	0.00179126	0.583174	3.53034	4.92126e-05	Biosynthesis	Amino Acid Biosynthesis	L-isoleucine bios. I (from threonine)	Streptococcus	parasanguinis
ILEUSYN-PWY: L-isoleucine biosynthesis I (from threonine)|g__Subdoligranulum.s__Subdoligranulum_sp_4_3_54A2FAA	visit	Ctrl D0 v. Ctrl D14 CLR	0.877479	1.96708e-06	0.583174	3.64274	5.42252e-05	Biosynthesis	Amino Acid Biosynthesis	L-isoleucine bios. I (from threonine)	Subdoligranulum	54A2FAA
KDO-NAGLIPASYN-PWY: superpathway of (Kdo)2-lipid A biosynthesis	visit	Ctrl D0 v. Ctrl D14 CLR	0.478757	0.647427	0.458891	4.21695	5.87583e-05	Biosynthesis	Cell Structure Biosynthesis	superpathway of (Kdo)2-lipid A bios.	pooled/NA	pooled/NA
KDO-NAGLIPASYN-PWY: superpathway of (Kdo)2-lipid A biosynthesis|g__Escherichia.s__Escherichia_coli	visit	Ctrl D0 v. Ctrl D14 CLR	0.539429	0.704204	0.365201	3.45386	4.72135e-05	Biosynthesis	Cell Structure Biosynthesis	superpathway of (Kdo)2-lipid A bios.	Escherichia	coli
KETOGLUCONMET-PWY: ketogluconate metabolism	visit	Ctrl D0 v. Ctrl D14 CLR	0.306227	0.656474	0.629063	6.3389	9.0756e-05	Degradation/Utilization/Assimilation	Secondary Metabolite Degradation	ketogluconate metabolism	pooled/NA	pooled/NA
LACTOSECAT-PWY: lactose and galactose degradation I	visit	Ctrl D0 v. Ctrl D14 CLR	-0.376434	1.00941e-05	0.992352	74.0613	0.00102883	Degradation/Utilization/Assimilation	Carbohydrate Degradation	lactose and galactose degradation I	pooled/NA	pooled/NA
MET-SAM-PWY: superpathway of S-adenosyl-L-methionine biosynthesis	visit	Ctrl D0 v. Ctrl D14 CLR	-0.580551	1.34074e-05	1	281.934	0.0037701	Superpathways	superpathway of S-adenosyl-L-methionine biosynthesis	superpathway of S-adenosyl-L-methionine bios.	pooled/NA	pooled/NA
MET-SAM-PWY: superpathway of S-adenosyl-L-methionine biosynthesis|g__Blautia.s__Ruminococcus_torques	visit	Ctrl D0 v. Ctrl D14 CLR	-1.87285	7.523e-07	0.667304	10.2252	0.000132525	Superpathways	superpathway of S-adenosyl-L-methionine biosynthesis	superpathway of S-adenosyl-L-methionine bios.	Blautia	torques
MET-SAM-PWY: superpathway of S-adenosyl-L-methionine biosynthesis|g__Clostridium.s__Clostridium_sp_SS2_1	visit	Ctrl D0 v. Ctrl D14 CLR	-0.787758	0.000783491	0.332696	2.51054	3.34235e-05	Superpathways	superpathway of S-adenosyl-L-methionine biosynthesis	superpathway of S-adenosyl-L-methionine bios.	Clostridium	1
MET-SAM-PWY: superpathway of S-adenosyl-L-methionine biosynthesis|g__Lachnospiraceae_noname.s__Lachnospiraceae_bacterium_5_1_63FAA	visit	Ctrl D0 v. Ctrl D14 CLR	-0.65706	0.04465	0.367113	3.37648	4.48682e-05	Superpathways	superpathway of S-adenosyl-L-methionine biosynthesis	superpathway of S-adenosyl-L-methionine bios.	Lachnospiraceae_noname	63FAA
METHANOGENESIS-PWY: methanogenesis from H2 and CO2	visit	Ctrl D0 v. Ctrl D14 CLR	-0.357915	0.851803	0.267686	6.77568	0.000110332	Energy & Metabolites	Respiration	methanogenesis from H2 and CO2	pooled/NA	pooled/NA
METHANOGENESIS-PWY: methanogenesis from H2 and CO2|g__Methanobrevibacter.s__Methanobrevibacter_smithii	visit	Ctrl D0 v. Ctrl D14 CLR	-0.390311	0.82731	0.235182	6.66045	0.000108697	Energy & Metabolites	Respiration	methanogenesis from H2 and CO2	Methanobrevibacter	smithii
METSYN-PWY: L-homoserine and L-methionine biosynthesis	visit	Ctrl D0 v. Ctrl D14 CLR	-0.52598	2.39277e-05	1	266.606	0.00356592	Biosynthesis	Amino Acid Biosynthesis	L-methionine De Novo Biosynthesis	pooled/NA	pooled/NA
METSYN-PWY: L-homoserine and L-methionine biosynthesis|g__Blautia.s__Ruminococcus_torques	visit	Ctrl D0 v. Ctrl D14 CLR	-1.89287	5.3061e-07	0.667304	10.1734	0.000131868	Biosynthesis	Amino Acid Biosynthesis	L-methionine De Novo Biosynthesis	Blautia	torques
METSYN-PWY: L-homoserine and L-methionine biosynthesis|g__Clostridium.s__Clostridium_sp_SS2_1	visit	Ctrl D0 v. Ctrl D14 CLR	-0.830138	0.000276474	0.332696	2.64847	3.53e-05	Biosynthesis	Amino Acid Biosynthesis	L-methionine De Novo Biosynthesis	Clostridium	1
METSYN-PWY: L-homoserine and L-methionine biosynthesis|g__Lachnospiraceae_noname.s__Lachnospiraceae_bacterium_5_1_63FAA	visit	Ctrl D0 v. Ctrl D14 CLR	-0.703846	0.0767897	0.367113	3.29772	4.38221e-05	Biosynthesis	Amino Acid Biosynthesis	L-methionine De Novo Biosynthesis	Lachnospiraceae_noname	63FAA
NAD-BIOSYNTHESIS-II: NAD salvage pathway II	visit	Ctrl D0 v. Ctrl D14 CLR	-0.21552	0.595929	0.904398	15.4195	0.000218969	Biosynthesis	Cofactor/Carrier Bios.	NAD salvage pathway III (to nicotinamide riboside)	pooled/NA	pooled/NA
NAD-BIOSYNTHESIS-II: NAD salvage pathway II|g__Escherichia.s__Escherichia_coli	visit	Ctrl D0 v. Ctrl D14 CLR	0.198916	0.994944	0.481836	5.91029	8.07457e-05	Biosynthesis	Cofactor/Carrier Bios.	NAD salvage pathway III (to nicotinamide riboside)	Escherichia	coli
NAGLIPASYN-PWY: lipid IVA biosynthesis	visit	Ctrl D0 v. Ctrl D14 CLR	0.566477	0.869901	0.676864	9.18184	0.000132863	Biosynthesis	Cell Structure Biosynthesis	lipid IVA bios.	pooled/NA	pooled/NA
NAGLIPASYN-PWY: lipid IVA biosynthesis|g__Escherichia.s__Escherichia_coli	visit	Ctrl D0 v. Ctrl D14 CLR	0.421861	0.887	0.445507	3.73007	5.11907e-05	Biosynthesis	Cell Structure Biosynthesis	lipid IVA bios.	Escherichia	coli
NONMEVIPP-PWY: methylerythritol phosphate pathway I	visit	Ctrl D0 v. Ctrl D14 CLR	-0.352406	0.000783491	1	702.227	0.00950087	Biosynthesis	Secondary Metabolite Biosynthesis	methylerythritol phosphate pathway I	pooled/NA	pooled/NA
NONMEVIPP-PWY: methylerythritol phosphate pathway I|g__Bifidobacterium.s__Bifidobacterium_adolescentis	visit	Ctrl D0 v. Ctrl D14 CLR	-5.33694	8.70939e-14	0.330784	32.5426	0.000412748	Biosynthesis	Secondary Metabolite Biosynthesis	methylerythritol phosphate pathway I	Bifidobacterium	adolescentis
NONMEVIPP-PWY: methylerythritol phosphate pathway I|g__Blautia.s__Blautia_sp_KLE_1732	visit	Ctrl D0 v. Ctrl D14 CLR	-1.00118	0.00140287	0.529637	8.49721	0.000110224	Biosynthesis	Secondary Metabolite Biosynthesis	methylerythritol phosphate pathway I	Blautia	1732
NONMEVIPP-PWY: methylerythritol phosphate pathway I|g__Blautia.s__Ruminococcus_gnavus	visit	Ctrl D0 v. Ctrl D14 CLR	1.11139	0.0377046	0.449331	4.73451	7.05554e-05	Biosynthesis	Secondary Metabolite Biosynthesis	methylerythritol phosphate pathway I	Blautia	gnavus
NONMEVIPP-PWY: methylerythritol phosphate pathway I|g__Blautia.s__Ruminococcus_obeum	visit	Ctrl D0 v. Ctrl D14 CLR	-0.972766	0.00599993	0.772467	10.4284	0.000142289	Biosynthesis	Secondary Metabolite Biosynthesis	methylerythritol phosphate pathway I	Blautia	obeum
NONMEVIPP-PWY: methylerythritol phosphate pathway I|g__Clostridium.s__Clostridium_sp_SS2_1	visit	Ctrl D0 v. Ctrl D14 CLR	-0.536441	0.00660029	0.328872	2.33693	3.11286e-05	Biosynthesis	Secondary Metabolite Biosynthesis	methylerythritol phosphate pathway I	Clostridium	1
NONMEVIPP-PWY: methylerythritol phosphate pathway I|g__Dorea.s__Dorea_formicigenerans	visit	Ctrl D0 v. Ctrl D14 CLR	-1.85707	1.42828e-07	0.709369	4.28256	5.62208e-05	Biosynthesis	Secondary Metabolite Biosynthesis	methylerythritol phosphate pathway I	Dorea	formicigenerans
NONMEVIPP-PWY: methylerythritol phosphate pathway I|g__Dorea.s__Dorea_longicatena	visit	Ctrl D0 v. Ctrl D14 CLR	-1.62417	1.34177e-08	0.75717	13.2696	0.000172994	Biosynthesis	Secondary Metabolite Biosynthesis	methylerythritol phosphate pathway I	Dorea	longicatena
NONMEVIPP-PWY: methylerythritol phosphate pathway I|g__Eggerthella.s__Eggerthella_lenta	visit	Ctrl D0 v. Ctrl D14 CLR	1.30771	2.38652e-06	0.512428	3.99371	5.66853e-05	Biosynthesis	Secondary Metabolite Biosynthesis	methylerythritol phosphate pathway I	Eggerthella	lenta
NONMEVIPP-PWY: methylerythritol phosphate pathway I|g__Eggerthella.s__Eggerthella_sp_1_3_56FAA	visit	Ctrl D0 v. Ctrl D14 CLR	1.55606	8.07576e-05	0.606119	4.34367	6.08421e-05	Biosynthesis	Secondary Metabolite Biosynthesis	methylerythritol phosphate pathway I	Eggerthella	56FAA
NONMEVIPP-PWY: methylerythritol phosphate pathway I|g__Eggerthella.s__Eggerthella_sp_HGA1	visit	Ctrl D0 v. Ctrl D14 CLR	1.52774	0.000470221	0.581262	4.13142	5.78248e-05	Biosynthesis	Secondary Metabolite Biosynthesis	methylerythritol phosphate pathway I	Eggerthella	HGA1
NONMEVIPP-PWY: methylerythritol phosphate pathway I|g__Eubacterium.s__Eubacterium_rectale	visit	Ctrl D0 v. Ctrl D14 CLR	-1.64108	0.00632339	0.608031	16.4744	0.000208792	Biosynthesis	Secondary Metabolite Biosynthesis	methylerythritol phosphate pathway I	Eubacterium	rectale
NONMEVIPP-PWY: methylerythritol phosphate pathway I|g__Ruminococcus.s__Ruminococcus_sp_5_1_39BFAA	visit	Ctrl D0 v. Ctrl D14 CLR	0.720992	0.222437	0.889101	52.388	0.000734983	Biosynthesis	Secondary Metabolite Biosynthesis	methylerythritol phosphate pathway I	Ruminococcus	39BFAA
NONMEVIPP-PWY: methylerythritol phosphate pathway I|unclassified	visit	Ctrl D0 v. Ctrl D14 CLR	-0.470058	0.0888619	0.998088	221.439	0.00299459	Biosynthesis	Secondary Metabolite Biosynthesis	methylerythritol phosphate pathway I	pooled/NA	pooled/NA
NONOXIPENT-PWY: pentose phosphate pathway (non-oxidative branch)|g__Blautia.s__Ruminococcus_gnavus	visit	Ctrl D0 v. Ctrl D14 CLR	1.11381	0.142299	0.512428	7.657	0.000114029	Energy & Metabolites	Pentose Phosphate Pathways	pentose phosphate pathway (non-oxidative branch)	Blautia	gnavus
NONOXIPENT-PWY: pentose phosphate pathway (non-oxidative branch)|g__Blautia.s__Ruminococcus_obeum	visit	Ctrl D0 v. Ctrl D14 CLR	-0.80167	0.0186126	0.824092	16.8673	0.000230094	Energy & Metabolites	Pentose Phosphate Pathways	pentose phosphate pathway (non-oxidative branch)	Blautia	obeum
NONOXIPENT-PWY: pentose phosphate pathway (non-oxidative branch)|g__Blautia.s__Ruminococcus_torques	visit	Ctrl D0 v. Ctrl D14 CLR	-1.88146	1.44178e-06	0.835564	17.3874	0.000225764	Energy & Metabolites	Pentose Phosphate Pathways	pentose phosphate pathway (non-oxidative branch)	Blautia	torques
NONOXIPENT-PWY: pentose phosphate pathway (non-oxidative branch)|g__Clostridium.s__Clostridium_sp_SS2_1	visit	Ctrl D0 v. Ctrl D14 CLR	-0.714264	0.00269003	0.332696	4.87592	6.48486e-05	Energy & Metabolites	Pentose Phosphate Pathways	pentose phosphate pathway (non-oxidative branch)	Clostridium	1
NONOXIPENT-PWY: pentose phosphate pathway (non-oxidative branch)|g__Ruminococcus.s__Ruminococcus_bromii	visit	Ctrl D0 v. Ctrl D14 CLR	-2.29934	0.0667909	0.67304	51.4565	0.00064706	Energy & Metabolites	Pentose Phosphate Pathways	pentose phosphate pathway (non-oxidative branch)	Ruminococcus	bromii
OANTIGEN-PWY: O-antigen building blocks biosynthesis (E. coli)	visit	Ctrl D0 v. Ctrl D14 CLR	-1.22511	1.36758e-10	0.994264	163.801	0.00224608	Biosynthesis	Carbohydrate Biosynthesis	O-antigen building blocks bios. (E. coli)	pooled/NA	pooled/NA
ORNARGDEG-PWY: superpathway of L-arginine and L-ornithine degradation	visit	Ctrl D0 v. Ctrl D14 CLR	0.56444	0.831671	0.296367	3.71265	5.15757e-05	Degradation/Utilization/Assimilation	Amino Acid Degradation	superpathway of L-arginine and L-ornithine degradation	pooled/NA	pooled/NA
P105-PWY: TCA cycle IV (2-oxoglutarate decarboxylase)	visit	Ctrl D0 v. Ctrl D14 CLR	0.362853	0.799385	0.609943	17.553	0.000244011	Energy & Metabolites	TCA cycle	TCA cycle IV (2-oxoglutarate decarboxylase)	pooled/NA	pooled/NA
P105-PWY: TCA cycle IV (2-oxoglutarate decarboxylase)|g__Escherichia.s__Escherichia_coli	visit	Ctrl D0 v. Ctrl D14 CLR	0.411184	0.796735	0.456979	7.99606	0.000108979	Energy & Metabolites	TCA cycle	TCA cycle IV (2-oxoglutarate decarboxylase)	Escherichia	coli
P108-PWY: pyruvate fermentation to propanoate I	visit	Ctrl D0 v. Ctrl D14 CLR	-0.811249	0.0374291	0.707457	5.94902	8.20994e-05	Energy & Metabolites	Fermentation	pyruvate fermentation to propanoate I	pooled/NA	pooled/NA
P122-PWY: heterolactic fermentation	visit	Ctrl D0 v. Ctrl D14 CLR	0.560545	0.423343	0.510516	4.7944	7.2087e-05	Energy & Metabolites	Fermentation	heterolactic fermentation	pooled/NA	pooled/NA
P124-PWY: Bifidobacterium shunt	visit	Ctrl D0 v. Ctrl D14 CLR	-0.841939	0.279135	0.688337	12.6147	0.000168665	Energy & Metabolites	Fermentation	Bifidobacterium shunt	pooled/NA	pooled/NA
P124-PWY: Bifidobacterium shunt|unclassified	visit	Ctrl D0 v. Ctrl D14 CLR	-0.738257	0.380784	0.669216	8.02529	0.000107881	Energy & Metabolites	Fermentation	Bifidobacterium shunt	pooled/NA	pooled/NA
P161-PWY: acetylene degradation	visit	Ctrl D0 v. Ctrl D14 CLR	0.366915	0.926837	1	27.3766	0.000391687	Energy & Metabolites	Fermentation	acetylene degradation	pooled/NA	pooled/NA
P162-PWY: L-glutamate degradation V (via hydroxyglutarate)	visit	Ctrl D0 v. Ctrl D14 CLR	0.2482	0.0229401	0.780115	5.0814	7.28216e-05	Energy & Metabolites	Fermentation	L-glutamate degradation V (via hydroxyglutarate)	pooled/NA	pooled/NA
P164-PWY: purine nucleobases degradation I (anaerobic)	visit	Ctrl D0 v. Ctrl D14 CLR	-0.0489611	0.669992	0.98088	34.7805	0.000479067	Degradation/Utilization/Assimilation	Nucleoside and Nucleotide Degradation	purine nucleobases degradation I (anaerobic)	pooled/NA	pooled/NA
P164-PWY: purine nucleobases degradation I (anaerobic)|unclassified	visit	Ctrl D0 v. Ctrl D14 CLR	0.486016	0.0477311	0.908222	10.7274	0.000153522	Degradation/Utilization/Assimilation	Nucleoside and Nucleotide Degradation	purine nucleobases degradation I (anaerobic)	pooled/NA	pooled/NA
P185-PWY: formaldehyde assimilation III (dihydroxyacetone cycle)	visit	Ctrl D0 v. Ctrl D14 CLR	0.838592	0.37047	0.978967	31.7265	0.000453941	Degradation/Utilization/Assimilation	C1 Compound Utilization and Assimilation	formaldehyde assimilation III (dihydroxyacetone cycle)	pooled/NA	pooled/NA
P185-PWY: formaldehyde assimilation III (dihydroxyacetone cycle)|unclassified	visit	Ctrl D0 v. Ctrl D14 CLR	-1.09049	0.133749	0.634799	3.27686	4.73337e-05	Degradation/Utilization/Assimilation	C1 Compound Utilization and Assimilation	formaldehyde assimilation III (dihydroxyacetone cycle)	pooled/NA	pooled/NA
P23-PWY: reductive TCA cycle I	visit	Ctrl D0 v. Ctrl D14 CLR	-0.281475	0.444359	0.506692	3.43885	4.75699e-05	Degradation/Utilization/Assimilation	C1 Compound Utilization and Assimilation	reductive TCA cycle I	pooled/NA	pooled/NA
P4-PWY: superpathway of L-lysine, L-threonine and L-methionine biosynthesis I	visit	Ctrl D0 v. Ctrl D14 CLR	-1.24057	2.0703e-11	0.996176	116.997	0.00158758	Biosynthesis	Amino Acid Biosynthesis	superpathway of L-lysine, L-threonine and L-methionine bios. I	pooled/NA	pooled/NA
P42-PWY: incomplete reductive TCA cycle	visit	Ctrl D0 v. Ctrl D14 CLR	-0.0781431	0.102084	0.988528	41.1324	0.000586469	Degradation/Utilization/Assimilation	C1 Compound Utilization and Assimilation	incomplete reductive TCA cycle	pooled/NA	pooled/NA
P42-PWY: incomplete reductive TCA cycle|unclassified	visit	Ctrl D0 v. Ctrl D14 CLR	-1.02426	0.0629699	0.787763	7.96705	0.000107979	Degradation/Utilization/Assimilation	C1 Compound Utilization and Assimilation	incomplete reductive TCA cycle	pooled/NA	pooled/NA
P441-PWY: superpathway of N-acetylneuraminate degradation	visit	Ctrl D0 v. Ctrl D14 CLR	0.298361	0.935549	0.988528	48.3226	0.000678257	Degradation/Utilization/Assimilation	Carboxylate Degradation	superpathway of N-acetylneuraminate degradation	pooled/NA	pooled/NA
P461-PWY: hexitol fermentation to lactate, formate, ethanol and acetate|g__Clostridium.s__Clostridium_sp_SS2_1	visit	Ctrl D0 v. Ctrl D14 CLR	-0.747516	0.00195756	0.332696	4.98687	6.65463e-05	Energy & Metabolites	Fermentation	hexitol fermentation to lactate, formate, ethanol and acetate	Clostridium	1
P461-PWY: hexitol fermentation to lactate, formate, ethanol and acetate|g__Escherichia.s__Escherichia_coli	visit	Ctrl D0 v. Ctrl D14 CLR	0.331099	0.941347	0.458891	8.65508	0.000118202	Energy & Metabolites	Fermentation	hexitol fermentation to lactate, formate, ethanol and acetate	Escherichia	coli
P461-PWY: hexitol fermentation to lactate, formate, ethanol and acetate|g__Lactobacillus.s__Lactobacillus_rhamnosus	visit	Ctrl D0 v. Ctrl D14 CLR	2.17503	0.749954	0.260038	2.22537	3.40961e-05	Energy & Metabolites	Fermentation	hexitol fermentation to lactate, formate, ethanol and acetate	Lactobacillus	rhamnosus
P461-PWY: hexitol fermentation to lactate, formate, ethanol and acetate|unclassified	visit	Ctrl D0 v. Ctrl D14 CLR	-0.30244	0.411916	0.586998	3.50304	4.97324e-05	Energy & Metabolites	Fermentation	hexitol fermentation to lactate, formate, ethanol and acetate	pooled/NA	pooled/NA
PANTO-PWY: phosphopantothenate biosynthesis I	visit	Ctrl D0 v. Ctrl D14 CLR	0.0168105	0.271508	1	398.604	0.00544059	Biosynthesis	Cofactor/Carrier Bios.	phosphopantothenate bios. I	pooled/NA	pooled/NA
PANTO-PWY: phosphopantothenate biosynthesis I|g__Bacteroides.s__Bacteroides_uniformis	visit	Ctrl D0 v. Ctrl D14 CLR	-0.0152357	0.0913927	0.652008	3.92618	5.62225e-05	Biosynthesis	Cofactor/Carrier Bios.	phosphopantothenate bios. I	Bacteroides	uniformis
PANTO-PWY: phosphopantothenate biosynthesis I|g__Blautia.s__Blautia_sp_KLE_1732	visit	Ctrl D0 v. Ctrl D14 CLR	-1.13308	0.000290665	0.49522	6.38128	8.27034e-05	Biosynthesis	Cofactor/Carrier Bios.	phosphopantothenate bios. I	Blautia	1732
PANTO-PWY: phosphopantothenate biosynthesis I|g__Blautia.s__Ruminococcus_torques	visit	Ctrl D0 v. Ctrl D14 CLR	-0.788618	0.126373	0.929254	7.84796	0.000103966	Biosynthesis	Cofactor/Carrier Bios.	phosphopantothenate bios. I	Blautia	torques
PANTO-PWY: phosphopantothenate biosynthesis I|g__Clostridium.s__Clostridium_sp_SS2_1	visit	Ctrl D0 v. Ctrl D14 CLR	-0.663512	0.00509408	0.332696	3.41828	4.51949e-05	Biosynthesis	Cofactor/Carrier Bios.	phosphopantothenate bios. I	Clostridium	1
PANTO-PWY: phosphopantothenate biosynthesis I|g__Dorea.s__Dorea_longicatena	visit	Ctrl D0 v. Ctrl D14 CLR	-2.12731	5.67756e-09	0.795411	21.5547	0.000282676	Biosynthesis	Cofactor/Carrier Bios.	phosphopantothenate bios. I	Dorea	longicatena
PANTO-PWY: phosphopantothenate biosynthesis I|g__Escherichia.s__Escherichia_coli	visit	Ctrl D0 v. Ctrl D14 CLR	0.365026	0.881259	0.466539	5.57627	7.66117e-05	Biosynthesis	Cofactor/Carrier Bios.	phosphopantothenate bios. I	Escherichia	coli
PANTO-PWY: phosphopantothenate biosynthesis I|g__Eubacterium.s__Eubacterium_hallii	visit	Ctrl D0 v. Ctrl D14 CLR	-1.558	0.000711903	0.803059	11.3099	0.000153863	Biosynthesis	Cofactor/Carrier Bios.	phosphopantothenate bios. I	Eubacterium	hallii
PANTO-PWY: phosphopantothenate biosynthesis I|g__Eubacterium.s__Eubacterium_rectale	visit	Ctrl D0 v. Ctrl D14 CLR	-1.87512	0.0171719	0.655832	22.016	0.000277891	Biosynthesis	Cofactor/Carrier Bios.	phosphopantothenate bios. I	Eubacterium	rectale
PANTO-PWY: phosphopantothenate biosynthesis I|g__Ruminococcus.s__Ruminococcus_sp	visit	Ctrl D0 v. Ctrl D14 CLR	-1.37341	4.80472e-06	0.533461	6.87768	9.05022e-05	Biosynthesis	Cofactor/Carrier Bios.	phosphopantothenate bios. I	Ruminococcus	sp
PANTO-PWY: phosphopantothenate biosynthesis I|g__Ruminococcus.s__Ruminococcus_sp_5_1_39BFAA	visit	Ctrl D0 v. Ctrl D14 CLR	0.648317	0.650994	0.885277	39.4598	0.000555297	Biosynthesis	Cofactor/Carrier Bios.	phosphopantothenate bios. I	Ruminococcus	39BFAA
PANTO-PWY: phosphopantothenate biosynthesis I|unclassified	visit	Ctrl D0 v. Ctrl D14 CLR	-0.557428	0.096094	0.992352	112.738	0.00152092	Biosynthesis	Cofactor/Carrier Bios.	phosphopantothenate bios. I	pooled/NA	pooled/NA
PANTOSYN-PWY: pantothenate and coenzyme A biosynthesis I	visit	Ctrl D0 v. Ctrl D14 CLR	0.154887	0.00232274	1	266.76	0.00363558	Biosynthesis	Cofactor/Carrier Bios.	superpathway of coenzyme A bios. I (bacteria)	pooled/NA	pooled/NA
PANTOSYN-PWY: pantothenate and coenzyme A biosynthesis I|g__Escherichia.s__Escherichia_coli	visit	Ctrl D0 v. Ctrl D14 CLR	0.585905	0.490506	0.386233	4.13412	5.67881e-05	Biosynthesis	Cofactor/Carrier Bios.	superpathway of coenzyme A bios. I (bacteria)	Escherichia	coli
PENTOSE-P-PWY: pentose phosphate pathway	visit	Ctrl D0 v. Ctrl D14 CLR	-0.791209	0.000470221	1	74.7632	0.00101549	Energy & Metabolites	Pentose Phosphate Pathways	pentose phosphate pathway	pooled/NA	pooled/NA
PEPTIDOGLYCANSYN-PWY: peptidoglycan biosynthesis I (meso-diaminopimelate containing)	visit	Ctrl D0 v. Ctrl D14 CLR	-0.244023	0.00130664	1	807.344	0.0109767	Biosynthesis	Cell Structure Biosynthesis	peptidoglycan bios. I (meso-diaminopimelate containing)	pooled/NA	pooled/NA
PEPTIDOGLYCANSYN-PWY: peptidoglycan biosynthesis I (meso-diaminopimelate containing)|g__Bacteroides.s__Bacteroides_uniformis	visit	Ctrl D0 v. Ctrl D14 CLR	-0.196861	0.126179	0.604207	4.50908	6.46255e-05	Biosynthesis	Cell Structure Biosynthesis	peptidoglycan bios. I (meso-diaminopimelate containing)	Bacteroides	uniformis
PEPTIDOGLYCANSYN-PWY: peptidoglycan biosynthesis I (meso-diaminopimelate containing)|g__Bifidobacterium.s__Bifidobacterium_adolescentis	visit	Ctrl D0 v. Ctrl D14 CLR	-4.94336	7.92569e-12	0.355641	29.1712	0.000370223	Biosynthesis	Cell Structure Biosynthesis	peptidoglycan bios. I (meso-diaminopimelate containing)	Bifidobacterium	adolescentis
PEPTIDOGLYCANSYN-PWY: peptidoglycan biosynthesis I (meso-diaminopimelate containing)|g__Blautia.s__Blautia_sp_KLE_1732	visit	Ctrl D0 v. Ctrl D14 CLR	-1.02534	0.000619375	0.531549	10.7654	0.000139663	Biosynthesis	Cell Structure Biosynthesis	peptidoglycan bios. I (meso-diaminopimelate containing)	Blautia	1732
PEPTIDOGLYCANSYN-PWY: peptidoglycan biosynthesis I (meso-diaminopimelate containing)|g__Blautia.s__Ruminococcus_gnavus	visit	Ctrl D0 v. Ctrl D14 CLR	1.14144	0.0527268	0.470363	5.58722	8.29946e-05	Biosynthesis	Cell Structure Biosynthesis	peptidoglycan bios. I (meso-diaminopimelate containing)	Blautia	gnavus
PEPTIDOGLYCANSYN-PWY: peptidoglycan biosynthesis I (meso-diaminopimelate containing)|g__Blautia.s__Ruminococcus_obeum	visit	Ctrl D0 v. Ctrl D14 CLR	-1.01052	0.00815956	0.720841	6.09992	8.18312e-05	Biosynthesis	Cell Structure Biosynthesis	peptidoglycan bios. I (meso-diaminopimelate containing)	Blautia	obeum
PEPTIDOGLYCANSYN-PWY: peptidoglycan biosynthesis I (meso-diaminopimelate containing)|g__Blautia.s__Ruminococcus_torques	visit	Ctrl D0 v. Ctrl D14 CLR	-1.02216	0.0497647	0.889101	12.173	0.000159987	Biosynthesis	Cell Structure Biosynthesis	peptidoglycan bios. I (meso-diaminopimelate containing)	Blautia	torques
PEPTIDOGLYCANSYN-PWY: peptidoglycan biosynthesis I (meso-diaminopimelate containing)|g__Clostridium.s__Clostridium_sp_SS2_1	visit	Ctrl D0 v. Ctrl D14 CLR	-0.613602	0.00277519	0.332696	2.89984	3.8526e-05	Biosynthesis	Cell Structure Biosynthesis	peptidoglycan bios. I (meso-diaminopimelate containing)	Clostridium	1
PEPTIDOGLYCANSYN-PWY: peptidoglycan biosynthesis I (meso-diaminopimelate containing)|g__Collinsella.s__Collinsella_aerofaciens	visit	Ctrl D0 v. Ctrl D14 CLR	-4.69169	5.92249e-20	0.630975	41.096	0.00053875	Biosynthesis	Cell Structure Biosynthesis	peptidoglycan bios. I (meso-diaminopimelate containing)	Collinsella	aerofaciens
PEPTIDOGLYCANSYN-PWY: peptidoglycan biosynthesis I (meso-diaminopimelate containing)|g__Coprococcus.s__Coprococcus_comes	visit	Ctrl D0 v. Ctrl D14 CLR	-1.03285	0.0217707	0.732314	7.92947	0.000104167	Biosynthesis	Cell Structure Biosynthesis	peptidoglycan bios. I (meso-diaminopimelate containing)	Coprococcus	comes
PEPTIDOGLYCANSYN-PWY: peptidoglycan biosynthesis I (meso-diaminopimelate containing)|g__Dorea.s__Dorea_formicigenerans	visit	Ctrl D0 v. Ctrl D14 CLR	-1.60378	2.5416e-08	0.724665	5.22971	6.8643e-05	Biosynthesis	Cell Structure Biosynthesis	peptidoglycan bios. I (meso-diaminopimelate containing)	Dorea	formicigenerans
PEPTIDOGLYCANSYN-PWY: peptidoglycan biosynthesis I (meso-diaminopimelate containing)|g__Eggerthella.s__Eggerthella_lenta	visit	Ctrl D0 v. Ctrl D14 CLR	1.80843	1.52037e-06	0.548757	4.98686	7.07569e-05	Biosynthesis	Cell Structure Biosynthesis	peptidoglycan bios. I (meso-diaminopimelate containing)	Eggerthella	lenta
PEPTIDOGLYCANSYN-PWY: peptidoglycan biosynthesis I (meso-diaminopimelate containing)|g__Eggerthella.s__Eggerthella_sp_1_3_56FAA	visit	Ctrl D0 v. Ctrl D14 CLR	1.91306	1.51883e-07	0.613767	3.74389	5.27493e-05	Biosynthesis	Cell Structure Biosynthesis	peptidoglycan bios. I (meso-diaminopimelate containing)	Eggerthella	56FAA
PEPTIDOGLYCANSYN-PWY: peptidoglycan biosynthesis I (meso-diaminopimelate containing)|g__Eggerthella.s__Eggerthella_sp_HGA1	visit	Ctrl D0 v. Ctrl D14 CLR	2.13353	1.4902e-06	0.652008	7.57914	0.000106526	Biosynthesis	Cell Structure Biosynthesis	peptidoglycan bios. I (meso-diaminopimelate containing)	Eggerthella	HGA1
PEPTIDOGLYCANSYN-PWY: peptidoglycan biosynthesis I (meso-diaminopimelate containing)|g__Escherichia.s__Escherichia_coli	visit	Ctrl D0 v. Ctrl D14 CLR	0.424735	0.705268	0.445507	4.99279	6.82233e-05	Biosynthesis	Cell Structure Biosynthesis	peptidoglycan bios. I (meso-diaminopimelate containing)	Escherichia	coli
PEPTIDOGLYCANSYN-PWY: peptidoglycan biosynthesis I (meso-diaminopimelate containing)|g__Ruminococcus.s__Ruminococcus_sp_5_1_39BFAA	visit	Ctrl D0 v. Ctrl D14 CLR	0.67367	0.474989	0.889101	68.3658	0.000957441	Biosynthesis	Cell Structure Biosynthesis	peptidoglycan bios. I (meso-diaminopimelate containing)	Ruminococcus	39BFAA
PEPTIDOGLYCANSYN-PWY: peptidoglycan biosynthesis I (meso-diaminopimelate containing)|g__Subdoligranulum.s__Subdoligranulum_sp_4_3_54A2FAA	visit	Ctrl D0 v. Ctrl D14 CLR	0.968087	2.76936e-06	0.571702	3.36436	5.00981e-05	Biosynthesis	Cell Structure Biosynthesis	peptidoglycan bios. I (meso-diaminopimelate containing)	Subdoligranulum	54A2FAA
PEPTIDOGLYCANSYN-PWY: peptidoglycan biosynthesis I (meso-diaminopimelate containing)|unclassified	visit	Ctrl D0 v. Ctrl D14 CLR	-0.337817	0.157507	1	229.484	0.00312832	Biosynthesis	Cell Structure Biosynthesis	peptidoglycan bios. I (meso-diaminopimelate containing)	pooled/NA	pooled/NA
PHOSLIPSYN-PWY: superpathway of phospholipid biosynthesis I (bacteria)	visit	Ctrl D0 v. Ctrl D14 CLR	1.27531	0.000475963	0.91587	47.0691	0.00068049	Biosynthesis	Fatty Acid and Lipid Biosynthesis	superpathway of phospholipid bios. I (bacteria)	pooled/NA	pooled/NA
PHOSLIPSYN-PWY: superpathway of phospholipid biosynthesis I (bacteria)|g__Escherichia.s__Escherichia_coli	visit	Ctrl D0 v. Ctrl D14 CLR	0.394086	0.87446	0.405354	5.22673	7.0717e-05	Biosynthesis	Fatty Acid and Lipid Biosynthesis	superpathway of phospholipid bios. I (bacteria)	Escherichia	coli
POLYAMSYN-PWY: superpathway of polyamine biosynthesis I	visit	Ctrl D0 v. Ctrl D14 CLR	-0.0102441	0.475473	0.996176	37.7597	0.000520877	Biosynthesis	Amine and Polyamine Biosynthesis	superpathway of polyamine bios. I	pooled/NA	pooled/NA
POLYAMSYN-PWY: superpathway of polyamine biosynthesis I|unclassified	visit	Ctrl D0 v. Ctrl D14 CLR	0.124817	0.236535	0.952199	9.52258	0.000133216	Biosynthesis	Amine and Polyamine Biosynthesis	superpathway of polyamine bios. I	pooled/NA	pooled/NA
POLYISOPRENSYN-PWY: polyisoprenoid biosynthesis (E. coli)	visit	Ctrl D0 v. Ctrl D14 CLR	0.111265	0.929287	0.625239	6.4735	9.00827e-05	Biosynthesis	Cofactor/Carrier Bios.	polyisoprenoid bios. (E. coli)	pooled/NA	pooled/NA
POLYISOPRENSYN-PWY: polyisoprenoid biosynthesis (E. coli)|g__Escherichia.s__Escherichia_coli	visit	Ctrl D0 v. Ctrl D14 CLR	0.348604	0.938211	0.426386	3.71914	5.08956e-05	Biosynthesis	Cofactor/Carrier Bios.	polyisoprenoid bios. (E. coli)	Escherichia	coli
PRPP-PWY: superpathway of histidine, purine, and pyrimidine biosynthesis	visit	Ctrl D0 v. Ctrl D14 CLR	-0.417899	0.000283495	0.994264	113.604	0.0015626	Superpathways	superpathway of histidine, purine, and pyrimidine biosynthesis	superpathway of histidine, purine, and pyrimidine bios.	pooled/NA	pooled/NA
PRPP-PWY: superpathway of histidine, purine, and pyrimidine biosynthesis|unclassified	visit	Ctrl D0 v. Ctrl D14 CLR	-0.840099	0.0131211	0.676864	11.3504	0.000153931	Superpathways	superpathway of histidine, purine, and pyrimidine biosynthesis	superpathway of histidine, purine, and pyrimidine bios.	pooled/NA	pooled/NA
PWY-1042: glycolysis IV (plant cytosol)	visit	Ctrl D0 v. Ctrl D14 CLR	0.0680204	0.0138329	1	713.151	0.00961427	Energy & Metabolites	Glycolysis	glycolysis IV	pooled/NA	pooled/NA
PWY-1042: glycolysis IV (plant cytosol)|g__Blautia.s__Blautia_sp_KLE_1732	visit	Ctrl D0 v. Ctrl D14 CLR	-0.994082	0.0057996	0.541109	14.831	0.000193903	Energy & Metabolites	Glycolysis	glycolysis IV	Blautia	1732
PWY-1042: glycolysis IV (plant cytosol)|g__Blautia.s__Ruminococcus_torques	visit	Ctrl D0 v. Ctrl D14 CLR	-1.34819	0.00271823	0.862333	14.8644	0.000193675	Energy & Metabolites	Glycolysis	glycolysis IV	Blautia	torques
PWY-1042: glycolysis IV (plant cytosol)|g__Clostridium.s__Clostridium_sp_SS2_1	visit	Ctrl D0 v. Ctrl D14 CLR	-0.846079	0.00215667	0.332696	7.37688	9.84064e-05	Energy & Metabolites	Glycolysis	glycolysis IV	Clostridium	1
PWY-1042: glycolysis IV (plant cytosol)|g__Eggerthella.s__Eggerthella_lenta	visit	Ctrl D0 v. Ctrl D14 CLR	1.65628	1.27159e-06	0.546845	5.32692	7.57974e-05	Energy & Metabolites	Glycolysis	glycolysis IV	Eggerthella	lenta
PWY-1042: glycolysis IV (plant cytosol)|g__Eggerthella.s__Eggerthella_sp_1_3_56FAA	visit	Ctrl D0 v. Ctrl D14 CLR	1.95531	1.59667e-07	0.674952	7.36137	0.000103752	Energy & Metabolites	Glycolysis	glycolysis IV	Eggerthella	56FAA
PWY-1042: glycolysis IV (plant cytosol)|g__Eggerthella.s__Eggerthella_sp_HGA1	visit	Ctrl D0 v. Ctrl D14 CLR	2.16292	3.44557e-07	0.657744	7.6811	0.000108515	Energy & Metabolites	Glycolysis	glycolysis IV	Eggerthella	HGA1
PWY-1042: glycolysis IV (plant cytosol)|g__Escherichia.s__Escherichia_coli	visit	Ctrl D0 v. Ctrl D14 CLR	0.212457	0.970512	0.476099	7.13772	9.74433e-05	Energy & Metabolites	Glycolysis	glycolysis IV	Escherichia	coli
PWY-1042: glycolysis IV (plant cytosol)|g__Ruminococcus.s__Ruminococcus_bromii	visit	Ctrl D0 v. Ctrl D14 CLR	-2.04218	0.0909962	0.726577	64.1994	0.000806216	Energy & Metabolites	Glycolysis	glycolysis IV	Ruminococcus	bromii
PWY-1042: glycolysis IV (plant cytosol)|g__Ruminococcus.s__Ruminococcus_sp	visit	Ctrl D0 v. Ctrl D14 CLR	-1.31964	0.000185035	0.571702	23.3986	0.000307487	Energy & Metabolites	Glycolysis	glycolysis IV	Ruminococcus	sp
PWY-1269: CMP-3-deoxy-D-manno-octulosonate biosynthesis I	visit	Ctrl D0 v. Ctrl D14 CLR	0.262822	0.0076741	0.952199	34.2097	0.000481489	Biosynthesis	Carbohydrate Biosynthesis	CMP-3-deoxy-D-manno-octulosonate bios.	pooled/NA	pooled/NA
PWY-1269: CMP-3-deoxy-D-manno-octulosonate biosynthesis I|g__Escherichia.s__Escherichia_coli	visit	Ctrl D0 v. Ctrl D14 CLR	0.369648	0.898188	0.462715	5.71114	7.75292e-05	Biosynthesis	Carbohydrate Biosynthesis	CMP-3-deoxy-D-manno-octulosonate bios.	Escherichia	coli
PWY-1269: CMP-3-deoxy-D-manno-octulosonate biosynthesis I|unclassified	visit	Ctrl D0 v. Ctrl D14 CLR	-1.66484	0.0263963	0.644359	10.0983	0.000126982	Biosynthesis	Carbohydrate Biosynthesis	CMP-3-deoxy-D-manno-octulosonate bios.	pooled/NA	pooled/NA
PWY-1861: formaldehyde assimilation II (RuMP Cycle)	visit	Ctrl D0 v. Ctrl D14 CLR	0.698713	0.158468	0.843212	28.5848	0.000392871	Degradation/Utilization/Assimilation	C1 Compound Utilization and Assimilation	formaldehyde assimilation II (assimilatory RuMP Cycle)	pooled/NA	pooled/NA
PWY-1861: formaldehyde assimilation II (RuMP Cycle)|g__Blautia.s__Ruminococcus_obeum	visit	Ctrl D0 v. Ctrl D14 CLR	-0.706972	0.0563915	0.57935	4.88626	6.57184e-05	Degradation/Utilization/Assimilation	C1 Compound Utilization and Assimilation	formaldehyde assimilation II (assimilatory RuMP Cycle)	Blautia	obeum
PWY-241: C4 photosynthetic carbon assimilation cycle, NADP-ME type	visit	Ctrl D0 v. Ctrl D14 CLR	-1.21048	0.00123453	0.862333	7.67171	0.000106671	Energy & Metabolites	Photosynthesis	C4 photosynthetic carbon assimilation cycle, NADP-ME type	pooled/NA	pooled/NA
PWY-241: C4 photosynthetic carbon assimilation cycle, NADP-ME type|unclassified	visit	Ctrl D0 v. Ctrl D14 CLR	-1.37711	0.000144425	0.720841	3.81232	5.24107e-05	Energy & Metabolites	Photosynthesis	C4 photosynthetic carbon assimilation cycle, NADP-ME type	pooled/NA	pooled/NA
PWY-2723: trehalose degradation V	visit	Ctrl D0 v. Ctrl D14 CLR	0.230483	0.743214	0.470363	6.13425	8.49071e-05	Degradation/Utilization/Assimilation	Carbohydrate Degradation	trehalose degradation V	pooled/NA	pooled/NA
PWY-2941: L-lysine biosynthesis II	visit	Ctrl D0 v. Ctrl D14 CLR	-0.328944	7.30762e-05	1	224.987	0.00310981	Biosynthesis	Amino Acid Biosynthesis	L-lysine bios. II	pooled/NA	pooled/NA
PWY-2941: L-lysine biosynthesis II|g__Lactobacillus.s__Lactobacillus_casei_paracasei	visit	Ctrl D0 v. Ctrl D14 CLR	2.66867	0.580964	0.33652	3.95477	5.98236e-05	Biosynthesis	Amino Acid Biosynthesis	L-lysine bios. II	Lactobacillus	paracasei
PWY-2941: L-lysine biosynthesis II|unclassified	visit	Ctrl D0 v. Ctrl D14 CLR	-0.929899	0.000269433	0.971319	51.6202	0.000702429	Biosynthesis	Amino Acid Biosynthesis	L-lysine bios. II	pooled/NA	pooled/NA
PWY-2942: L-lysine biosynthesis III	visit	Ctrl D0 v. Ctrl D14 CLR	0.120798	0.0522597	1	560.994	0.00772029	Biosynthesis	Amino Acid Biosynthesis	L-lysine bios. III	pooled/NA	pooled/NA
PWY-2942: L-lysine biosynthesis III|g__Bacteroides.s__Bacteroides_uniformis	visit	Ctrl D0 v. Ctrl D14 CLR	-0.0332037	0.102803	0.655832	4.69795	6.76765e-05	Biosynthesis	Amino Acid Biosynthesis	L-lysine bios. III	Bacteroides	uniformis
PWY-2942: L-lysine biosynthesis III|g__Blautia.s__Ruminococcus_gnavus	visit	Ctrl D0 v. Ctrl D14 CLR	1.22691	0.0986725	0.474187	6.05348	9.00539e-05	Biosynthesis	Amino Acid Biosynthesis	L-lysine bios. III	Blautia	gnavus
PWY-2942: L-lysine biosynthesis III|g__Blautia.s__Ruminococcus_obeum	visit	Ctrl D0 v. Ctrl D14 CLR	-0.926722	0.00921871	0.806883	12.1691	0.00016635	Biosynthesis	Amino Acid Biosynthesis	L-lysine bios. III	Blautia	obeum
PWY-2942: L-lysine biosynthesis III|g__Blautia.s__Ruminococcus_torques	visit	Ctrl D0 v. Ctrl D14 CLR	-1.51053	8.43095e-06	0.894837	11.2912	0.00014636	Biosynthesis	Amino Acid Biosynthesis	L-lysine bios. III	Blautia	torques
PWY-2942: L-lysine biosynthesis III|g__Eggerthella.s__Eggerthella_lenta	visit	Ctrl D0 v. Ctrl D14 CLR	1.38005	1.19356e-05	0.560229	5.22337	7.42126e-05	Biosynthesis	Amino Acid Biosynthesis	L-lysine bios. III	Eggerthella	lenta
PWY-2942: L-lysine biosynthesis III|g__Eggerthella.s__Eggerthella_sp_1_3_56FAA	visit	Ctrl D0 v. Ctrl D14 CLR	1.92181	5.47431e-06	0.694073	8.36887	0.000117484	Biosynthesis	Amino Acid Biosynthesis	L-lysine bios. III	Eggerthella	56FAA
PWY-2942: L-lysine biosynthesis III|g__Eggerthella.s__Eggerthella_sp_HGA1	visit	Ctrl D0 v. Ctrl D14 CLR	1.98561	1.3149e-05	0.66348	8.52638	0.000120806	Biosynthesis	Amino Acid Biosynthesis	L-lysine bios. III	Eggerthella	HGA1
PWY-2942: L-lysine biosynthesis III|g__Ruminococcus.s__Ruminococcus_sp_5_1_39BFAA	visit	Ctrl D0 v. Ctrl D14 CLR	0.724304	0.354606	0.889101	68.6811	0.000958062	Biosynthesis	Amino Acid Biosynthesis	L-lysine bios. III	Ruminococcus	39BFAA
PWY-3001: superpathway of L-isoleucine biosynthesis I	visit	Ctrl D0 v. Ctrl D14 CLR	-0.219978	0.000408543	1	488.793	0.00666654	Biosynthesis	Amino Acid Biosynthesis	superpathway of L-isoleucine bios. I	pooled/NA	pooled/NA
PWY-3841: folate transformations II|g__Bacteroides.s__Bacteroides_uniformis	visit	Ctrl D0 v. Ctrl D14 CLR	-0.0115931	0.128882	0.632887	5.5221	7.9295e-05	Biosynthesis	Cofactor/Carrier Bios.	folate transformations II (plants)	Bacteroides	uniformis
PWY-4041: &gamma;-glutamyl cycle	visit	Ctrl D0 v. Ctrl D14 CLR	0.554956	0.477601	0.615679	14.325	0.000205942	Biosynthesis	Cofactor/Carrier Bios.	γ-glutamyl cycle	pooled/NA	pooled/NA
PWY-4041: &gamma;-glutamyl cycle|g__Escherichia.s__Escherichia_coli	visit	Ctrl D0 v. Ctrl D14 CLR	0.224302	0.908887	0.49522	8.02679	0.000109601	Biosynthesis	Cofactor/Carrier Bios.	γ-glutamyl cycle	Escherichia	coli
PWY-4242: pantothenate and coenzyme A biosynthesis III	visit	Ctrl D0 v. Ctrl D14 CLR	0.531973	2.57857e-05	1	204.748	0.00280462	Pathway Unknown	Pathway Unknown	Pathway Unknown	pooled/NA	pooled/NA
PWY-4242: pantothenate and coenzyme A biosynthesis III|g__Eggerthella.s__Eggerthella_lenta	visit	Ctrl D0 v. Ctrl D14 CLR	1.67277	1.19553e-06	0.548757	6.36688	9.0065e-05	Pathway Unknown	Pathway Unknown	Pathway Unknown	Eggerthella	lenta
PWY-4242: pantothenate and coenzyme A biosynthesis III|g__Eggerthella.s__Eggerthella_sp_1_3_56FAA	visit	Ctrl D0 v. Ctrl D14 CLR	2.40763	5.20538e-07	0.669216	7.09982	0.000100402	Pathway Unknown	Pathway Unknown	Pathway Unknown	Eggerthella	56FAA
PWY-4242: pantothenate and coenzyme A biosynthesis III|g__Eggerthella.s__Eggerthella_sp_HGA1	visit	Ctrl D0 v. Ctrl D14 CLR	2.1649	1.34125e-07	0.657744	7.15013	0.000100431	Pathway Unknown	Pathway Unknown	Pathway Unknown	Eggerthella	HGA1
PWY-4242: pantothenate and coenzyme A biosynthesis III|g__Escherichia.s__Escherichia_coli	visit	Ctrl D0 v. Ctrl D14 CLR	0.524067	0.690601	0.403442	3.77516	5.19336e-05	Pathway Unknown	Pathway Unknown	Pathway Unknown	Escherichia	coli
PWY-4242: pantothenate and coenzyme A biosynthesis III|unclassified	visit	Ctrl D0 v. Ctrl D14 CLR	-0.129435	0.191425	0.996176	76.0056	0.00102854	Pathway Unknown	Pathway Unknown	Pathway Unknown	pooled/NA	pooled/NA
PWY-4702: phytate degradation I	visit	Ctrl D0 v. Ctrl D14 CLR	-1.79962	0.0069928	0.655832	14.9053	0.000189474	Degradation/Utilization/Assimilation	Secondary Metabolite Degradation	phytate degradation I	pooled/NA	pooled/NA
PWY-4702: phytate degradation I|g__Escherichia.s__Escherichia_coli	visit	Ctrl D0 v. Ctrl D14 CLR	0.488049	0.577822	0.441683	3.98267	5.42903e-05	Degradation/Utilization/Assimilation	Secondary Metabolite Degradation	phytate degradation I	Escherichia	coli
PWY-4702: phytate degradation I|unclassified	visit	Ctrl D0 v. Ctrl D14 CLR	-2.09969	0.000297981	0.273423	9.48877	0.000113946	Degradation/Utilization/Assimilation	Secondary Metabolite Degradation	phytate degradation I	pooled/NA	pooled/NA
PWY-4981: L-proline biosynthesis II (from arginine)	visit	Ctrl D0 v. Ctrl D14 CLR	-0.320029	0.10972	1	337.079	0.00461109	Biosynthesis	Amino Acid Biosynthesis	L-proline bios. II (from arginine)	pooled/NA	pooled/NA
PWY-4981: L-proline biosynthesis II (from arginine)|g__Collinsella.s__Collinsella_aerofaciens	visit	Ctrl D0 v. Ctrl D14 CLR	-4.74809	5.73237e-20	0.652008	56.1059	0.000734097	Biosynthesis	Amino Acid Biosynthesis	L-proline bios. II (from arginine)	Collinsella	aerofaciens
PWY-4981: L-proline biosynthesis II (from arginine)|g__Eggerthella.s__Eggerthella_lenta	visit	Ctrl D0 v. Ctrl D14 CLR	1.86867	3.69812e-06	0.56979	13.3155	0.000188082	Biosynthesis	Amino Acid Biosynthesis	L-proline bios. II (from arginine)	Eggerthella	lenta
PWY-4981: L-proline biosynthesis II (from arginine)|g__Eggerthella.s__Eggerthella_sp_1_3_56FAA	visit	Ctrl D0 v. Ctrl D14 CLR	1.99396	3.56832e-06	0.688337	10.5648	0.000149905	Biosynthesis	Amino Acid Biosynthesis	L-proline bios. II (from arginine)	Eggerthella	56FAA
PWY-4981: L-proline biosynthesis II (from arginine)|g__Eggerthella.s__Eggerthella_sp_HGA1	visit	Ctrl D0 v. Ctrl D14 CLR	2.151	1.71668e-06	0.66348	10.9906	0.000155919	Biosynthesis	Amino Acid Biosynthesis	L-proline bios. II (from arginine)	Eggerthella	HGA1
PWY-4981: L-proline biosynthesis II (from arginine)|unclassified	visit	Ctrl D0 v. Ctrl D14 CLR	-0.58171	0.574253	0.957935	66.2937	0.000921325	Biosynthesis	Amino Acid Biosynthesis	L-proline bios. II (from arginine)	pooled/NA	pooled/NA
PWY-4984: urea cycle	visit	Ctrl D0 v. Ctrl D14 CLR	0.631617	7.43351e-05	0.885277	11.0156	0.000158675	Degradation/Utilization/Assimilation	Inorganic Nutrient Metabolism	urea cycle	pooled/NA	pooled/NA
PWY-4984: urea cycle|unclassified	visit	Ctrl D0 v. Ctrl D14 CLR	0.555603	0.0144129	0.382409	3.00707	4.28908e-05	Degradation/Utilization/Assimilation	Inorganic Nutrient Metabolism	urea cycle	pooled/NA	pooled/NA
PWY-5005: biotin biosynthesis II	visit	Ctrl D0 v. Ctrl D14 CLR	-2.15055	5.83867e-05	0.577438	6.80866	9.48659e-05	Biosynthesis	Cofactor/Carrier Bios.	biotin bios. II	pooled/NA	pooled/NA
PWY-5022: 4-aminobutanoate degradation V	visit	Ctrl D0 v. Ctrl D14 CLR	0.51973	0.015247	0.810707	9.08411	0.000134955	Energy & Metabolites	Fermentation	4-aminobutanoate degradation V	pooled/NA	pooled/NA
PWY-5030: L-histidine degradation III	visit	Ctrl D0 v. Ctrl D14 CLR	0.608096	0.0323343	0.957935	18.3368	0.000255018	Degradation/Utilization/Assimilation	Amino Acid Degradation	L-histidine degradation III	pooled/NA	pooled/NA
PWY-5083: NAD/NADH phosphorylation and dephosphorylation	visit	Ctrl D0 v. Ctrl D14 CLR	0.611008	0.542409	0.686424	14.0683	0.000203523	Biosynthesis	Cofactor/Carrier Bios.	NAD(P)/NADPH interconversion	pooled/NA	pooled/NA
PWY-5083: NAD/NADH phosphorylation and dephosphorylation|g__Escherichia.s__Escherichia_coli	visit	Ctrl D0 v. Ctrl D14 CLR	0.424248	0.946984	0.441683	4.54099	6.21438e-05	Biosynthesis	Cofactor/Carrier Bios.	NAD(P)/NADPH interconversion	Escherichia	coli
PWY-5097: L-lysine biosynthesis VI|g__Bacteroides.s__Bacteroides_uniformis	visit	Ctrl D0 v. Ctrl D14 CLR	-0.00114947	0.111745	0.642447	4.75605	6.84192e-05	Biosynthesis	Amino Acid Biosynthesis	L-lysine bios. VI	Bacteroides	uniformis
PWY-5097: L-lysine biosynthesis VI|g__Blautia.s__Ruminococcus_gnavus	visit	Ctrl D0 v. Ctrl D14 CLR	1.15499	0.0641395	0.479924	6.21402	9.23666e-05	Biosynthesis	Amino Acid Biosynthesis	L-lysine bios. VI	Blautia	gnavus
PWY-5097: L-lysine biosynthesis VI|g__Blautia.s__Ruminococcus_obeum	visit	Ctrl D0 v. Ctrl D14 CLR	-1.02712	0.0087738	0.801147	12.1396	0.000166157	Biosynthesis	Amino Acid Biosynthesis	L-lysine bios. VI	Blautia	obeum
PWY-5097: L-lysine biosynthesis VI|g__Blautia.s__Ruminococcus_torques	visit	Ctrl D0 v. Ctrl D14 CLR	-1.47786	3.58386e-05	0.852772	10.684	0.000138338	Biosynthesis	Amino Acid Biosynthesis	L-lysine bios. VI	Blautia	torques
PWY-5097: L-lysine biosynthesis VI|g__Eubacterium.s__Eubacterium_rectale	visit	Ctrl D0 v. Ctrl D14 CLR	-1.64271	0.00418085	0.667304	22.4706	0.000283532	Biosynthesis	Amino Acid Biosynthesis	L-lysine bios. VI	Eubacterium	rectale
PWY-5097: L-lysine biosynthesis VI|g__Ruminococcus.s__Ruminococcus_sp_5_1_39BFAA	visit	Ctrl D0 v. Ctrl D14 CLR	0.739322	0.363926	0.889101	70.9079	0.000989777	Biosynthesis	Amino Acid Biosynthesis	L-lysine bios. VI	Ruminococcus	39BFAA
PWY-5100: pyruvate fermentation to acetate and lactate II	visit	Ctrl D0 v. Ctrl D14 CLR	0.233895	0.0038528	1	279.984	0.00384742	Energy & Metabolites	Fermentation	pyruvate fermentation to acetate and lactate II	pooled/NA	pooled/NA
PWY-5100: pyruvate fermentation to acetate and lactate II|g__Blautia.s__Ruminococcus_torques	visit	Ctrl D0 v. Ctrl D14 CLR	-1.50399	6.07467e-05	0.858509	6.65255	8.65988e-05	Energy & Metabolites	Fermentation	pyruvate fermentation to acetate and lactate II	Blautia	torques
PWY-5100: pyruvate fermentation to acetate and lactate II|g__Clostridium.s__Clostridium_sp_SS2_1	visit	Ctrl D0 v. Ctrl D14 CLR	-0.702742	0.00143051	0.332696	4.6762	6.22301e-05	Energy & Metabolites	Fermentation	pyruvate fermentation to acetate and lactate II	Clostridium	1
PWY-5100: pyruvate fermentation to acetate and lactate II|g__Eggerthella.s__Eggerthella_lenta	visit	Ctrl D0 v. Ctrl D14 CLR	1.71258	2.63453e-06	0.556405	5.35195	7.52602e-05	Energy & Metabolites	Fermentation	pyruvate fermentation to acetate and lactate II	Eggerthella	lenta
PWY-5100: pyruvate fermentation to acetate and lactate II|g__Eggerthella.s__Eggerthella_sp_1_3_56FAA	visit	Ctrl D0 v. Ctrl D14 CLR	1.87132	1.7752e-06	0.694073	6.59623	9.29457e-05	Energy & Metabolites	Fermentation	pyruvate fermentation to acetate and lactate II	Eggerthella	56FAA
PWY-5100: pyruvate fermentation to acetate and lactate II|g__Eggerthella.s__Eggerthella_sp_HGA1	visit	Ctrl D0 v. Ctrl D14 CLR	2.09506	1.96799e-06	0.665392	6.51042	9.16397e-05	Energy & Metabolites	Fermentation	pyruvate fermentation to acetate and lactate II	Eggerthella	HGA1
PWY-5100: pyruvate fermentation to acetate and lactate II|g__Erysipelotrichaceae_noname.s__Eubacterium_biforme	visit	Ctrl D0 v. Ctrl D14 CLR	-0.857661	0.000141827	0.225621	4.06992	5.47076e-05	Energy & Metabolites	Fermentation	pyruvate fermentation to acetate and lactate II	Erysipelotrichaceae_noname	biforme
PWY-5101: L-isoleucine biosynthesis II	visit	Ctrl D0 v. Ctrl D14 CLR	-0.202247	0.974679	0.992352	43.3896	0.000612663	Biosynthesis	Amino Acid Biosynthesis	L-isoleucine bios. II	pooled/NA	pooled/NA
PWY-5103: L-isoleucine biosynthesis III	visit	Ctrl D0 v. Ctrl D14 CLR	-0.162515	0.1504	1	577.089	0.00784032	Biosynthesis	Amino Acid Biosynthesis	L-isoleucine bios. III	pooled/NA	pooled/NA
PWY-5103: L-isoleucine biosynthesis III|g__Bifidobacterium.s__Bifidobacterium_longum	visit	Ctrl D0 v. Ctrl D14 CLR	-5.05252	2.75048e-20	0.512428	23.8496	0.000310596	Biosynthesis	Amino Acid Biosynthesis	L-isoleucine bios. III	Bifidobacterium	longum
PWY-5103: L-isoleucine biosynthesis III|g__Blautia.s__Blautia_sp_KLE_1732	visit	Ctrl D0 v. Ctrl D14 CLR	-0.82064	0.00692706	0.552581	14.2954	0.00018707	Biosynthesis	Amino Acid Biosynthesis	L-isoleucine bios. III	Blautia	1732
PWY-5103: L-isoleucine biosynthesis III|g__Blautia.s__Ruminococcus_obeum	visit	Ctrl D0 v. Ctrl D14 CLR	-0.673169	0.0629699	0.847036	18.2173	0.00024739	Biosynthesis	Amino Acid Biosynthesis	L-isoleucine bios. III	Blautia	obeum
PWY-5103: L-isoleucine biosynthesis III|g__Ruminococcus.s__Ruminococcus_sp	visit	Ctrl D0 v. Ctrl D14 CLR	-1.00154	0.000412944	0.571702	15.2886	0.000201028	Biosynthesis	Amino Acid Biosynthesis	L-isoleucine bios. III	Ruminococcus	sp
PWY-5104: L-isoleucine biosynthesis IV|g__Anaerostipes.s__Anaerostipes_hadrus	visit	Ctrl D0 v. Ctrl D14 CLR	-0.73919	0.0914304	0.432122	5.07186	6.55082e-05	Biosynthesis	Amino Acid Biosynthesis	L-isoleucine bios. IV	Anaerostipes	hadrus
PWY-5104: L-isoleucine biosynthesis IV|g__Clostridium.s__Clostridium_sp_SS2_1	visit	Ctrl D0 v. Ctrl D14 CLR	-1.13325	0.000383311	0.332696	3.4271	4.53772e-05	Biosynthesis	Amino Acid Biosynthesis	L-isoleucine bios. IV	Clostridium	1
PWY-5121: superpathway of geranylgeranyl diphosphate biosynthesis II (via MEP)	visit	Ctrl D0 v. Ctrl D14 CLR	0.617903	0.0177555	0.994264	49.1598	0.000687526	Biosynthesis	Secondary Metabolite Biosynthesis	superpathway of geranylgeranyl diphosphate bios. II (via MEP)	pooled/NA	pooled/NA
PWY-5121: superpathway of geranylgeranyl diphosphate biosynthesis II (via MEP)|unclassified	visit	Ctrl D0 v. Ctrl D14 CLR	-0.0273099	0.359297	0.537285	5.00741	6.88292e-05	Biosynthesis	Secondary Metabolite Biosynthesis	superpathway of geranylgeranyl diphosphate bios. II (via MEP)	pooled/NA	pooled/NA
PWY-5154: L-arginine biosynthesis III (via N-acetyl-L-citrulline)	visit	Ctrl D0 v. Ctrl D14 CLR	-0.0592985	0.584334	1	59.7603	0.000834524	Biosynthesis	Amino Acid Biosynthesis	L-arginine bios. III (via N-acetyl-L-citrulline)	pooled/NA	pooled/NA
PWY-5154: L-arginine biosynthesis III (via N-acetyl-L-citrulline)|g__Blautia.s__Ruminococcus_torques	visit	Ctrl D0 v. Ctrl D14 CLR	-1.64856	7.23561e-06	0.592734	5.8958	7.66252e-05	Biosynthesis	Amino Acid Biosynthesis	L-arginine bios. III (via N-acetyl-L-citrulline)	Blautia	torques
PWY-5154: L-arginine biosynthesis III (via N-acetyl-L-citrulline)|g__Escherichia.s__Escherichia_coli	visit	Ctrl D0 v. Ctrl D14 CLR	0.572907	0.542409	0.365201	4.03908	5.53287e-05	Biosynthesis	Amino Acid Biosynthesis	L-arginine bios. III (via N-acetyl-L-citrulline)	Escherichia	coli
PWY-5173: superpathway of acetyl-CoA biosynthesis	visit	Ctrl D0 v. Ctrl D14 CLR	0.657103	0.218583	0.801147	6.37703	9.30308e-05	Pathway Unknown	Pathway Unknown	Pathway Unknown	pooled/NA	pooled/NA
PWY-5177: glutaryl-CoA degradation	visit	Ctrl D0 v. Ctrl D14 CLR	-0.0191199	0.474989	1	113.299	0.00150545	Degradation/Utilization/Assimilation	Carboxylate Degradation	glutaryl-CoA degradation	pooled/NA	pooled/NA
PWY-5177: glutaryl-CoA degradation|g__Coprococcus.s__Coprococcus_catus	visit	Ctrl D0 v. Ctrl D14 CLR	-1.31697	0.0373239	0.604207	2.93833	3.91589e-05	Degradation/Utilization/Assimilation	Carboxylate Degradation	glutaryl-CoA degradation	Coprococcus	catus
PWY-5188: tetrapyrrole biosynthesis I (from glutamate)	visit	Ctrl D0 v. Ctrl D14 CLR	0.225487	0.00411551	1	325.03	0.0044051	Biosynthesis	Cofactor/Carrier Bios.	tetrapyrrole bios. I (from glutamate)	pooled/NA	pooled/NA
PWY-5188: tetrapyrrole biosynthesis I (from glutamate)|g__Blautia.s__Blautia_sp_KLE_1732	visit	Ctrl D0 v. Ctrl D14 CLR	-1.04346	0.00160606	0.529637	8.50004	0.000109917	Biosynthesis	Cofactor/Carrier Bios.	tetrapyrrole bios. I (from glutamate)	Blautia	1732
PWY-5188: tetrapyrrole biosynthesis I (from glutamate)|g__Blautia.s__Ruminococcus_obeum	visit	Ctrl D0 v. Ctrl D14 CLR	-0.954845	0.00439824	0.806883	12.3436	0.000168544	Biosynthesis	Cofactor/Carrier Bios.	tetrapyrrole bios. I (from glutamate)	Blautia	obeum
PWY-5188: tetrapyrrole biosynthesis I (from glutamate)|g__Dialister.s__Dialister_invisus	visit	Ctrl D0 v. Ctrl D14 CLR	-1.45818	0.000272667	0.288719	2.6434	3.60256e-05	Biosynthesis	Cofactor/Carrier Bios.	tetrapyrrole bios. I (from glutamate)	Dialister	invisus
PWY-5188: tetrapyrrole biosynthesis I (from glutamate)|g__Eggerthella.s__Eggerthella_lenta	visit	Ctrl D0 v. Ctrl D14 CLR	1.21555	0.00232167	0.388145	6.08518	8.67381e-05	Biosynthesis	Cofactor/Carrier Bios.	tetrapyrrole bios. I (from glutamate)	Eggerthella	lenta
PWY-5188: tetrapyrrole biosynthesis I (from glutamate)|g__Escherichia.s__Escherichia_coli	visit	Ctrl D0 v. Ctrl D14 CLR	0.322964	0.925023	0.456979	4.34278	5.93453e-05	Biosynthesis	Cofactor/Carrier Bios.	tetrapyrrole bios. I (from glutamate)	Escherichia	coli
PWY-5188: tetrapyrrole biosynthesis I (from glutamate)|g__Ruminococcus.s__Ruminococcus_bromii	visit	Ctrl D0 v. Ctrl D14 CLR	-2.44961	0.0380748	0.741874	53.4294	0.000674095	Biosynthesis	Cofactor/Carrier Bios.	tetrapyrrole bios. I (from glutamate)	Ruminococcus	bromii
PWY-5188: tetrapyrrole biosynthesis I (from glutamate)|g__Ruminococcus.s__Ruminococcus_sp	visit	Ctrl D0 v. Ctrl D14 CLR	-1.47644	9.02482e-05	0.565966	9.7927	0.000127826	Biosynthesis	Cofactor/Carrier Bios.	tetrapyrrole bios. I (from glutamate)	Ruminococcus	sp
PWY-5188: tetrapyrrole biosynthesis I (from glutamate)|g__Ruminococcus.s__Ruminococcus_sp_5_1_39BFAA	visit	Ctrl D0 v. Ctrl D14 CLR	0.851254	0.251989	0.889101	43.8509	0.000617872	Biosynthesis	Cofactor/Carrier Bios.	tetrapyrrole bios. I (from glutamate)	Ruminococcus	39BFAA
PWY-5189: tetrapyrrole biosynthesis II (from glycine)	visit	Ctrl D0 v. Ctrl D14 CLR	-0.0836159	0.0785011	0.998088	76.7581	0.00102872	Biosynthesis	Cofactor/Carrier Bios.	tetrapyrrole bios. II (from glycine)	pooled/NA	pooled/NA
PWY-5189: tetrapyrrole biosynthesis II (from glycine)|g__Blautia.s__Blautia_sp_KLE_1732	visit	Ctrl D0 v. Ctrl D14 CLR	-1.04878	0.00300666	0.531549	8.85441	0.000114584	Biosynthesis	Cofactor/Carrier Bios.	tetrapyrrole bios. II (from glycine)	Blautia	1732
PWY-5189: tetrapyrrole biosynthesis II (from glycine)|g__Blautia.s__Ruminococcus_obeum	visit	Ctrl D0 v. Ctrl D14 CLR	-0.63346	0.041423	0.715105	4.97795	6.74902e-05	Biosynthesis	Cofactor/Carrier Bios.	tetrapyrrole bios. II (from glycine)	Blautia	obeum
PWY-5189: tetrapyrrole biosynthesis II (from glycine)|g__Escherichia.s__Escherichia_coli	visit	Ctrl D0 v. Ctrl D14 CLR	0.459147	0.842799	0.434034	5.12068	7.0146e-05	Biosynthesis	Cofactor/Carrier Bios.	tetrapyrrole bios. II (from glycine)	Escherichia	coli
PWY-5189: tetrapyrrole biosynthesis II (from glycine)|g__Ruminococcus.s__Ruminococcus_sp	visit	Ctrl D0 v. Ctrl D14 CLR	-1.16033	0.000265773	0.560229	8.08127	0.000105563	Biosynthesis	Cofactor/Carrier Bios.	tetrapyrrole bios. II (from glycine)	Ruminococcus	sp
PWY-5304: superpathway of sulfur oxidation (Acidianus ambivalens)|g__Ruminococcus.s__Ruminococcus_bromii	visit	Ctrl D0 v. Ctrl D14 CLR	-0.704942	0.0721291	0.26195	26.0673	0.000326442	Degradation/Utilization/Assimilation	Inorganic Nutrient Metabolism	superpathway of sulfur oxidation (Acidianus ambivalens)	Ruminococcus	bromii
PWY-5345: superpathway of L-methionine biosynthesis (by sulfhydrylation)	visit	Ctrl D0 v. Ctrl D14 CLR	-0.171723	0.367277	0.898662	25.1748	0.000353719	Biosynthesis	Amino Acid Biosynthesis	superpathway of L-methionine bios. (by sulfhydrylation)	pooled/NA	pooled/NA
PWY-5345: superpathway of L-methionine biosynthesis (by sulfhydrylation)|unclassified	visit	Ctrl D0 v. Ctrl D14 CLR	-1.33936	0.0430253	0.43021	4.04579	5.43903e-05	Biosynthesis	Amino Acid Biosynthesis	superpathway of L-methionine bios. (by sulfhydrylation)	pooled/NA	pooled/NA
PWY-5347: superpathway of L-methionine biosynthesis (transsulfuration)	visit	Ctrl D0 v. Ctrl D14 CLR	-0.512764	5.99824e-07	1	243.447	0.00327098	Biosynthesis	Amino Acid Biosynthesis	superpathway of L-methionine bios. (transsulfuration)	pooled/NA	pooled/NA
PWY-5347: superpathway of L-methionine biosynthesis (transsulfuration)|g__Blautia.s__Ruminococcus_torques	visit	Ctrl D0 v. Ctrl D14 CLR	-1.98285	4.94893e-07	0.650096	9.98722	0.000129435	Biosynthesis	Amino Acid Biosynthesis	superpathway of L-methionine bios. (transsulfuration)	Blautia	torques
PWY-5347: superpathway of L-methionine biosynthesis (transsulfuration)|g__Clostridium.s__Clostridium_sp_SS2_1	visit	Ctrl D0 v. Ctrl D14 CLR	-0.696768	0.000684794	0.332696	2.54747	3.39772e-05	Biosynthesis	Amino Acid Biosynthesis	superpathway of L-methionine bios. (transsulfuration)	Clostridium	1
PWY-5347: superpathway of L-methionine biosynthesis (transsulfuration)|g__Lachnospiraceae_noname.s__Lachnospiraceae_bacterium_5_1_63FAA	visit	Ctrl D0 v. Ctrl D14 CLR	-0.64305	0.0609652	0.367113	2.9099	3.87619e-05	Biosynthesis	Amino Acid Biosynthesis	superpathway of L-methionine bios. (transsulfuration)	Lachnospiraceae_noname	63FAA
PWY-5367: petroselinate biosynthesis	visit	Ctrl D0 v. Ctrl D14 CLR	-1.4267	0.00153455	0.954111	59.6502	0.000770638	Biosynthesis	Fatty Acid and Lipid Biosynthesis	petroselinate bios.	pooled/NA	pooled/NA
PWY-5367: petroselinate biosynthesis|g__Blautia.s__Ruminococcus_torques	visit	Ctrl D0 v. Ctrl D14 CLR	-2.11512	1.21824e-07	0.713193	12.3957	0.000161327	Biosynthesis	Fatty Acid and Lipid Biosynthesis	petroselinate bios.	Blautia	torques
PWY-5367: petroselinate biosynthesis|g__Eubacterium.s__Eubacterium_rectale	visit	Ctrl D0 v. Ctrl D14 CLR	-1.7395	0.00293697	0.678776	25.9408	0.000328522	Biosynthesis	Fatty Acid and Lipid Biosynthesis	petroselinate bios.	Eubacterium	rectale
PWY-5384: sucrose degradation IV (sucrose phosphorylase)	visit	Ctrl D0 v. Ctrl D14 CLR	0.117804	0.79968	0.81262	9.76655	0.000135891	Degradation/Utilization/Assimilation	Carbohydrate Degradation	sucrose degradation IV (sucrose phosphorylase)	pooled/NA	pooled/NA
PWY-5484: glycolysis II (from fructose 6-phosphate)	visit	Ctrl D0 v. Ctrl D14 CLR	0.811778	0.0613214	0.992352	70.9016	0.00103631	Energy & Metabolites	Glycolysis	glycolysis II (from fructose 6-phosphate)	pooled/NA	pooled/NA
PWY-5484: glycolysis II (from fructose 6-phosphate)|g__Escherichia.s__Escherichia_coli	visit	Ctrl D0 v. Ctrl D14 CLR	0.49303	0.792954	0.393881	4.04173	5.49591e-05	Energy & Metabolites	Glycolysis	glycolysis II (from fructose 6-phosphate)	Escherichia	coli
PWY-5484: glycolysis II (from fructose 6-phosphate)|unclassified	visit	Ctrl D0 v. Ctrl D14 CLR	-1.18696	0.0087297	0.780115	9.40396	0.000130667	Energy & Metabolites	Glycolysis	glycolysis II (from fructose 6-phosphate)	pooled/NA	pooled/NA
PWY-5505: L-glutamate and L-glutamine biosynthesis	visit	Ctrl D0 v. Ctrl D14 CLR	-0.206114	0.741446	0.782027	7.49488	0.000106758	Biosynthesis	Amino Acid Biosynthesis	L-glutamate and L-glutamine bios.	pooled/NA	pooled/NA
PWY-561: superpathway of glyoxylate cycle and fatty acid degradation	visit	Ctrl D0 v. Ctrl D14 CLR	0.422034	0.704073	0.606119	10.3059	0.00014352	Energy & Metabolites		superpathway of glyoxylate cycle and fatty acid degradation	pooled/NA	pooled/NA
PWY-5659: GDP-mannose biosynthesis	visit	Ctrl D0 v. Ctrl D14 CLR	0.0746292	0.0458677	1	147.274	0.00200322	Biosynthesis	Carbohydrate Biosynthesis	GDP-mannose bios.	pooled/NA	pooled/NA
PWY-5659: GDP-mannose biosynthesis|g__Clostridium.s__Clostridium_sp_SS2_1	visit	Ctrl D0 v. Ctrl D14 CLR	-0.989123	0.00170157	0.332696	2.49263	3.33455e-05	Biosynthesis	Carbohydrate Biosynthesis	GDP-mannose bios.	Clostridium	1
PWY-5667: CDP-diacylglycerol biosynthesis I	visit	Ctrl D0 v. Ctrl D14 CLR	0.0883894	0.0170618	1	616.716	0.00840763	Biosynthesis	Fatty Acid and Lipid Biosynthesis	CDP-diacylglycerol bios. I	pooled/NA	pooled/NA
PWY-5667: CDP-diacylglycerol biosynthesis I|g__Bacteroides.s__Bacteroides_uniformis	visit	Ctrl D0 v. Ctrl D14 CLR	-0.0087701	0.0804075	0.608031	3.69856	5.31905e-05	Biosynthesis	Fatty Acid and Lipid Biosynthesis	CDP-diacylglycerol bios. I	Bacteroides	uniformis
PWY-5667: CDP-diacylglycerol biosynthesis I|g__Blautia.s__Ruminococcus_gnavus	visit	Ctrl D0 v. Ctrl D14 CLR	1.25426	0.049236	0.481836	5.98253	8.93363e-05	Biosynthesis	Fatty Acid and Lipid Biosynthesis	CDP-diacylglycerol bios. I	Blautia	gnavus
PWY-5667: CDP-diacylglycerol biosynthesis I|g__Blautia.s__Ruminococcus_obeum	visit	Ctrl D0 v. Ctrl D14 CLR	-0.63021	0.0117997	0.678776	4.35624	5.83759e-05	Biosynthesis	Fatty Acid and Lipid Biosynthesis	CDP-diacylglycerol bios. I	Blautia	obeum
PWY-5667: CDP-diacylglycerol biosynthesis I|g__Blautia.s__Ruminococcus_torques	visit	Ctrl D0 v. Ctrl D14 CLR	-0.935977	0.116977	0.858509	9.47583	0.000125499	Biosynthesis	Fatty Acid and Lipid Biosynthesis	CDP-diacylglycerol bios. I	Blautia	torques
PWY-5667: CDP-diacylglycerol biosynthesis I|g__Coprococcus.s__Coprococcus_comes	visit	Ctrl D0 v. Ctrl D14 CLR	-1.04926	0.0142425	0.749522	8.80131	0.000115805	Biosynthesis	Fatty Acid and Lipid Biosynthesis	CDP-diacylglycerol bios. I	Coprococcus	comes
PWY-5667: CDP-diacylglycerol biosynthesis I|g__Dialister.s__Dialister_invisus	visit	Ctrl D0 v. Ctrl D14 CLR	-1.32991	0.000412944	0.284895	4.62486	6.24474e-05	Biosynthesis	Fatty Acid and Lipid Biosynthesis	CDP-diacylglycerol bios. I	Dialister	invisus
PWY-5667: CDP-diacylglycerol biosynthesis I|g__Dorea.s__Dorea_formicigenerans	visit	Ctrl D0 v. Ctrl D14 CLR	-1.98651	1.99518e-07	0.730402	4.51827	5.94675e-05	Biosynthesis	Fatty Acid and Lipid Biosynthesis	CDP-diacylglycerol bios. I	Dorea	formicigenerans
PWY-5667: CDP-diacylglycerol biosynthesis I|g__Dorea.s__Dorea_longicatena	visit	Ctrl D0 v. Ctrl D14 CLR	-1.80733	4.13469e-08	0.783939	15.3908	0.000199981	Biosynthesis	Fatty Acid and Lipid Biosynthesis	CDP-diacylglycerol bios. I	Dorea	longicatena
PWY-5667: CDP-diacylglycerol biosynthesis I|g__Escherichia.s__Escherichia_coli	visit	Ctrl D0 v. Ctrl D14 CLR	0.346248	0.910206	0.466539	5.70841	7.78848e-05	Biosynthesis	Fatty Acid and Lipid Biosynthesis	CDP-diacylglycerol bios. I	Escherichia	coli
PWY-5667: CDP-diacylglycerol biosynthesis I|g__Eubacterium.s__Eubacterium_hallii	visit	Ctrl D0 v. Ctrl D14 CLR	-1.26937	0.00369965	0.755258	5.04929	6.92884e-05	Biosynthesis	Fatty Acid and Lipid Biosynthesis	CDP-diacylglycerol bios. I	Eubacterium	hallii
PWY-5667: CDP-diacylglycerol biosynthesis I|g__Eubacterium.s__Eubacterium_rectale	visit	Ctrl D0 v. Ctrl D14 CLR	-1.63658	0.00533479	0.623327	14.2992	0.000181308	Biosynthesis	Fatty Acid and Lipid Biosynthesis	CDP-diacylglycerol bios. I	Eubacterium	rectale
PWY-5667: CDP-diacylglycerol biosynthesis I|g__Ruminococcus.s__Ruminococcus_bromii	visit	Ctrl D0 v. Ctrl D14 CLR	-2.40164	0.0629112	0.667304	32.1179	0.000403973	Biosynthesis	Fatty Acid and Lipid Biosynthesis	CDP-diacylglycerol bios. I	Ruminococcus	bromii
PWY-5667: CDP-diacylglycerol biosynthesis I|g__Ruminococcus.s__Ruminococcus_sp	visit	Ctrl D0 v. Ctrl D14 CLR	-1.56519	1.0456e-05	0.558317	9.92538	0.00012946	Biosynthesis	Fatty Acid and Lipid Biosynthesis	CDP-diacylglycerol bios. I	Ruminococcus	sp
PWY-5667: CDP-diacylglycerol biosynthesis I|g__Ruminococcus.s__Ruminococcus_sp_5_1_39BFAA	visit	Ctrl D0 v. Ctrl D14 CLR	0.713296	0.330827	0.889101	75.8229	0.00105862	Biosynthesis	Fatty Acid and Lipid Biosynthesis	CDP-diacylglycerol bios. I	Ruminococcus	39BFAA
PWY-5676: acetyl-CoA fermentation to butanoate II	visit	Ctrl D0 v. Ctrl D14 CLR	0.37954	0.0289583	0.959847	31.9435	0.000447451	Energy & Metabolites	Fermentation	acetyl-CoA fermentation to butanoate II	pooled/NA	pooled/NA
PWY-5676: acetyl-CoA fermentation to butanoate II|unclassified	visit	Ctrl D0 v. Ctrl D14 CLR	0.0987828	0.0190949	0.902486	13.6803	0.000192428	Energy & Metabolites	Fermentation	acetyl-CoA fermentation to butanoate II	pooled/NA	pooled/NA
PWY-5686: UMP biosynthesis	visit	Ctrl D0 v. Ctrl D14 CLR	-0.154203	0.147844	1	873.622	0.0118697	Biosynthesis	Nuceloside/tide Bios.	UMP bios. I	pooled/NA	pooled/NA
PWY-5686: UMP biosynthesis|g__Bacteroides.s__Bacteroides_uniformis	visit	Ctrl D0 v. Ctrl D14 CLR	0.121596	0.083162	0.604207	3.75944	5.41179e-05	Biosynthesis	Nuceloside/tide Bios.	UMP bios. I	Bacteroides	uniformis
PWY-5686: UMP biosynthesis|g__Bifidobacterium.s__Bifidobacterium_longum	visit	Ctrl D0 v. Ctrl D14 CLR	-4.79077	4.39551e-19	0.441683	20.7552	0.000270599	Biosynthesis	Nuceloside/tide Bios.	UMP bios. I	Bifidobacterium	longum
PWY-5686: UMP biosynthesis|g__Blautia.s__Blautia_sp_KLE_1732	visit	Ctrl D0 v. Ctrl D14 CLR	-0.982756	0.00209272	0.537285	8.95017	0.000116651	Biosynthesis	Nuceloside/tide Bios.	UMP bios. I	Blautia	1732
PWY-5686: UMP biosynthesis|g__Blautia.s__Ruminococcus_gnavus	visit	Ctrl D0 v. Ctrl D14 CLR	1.0723	0.0390471	0.470363	4.07425	6.09673e-05	Biosynthesis	Nuceloside/tide Bios.	UMP bios. I	Blautia	gnavus
PWY-5686: UMP biosynthesis|g__Blautia.s__Ruminococcus_obeum	visit	Ctrl D0 v. Ctrl D14 CLR	-0.725095	0.0562065	0.701721	5.65561	7.60978e-05	Biosynthesis	Nuceloside/tide Bios.	UMP bios. I	Blautia	obeum
PWY-5686: UMP biosynthesis|g__Blautia.s__Ruminococcus_torques	visit	Ctrl D0 v. Ctrl D14 CLR	-1.8533	3.79134e-06	0.730402	8.5916	0.000111423	Biosynthesis	Nuceloside/tide Bios.	UMP bios. I	Blautia	torques
PWY-5686: UMP biosynthesis|g__Clostridium.s__Clostridium_sp_SS2_1	visit	Ctrl D0 v. Ctrl D14 CLR	-0.600024	0.00507991	0.332696	2.96407	3.94157e-05	Biosynthesis	Nuceloside/tide Bios.	UMP bios. I	Clostridium	1
PWY-5686: UMP biosynthesis|g__Collinsella.s__Collinsella_aerofaciens	visit	Ctrl D0 v. Ctrl D14 CLR	-4.82295	5.73237e-20	0.632887	51.749	0.000678128	Biosynthesis	Nuceloside/tide Bios.	UMP bios. I	Collinsella	aerofaciens
PWY-5686: UMP biosynthesis|g__Coprococcus.s__Coprococcus_comes	visit	Ctrl D0 v. Ctrl D14 CLR	-1.02622	0.0184967	0.73805	6.76044	8.88008e-05	Biosynthesis	Nuceloside/tide Bios.	UMP bios. I	Coprococcus	comes
PWY-5686: UMP biosynthesis|g__Dialister.s__Dialister_invisus	visit	Ctrl D0 v. Ctrl D14 CLR	-1.44461	0.000361996	0.275335	3.96266	5.31567e-05	Biosynthesis	Nuceloside/tide Bios.	UMP bios. I	Dialister	invisus
PWY-5686: UMP biosynthesis|g__Dorea.s__Dorea_longicatena	visit	Ctrl D0 v. Ctrl D14 CLR	-1.71532	1.02418e-08	0.793499	15.8558	0.000207055	Biosynthesis	Nuceloside/tide Bios.	UMP bios. I	Dorea	longicatena
PWY-5686: UMP biosynthesis|g__Eggerthella.s__Eggerthella_lenta	visit	Ctrl D0 v. Ctrl D14 CLR	1.6361	1.62124e-06	0.558317	4.60518	6.57004e-05	Biosynthesis	Nuceloside/tide Bios.	UMP bios. I	Eggerthella	lenta
PWY-5686: UMP biosynthesis|g__Eggerthella.s__Eggerthella_sp_HGA1	visit	Ctrl D0 v. Ctrl D14 CLR	2.30708	2.95982e-06	0.657744	7.49478	0.000106139	Biosynthesis	Nuceloside/tide Bios.	UMP bios. I	Eggerthella	HGA1
PWY-5686: UMP biosynthesis|g__Erysipelotrichaceae_noname.s__Eubacterium_biforme	visit	Ctrl D0 v. Ctrl D14 CLR	-0.894861	0.00012324	0.225621	4.37839	5.89125e-05	Biosynthesis	Nuceloside/tide Bios.	UMP bios. I	Erysipelotrichaceae_noname	biforme
PWY-5686: UMP biosynthesis|g__Escherichia.s__Escherichia_coli	visit	Ctrl D0 v. Ctrl D14 CLR	0.51193	0.711696	0.426386	3.89881	5.34982e-05	Biosynthesis	Nuceloside/tide Bios.	UMP bios. I	Escherichia	coli
PWY-5686: UMP biosynthesis|g__Eubacterium.s__Eubacterium_rectale	visit	Ctrl D0 v. Ctrl D14 CLR	-1.69783	0.00475979	0.66348	22.4902	0.000283966	Biosynthesis	Nuceloside/tide Bios.	UMP bios. I	Eubacterium	rectale
PWY-5686: UMP biosynthesis|g__Lachnospiraceae_noname.s__Lachnospiraceae_bacterium_5_1_63FAA	visit	Ctrl D0 v. Ctrl D14 CLR	-0.721755	0.0641395	0.369025	2.58617	3.46322e-05	Biosynthesis	Nuceloside/tide Bios.	UMP bios. I	Lachnospiraceae_noname	63FAA
PWY-5686: UMP biosynthesis|g__Ruminococcus.s__Ruminococcus_bromii	visit	Ctrl D0 v. Ctrl D14 CLR	-2.35485	0.0534911	0.722753	49.911	0.000625088	Biosynthesis	Nuceloside/tide Bios.	UMP bios. I	Ruminococcus	bromii
PWY-5686: UMP biosynthesis|g__Ruminococcus.s__Ruminococcus_sp	visit	Ctrl D0 v. Ctrl D14 CLR	-1.4241	2.83588e-05	0.564054	9.84993	0.000128927	Biosynthesis	Nuceloside/tide Bios.	UMP bios. I	Ruminococcus	sp
PWY-5686: UMP biosynthesis|g__Ruminococcus.s__Ruminococcus_sp_5_1_39BFAA	visit	Ctrl D0 v. Ctrl D14 CLR	0.681882	0.459902	0.889101	51.5375	0.000722347	Biosynthesis	Nuceloside/tide Bios.	UMP bios. I	Ruminococcus	39BFAA
PWY-5686: UMP biosynthesis|g__Subdoligranulum.s__Subdoligranulum_sp_4_3_54A2FAA	visit	Ctrl D0 v. Ctrl D14 CLR	0.984213	3.36448e-06	0.590822	3.67528	5.48904e-05	Biosynthesis	Nuceloside/tide Bios.	UMP bios. I	Subdoligranulum	54A2FAA
PWY-5690: TCA cycle II (plants and fungi)	visit	Ctrl D0 v. Ctrl D14 CLR	0.323779	0.0211813	0.996176	47.7056	0.000663865	Energy & Metabolites	TCA cycle	TCA cycle II (plants and fungi)	pooled/NA	pooled/NA
PWY-5690: TCA cycle II (plants and fungi)|g__Escherichia.s__Escherichia_coli	visit	Ctrl D0 v. Ctrl D14 CLR	0.404361	0.871646	0.458891	7.44881	0.00010159	Energy & Metabolites	TCA cycle	TCA cycle II (plants and fungi)	Escherichia	coli
PWY-5690: TCA cycle II (plants and fungi)|unclassified	visit	Ctrl D0 v. Ctrl D14 CLR	-0.924204	0.0150056	0.768642	4.94386	6.71285e-05	Energy & Metabolites	TCA cycle	TCA cycle II (plants and fungi)	pooled/NA	pooled/NA
PWY-5695: urate biosynthesis/inosine 5-phosphate degradation|g__Blautia.s__Ruminococcus_obeum	visit	Ctrl D0 v. Ctrl D14 CLR	-0.605026	0.0111316	0.65392	3.51059	4.77572e-05	Degradation/Utilization/Assimilation	Nucleoside and Nucleotide Degradation	inosine 5.-phosphate degradation	Blautia	obeum
PWY-5695: urate biosynthesis/inosine 5-phosphate degradation|g__Blautia.s__Ruminococcus_torques	visit	Ctrl D0 v. Ctrl D14 CLR	-1.73864	1.89963e-06	0.820268	10.7131	0.000138782	Degradation/Utilization/Assimilation	Nucleoside and Nucleotide Degradation	inosine 5.-phosphate degradation	Blautia	torques
PWY-5695: urate biosynthesis/inosine 5-phosphate degradation|g__Escherichia.s__Escherichia_coli	visit	Ctrl D0 v. Ctrl D14 CLR	0.179799	0.954407	0.502868	8.24375	0.000113129	Degradation/Utilization/Assimilation	Nucleoside and Nucleotide Degradation	inosine 5.-phosphate degradation	Escherichia	coli
PWY-5705: allantoin degradation to glyoxylate III	visit	Ctrl D0 v. Ctrl D14 CLR	0.449151	0.649317	0.491396	3.02549	4.20932e-05	Degradation/Utilization/Assimilation	Amine and Polyamine Degradation	allantoin degradation to glyoxylate III	pooled/NA	pooled/NA
PWY-5723: Rubisco shunt	visit	Ctrl D0 v. Ctrl D14 CLR	0.681349	0.666064	0.638623	17.6473	0.000253573	Energy & Metabolites		Rubisco shunt	pooled/NA	pooled/NA
PWY-5791: 1,4-dihydroxy-2-naphthoate biosynthesis II (plants)	visit	Ctrl D0 v. Ctrl D14 CLR	1.36535	0.00221029	0.877629	13.0303	0.000185304	Pathway Unknown	Pathway Unknown	Pathway Unknown	pooled/NA	pooled/NA
PWY-5791: 1,4-dihydroxy-2-naphthoate biosynthesis II (plants)|g__Escherichia.s__Escherichia_coli	visit	Ctrl D0 v. Ctrl D14 CLR	0.418329	0.847734	0.426386	4.4438	6.07318e-05	Pathway Unknown	Pathway Unknown	Pathway Unknown	Escherichia	coli
PWY-5837: 1,4-dihydroxy-2-naphthoate biosynthesis I	visit	Ctrl D0 v. Ctrl D14 CLR	1.36535	0.00221029	0.877629	13.0303	0.000185304	Biosynthesis	Cofactor/Carrier Bios.	2-carboxy-1,4-naphthoquinol bios.	pooled/NA	pooled/NA
PWY-5837: 1,4-dihydroxy-2-naphthoate biosynthesis I|g__Escherichia.s__Escherichia_coli	visit	Ctrl D0 v. Ctrl D14 CLR	0.418329	0.847734	0.426386	4.4438	6.07318e-05	Biosynthesis	Cofactor/Carrier Bios.	2-carboxy-1,4-naphthoquinol bios.	Escherichia	coli
PWY-5838: superpathway of menaquinol-8 biosynthesis I	visit	Ctrl D0 v. Ctrl D14 CLR	0.520594	0.366669	0.565966	12.9112	0.000185034	Biosynthesis	Cofactor/Carrier Bios.	superpathway of menaquinol-8 bios. I	pooled/NA	pooled/NA
PWY-5838: superpathway of menaquinol-8 biosynthesis I|g__Escherichia.s__Escherichia_coli	visit	Ctrl D0 v. Ctrl D14 CLR	0.541898	0.728331	0.390057	4.31471	5.90731e-05	Biosynthesis	Cofactor/Carrier Bios.	superpathway of menaquinol-8 bios. I	Escherichia	coli
PWY-5840: superpathway of menaquinol-7 biosynthesis	visit	Ctrl D0 v. Ctrl D14 CLR	0.769497	0.0785011	0.76673	15.766	0.000226675	Biosynthesis	Cofactor/Carrier Bios.	superpathway of menaquinol-7 bios.	pooled/NA	pooled/NA
PWY-5840: superpathway of menaquinol-7 biosynthesis|g__Escherichia.s__Escherichia_coli	visit	Ctrl D0 v. Ctrl D14 CLR	0.652653	0.723524	0.338432	3.55614	4.8919e-05	Biosynthesis	Cofactor/Carrier Bios.	superpathway of menaquinol-7 bios.	Escherichia	coli
PWY-5845: superpathway of menaquinol-9 biosynthesis	visit	Ctrl D0 v. Ctrl D14 CLR	0.696368	0.375164	0.456979	10.4797	0.000150779	Biosynthesis	Cofactor/Carrier Bios.	superpathway of menaquinol-9 bios.	pooled/NA	pooled/NA
PWY-5845: superpathway of menaquinol-9 biosynthesis|g__Escherichia.s__Escherichia_coli	visit	Ctrl D0 v. Ctrl D14 CLR	0.652653	0.723524	0.338432	3.55614	4.8919e-05	Biosynthesis	Cofactor/Carrier Bios.	superpathway of menaquinol-9 bios.	Escherichia	coli
PWY-5850: superpathway of menaquinol-6 biosynthesis I	visit	Ctrl D0 v. Ctrl D14 CLR	0.696368	0.375164	0.456979	10.4797	0.000150779	Biosynthesis	Cofactor/Carrier Bios.	superpathway of menaquinol-6 bios. I	pooled/NA	pooled/NA
PWY-5850: superpathway of menaquinol-6 biosynthesis I|g__Escherichia.s__Escherichia_coli	visit	Ctrl D0 v. Ctrl D14 CLR	0.652653	0.723524	0.338432	3.55614	4.8919e-05	Biosynthesis	Cofactor/Carrier Bios.	superpathway of menaquinol-6 bios. I	Escherichia	coli
PWY-5855: ubiquinol-7 biosynthesis (prokaryotic)	visit	Ctrl D0 v. Ctrl D14 CLR	0.705264	0.516138	0.535373	6.98714	9.97205e-05	Biosynthesis	Cofactor/Carrier Bios.	ubiquinol-7 bios. (prokaryotic)	pooled/NA	pooled/NA
PWY-5855: ubiquinol-7 biosynthesis (prokaryotic)|g__Escherichia.s__Escherichia_coli	visit	Ctrl D0 v. Ctrl D14 CLR	0.348553	0.85188	0.435946	4.73146	6.44552e-05	Biosynthesis	Cofactor/Carrier Bios.	ubiquinol-7 bios. (prokaryotic)	Escherichia	coli
PWY-5856: ubiquinol-9 biosynthesis (prokaryotic)	visit	Ctrl D0 v. Ctrl D14 CLR	0.705264	0.516138	0.535373	6.98714	9.97205e-05	Biosynthesis	Cofactor/Carrier Bios.	ubiquinol-9 bios. (prokaryotic)	pooled/NA	pooled/NA
PWY-5856: ubiquinol-9 biosynthesis (prokaryotic)|g__Escherichia.s__Escherichia_coli	visit	Ctrl D0 v. Ctrl D14 CLR	0.348553	0.85188	0.435946	4.73146	6.44552e-05	Biosynthesis	Cofactor/Carrier Bios.	ubiquinol-9 bios. (prokaryotic)	Escherichia	coli
PWY-5857: ubiquinol-10 biosynthesis (prokaryotic)	visit	Ctrl D0 v. Ctrl D14 CLR	0.705264	0.516138	0.535373	6.98714	9.97205e-05	Biosynthesis	Cofactor/Carrier Bios.	ubiquinol-10 bios. (prokaryotic)	pooled/NA	pooled/NA
PWY-5857: ubiquinol-10 biosynthesis (prokaryotic)|g__Escherichia.s__Escherichia_coli	visit	Ctrl D0 v. Ctrl D14 CLR	0.348553	0.85188	0.435946	4.73146	6.44552e-05	Biosynthesis	Cofactor/Carrier Bios.	ubiquinol-10 bios. (prokaryotic)	Escherichia	coli
PWY-5860: superpathway of demethylmenaquinol-6 biosynthesis I	visit	Ctrl D0 v. Ctrl D14 CLR	0.672441	0.351322	0.456979	8.02308	0.000115275	Biosynthesis	Cofactor/Carrier Bios.	superpathway of demethylmenaquinol-6 bios. I	pooled/NA	pooled/NA
PWY-5861: superpathway of demethylmenaquinol-8 biosynthesis	visit	Ctrl D0 v. Ctrl D14 CLR	0.525234	0.332275	0.565966	9.99763	0.000143183	Biosynthesis	Cofactor/Carrier Bios.	superpathway of demethylmenaquinol-8 bios. I	pooled/NA	pooled/NA
PWY-5861: superpathway of demethylmenaquinol-8 biosynthesis|g__Escherichia.s__Escherichia_coli	visit	Ctrl D0 v. Ctrl D14 CLR	0.522441	0.738045	0.397706	4.0557	5.55106e-05	Biosynthesis	Cofactor/Carrier Bios.	superpathway of demethylmenaquinol-8 bios. I	Escherichia	coli
PWY-5862: superpathway of demethylmenaquinol-9 biosynthesis	visit	Ctrl D0 v. Ctrl D14 CLR	0.672441	0.351322	0.456979	8.02308	0.000115275	Biosynthesis	Cofactor/Carrier Bios.	superpathway of demethylmenaquinol-9 bios.	pooled/NA	pooled/NA
PWY-5863: superpathway of phylloquinol biosynthesis	visit	Ctrl D0 v. Ctrl D14 CLR	1.29495	0.00332582	0.873805	11.1882	0.000157346	Biosynthesis	Cofactor/Carrier Bios.	superpathway of phylloquinol bios.	pooled/NA	pooled/NA
PWY-5896: superpathway of menaquinol-10 biosynthesis	visit	Ctrl D0 v. Ctrl D14 CLR	0.696368	0.375164	0.456979	10.4797	0.000150779	Biosynthesis	Cofactor/Carrier Bios.	superpathway of menaquinol-10 bios.	pooled/NA	pooled/NA
PWY-5896: superpathway of menaquinol-10 biosynthesis|g__Escherichia.s__Escherichia_coli	visit	Ctrl D0 v. Ctrl D14 CLR	0.652653	0.723524	0.338432	3.55614	4.8919e-05	Biosynthesis	Cofactor/Carrier Bios.	superpathway of menaquinol-10 bios.	Escherichia	coli
PWY-5897: superpathway of menaquinol-11 biosynthesis	visit	Ctrl D0 v. Ctrl D14 CLR	1.07746	0.00594583	0.875717	22.4036	0.000319384	Biosynthesis	Cofactor/Carrier Bios.	superpathway of menaquinol-11 bios.	pooled/NA	pooled/NA
PWY-5897: superpathway of menaquinol-11 biosynthesis|g__Escherichia.s__Escherichia_coli	visit	Ctrl D0 v. Ctrl D14 CLR	0.495525	0.782364	0.407266	4.39563	6.01673e-05	Biosynthesis	Cofactor/Carrier Bios.	superpathway of menaquinol-11 bios.	Escherichia	coli
PWY-5898: superpathway of menaquinol-12 biosynthesis	visit	Ctrl D0 v. Ctrl D14 CLR	1.07746	0.00594583	0.875717	22.4036	0.000319384	Biosynthesis	Cofactor/Carrier Bios.	superpathway of menaquinol-12 bios.	pooled/NA	pooled/NA
PWY-5898: superpathway of menaquinol-12 biosynthesis|g__Escherichia.s__Escherichia_coli	visit	Ctrl D0 v. Ctrl D14 CLR	0.495525	0.782364	0.407266	4.39563	6.01673e-05	Biosynthesis	Cofactor/Carrier Bios.	superpathway of menaquinol-12 bios.	Escherichia	coli
PWY-5899: superpathway of menaquinol-13 biosynthesis	visit	Ctrl D0 v. Ctrl D14 CLR	1.07746	0.00594583	0.875717	22.4036	0.000319384	Biosynthesis	Cofactor/Carrier Bios.	superpathway of menaquinol-13 bios.	pooled/NA	pooled/NA
PWY-5899: superpathway of menaquinol-13 biosynthesis|g__Escherichia.s__Escherichia_coli	visit	Ctrl D0 v. Ctrl D14 CLR	0.495525	0.782364	0.407266	4.39563	6.01673e-05	Biosynthesis	Cofactor/Carrier Bios.	superpathway of menaquinol-13 bios.	Escherichia	coli
PWY-5913: TCA cycle VI (obligate autotrophs)	visit	Ctrl D0 v. Ctrl D14 CLR	-1.5938	6.54113e-07	0.950287	38.6043	0.000527588	Energy & Metabolites	TCA cycle	partial TCA cycle (obligate autotrophs)	pooled/NA	pooled/NA
PWY-5913: TCA cycle VI (obligate autotrophs)|unclassified	visit	Ctrl D0 v. Ctrl D14 CLR	-2.03799	2.7072e-08	0.760994	10.2693	0.000141806	Energy & Metabolites	TCA cycle	partial TCA cycle (obligate autotrophs)	pooled/NA	pooled/NA
PWY-5918: superpathay of heme biosynthesis from glutamate	visit	Ctrl D0 v. Ctrl D14 CLR	0.991479	0.0195616	0.787763	11.5475	0.000167958	Biosynthesis	Cofactor/Carrier Bios.	superpathay of heme b bios. from glutamate	pooled/NA	pooled/NA
PWY-5941: glycogen degradation II (eukaryotic)	visit	Ctrl D0 v. Ctrl D14 CLR	-2.98392	1.7393e-06	0.824092	56.3179	0.000739144	Degradation/Utilization/Assimilation	Polymeric Compound Degradation	glycogen degradation II	pooled/NA	pooled/NA
PWY-5941: glycogen degradation II (eukaryotic)|unclassified	visit	Ctrl D0 v. Ctrl D14 CLR	-2.14931	2.1937e-06	0.81262	31.0325	0.000406875	Degradation/Utilization/Assimilation	Polymeric Compound Degradation	glycogen degradation II	pooled/NA	pooled/NA
PWY-5971: palmitate biosynthesis II (bacteria and plants)	visit	Ctrl D0 v. Ctrl D14 CLR	0.514462	0.885376	0.753346	16.8071	0.00023603	Biosynthesis	Fatty Acid and Lipid Biosynthesis	palmitate bios. II (bacteria and plants)	pooled/NA	pooled/NA
PWY-5973: cis-vaccenate biosynthesis	visit	Ctrl D0 v. Ctrl D14 CLR	0.39124	0.0191335	1	161.438	0.00223139	Biosynthesis	Fatty Acid and Lipid Biosynthesis	cis-vaccenate bios.	pooled/NA	pooled/NA
PWY-5973: cis-vaccenate biosynthesis|g__Blautia.s__Ruminococcus_torques	visit	Ctrl D0 v. Ctrl D14 CLR	-1.95618	5.99078e-07	0.690249	11.182	0.000145935	Biosynthesis	Fatty Acid and Lipid Biosynthesis	cis-vaccenate bios.	Blautia	torques
PWY-5973: cis-vaccenate biosynthesis|g__Eubacterium.s__Eubacterium_rectale	visit	Ctrl D0 v. Ctrl D14 CLR	-1.73595	0.00319141	0.665392	24.8172	0.000314582	Biosynthesis	Fatty Acid and Lipid Biosynthesis	cis-vaccenate bios.	Eubacterium	rectale
PWY-5973: cis-vaccenate biosynthesis|unclassified	visit	Ctrl D0 v. Ctrl D14 CLR	-0.86475	0.180214	0.898662	21.1935	0.000282541	Biosynthesis	Fatty Acid and Lipid Biosynthesis	cis-vaccenate bios.	pooled/NA	pooled/NA
PWY-5989: stearate biosynthesis II (bacteria and plants)|g__Escherichia.s__Escherichia_coli	visit	Ctrl D0 v. Ctrl D14 CLR	0.408359	0.78103	0.405354	4.42097	6.00786e-05	Biosynthesis	Fatty Acid and Lipid Biosynthesis	stearate bios. II (bacteria and plants)	Escherichia	coli
PWY-6113: superpathway of mycolate biosynthesis	visit	Ctrl D0 v. Ctrl D14 CLR	0.373285	0.97996	0.753346	13.2367	0.000183044	Biosynthesis	Fatty Acid and Lipid Biosynthesis	superpathway of mycolate bios.	pooled/NA	pooled/NA
PWY-6121: 5-aminoimidazole ribonucleotide biosynthesis I	visit	Ctrl D0 v. Ctrl D14 CLR	-0.112926	0.222558	1	843.39	0.0114745	Biosynthesis	Nuceloside/tide Bios.	5-aminoimidazole ribonucleotide bios. I	pooled/NA	pooled/NA
PWY-6121: 5-aminoimidazole ribonucleotide biosynthesis I|g__Bifidobacterium.s__Bifidobacterium_longum	visit	Ctrl D0 v. Ctrl D14 CLR	-5.19372	4.39551e-19	0.520076	24.1034	0.000314256	Biosynthesis	Nuceloside/tide Bios.	5-aminoimidazole ribonucleotide bios. I	Bifidobacterium	longum
PWY-6121: 5-aminoimidazole ribonucleotide biosynthesis I|g__Blautia.s__Blautia_sp_KLE_1732	visit	Ctrl D0 v. Ctrl D14 CLR	-1.0687	0.00391045	0.535373	9.72926	0.00012692	Biosynthesis	Nuceloside/tide Bios.	5-aminoimidazole ribonucleotide bios. I	Blautia	1732
PWY-6121: 5-aminoimidazole ribonucleotide biosynthesis I|g__Blautia.s__Ruminococcus_gnavus	visit	Ctrl D0 v. Ctrl D14 CLR	1.16875	0.0724429	0.493308	5.81103	8.63161e-05	Biosynthesis	Nuceloside/tide Bios.	5-aminoimidazole ribonucleotide bios. I	Blautia	gnavus
PWY-6121: 5-aminoimidazole ribonucleotide biosynthesis I|g__Blautia.s__Ruminococcus_obeum	visit	Ctrl D0 v. Ctrl D14 CLR	-1.11851	0.00439824	0.799235	10.1449	0.000138326	Biosynthesis	Nuceloside/tide Bios.	5-aminoimidazole ribonucleotide bios. I	Blautia	obeum
PWY-6121: 5-aminoimidazole ribonucleotide biosynthesis I|g__Clostridium.s__Clostridium_sp_SS2_1	visit	Ctrl D0 v. Ctrl D14 CLR	-0.641518	0.00492625	0.332696	3.56167	4.71764e-05	Biosynthesis	Nuceloside/tide Bios.	5-aminoimidazole ribonucleotide bios. I	Clostridium	1
PWY-6121: 5-aminoimidazole ribonucleotide biosynthesis I|g__Collinsella.s__Collinsella_aerofaciens	visit	Ctrl D0 v. Ctrl D14 CLR	-4.92027	3.426e-20	0.659656	72.7853	0.000956679	Biosynthesis	Nuceloside/tide Bios.	5-aminoimidazole ribonucleotide bios. I	Collinsella	aerofaciens
PWY-6121: 5-aminoimidazole ribonucleotide biosynthesis I|g__Coprococcus.s__Coprococcus_comes	visit	Ctrl D0 v. Ctrl D14 CLR	-1.11611	0.00875079	0.749522	9.96929	0.000130692	Biosynthesis	Nuceloside/tide Bios.	5-aminoimidazole ribonucleotide bios. I	Coprococcus	comes
PWY-6121: 5-aminoimidazole ribonucleotide biosynthesis I|g__Dialister.s__Dialister_invisus	visit	Ctrl D0 v. Ctrl D14 CLR	-1.60679	0.000753675	0.294455	6.04785	8.15103e-05	Biosynthesis	Nuceloside/tide Bios.	5-aminoimidazole ribonucleotide bios. I	Dialister	invisus
PWY-6121: 5-aminoimidazole ribonucleotide biosynthesis I|g__Dorea.s__Dorea_formicigenerans	visit	Ctrl D0 v. Ctrl D14 CLR	-2.13693	4.41882e-08	0.736138	4.90489	6.44243e-05	Biosynthesis	Nuceloside/tide Bios.	5-aminoimidazole ribonucleotide bios. I	Dorea	formicigenerans
PWY-6121: 5-aminoimidazole ribonucleotide biosynthesis I|g__Dorea.s__Dorea_longicatena	visit	Ctrl D0 v. Ctrl D14 CLR	-2.01131	2.5416e-08	0.795411	15.6698	0.000204166	Biosynthesis	Nuceloside/tide Bios.	5-aminoimidazole ribonucleotide bios. I	Dorea	longicatena
PWY-6121: 5-aminoimidazole ribonucleotide biosynthesis I|g__Eggerthella.s__Eggerthella_lenta	visit	Ctrl D0 v. Ctrl D14 CLR	1.96478	5.71829e-06	0.565966	8.36373	0.000118558	Biosynthesis	Nuceloside/tide Bios.	5-aminoimidazole ribonucleotide bios. I	Eggerthella	lenta
PWY-6121: 5-aminoimidazole ribonucleotide biosynthesis I|g__Eggerthella.s__Eggerthella_sp_1_3_56FAA	visit	Ctrl D0 v. Ctrl D14 CLR	2.25033	4.75471e-06	0.699809	10.4621	0.000147586	Biosynthesis	Nuceloside/tide Bios.	5-aminoimidazole ribonucleotide bios. I	Eggerthella	56FAA
PWY-6121: 5-aminoimidazole ribonucleotide biosynthesis I|g__Eggerthella.s__Eggerthella_sp_HGA1	visit	Ctrl D0 v. Ctrl D14 CLR	2.03105	2.30187e-06	0.632887	5.93745	8.39966e-05	Biosynthesis	Nuceloside/tide Bios.	5-aminoimidazole ribonucleotide bios. I	Eggerthella	HGA1
PWY-6121: 5-aminoimidazole ribonucleotide biosynthesis I|g__Erysipelotrichaceae_noname.s__Eubacterium_biforme	visit	Ctrl D0 v. Ctrl D14 CLR	-0.910533	0.000263414	0.225621	4.90084	6.57272e-05	Biosynthesis	Nuceloside/tide Bios.	5-aminoimidazole ribonucleotide bios. I	Erysipelotrichaceae_noname	biforme
PWY-6121: 5-aminoimidazole ribonucleotide biosynthesis I|g__Escherichia.s__Escherichia_coli	visit	Ctrl D0 v. Ctrl D14 CLR	0.4785	0.72715	0.395793	3.77047	5.15109e-05	Biosynthesis	Nuceloside/tide Bios.	5-aminoimidazole ribonucleotide bios. I	Escherichia	coli
PWY-6121: 5-aminoimidazole ribonucleotide biosynthesis I|g__Ruminococcus.s__Ruminococcus_bromii	visit	Ctrl D0 v. Ctrl D14 CLR	-2.2677	0.0575365	0.711281	37.4771	0.000470432	Biosynthesis	Nuceloside/tide Bios.	5-aminoimidazole ribonucleotide bios. I	Ruminococcus	bromii
PWY-6121: 5-aminoimidazole ribonucleotide biosynthesis I|g__Ruminococcus.s__Ruminococcus_sp	visit	Ctrl D0 v. Ctrl D14 CLR	-1.09835	0.00101863	0.564054	9.76672	0.000128935	Biosynthesis	Nuceloside/tide Bios.	5-aminoimidazole ribonucleotide bios. I	Ruminococcus	sp
PWY-6121: 5-aminoimidazole ribonucleotide biosynthesis I|g__Streptococcus.s__Streptococcus_parasanguinis	visit	Ctrl D0 v. Ctrl D14 CLR	1.72332	0.00275495	0.617591	3.60353	5.03956e-05	Biosynthesis	Nuceloside/tide Bios.	5-aminoimidazole ribonucleotide bios. I	Streptococcus	parasanguinis
PWY-6121: 5-aminoimidazole ribonucleotide biosynthesis I|g__Streptococcus.s__Streptococcus_salivarius	visit	Ctrl D0 v. Ctrl D14 CLR	-1.60937	0.000115854	0.564054	3.85069	5.07809e-05	Biosynthesis	Nuceloside/tide Bios.	5-aminoimidazole ribonucleotide bios. I	Streptococcus	salivarius
PWY-6121: 5-aminoimidazole ribonucleotide biosynthesis I|g__Subdoligranulum.s__Subdoligranulum_sp_4_3_54A2FAA	visit	Ctrl D0 v. Ctrl D14 CLR	1.13273	1.80086e-06	0.602294	3.96884	5.91233e-05	Biosynthesis	Nuceloside/tide Bios.	5-aminoimidazole ribonucleotide bios. I	Subdoligranulum	54A2FAA
PWY-6122: 5-aminoimidazole ribonucleotide biosynthesis II	visit	Ctrl D0 v. Ctrl D14 CLR	-0.216196	0.00332582	1	886.018	0.0120605	Biosynthesis	Nuceloside/tide Bios.	5-aminoimidazole ribonucleotide bios. II	pooled/NA	pooled/NA
PWY-6122: 5-aminoimidazole ribonucleotide biosynthesis II|g__Bifidobacterium.s__Bifidobacterium_adolescentis	visit	Ctrl D0 v. Ctrl D14 CLR	-5.29711	2.12848e-13	0.426386	26.7811	0.000340248	Biosynthesis	Nuceloside/tide Bios.	5-aminoimidazole ribonucleotide bios. II	Bifidobacterium	adolescentis
PWY-6122: 5-aminoimidazole ribonucleotide biosynthesis II|g__Bifidobacterium.s__Bifidobacterium_longum	visit	Ctrl D0 v. Ctrl D14 CLR	-5.08487	1.35369e-20	0.543021	25.5208	0.000332899	Biosynthesis	Nuceloside/tide Bios.	5-aminoimidazole ribonucleotide bios. II	Bifidobacterium	longum
PWY-6122: 5-aminoimidazole ribonucleotide biosynthesis II|g__Blautia.s__Blautia_sp_KLE_1732	visit	Ctrl D0 v. Ctrl D14 CLR	-1.12216	0.00348837	0.539197	10.1264	0.000132428	Biosynthesis	Nuceloside/tide Bios.	5-aminoimidazole ribonucleotide bios. II	Blautia	1732
PWY-6122: 5-aminoimidazole ribonucleotide biosynthesis II|g__Blautia.s__Ruminococcus_gnavus	visit	Ctrl D0 v. Ctrl D14 CLR	1.1819	0.106154	0.51434	5.57309	8.28485e-05	Biosynthesis	Nuceloside/tide Bios.	5-aminoimidazole ribonucleotide bios. II	Blautia	gnavus
PWY-6122: 5-aminoimidazole ribonucleotide biosynthesis II|g__Blautia.s__Ruminococcus_obeum	visit	Ctrl D0 v. Ctrl D14 CLR	-1.02194	0.00740051	0.820268	10.4098	0.000142094	Biosynthesis	Nuceloside/tide Bios.	5-aminoimidazole ribonucleotide bios. II	Blautia	obeum
PWY-6122: 5-aminoimidazole ribonucleotide biosynthesis II|g__Clostridium.s__Clostridium_sp_SS2_1	visit	Ctrl D0 v. Ctrl D14 CLR	-0.627697	0.00419759	0.332696	3.31188	4.38863e-05	Biosynthesis	Nuceloside/tide Bios.	5-aminoimidazole ribonucleotide bios. II	Clostridium	1
PWY-6122: 5-aminoimidazole ribonucleotide biosynthesis II|g__Collinsella.s__Collinsella_aerofaciens	visit	Ctrl D0 v. Ctrl D14 CLR	-5.05433	6.83096e-20	0.665392	77.9705	0.00102473	Biosynthesis	Nuceloside/tide Bios.	5-aminoimidazole ribonucleotide bios. II	Collinsella	aerofaciens
PWY-6122: 5-aminoimidazole ribonucleotide biosynthesis II|g__Coprococcus.s__Coprococcus_comes	visit	Ctrl D0 v. Ctrl D14 CLR	-1.20273	0.00624326	0.759082	9.96849	0.000130797	Biosynthesis	Nuceloside/tide Bios.	5-aminoimidazole ribonucleotide bios. II	Coprococcus	comes
PWY-6122: 5-aminoimidazole ribonucleotide biosynthesis II|g__Dialister.s__Dialister_invisus	visit	Ctrl D0 v. Ctrl D14 CLR	-1.7487	0.000841242	0.309751	6.05745	8.17371e-05	Biosynthesis	Nuceloside/tide Bios.	5-aminoimidazole ribonucleotide bios. II	Dialister	invisus
PWY-6122: 5-aminoimidazole ribonucleotide biosynthesis II|g__Dorea.s__Dorea_formicigenerans	visit	Ctrl D0 v. Ctrl D14 CLR	-2.18843	3.88978e-08	0.739962	4.82297	6.33867e-05	Biosynthesis	Nuceloside/tide Bios.	5-aminoimidazole ribonucleotide bios. II	Dorea	formicigenerans
PWY-6122: 5-aminoimidazole ribonucleotide biosynthesis II|g__Dorea.s__Dorea_longicatena	visit	Ctrl D0 v. Ctrl D14 CLR	-1.99086	1.34177e-08	0.803059	14.4814	0.000188769	Biosynthesis	Nuceloside/tide Bios.	5-aminoimidazole ribonucleotide bios. II	Dorea	longicatena
PWY-6122: 5-aminoimidazole ribonucleotide biosynthesis II|g__Eggerthella.s__Eggerthella_lenta	visit	Ctrl D0 v. Ctrl D14 CLR	1.97156	4.05974e-06	0.575526	8.70629	0.000123623	Biosynthesis	Nuceloside/tide Bios.	5-aminoimidazole ribonucleotide bios. II	Eggerthella	lenta
PWY-6122: 5-aminoimidazole ribonucleotide biosynthesis II|g__Eggerthella.s__Eggerthella_sp_1_3_56FAA	visit	Ctrl D0 v. Ctrl D14 CLR	2.30876	5.26055e-06	0.701721	10.5451	0.000148941	Biosynthesis	Nuceloside/tide Bios.	5-aminoimidazole ribonucleotide bios. II	Eggerthella	56FAA
PWY-6122: 5-aminoimidazole ribonucleotide biosynthesis II|g__Eggerthella.s__Eggerthella_sp_HGA1	visit	Ctrl D0 v. Ctrl D14 CLR	2.2116	1.78101e-06	0.66348	8.83497	0.000124927	Biosynthesis	Nuceloside/tide Bios.	5-aminoimidazole ribonucleotide bios. II	Eggerthella	HGA1
PWY-6122: 5-aminoimidazole ribonucleotide biosynthesis II|g__Erysipelotrichaceae_noname.s__Eubacterium_biforme	visit	Ctrl D0 v. Ctrl D14 CLR	-0.908301	0.000269433	0.225621	4.67704	6.28804e-05	Biosynthesis	Nuceloside/tide Bios.	5-aminoimidazole ribonucleotide bios. II	Erysipelotrichaceae_noname	biforme
PWY-6122: 5-aminoimidazole ribonucleotide biosynthesis II|g__Escherichia.s__Escherichia_coli	visit	Ctrl D0 v. Ctrl D14 CLR	0.375008	0.863774	0.445507	4.30126	5.86548e-05	Biosynthesis	Nuceloside/tide Bios.	5-aminoimidazole ribonucleotide bios. II	Escherichia	coli
PWY-6122: 5-aminoimidazole ribonucleotide biosynthesis II|g__Lactobacillus.s__Lactobacillus_casei_paracasei	visit	Ctrl D0 v. Ctrl D14 CLR	2.55929	0.857607	0.340344	3.34573	5.06639e-05	Biosynthesis	Nuceloside/tide Bios.	5-aminoimidazole ribonucleotide bios. II	Lactobacillus	paracasei
PWY-6122: 5-aminoimidazole ribonucleotide biosynthesis II|g__Ruminococcus.s__Ruminococcus_bromii	visit	Ctrl D0 v. Ctrl D14 CLR	-2.30529	0.041423	0.734226	37.5432	0.000471224	Biosynthesis	Nuceloside/tide Bios.	5-aminoimidazole ribonucleotide bios. II	Ruminococcus	bromii
PWY-6122: 5-aminoimidazole ribonucleotide biosynthesis II|g__Ruminococcus.s__Ruminococcus_sp	visit	Ctrl D0 v. Ctrl D14 CLR	-1.10296	0.000382517	0.565966	11.3475	0.000149823	Biosynthesis	Nuceloside/tide Bios.	5-aminoimidazole ribonucleotide bios. II	Ruminococcus	sp
PWY-6122: 5-aminoimidazole ribonucleotide biosynthesis II|g__Streptococcus.s__Streptococcus_parasanguinis	visit	Ctrl D0 v. Ctrl D14 CLR	1.81182	0.00129064	0.629063	3.59432	5.02955e-05	Biosynthesis	Nuceloside/tide Bios.	5-aminoimidazole ribonucleotide bios. II	Streptococcus	parasanguinis
PWY-6122: 5-aminoimidazole ribonucleotide biosynthesis II|g__Streptococcus.s__Streptococcus_salivarius	visit	Ctrl D0 v. Ctrl D14 CLR	-1.88848	9.56901e-05	0.571702	4.07175	5.35722e-05	Biosynthesis	Nuceloside/tide Bios.	5-aminoimidazole ribonucleotide bios. II	Streptococcus	salivarius
PWY-6122: 5-aminoimidazole ribonucleotide biosynthesis II|g__Subdoligranulum.s__Subdoligranulum_sp_4_3_54A2FAA	visit	Ctrl D0 v. Ctrl D14 CLR	1.16265	1.96799e-06	0.606119	3.88669	5.78864e-05	Biosynthesis	Nuceloside/tide Bios.	5-aminoimidazole ribonucleotide bios. II	Subdoligranulum	54A2FAA
PWY-6123: inosine-5-phosphate biosynthesis I	visit	Ctrl D0 v. Ctrl D14 CLR	-0.0257661	0.275101	1	317.762	0.00433282	Biosynthesis	Nuceloside/tide Bios.	inosine-5.-phosphate bios. I	pooled/NA	pooled/NA
PWY-6123: inosine-5-phosphate biosynthesis I|g__Bifidobacterium.s__Bifidobacterium_longum	visit	Ctrl D0 v. Ctrl D14 CLR	-5.09283	5.67724e-20	0.468451	22.5581	0.000294126	Biosynthesis	Nuceloside/tide Bios.	inosine-5.-phosphate bios. I	Bifidobacterium	longum
PWY-6123: inosine-5-phosphate biosynthesis I|g__Escherichia.s__Escherichia_coli	visit	Ctrl D0 v. Ctrl D14 CLR	0.32419	0.849924	0.474187	4.62647	6.36144e-05	Biosynthesis	Nuceloside/tide Bios.	inosine-5.-phosphate bios. I	Escherichia	coli
PWY-6123: inosine-5-phosphate biosynthesis I|g__Lactobacillus.s__Lactobacillus_casei_paracasei	visit	Ctrl D0 v. Ctrl D14 CLR	2.63237	0.958386	0.325048	3.10672	4.71678e-05	Biosynthesis	Nuceloside/tide Bios.	inosine-5.-phosphate bios. I	Lactobacillus	paracasei
PWY-6123: inosine-5-phosphate biosynthesis I|g__Streptococcus.s__Streptococcus_salivarius	visit	Ctrl D0 v. Ctrl D14 CLR	-1.20413	0.000783762	0.552581	3.65537	4.84063e-05	Biosynthesis	Nuceloside/tide Bios.	inosine-5.-phosphate bios. I	Streptococcus	salivarius
PWY-6124: inosine-5-phosphate biosynthesis II|g__Escherichia.s__Escherichia_coli	visit	Ctrl D0 v. Ctrl D14 CLR	0.277073	0.851685	0.48566	4.42462	6.08458e-05	Biosynthesis	Nuceloside/tide Bios.	inosine-5.-phosphate bios. II	Escherichia	coli
PWY-6124: inosine-5-phosphate biosynthesis II|g__Lactobacillus.s__Lactobacillus_casei_paracasei	visit	Ctrl D0 v. Ctrl D14 CLR	2.66331	0.959309	0.319312	3.02651	4.58715e-05	Biosynthesis	Nuceloside/tide Bios.	inosine-5.-phosphate bios. II	Lactobacillus	paracasei
PWY-6124: inosine-5-phosphate biosynthesis II|g__Lactobacillus.s__Lactobacillus_rhamnosus	visit	Ctrl D0 v. Ctrl D14 CLR	2.18324	0.976973	0.25239	2.00926	3.07497e-05	Biosynthesis	Nuceloside/tide Bios.	inosine-5.-phosphate bios. II	Lactobacillus	rhamnosus
PWY-6124: inosine-5-phosphate biosynthesis II|g__Streptococcus.s__Streptococcus_salivarius	visit	Ctrl D0 v. Ctrl D14 CLR	-1.46758	0.000659226	0.571702	3.63976	4.84637e-05	Biosynthesis	Nuceloside/tide Bios.	inosine-5.-phosphate bios. II	Streptococcus	salivarius
PWY-6125: superpathway of guanosine nucleotides de novo biosynthesis II	visit	Ctrl D0 v. Ctrl D14 CLR	0.427442	0.0115109	1	191.426	0.00268884	Biosynthesis	Nuceloside/tide Bios.	superpathway of guanosine nucleotides d.n. bios. II	pooled/NA	pooled/NA
PWY-6125: superpathway of guanosine nucleotides de novo biosynthesis II|g__Eggerthella.s__Eggerthella_lenta	visit	Ctrl D0 v. Ctrl D14 CLR	1.5718	1.27454e-05	0.537285	6.86891	9.71401e-05	Biosynthesis	Nuceloside/tide Bios.	superpathway of guanosine nucleotides d.n. bios. II	Eggerthella	lenta
PWY-6125: superpathway of guanosine nucleotides de novo biosynthesis II|g__Eggerthella.s__Eggerthella_sp_1_3_56FAA	visit	Ctrl D0 v. Ctrl D14 CLR	1.78325	5.26437e-07	0.638623	4.60942	6.4548e-05	Biosynthesis	Nuceloside/tide Bios.	superpathway of guanosine nucleotides d.n. bios. II	Eggerthella	56FAA
PWY-6125: superpathway of guanosine nucleotides de novo biosynthesis II|g__Eggerthella.s__Eggerthella_sp_HGA1	visit	Ctrl D0 v. Ctrl D14 CLR	2.16405	9.48979e-07	0.642447	9.62624	0.000136204	Biosynthesis	Nuceloside/tide Bios.	superpathway of guanosine nucleotides d.n. bios. II	Eggerthella	HGA1
PWY-6125: superpathway of guanosine nucleotides de novo biosynthesis II|unclassified	visit	Ctrl D0 v. Ctrl D14 CLR	-0.618102	0.0445661	0.975143	54.2367	0.000740043	Biosynthesis	Nuceloside/tide Bios.	superpathway of guanosine nucleotides d.n. bios. II	pooled/NA	pooled/NA
PWY-6126: superpathway of adenosine nucleotides de novo biosynthesis II	visit	Ctrl D0 v. Ctrl D14 CLR	0.298781	0.0628432	1	320.314	0.00446421	Biosynthesis	Nuceloside/tide Bios.	superpathway of adenosine nucleotides d.n. bios. II	pooled/NA	pooled/NA
PWY-6126: superpathway of adenosine nucleotides de novo biosynthesis II|g__Eggerthella.s__Eggerthella_lenta	visit	Ctrl D0 v. Ctrl D14 CLR	1.61695	3.46397e-06	0.558317	7.26595	0.000102089	Biosynthesis	Nuceloside/tide Bios.	superpathway of adenosine nucleotides d.n. bios. II	Eggerthella	lenta
PWY-6126: superpathway of adenosine nucleotides de novo biosynthesis II|g__Eggerthella.s__Eggerthella_sp_1_3_56FAA	visit	Ctrl D0 v. Ctrl D14 CLR	1.73171	3.56832e-06	0.676864	5.99624	8.51758e-05	Biosynthesis	Nuceloside/tide Bios.	superpathway of adenosine nucleotides d.n. bios. II	Eggerthella	56FAA
PWY-6126: superpathway of adenosine nucleotides de novo biosynthesis II|g__Eggerthella.s__Eggerthella_sp_HGA1	visit	Ctrl D0 v. Ctrl D14 CLR	2.01337	3.00402e-06	0.659656	9.93954	0.000140348	Biosynthesis	Nuceloside/tide Bios.	superpathway of adenosine nucleotides d.n. bios. II	Eggerthella	HGA1
PWY-6147: 6-hydroxymethyl-dihydropterin diphosphate biosynthesis I	visit	Ctrl D0 v. Ctrl D14 CLR	-2.12528	5.20538e-07	0.977055	129.063	0.00172695	Biosynthesis	Cofactor/Carrier Bios.	6-hydroxymethyl-dihydropterin diphosphate bios. I	pooled/NA	pooled/NA
PWY-6147: 6-hydroxymethyl-dihydropterin diphosphate biosynthesis I|g__Collinsella.s__Collinsella_aerofaciens	visit	Ctrl D0 v. Ctrl D14 CLR	-4.62974	3.426e-20	0.602294	42.3983	0.000557887	Biosynthesis	Cofactor/Carrier Bios.	6-hydroxymethyl-dihydropterin diphosphate bios. I	Collinsella	aerofaciens
PWY-6147: 6-hydroxymethyl-dihydropterin diphosphate biosynthesis I|unclassified	visit	Ctrl D0 v. Ctrl D14 CLR	-1.56367	0.0016914	0.678776	5.7429	7.77366e-05	Biosynthesis	Cofactor/Carrier Bios.	6-hydroxymethyl-dihydropterin diphosphate bios. I	pooled/NA	pooled/NA
PWY-6151: S-adenosyl-L-methionine cycle I	visit	Ctrl D0 v. Ctrl D14 CLR	-0.369519	5.50356e-07	1	691.596	0.0093584	Biosynthesis	Amino Acid Biosynthesis	S-adenosyl-L-methionine cycle I	pooled/NA	pooled/NA
PWY-6151: S-adenosyl-L-methionine cycle I|g__Bacteroides.s__Bacteroides_uniformis	visit	Ctrl D0 v. Ctrl D14 CLR	-0.0336696	0.081495	0.623327	5.30494	7.66504e-05	Biosynthesis	Amino Acid Biosynthesis	S-adenosyl-L-methionine cycle I	Bacteroides	uniformis
PWY-6151: S-adenosyl-L-methionine cycle I|g__Bifidobacterium.s__Bifidobacterium_adolescentis	visit	Ctrl D0 v. Ctrl D14 CLR	-5.03146	3.87977e-13	0.399618	32.1255	0.000408002	Biosynthesis	Amino Acid Biosynthesis	S-adenosyl-L-methionine cycle I	Bifidobacterium	adolescentis
PWY-6151: S-adenosyl-L-methionine cycle I|g__Bifidobacterium.s__Bifidobacterium_longum	visit	Ctrl D0 v. Ctrl D14 CLR	-5.23998	1.59857e-19	0.456979	25.6346	0.000334362	Biosynthesis	Amino Acid Biosynthesis	S-adenosyl-L-methionine cycle I	Bifidobacterium	longum
PWY-6151: S-adenosyl-L-methionine cycle I|g__Blautia.s__Blautia_sp_KLE_1732	visit	Ctrl D0 v. Ctrl D14 CLR	-1.06348	0.000407751	0.497132	8.20939	0.000106793	Biosynthesis	Amino Acid Biosynthesis	S-adenosyl-L-methionine cycle I	Blautia	1732
PWY-6151: S-adenosyl-L-methionine cycle I|g__Blautia.s__Ruminococcus_gnavus	visit	Ctrl D0 v. Ctrl D14 CLR	1.15027	0.0908873	0.472275	6.26109	9.33823e-05	Biosynthesis	Amino Acid Biosynthesis	S-adenosyl-L-methionine cycle I	Blautia	gnavus
PWY-6151: S-adenosyl-L-methionine cycle I|g__Blautia.s__Ruminococcus_obeum	visit	Ctrl D0 v. Ctrl D14 CLR	-0.884851	0.00221029	0.791587	11.8273	0.000162152	Biosynthesis	Amino Acid Biosynthesis	S-adenosyl-L-methionine cycle I	Blautia	obeum
PWY-6151: S-adenosyl-L-methionine cycle I|g__Blautia.s__Ruminococcus_torques	visit	Ctrl D0 v. Ctrl D14 CLR	-1.67286	6.46763e-07	0.67304	6.04284	7.88098e-05	Biosynthesis	Amino Acid Biosynthesis	S-adenosyl-L-methionine cycle I	Blautia	torques
PWY-6151: S-adenosyl-L-methionine cycle I|g__Clostridium.s__Clostridium_sp_SS2_1	visit	Ctrl D0 v. Ctrl D14 CLR	-0.606062	0.00163577	0.332696	3.20168	4.22751e-05	Biosynthesis	Amino Acid Biosynthesis	S-adenosyl-L-methionine cycle I	Clostridium	1
PWY-6151: S-adenosyl-L-methionine cycle I|g__Collinsella.s__Collinsella_aerofaciens	visit	Ctrl D0 v. Ctrl D14 CLR	-3.3851	4.77615e-11	0.583174	26.9836	0.000358068	Biosynthesis	Amino Acid Biosynthesis	S-adenosyl-L-methionine cycle I	Collinsella	aerofaciens
PWY-6151: S-adenosyl-L-methionine cycle I|g__Coprococcus.s__Coprococcus_comes	visit	Ctrl D0 v. Ctrl D14 CLR	-0.92429	0.0262691	0.717017	6.66717	8.80297e-05	Biosynthesis	Amino Acid Biosynthesis	S-adenosyl-L-methionine cycle I	Coprococcus	comes
PWY-6151: S-adenosyl-L-methionine cycle I|g__Dorea.s__Dorea_formicigenerans	visit	Ctrl D0 v. Ctrl D14 CLR	-1.73599	3.16866e-07	0.713193	4.60073	6.05968e-05	Biosynthesis	Amino Acid Biosynthesis	S-adenosyl-L-methionine cycle I	Dorea	formicigenerans
PWY-6151: S-adenosyl-L-methionine cycle I|g__Dorea.s__Dorea_longicatena	visit	Ctrl D0 v. Ctrl D14 CLR	-1.78321	3.31587e-09	0.806883	22.7304	0.00029699	Biosynthesis	Amino Acid Biosynthesis	S-adenosyl-L-methionine cycle I	Dorea	longicatena
PWY-6151: S-adenosyl-L-methionine cycle I|g__Erysipelotrichaceae_noname.s__Eubacterium_biforme	visit	Ctrl D0 v. Ctrl D14 CLR	-0.842312	0.000255556	0.225621	3.96159	5.3112e-05	Biosynthesis	Amino Acid Biosynthesis	S-adenosyl-L-methionine cycle I	Erysipelotrichaceae_noname	biforme
PWY-6151: S-adenosyl-L-methionine cycle I|g__Escherichia.s__Escherichia_coli	visit	Ctrl D0 v. Ctrl D14 CLR	0.279778	0.90728	0.453155	4.09868	5.58549e-05	Biosynthesis	Amino Acid Biosynthesis	S-adenosyl-L-methionine cycle I	Escherichia	coli
PWY-6151: S-adenosyl-L-methionine cycle I|g__Eubacterium.s__Eubacterium_hallii	visit	Ctrl D0 v. Ctrl D14 CLR	-1.2685	0.00179126	0.760994	8.15157	0.00011175	Biosynthesis	Amino Acid Biosynthesis	S-adenosyl-L-methionine cycle I	Eubacterium	hallii
PWY-6151: S-adenosyl-L-methionine cycle I|g__Eubacterium.s__Eubacterium_rectale	visit	Ctrl D0 v. Ctrl D14 CLR	-1.7068	0.00344416	0.638623	16.4751	0.000209461	Biosynthesis	Amino Acid Biosynthesis	S-adenosyl-L-methionine cycle I	Eubacterium	rectale
PWY-6151: S-adenosyl-L-methionine cycle I|g__Lactobacillus.s__Lactobacillus_casei_paracasei	visit	Ctrl D0 v. Ctrl D14 CLR	2.3711	0.361965	0.302103	2.75495	4.20357e-05	Biosynthesis	Amino Acid Biosynthesis	S-adenosyl-L-methionine cycle I	Lactobacillus	paracasei
PWY-6151: S-adenosyl-L-methionine cycle I|g__Ruminococcus.s__Ruminococcus_bromii	visit	Ctrl D0 v. Ctrl D14 CLR	-2.23541	0.0319515	0.648184	33.2376	0.000421175	Biosynthesis	Amino Acid Biosynthesis	S-adenosyl-L-methionine cycle I	Ruminococcus	bromii
PWY-6151: S-adenosyl-L-methionine cycle I|g__Ruminococcus.s__Ruminococcus_sp	visit	Ctrl D0 v. Ctrl D14 CLR	-1.25987	7.58658e-05	0.544933	7.64969	0.000100124	Biosynthesis	Amino Acid Biosynthesis	S-adenosyl-L-methionine cycle I	Ruminococcus	sp
PWY-6151: S-adenosyl-L-methionine cycle I|g__Ruminococcus.s__Ruminococcus_sp_5_1_39BFAA	visit	Ctrl D0 v. Ctrl D14 CLR	0.687233	0.309915	0.889101	57.7794	0.000810236	Biosynthesis	Amino Acid Biosynthesis	S-adenosyl-L-methionine cycle I	Ruminococcus	39BFAA
PWY-6151: S-adenosyl-L-methionine cycle I|g__Subdoligranulum.s__Subdoligranulum_sp_4_3_54A2FAA	visit	Ctrl D0 v. Ctrl D14 CLR	1.00365	1.64214e-06	0.573614	3.41874	5.10045e-05	Biosynthesis	Amino Acid Biosynthesis	S-adenosyl-L-methionine cycle I	Subdoligranulum	54A2FAA
PWY-6151: S-adenosyl-L-methionine cycle I|unclassified	visit	Ctrl D0 v. Ctrl D14 CLR	-0.317406	0.10664	1	179.13	0.00244959	Biosynthesis	Amino Acid Biosynthesis	S-adenosyl-L-methionine cycle I	pooled/NA	pooled/NA
PWY-6163: chorismate biosynthesis from 3-dehydroquinate|g__Blautia.s__Blautia_sp_KLE_1732	visit	Ctrl D0 v. Ctrl D14 CLR	-1.03284	0.00439824	0.541109	16.41	0.000213957	Biosynthesis	Aromatic Compound Biosynthesis	chorismate bios. from 3-dehydroquinate	Blautia	1732
PWY-6163: chorismate biosynthesis from 3-dehydroquinate|g__Blautia.s__Ruminococcus_gnavus	visit	Ctrl D0 v. Ctrl D14 CLR	1.23377	0.0421058	0.455067	5.17597	7.71818e-05	Biosynthesis	Aromatic Compound Biosynthesis	chorismate bios. from 3-dehydroquinate	Blautia	gnavus
PWY-6163: chorismate biosynthesis from 3-dehydroquinate|g__Blautia.s__Ruminococcus_obeum	visit	Ctrl D0 v. Ctrl D14 CLR	-1.10267	0.00215667	0.799235	14.5849	0.000198893	Biosynthesis	Aromatic Compound Biosynthesis	chorismate bios. from 3-dehydroquinate	Blautia	obeum
PWY-6163: chorismate biosynthesis from 3-dehydroquinate|g__Blautia.s__Ruminococcus_torques	visit	Ctrl D0 v. Ctrl D14 CLR	-1.01411	0.0823492	0.839388	10.5234	0.000138813	Biosynthesis	Aromatic Compound Biosynthesis	chorismate bios. from 3-dehydroquinate	Blautia	torques
PWY-6163: chorismate biosynthesis from 3-dehydroquinate|g__Clostridium.s__Clostridium_sp_SS2_1	visit	Ctrl D0 v. Ctrl D14 CLR	-0.621031	0.00342878	0.332696	3.6013	4.79916e-05	Biosynthesis	Aromatic Compound Biosynthesis	chorismate bios. from 3-dehydroquinate	Clostridium	1
PWY-6163: chorismate biosynthesis from 3-dehydroquinate|g__Dorea.s__Dorea_formicigenerans	visit	Ctrl D0 v. Ctrl D14 CLR	-1.6598	4.13469e-08	0.726577	4.80575	6.29953e-05	Biosynthesis	Aromatic Compound Biosynthesis	chorismate bios. from 3-dehydroquinate	Dorea	formicigenerans
PWY-6163: chorismate biosynthesis from 3-dehydroquinate|g__Dorea.s__Dorea_longicatena	visit	Ctrl D0 v. Ctrl D14 CLR	-1.7961	6.50565e-09	0.755258	18.1874	0.00023749	Biosynthesis	Aromatic Compound Biosynthesis	chorismate bios. from 3-dehydroquinate	Dorea	longicatena
PWY-6163: chorismate biosynthesis from 3-dehydroquinate|g__Escherichia.s__Escherichia_coli	visit	Ctrl D0 v. Ctrl D14 CLR	0.470119	0.800816	0.42065	3.90228	5.3398e-05	Biosynthesis	Aromatic Compound Biosynthesis	chorismate bios. from 3-dehydroquinate	Escherichia	coli
PWY-6163: chorismate biosynthesis from 3-dehydroquinate|g__Eubacterium.s__Eubacterium_hallii	visit	Ctrl D0 v. Ctrl D14 CLR	-1.93561	0.000266859	0.782027	9.84915	0.000134063	Biosynthesis	Aromatic Compound Biosynthesis	chorismate bios. from 3-dehydroquinate	Eubacterium	hallii
PWY-6163: chorismate biosynthesis from 3-dehydroquinate|g__Eubacterium.s__Eubacterium_rectale	visit	Ctrl D0 v. Ctrl D14 CLR	-1.82739	0.00295716	0.678776	25.3077	0.000319951	Biosynthesis	Aromatic Compound Biosynthesis	chorismate bios. from 3-dehydroquinate	Eubacterium	rectale
PWY-6163: chorismate biosynthesis from 3-dehydroquinate|g__Ruminococcus.s__Ruminococcus_sp_5_1_39BFAA	visit	Ctrl D0 v. Ctrl D14 CLR	0.71596	0.309915	0.889101	73.247	0.00102465	Biosynthesis	Aromatic Compound Biosynthesis	chorismate bios. from 3-dehydroquinate	Ruminococcus	39BFAA
PWY-6163: chorismate biosynthesis from 3-dehydroquinate|unclassified	visit	Ctrl D0 v. Ctrl D14 CLR	-0.445062	0.113078	1	222.523	0.00300224	Biosynthesis	Aromatic Compound Biosynthesis	chorismate bios. from 3-dehydroquinate	pooled/NA	pooled/NA
PWY-6168: flavin biosynthesis III (fungi)	visit	Ctrl D0 v. Ctrl D14 CLR	0.425483	1.11638e-05	0.998088	95.275	0.00133704	Biosynthesis	Cofactor/Carrier Bios.	flavin bios. III (fungi)	pooled/NA	pooled/NA
PWY-6168: flavin biosynthesis III (fungi)|g__Escherichia.s__Escherichia_coli	visit	Ctrl D0 v. Ctrl D14 CLR	0.468594	0.552953	0.353728	4.05991	5.54629e-05	Biosynthesis	Cofactor/Carrier Bios.	flavin bios. III (fungi)	Escherichia	coli
PWY-621: sucrose degradation III (sucrose invertase)|g__Blautia.s__Blautia_sp_KLE_1732	visit	Ctrl D0 v. Ctrl D14 CLR	-1.23489	0.000795025	0.535373	15.4811	0.000200163	Degradation/Utilization/Assimilation	Carbohydrate Degradation	sucrose degradation III (sucrose invertase)	Blautia	1732
PWY-621: sucrose degradation III (sucrose invertase)|g__Blautia.s__Ruminococcus_obeum	visit	Ctrl D0 v. Ctrl D14 CLR	-0.971044	0.00918572	0.824092	11.1545	0.000152922	Degradation/Utilization/Assimilation	Carbohydrate Degradation	sucrose degradation III (sucrose invertase)	Blautia	obeum
PWY-621: sucrose degradation III (sucrose invertase)|g__Blautia.s__Ruminococcus_torques	visit	Ctrl D0 v. Ctrl D14 CLR	-1.90083	2.44039e-06	0.923518	22.6839	0.000295394	Degradation/Utilization/Assimilation	Carbohydrate Degradation	sucrose degradation III (sucrose invertase)	Blautia	torques
PWY-621: sucrose degradation III (sucrose invertase)|g__Clostridium.s__Clostridium_sp_SS2_1	visit	Ctrl D0 v. Ctrl D14 CLR	-0.616605	0.00452847	0.332696	3.17832	4.22549e-05	Degradation/Utilization/Assimilation	Carbohydrate Degradation	sucrose degradation III (sucrose invertase)	Clostridium	1
PWY-621: sucrose degradation III (sucrose invertase)|g__Eubacterium.s__Eubacterium_rectale	visit	Ctrl D0 v. Ctrl D14 CLR	-1.07502	0.419372	0.453155	6.30205	8.28107e-05	Degradation/Utilization/Assimilation	Carbohydrate Degradation	sucrose degradation III (sucrose invertase)	Eubacterium	rectale
PWY-621: sucrose degradation III (sucrose invertase)|g__Ruminococcus.s__Ruminococcus_sp	visit	Ctrl D0 v. Ctrl D14 CLR	-1.79724	4.41727e-05	0.567878	24.8212	0.000324457	Degradation/Utilization/Assimilation	Carbohydrate Degradation	sucrose degradation III (sucrose invertase)	Ruminococcus	sp
PWY-6270: isoprene biosynthesis I	visit	Ctrl D0 v. Ctrl D14 CLR	0.977549	0.0138329	0.996176	148.728	0.00211751	Biosynthesis	Secondary Metabolite Biosynthesis	isoprene bios. I	pooled/NA	pooled/NA
PWY-6277: superpathway of 5-aminoimidazole ribonucleotide biosynthesis	visit	Ctrl D0 v. Ctrl D14 CLR	-0.216196	0.00332582	1	886.018	0.0120605	Biosynthesis	Nuceloside/tide Bios.	superpathway of 5-aminoimidazole ribonucleotide bios.	pooled/NA	pooled/NA
PWY-6277: superpathway of 5-aminoimidazole ribonucleotide biosynthesis|g__Bifidobacterium.s__Bifidobacterium_adolescentis	visit	Ctrl D0 v. Ctrl D14 CLR	-5.29711	2.12848e-13	0.426386	26.7811	0.000340248	Biosynthesis	Nuceloside/tide Bios.	superpathway of 5-aminoimidazole ribonucleotide bios.	Bifidobacterium	adolescentis
PWY-6277: superpathway of 5-aminoimidazole ribonucleotide biosynthesis|g__Bifidobacterium.s__Bifidobacterium_longum	visit	Ctrl D0 v. Ctrl D14 CLR	-5.08487	1.35369e-20	0.543021	25.5208	0.000332899	Biosynthesis	Nuceloside/tide Bios.	superpathway of 5-aminoimidazole ribonucleotide bios.	Bifidobacterium	longum
PWY-6277: superpathway of 5-aminoimidazole ribonucleotide biosynthesis|g__Blautia.s__Blautia_sp_KLE_1732	visit	Ctrl D0 v. Ctrl D14 CLR	-1.12216	0.00348837	0.539197	10.1264	0.000132428	Biosynthesis	Nuceloside/tide Bios.	superpathway of 5-aminoimidazole ribonucleotide bios.	Blautia	1732
PWY-6277: superpathway of 5-aminoimidazole ribonucleotide biosynthesis|g__Blautia.s__Ruminococcus_gnavus	visit	Ctrl D0 v. Ctrl D14 CLR	1.1819	0.106154	0.51434	5.57309	8.28485e-05	Biosynthesis	Nuceloside/tide Bios.	superpathway of 5-aminoimidazole ribonucleotide bios.	Blautia	gnavus
PWY-6277: superpathway of 5-aminoimidazole ribonucleotide biosynthesis|g__Blautia.s__Ruminococcus_obeum	visit	Ctrl D0 v. Ctrl D14 CLR	-1.02194	0.00740051	0.820268	10.4098	0.000142094	Biosynthesis	Nuceloside/tide Bios.	superpathway of 5-aminoimidazole ribonucleotide bios.	Blautia	obeum
PWY-6277: superpathway of 5-aminoimidazole ribonucleotide biosynthesis|g__Clostridium.s__Clostridium_sp_SS2_1	visit	Ctrl D0 v. Ctrl D14 CLR	-0.627697	0.00419759	0.332696	3.31188	4.38863e-05	Biosynthesis	Nuceloside/tide Bios.	superpathway of 5-aminoimidazole ribonucleotide bios.	Clostridium	1
PWY-6277: superpathway of 5-aminoimidazole ribonucleotide biosynthesis|g__Collinsella.s__Collinsella_aerofaciens	visit	Ctrl D0 v. Ctrl D14 CLR	-5.05433	6.83096e-20	0.665392	77.9705	0.00102473	Biosynthesis	Nuceloside/tide Bios.	superpathway of 5-aminoimidazole ribonucleotide bios.	Collinsella	aerofaciens
PWY-6277: superpathway of 5-aminoimidazole ribonucleotide biosynthesis|g__Coprococcus.s__Coprococcus_comes	visit	Ctrl D0 v. Ctrl D14 CLR	-1.20273	0.00624326	0.759082	9.96849	0.000130797	Biosynthesis	Nuceloside/tide Bios.	superpathway of 5-aminoimidazole ribonucleotide bios.	Coprococcus	comes
PWY-6277: superpathway of 5-aminoimidazole ribonucleotide biosynthesis|g__Dialister.s__Dialister_invisus	visit	Ctrl D0 v. Ctrl D14 CLR	-1.7487	0.000841242	0.309751	6.05745	8.17371e-05	Biosynthesis	Nuceloside/tide Bios.	superpathway of 5-aminoimidazole ribonucleotide bios.	Dialister	invisus
PWY-6277: superpathway of 5-aminoimidazole ribonucleotide biosynthesis|g__Dorea.s__Dorea_formicigenerans	visit	Ctrl D0 v. Ctrl D14 CLR	-2.18843	3.88978e-08	0.739962	4.82297	6.33867e-05	Biosynthesis	Nuceloside/tide Bios.	superpathway of 5-aminoimidazole ribonucleotide bios.	Dorea	formicigenerans
PWY-6277: superpathway of 5-aminoimidazole ribonucleotide biosynthesis|g__Dorea.s__Dorea_longicatena	visit	Ctrl D0 v. Ctrl D14 CLR	-1.99086	1.34177e-08	0.803059	14.4814	0.000188769	Biosynthesis	Nuceloside/tide Bios.	superpathway of 5-aminoimidazole ribonucleotide bios.	Dorea	longicatena
PWY-6277: superpathway of 5-aminoimidazole ribonucleotide biosynthesis|g__Eggerthella.s__Eggerthella_lenta	visit	Ctrl D0 v. Ctrl D14 CLR	1.97156	4.05974e-06	0.575526	8.70629	0.000123623	Biosynthesis	Nuceloside/tide Bios.	superpathway of 5-aminoimidazole ribonucleotide bios.	Eggerthella	lenta
PWY-6277: superpathway of 5-aminoimidazole ribonucleotide biosynthesis|g__Eggerthella.s__Eggerthella_sp_1_3_56FAA	visit	Ctrl D0 v. Ctrl D14 CLR	2.30876	5.26055e-06	0.701721	10.5451	0.000148941	Biosynthesis	Nuceloside/tide Bios.	superpathway of 5-aminoimidazole ribonucleotide bios.	Eggerthella	56FAA
PWY-6277: superpathway of 5-aminoimidazole ribonucleotide biosynthesis|g__Eggerthella.s__Eggerthella_sp_HGA1	visit	Ctrl D0 v. Ctrl D14 CLR	2.2116	1.78101e-06	0.66348	8.83497	0.000124927	Biosynthesis	Nuceloside/tide Bios.	superpathway of 5-aminoimidazole ribonucleotide bios.	Eggerthella	HGA1
PWY-6277: superpathway of 5-aminoimidazole ribonucleotide biosynthesis|g__Erysipelotrichaceae_noname.s__Eubacterium_biforme	visit	Ctrl D0 v. Ctrl D14 CLR	-0.908301	0.000269433	0.225621	4.67704	6.28804e-05	Biosynthesis	Nuceloside/tide Bios.	superpathway of 5-aminoimidazole ribonucleotide bios.	Erysipelotrichaceae_noname	biforme
PWY-6277: superpathway of 5-aminoimidazole ribonucleotide biosynthesis|g__Escherichia.s__Escherichia_coli	visit	Ctrl D0 v. Ctrl D14 CLR	0.375008	0.863774	0.445507	4.30126	5.86548e-05	Biosynthesis	Nuceloside/tide Bios.	superpathway of 5-aminoimidazole ribonucleotide bios.	Escherichia	coli
PWY-6277: superpathway of 5-aminoimidazole ribonucleotide biosynthesis|g__Lactobacillus.s__Lactobacillus_casei_paracasei	visit	Ctrl D0 v. Ctrl D14 CLR	2.55929	0.857607	0.340344	3.34573	5.06639e-05	Biosynthesis	Nuceloside/tide Bios.	superpathway of 5-aminoimidazole ribonucleotide bios.	Lactobacillus	paracasei
PWY-6277: superpathway of 5-aminoimidazole ribonucleotide biosynthesis|g__Ruminococcus.s__Ruminococcus_bromii	visit	Ctrl D0 v. Ctrl D14 CLR	-2.30529	0.041423	0.734226	37.5432	0.000471224	Biosynthesis	Nuceloside/tide Bios.	superpathway of 5-aminoimidazole ribonucleotide bios.	Ruminococcus	bromii
PWY-6277: superpathway of 5-aminoimidazole ribonucleotide biosynthesis|g__Ruminococcus.s__Ruminococcus_sp	visit	Ctrl D0 v. Ctrl D14 CLR	-1.10296	0.000382517	0.565966	11.3475	0.000149823	Biosynthesis	Nuceloside/tide Bios.	superpathway of 5-aminoimidazole ribonucleotide bios.	Ruminococcus	sp
PWY-6277: superpathway of 5-aminoimidazole ribonucleotide biosynthesis|g__Streptococcus.s__Streptococcus_parasanguinis	visit	Ctrl D0 v. Ctrl D14 CLR	1.81182	0.00129064	0.629063	3.59432	5.02955e-05	Biosynthesis	Nuceloside/tide Bios.	superpathway of 5-aminoimidazole ribonucleotide bios.	Streptococcus	parasanguinis
PWY-6277: superpathway of 5-aminoimidazole ribonucleotide biosynthesis|g__Streptococcus.s__Streptococcus_salivarius	visit	Ctrl D0 v. Ctrl D14 CLR	-1.88848	9.56901e-05	0.571702	4.07175	5.35722e-05	Biosynthesis	Nuceloside/tide Bios.	superpathway of 5-aminoimidazole ribonucleotide bios.	Streptococcus	salivarius
PWY-6277: superpathway of 5-aminoimidazole ribonucleotide biosynthesis|g__Subdoligranulum.s__Subdoligranulum_sp_4_3_54A2FAA	visit	Ctrl D0 v. Ctrl D14 CLR	1.16265	1.96799e-06	0.606119	3.88669	5.78864e-05	Biosynthesis	Nuceloside/tide Bios.	superpathway of 5-aminoimidazole ribonucleotide bios.	Subdoligranulum	54A2FAA
PWY-6282: palmitoleate biosynthesis I (from (5Z)-dodec-5-enoate)	visit	Ctrl D0 v. Ctrl D14 CLR	0.714866	0.723524	0.791587	17.8462	0.000253767	Biosynthesis	Fatty Acid and Lipid Biosynthesis	palmitoleate bios. I (from (5Z)-dodec-5-enoate)	pooled/NA	pooled/NA
PWY-6282: palmitoleate biosynthesis I (from (5Z)-dodec-5-enoate)|g__Escherichia.s__Escherichia_coli	visit	Ctrl D0 v. Ctrl D14 CLR	0.35131	0.800895	0.416826	4.62279	6.28646e-05	Biosynthesis	Fatty Acid and Lipid Biosynthesis	palmitoleate bios. I (from (5Z)-dodec-5-enoate)	Escherichia	coli
PWY-6284: superpathway of unsaturated fatty acids biosynthesis (E. coli)	visit	Ctrl D0 v. Ctrl D14 CLR	0.239087	0.819988	0.753346	10.205	0.00013926	Biosynthesis	Fatty Acid and Lipid Biosynthesis	superpathway of unsaturated fatty acids bios. (E. coli)	pooled/NA	pooled/NA
PWY-6285: superpathway of fatty acids biosynthesis (E. coli)	visit	Ctrl D0 v. Ctrl D14 CLR	-0.0217387	0.756392	0.428298	8.16028	0.000112815	Biosynthesis	Fatty Acid and Lipid Biosynthesis	superpathway of fatty acids bios. (E. coli)	pooled/NA	pooled/NA
PWY-6305: putrescine biosynthesis IV|g__Blautia.s__Ruminococcus_obeum	visit	Ctrl D0 v. Ctrl D14 CLR	-0.877569	0.0259699	0.837476	20.3734	0.000278221	Biosynthesis	Amine and Polyamine Biosynthesis	superpathway of putrescine bios.	Blautia	obeum
PWY-6305: putrescine biosynthesis IV|g__Blautia.s__Ruminococcus_torques	visit	Ctrl D0 v. Ctrl D14 CLR	-1.84886	1.89963e-06	0.791587	10.0347	0.000130825	Biosynthesis	Amine and Polyamine Biosynthesis	superpathway of putrescine bios.	Blautia	torques
PWY-6305: putrescine biosynthesis IV|g__Escherichia.s__Escherichia_coli	visit	Ctrl D0 v. Ctrl D14 CLR	0.269811	0.908887	0.470363	3.82847	5.18162e-05	Biosynthesis	Amine and Polyamine Biosynthesis	superpathway of putrescine bios.	Escherichia	coli
PWY-6317: galactose degradation I (Leloir pathway)|g__Blautia.s__Blautia_sp_KLE_1732	visit	Ctrl D0 v. Ctrl D14 CLR	-0.998088	0.00165136	0.537285	6.87528	8.98453e-05	Degradation/Utilization/Assimilation	Carbohydrate Degradation	D-galactose degradation I (Leloir pathway)	Blautia	1732
PWY-6317: galactose degradation I (Leloir pathway)|g__Blautia.s__Ruminococcus_obeum	visit	Ctrl D0 v. Ctrl D14 CLR	-1.03916	0.0065778	0.814532	12.9231	0.000176978	Degradation/Utilization/Assimilation	Carbohydrate Degradation	D-galactose degradation I (Leloir pathway)	Blautia	obeum
PWY-6317: galactose degradation I (Leloir pathway)|g__Blautia.s__Ruminococcus_torques	visit	Ctrl D0 v. Ctrl D14 CLR	-1.66476	0.000231713	0.760994	8.9947	0.000116653	Degradation/Utilization/Assimilation	Carbohydrate Degradation	D-galactose degradation I (Leloir pathway)	Blautia	torques
PWY-6317: galactose degradation I (Leloir pathway)|g__Clostridium.s__Clostridium_sp_SS2_1	visit	Ctrl D0 v. Ctrl D14 CLR	-0.612093	0.00271396	0.332696	2.89579	3.82131e-05	Degradation/Utilization/Assimilation	Carbohydrate Degradation	D-galactose degradation I (Leloir pathway)	Clostridium	1
PWY-6317: galactose degradation I (Leloir pathway)|g__Escherichia.s__Escherichia_coli	visit	Ctrl D0 v. Ctrl D14 CLR	0.498827	0.753853	0.439771	3.64677	4.98589e-05	Degradation/Utilization/Assimilation	Carbohydrate Degradation	D-galactose degradation I (Leloir pathway)	Escherichia	coli
PWY-6317: galactose degradation I (Leloir pathway)|g__Ruminococcus.s__Ruminococcus_bromii	visit	Ctrl D0 v. Ctrl D14 CLR	-2.61493	0.00319141	0.6826	24.4103	0.00031228	Degradation/Utilization/Assimilation	Carbohydrate Degradation	D-galactose degradation I (Leloir pathway)	Ruminococcus	bromii
PWY-6317: galactose degradation I (Leloir pathway)|g__Ruminococcus.s__Ruminococcus_sp	visit	Ctrl D0 v. Ctrl D14 CLR	-1.30108	9.1158e-05	0.565966	11.0842	0.000145949	Degradation/Utilization/Assimilation	Carbohydrate Degradation	D-galactose degradation I (Leloir pathway)	Ruminococcus	sp
PWY-6353: purine nucleotides degradation II (aerobic)|g__Escherichia.s__Escherichia_coli	visit	Ctrl D0 v. Ctrl D14 CLR	0.464417	0.495278	0.422562	7.45585	0.000101982	Degradation/Utilization/Assimilation	Nucleoside and Nucleotide Degradation	purine nucleotides degradation II (aerobic)	Escherichia	coli
PWY-6385: peptidoglycan biosynthesis III (mycobacteria)	visit	Ctrl D0 v. Ctrl D14 CLR	0.194697	1.01597e-05	1	427.422	0.00579382	Biosynthesis	Cell Structure Biosynthesis	peptidoglycan bios. III (mycobacteria)	pooled/NA	pooled/NA
PWY-6385: peptidoglycan biosynthesis III (mycobacteria)|g__Blautia.s__Ruminococcus_torques	visit	Ctrl D0 v. Ctrl D14 CLR	-1.5597	6.01105e-05	0.776291	11.051	0.000143507	Biosynthesis	Cell Structure Biosynthesis	peptidoglycan bios. III (mycobacteria)	Blautia	torques
PWY-6385: peptidoglycan biosynthesis III (mycobacteria)|g__Eggerthella.s__Eggerthella_lenta	visit	Ctrl D0 v. Ctrl D14 CLR	1.80723	1.64214e-06	0.548757	4.84783	6.87328e-05	Biosynthesis	Cell Structure Biosynthesis	peptidoglycan bios. III (mycobacteria)	Eggerthella	lenta
PWY-6385: peptidoglycan biosynthesis III (mycobacteria)|g__Eggerthella.s__Eggerthella_sp_1_3_56FAA	visit	Ctrl D0 v. Ctrl D14 CLR	1.93054	1.43817e-07	0.613767	3.76737	5.30458e-05	Biosynthesis	Cell Structure Biosynthesis	peptidoglycan bios. III (mycobacteria)	Eggerthella	56FAA
PWY-6385: peptidoglycan biosynthesis III (mycobacteria)|g__Eggerthella.s__Eggerthella_sp_HGA1	visit	Ctrl D0 v. Ctrl D14 CLR	2.13615	1.30853e-06	0.650096	7.32823	0.000102955	Biosynthesis	Cell Structure Biosynthesis	peptidoglycan bios. III (mycobacteria)	Eggerthella	HGA1
PWY-6385: peptidoglycan biosynthesis III (mycobacteria)|g__Escherichia.s__Escherichia_coli	visit	Ctrl D0 v. Ctrl D14 CLR	0.436222	0.704204	0.441683	4.99905	6.83323e-05	Biosynthesis	Cell Structure Biosynthesis	peptidoglycan bios. III (mycobacteria)	Escherichia	coli
PWY-6385: peptidoglycan biosynthesis III (mycobacteria)|unclassified	visit	Ctrl D0 v. Ctrl D14 CLR	-0.551268	0.0486099	0.998088	115.888	0.0015527	Biosynthesis	Cell Structure Biosynthesis	peptidoglycan bios. III (mycobacteria)	pooled/NA	pooled/NA
PWY-6386: UDP-N-acetylmuramoyl-pentapeptide biosynthesis II (lysine-containing)	visit	Ctrl D0 v. Ctrl D14 CLR	-0.230578	0.0116906	1	882.982	0.0119826	Biosynthesis	Cell Structure Biosynthesis	UDP-N-acetylmuramoyl-pentapeptide bios. II (lysine-containing)	pooled/NA	pooled/NA
PWY-6386: UDP-N-acetylmuramoyl-pentapeptide biosynthesis II (lysine-containing)|g__Bacteroides.s__Bacteroides_uniformis	visit	Ctrl D0 v. Ctrl D14 CLR	-0.151932	0.128212	0.611855	4.83877	6.93745e-05	Biosynthesis	Cell Structure Biosynthesis	UDP-N-acetylmuramoyl-pentapeptide bios. II (lysine-containing)	Bacteroides	uniformis
PWY-6386: UDP-N-acetylmuramoyl-pentapeptide biosynthesis II (lysine-containing)|g__Bifidobacterium.s__Bifidobacterium_adolescentis	visit	Ctrl D0 v. Ctrl D14 CLR	-4.97037	1.49124e-12	0.390057	31.594	0.000401078	Biosynthesis	Cell Structure Biosynthesis	UDP-N-acetylmuramoyl-pentapeptide bios. II (lysine-containing)	Bifidobacterium	adolescentis
PWY-6386: UDP-N-acetylmuramoyl-pentapeptide biosynthesis II (lysine-containing)|g__Blautia.s__Blautia_sp_KLE_1732	visit	Ctrl D0 v. Ctrl D14 CLR	-1.03264	0.000611761	0.535373	11.7799	0.000152552	Biosynthesis	Cell Structure Biosynthesis	UDP-N-acetylmuramoyl-pentapeptide bios. II (lysine-containing)	Blautia	1732
PWY-6386: UDP-N-acetylmuramoyl-pentapeptide biosynthesis II (lysine-containing)|g__Blautia.s__Ruminococcus_gnavus	visit	Ctrl D0 v. Ctrl D14 CLR	1.13377	0.059975	0.489484	5.84631	8.68146e-05	Biosynthesis	Cell Structure Biosynthesis	UDP-N-acetylmuramoyl-pentapeptide bios. II (lysine-containing)	Blautia	gnavus
PWY-6386: UDP-N-acetylmuramoyl-pentapeptide biosynthesis II (lysine-containing)|g__Blautia.s__Ruminococcus_obeum	visit	Ctrl D0 v. Ctrl D14 CLR	-1.06812	0.00831506	0.722753	7.70845	0.000103533	Biosynthesis	Cell Structure Biosynthesis	UDP-N-acetylmuramoyl-pentapeptide bios. II (lysine-containing)	Blautia	obeum
PWY-6386: UDP-N-acetylmuramoyl-pentapeptide biosynthesis II (lysine-containing)|g__Blautia.s__Ruminococcus_torques	visit	Ctrl D0 v. Ctrl D14 CLR	-0.915423	0.078596	0.864245	12.3277	0.000162234	Biosynthesis	Cell Structure Biosynthesis	UDP-N-acetylmuramoyl-pentapeptide bios. II (lysine-containing)	Blautia	torques
PWY-6386: UDP-N-acetylmuramoyl-pentapeptide biosynthesis II (lysine-containing)|g__Clostridium.s__Clostridium_sp_SS2_1	visit	Ctrl D0 v. Ctrl D14 CLR	-0.640956	0.0023954	0.332696	3.17978	4.21872e-05	Biosynthesis	Cell Structure Biosynthesis	UDP-N-acetylmuramoyl-pentapeptide bios. II (lysine-containing)	Clostridium	1
PWY-6386: UDP-N-acetylmuramoyl-pentapeptide biosynthesis II (lysine-containing)|g__Collinsella.s__Collinsella_aerofaciens	visit	Ctrl D0 v. Ctrl D14 CLR	-4.69138	5.67724e-20	0.640535	44.3614	0.00058175	Biosynthesis	Cell Structure Biosynthesis	UDP-N-acetylmuramoyl-pentapeptide bios. II (lysine-containing)	Collinsella	aerofaciens
PWY-6386: UDP-N-acetylmuramoyl-pentapeptide biosynthesis II (lysine-containing)|g__Coprococcus.s__Coprococcus_comes	visit	Ctrl D0 v. Ctrl D14 CLR	-1.09261	0.0144995	0.734226	8.50464	0.000111827	Biosynthesis	Cell Structure Biosynthesis	UDP-N-acetylmuramoyl-pentapeptide bios. II (lysine-containing)	Coprococcus	comes
PWY-6386: UDP-N-acetylmuramoyl-pentapeptide biosynthesis II (lysine-containing)|g__Dorea.s__Dorea_formicigenerans	visit	Ctrl D0 v. Ctrl D14 CLR	-1.69574	6.13093e-08	0.732314	5.53981	7.27323e-05	Biosynthesis	Cell Structure Biosynthesis	UDP-N-acetylmuramoyl-pentapeptide bios. II (lysine-containing)	Dorea	formicigenerans
PWY-6386: UDP-N-acetylmuramoyl-pentapeptide biosynthesis II (lysine-containing)|g__Eggerthella.s__Eggerthella_lenta	visit	Ctrl D0 v. Ctrl D14 CLR	1.80176	2.1372e-06	0.554493	6.24914	8.83906e-05	Biosynthesis	Cell Structure Biosynthesis	UDP-N-acetylmuramoyl-pentapeptide bios. II (lysine-containing)	Eggerthella	lenta
PWY-6386: UDP-N-acetylmuramoyl-pentapeptide biosynthesis II (lysine-containing)|g__Eggerthella.s__Eggerthella_sp_1_3_56FAA	visit	Ctrl D0 v. Ctrl D14 CLR	2.08259	5.99078e-07	0.627151	6.00717	8.45459e-05	Biosynthesis	Cell Structure Biosynthesis	UDP-N-acetylmuramoyl-pentapeptide bios. II (lysine-containing)	Eggerthella	56FAA
PWY-6386: UDP-N-acetylmuramoyl-pentapeptide biosynthesis II (lysine-containing)|g__Eggerthella.s__Eggerthella_sp_HGA1	visit	Ctrl D0 v. Ctrl D14 CLR	2.10608	1.21839e-06	0.65392	7.49683	0.000105588	Biosynthesis	Cell Structure Biosynthesis	UDP-N-acetylmuramoyl-pentapeptide bios. II (lysine-containing)	Eggerthella	HGA1
PWY-6386: UDP-N-acetylmuramoyl-pentapeptide biosynthesis II (lysine-containing)|g__Escherichia.s__Escherichia_coli	visit	Ctrl D0 v. Ctrl D14 CLR	0.489797	0.63382	0.40153	3.63562	4.98427e-05	Biosynthesis	Cell Structure Biosynthesis	UDP-N-acetylmuramoyl-pentapeptide bios. II (lysine-containing)	Escherichia	coli
PWY-6386: UDP-N-acetylmuramoyl-pentapeptide biosynthesis II (lysine-containing)|g__Eubacterium.s__Eubacterium_rectale	visit	Ctrl D0 v. Ctrl D14 CLR	-1.69104	0.00416467	0.669216	22.351	0.000282889	Biosynthesis	Cell Structure Biosynthesis	UDP-N-acetylmuramoyl-pentapeptide bios. II (lysine-containing)	Eubacterium	rectale
PWY-6386: UDP-N-acetylmuramoyl-pentapeptide biosynthesis II (lysine-containing)|g__Ruminococcus.s__Ruminococcus_sp_5_1_39BFAA	visit	Ctrl D0 v. Ctrl D14 CLR	0.714903	0.34083	0.889101	81.7441	0.00114223	Biosynthesis	Cell Structure Biosynthesis	UDP-N-acetylmuramoyl-pentapeptide bios. II (lysine-containing)	Ruminococcus	39BFAA
PWY-6386: UDP-N-acetylmuramoyl-pentapeptide biosynthesis II (lysine-containing)|g__Subdoligranulum.s__Subdoligranulum_sp_4_3_54A2FAA	visit	Ctrl D0 v. Ctrl D14 CLR	0.920851	1.74173e-06	0.583174	3.55264	5.28577e-05	Biosynthesis	Cell Structure Biosynthesis	UDP-N-acetylmuramoyl-pentapeptide bios. II (lysine-containing)	Subdoligranulum	54A2FAA
PWY-6386: UDP-N-acetylmuramoyl-pentapeptide biosynthesis II (lysine-containing)|unclassified	visit	Ctrl D0 v. Ctrl D14 CLR	-0.363891	0.172609	1	256.894	0.00349164	Biosynthesis	Cell Structure Biosynthesis	UDP-N-acetylmuramoyl-pentapeptide bios. II (lysine-containing)	pooled/NA	pooled/NA
PWY-6387: UDP-N-acetylmuramoyl-pentapeptide biosynthesis I (meso-diaminopimelate containing)	visit	Ctrl D0 v. Ctrl D14 CLR	-0.225587	0.0113826	1	853.449	0.0115847	Biosynthesis	Cell Structure Biosynthesis	UDP-N-acetylmuramoyl-pentapeptide bios. I (meso-diaminopimelate containing)	pooled/NA	pooled/NA
PWY-6387: UDP-N-acetylmuramoyl-pentapeptide biosynthesis I (meso-diaminopimelate containing)|g__Bacteroides.s__Bacteroides_uniformis	visit	Ctrl D0 v. Ctrl D14 CLR	-0.148147	0.128071	0.611855	4.6181	6.62228e-05	Biosynthesis	Cell Structure Biosynthesis	UDP-N-acetylmuramoyl-pentapeptide bios. I (meso-diaminopimelate containing)	Bacteroides	uniformis
PWY-6387: UDP-N-acetylmuramoyl-pentapeptide biosynthesis I (meso-diaminopimelate containing)|g__Bifidobacterium.s__Bifidobacterium_adolescentis	visit	Ctrl D0 v. Ctrl D14 CLR	-5.06084	1.49124e-12	0.390057	30.2263	0.000383623	Biosynthesis	Cell Structure Biosynthesis	UDP-N-acetylmuramoyl-pentapeptide bios. I (meso-diaminopimelate containing)	Bifidobacterium	adolescentis
PWY-6387: UDP-N-acetylmuramoyl-pentapeptide biosynthesis I (meso-diaminopimelate containing)|g__Blautia.s__Blautia_sp_KLE_1732	visit	Ctrl D0 v. Ctrl D14 CLR	-1.02118	0.000584319	0.535373	10.8346	0.000140376	Biosynthesis	Cell Structure Biosynthesis	UDP-N-acetylmuramoyl-pentapeptide bios. I (meso-diaminopimelate containing)	Blautia	1732
PWY-6387: UDP-N-acetylmuramoyl-pentapeptide biosynthesis I (meso-diaminopimelate containing)|g__Blautia.s__Ruminococcus_gnavus	visit	Ctrl D0 v. Ctrl D14 CLR	1.1234	0.0575365	0.489484	5.58395	8.29048e-05	Biosynthesis	Cell Structure Biosynthesis	UDP-N-acetylmuramoyl-pentapeptide bios. I (meso-diaminopimelate containing)	Blautia	gnavus
PWY-6387: UDP-N-acetylmuramoyl-pentapeptide biosynthesis I (meso-diaminopimelate containing)|g__Blautia.s__Ruminococcus_obeum	visit	Ctrl D0 v. Ctrl D14 CLR	-0.986588	0.00764544	0.722753	5.6231	7.53755e-05	Biosynthesis	Cell Structure Biosynthesis	UDP-N-acetylmuramoyl-pentapeptide bios. I (meso-diaminopimelate containing)	Blautia	obeum
PWY-6387: UDP-N-acetylmuramoyl-pentapeptide biosynthesis I (meso-diaminopimelate containing)|g__Blautia.s__Ruminococcus_torques	visit	Ctrl D0 v. Ctrl D14 CLR	-1.03519	0.0563915	0.904398	12.2095	0.000160667	Biosynthesis	Cell Structure Biosynthesis	UDP-N-acetylmuramoyl-pentapeptide bios. I (meso-diaminopimelate containing)	Blautia	torques
PWY-6387: UDP-N-acetylmuramoyl-pentapeptide biosynthesis I (meso-diaminopimelate containing)|g__Clostridium.s__Clostridium_sp_SS2_1	visit	Ctrl D0 v. Ctrl D14 CLR	-0.621141	0.00250911	0.332696	2.9408	3.90087e-05	Biosynthesis	Cell Structure Biosynthesis	UDP-N-acetylmuramoyl-pentapeptide bios. I (meso-diaminopimelate containing)	Clostridium	1
PWY-6387: UDP-N-acetylmuramoyl-pentapeptide biosynthesis I (meso-diaminopimelate containing)|g__Collinsella.s__Collinsella_aerofaciens	visit	Ctrl D0 v. Ctrl D14 CLR	-4.71102	5.67724e-20	0.640535	40.9896	0.000537405	Biosynthesis	Cell Structure Biosynthesis	UDP-N-acetylmuramoyl-pentapeptide bios. I (meso-diaminopimelate containing)	Collinsella	aerofaciens
PWY-6387: UDP-N-acetylmuramoyl-pentapeptide biosynthesis I (meso-diaminopimelate containing)|g__Coprococcus.s__Coprococcus_comes	visit	Ctrl D0 v. Ctrl D14 CLR	-1.08026	0.0190874	0.734226	7.63136	0.000100304	Biosynthesis	Cell Structure Biosynthesis	UDP-N-acetylmuramoyl-pentapeptide bios. I (meso-diaminopimelate containing)	Coprococcus	comes
PWY-6387: UDP-N-acetylmuramoyl-pentapeptide biosynthesis I (meso-diaminopimelate containing)|g__Dorea.s__Dorea_formicigenerans	visit	Ctrl D0 v. Ctrl D14 CLR	-1.66696	4.41882e-08	0.732314	5.17399	6.79217e-05	Biosynthesis	Cell Structure Biosynthesis	UDP-N-acetylmuramoyl-pentapeptide bios. I (meso-diaminopimelate containing)	Dorea	formicigenerans
PWY-6387: UDP-N-acetylmuramoyl-pentapeptide biosynthesis I (meso-diaminopimelate containing)|g__Eggerthella.s__Eggerthella_lenta	visit	Ctrl D0 v. Ctrl D14 CLR	1.82256	2.32797e-06	0.554493	5.81246	8.21711e-05	Biosynthesis	Cell Structure Biosynthesis	UDP-N-acetylmuramoyl-pentapeptide bios. I (meso-diaminopimelate containing)	Eggerthella	lenta
PWY-6387: UDP-N-acetylmuramoyl-pentapeptide biosynthesis I (meso-diaminopimelate containing)|g__Eggerthella.s__Eggerthella_sp_1_3_56FAA	visit	Ctrl D0 v. Ctrl D14 CLR	2.03168	6.08245e-07	0.627151	5.33139	7.49958e-05	Biosynthesis	Cell Structure Biosynthesis	UDP-N-acetylmuramoyl-pentapeptide bios. I (meso-diaminopimelate containing)	Eggerthella	56FAA
PWY-6387: UDP-N-acetylmuramoyl-pentapeptide biosynthesis I (meso-diaminopimelate containing)|g__Eggerthella.s__Eggerthella_sp_HGA1	visit	Ctrl D0 v. Ctrl D14 CLR	2.11321	1.44178e-06	0.65392	7.52737	0.000105981	Biosynthesis	Cell Structure Biosynthesis	UDP-N-acetylmuramoyl-pentapeptide bios. I (meso-diaminopimelate containing)	Eggerthella	HGA1
PWY-6387: UDP-N-acetylmuramoyl-pentapeptide biosynthesis I (meso-diaminopimelate containing)|g__Escherichia.s__Escherichia_coli	visit	Ctrl D0 v. Ctrl D14 CLR	0.428148	0.694194	0.451243	4.93001	6.73962e-05	Biosynthesis	Cell Structure Biosynthesis	UDP-N-acetylmuramoyl-pentapeptide bios. I (meso-diaminopimelate containing)	Escherichia	coli
PWY-6387: UDP-N-acetylmuramoyl-pentapeptide biosynthesis I (meso-diaminopimelate containing)|g__Eubacterium.s__Eubacterium_rectale	visit	Ctrl D0 v. Ctrl D14 CLR	-1.69465	0.00398812	0.669216	21.2921	0.000269164	Biosynthesis	Cell Structure Biosynthesis	UDP-N-acetylmuramoyl-pentapeptide bios. I (meso-diaminopimelate containing)	Eubacterium	rectale
PWY-6387: UDP-N-acetylmuramoyl-pentapeptide biosynthesis I (meso-diaminopimelate containing)|g__Ruminococcus.s__Ruminococcus_sp_5_1_39BFAA	visit	Ctrl D0 v. Ctrl D14 CLR	0.706432	0.357175	0.889101	76.0119	0.00106232	Biosynthesis	Cell Structure Biosynthesis	UDP-N-acetylmuramoyl-pentapeptide bios. I (meso-diaminopimelate containing)	Ruminococcus	39BFAA
PWY-6387: UDP-N-acetylmuramoyl-pentapeptide biosynthesis I (meso-diaminopimelate containing)|g__Subdoligranulum.s__Subdoligranulum_sp_4_3_54A2FAA	visit	Ctrl D0 v. Ctrl D14 CLR	0.945264	1.76942e-06	0.583174	3.55092	5.2912e-05	Biosynthesis	Cell Structure Biosynthesis	UDP-N-acetylmuramoyl-pentapeptide bios. I (meso-diaminopimelate containing)	Subdoligranulum	54A2FAA
PWY-6387: UDP-N-acetylmuramoyl-pentapeptide biosynthesis I (meso-diaminopimelate containing)|unclassified	visit	Ctrl D0 v. Ctrl D14 CLR	-0.343815	0.2082	1	243.173	0.003308	Biosynthesis	Cell Structure Biosynthesis	UDP-N-acetylmuramoyl-pentapeptide bios. I (meso-diaminopimelate containing)	pooled/NA	pooled/NA
PWY-6507: 4-deoxy-L-threo-hex-4-enopyranuronate degradation	visit	Ctrl D0 v. Ctrl D14 CLR	0.452194	0.0121767	1	155.576	0.0020998	Degradation/Utilization/Assimilation	Secondary Metabolite Degradation	4-deoxy-L-threo-hex-4-enopyranuronate degradation	pooled/NA	pooled/NA
PWY-6507: 4-deoxy-L-threo-hex-4-enopyranuronate degradation|g__Escherichia.s__Escherichia_coli	visit	Ctrl D0 v. Ctrl D14 CLR	0.309335	0.84374	0.455067	4.38627	5.9976e-05	Degradation/Utilization/Assimilation	Secondary Metabolite Degradation	4-deoxy-L-threo-hex-4-enopyranuronate degradation	Escherichia	coli
PWY-6519: 8-amino-7-oxononanoate biosynthesis I	visit	Ctrl D0 v. Ctrl D14 CLR	0.822525	0.432079	0.753346	14.9978	0.000214424	Biosynthesis	Cofactor/Carrier Bios.	8-amino-7-oxononanoate bios. I	pooled/NA	pooled/NA
PWY-6519: 8-amino-7-oxononanoate biosynthesis I|g__Escherichia.s__Escherichia_coli	visit	Ctrl D0 v. Ctrl D14 CLR	0.37334	0.79968	0.416826	5.00053	6.80693e-05	Biosynthesis	Cofactor/Carrier Bios.	8-amino-7-oxononanoate bios. I	Escherichia	coli
PWY-6527: stachyose degradation|g__Blautia.s__Blautia_sp_KLE_1732	visit	Ctrl D0 v. Ctrl D14 CLR	-0.997221	0.00244016	0.546845	9.76525	0.000127709	Degradation/Utilization/Assimilation	Carbohydrate Degradation	stachyose degradation	Blautia	1732
PWY-6527: stachyose degradation|g__Dorea.s__Dorea_longicatena	visit	Ctrl D0 v. Ctrl D14 CLR	-1.81509	1.9119e-08	0.768642	9.29126	0.000122935	Degradation/Utilization/Assimilation	Carbohydrate Degradation	stachyose degradation	Dorea	longicatena
PWY-6527: stachyose degradation|g__Escherichia.s__Escherichia_coli	visit	Ctrl D0 v. Ctrl D14 CLR	0.518641	0.607755	0.441683	3.83984	5.25916e-05	Degradation/Utilization/Assimilation	Carbohydrate Degradation	stachyose degradation	Escherichia	coli
PWY-6527: stachyose degradation|g__Lactobacillus.s__Lactobacillus_rhamnosus	visit	Ctrl D0 v. Ctrl D14 CLR	2.35642	0.79968	0.26195	2.00355	3.07641e-05	Degradation/Utilization/Assimilation	Carbohydrate Degradation	stachyose degradation	Lactobacillus	rhamnosus
PWY-6527: stachyose degradation|g__Ruminococcus.s__Ruminococcus_sp	visit	Ctrl D0 v. Ctrl D14 CLR	-1.51278	0.000101257	0.567878	15.6163	0.000205517	Degradation/Utilization/Assimilation	Carbohydrate Degradation	stachyose degradation	Ruminococcus	sp
PWY-6531: mannitol cycle	visit	Ctrl D0 v. Ctrl D14 CLR	1.56626	4.13535e-05	0.613767	6.96183	0.000103834	Degradation/Utilization/Assimilation	Secondary Metabolite Degradation	mannitol cycle	pooled/NA	pooled/NA
PWY-6545: pyrimidine deoxyribonucleotides de novo biosynthesis III	visit	Ctrl D0 v. Ctrl D14 CLR	0.282574	0.20005	1	144.761	0.00202476	Biosynthesis	Nuceloside/tide Bios.	pyrimidine deoxyribonucleotides d.n. bios. III	pooled/NA	pooled/NA
PWY-6545: pyrimidine deoxyribonucleotides de novo biosynthesis III|g__Eggerthella.s__Eggerthella_lenta	visit	Ctrl D0 v. Ctrl D14 CLR	1.57128	5.18457e-06	0.527725	5.96686	8.42636e-05	Biosynthesis	Nuceloside/tide Bios.	pyrimidine deoxyribonucleotides d.n. bios. III	Eggerthella	lenta
PWY-6545: pyrimidine deoxyribonucleotides de novo biosynthesis III|g__Eggerthella.s__Eggerthella_sp_1_3_56FAA	visit	Ctrl D0 v. Ctrl D14 CLR	1.90001	6.42892e-07	0.652008	5.80518	8.1799e-05	Biosynthesis	Nuceloside/tide Bios.	pyrimidine deoxyribonucleotides d.n. bios. III	Eggerthella	56FAA
PWY-6545: pyrimidine deoxyribonucleotides de novo biosynthesis III|g__Eggerthella.s__Eggerthella_sp_HGA1	visit	Ctrl D0 v. Ctrl D14 CLR	2.27866	1.01861e-06	0.648184	8.65647	0.000122482	Biosynthesis	Nuceloside/tide Bios.	pyrimidine deoxyribonucleotides d.n. bios. III	Eggerthella	HGA1
PWY-6545: pyrimidine deoxyribonucleotides de novo biosynthesis III|unclassified	visit	Ctrl D0 v. Ctrl D14 CLR	-0.661623	0.0304809	0.975143	33.2401	0.000459185	Biosynthesis	Nuceloside/tide Bios.	pyrimidine deoxyribonucleotides d.n. bios. III	pooled/NA	pooled/NA
PWY-6549: L-glutamine biosynthesis III	visit	Ctrl D0 v. Ctrl D14 CLR	-1.39304	0.00173875	0.910134	19.0708	0.000256969	Biosynthesis	Amino Acid Biosynthesis	L-glutamine bios. III	pooled/NA	pooled/NA
PWY-6549: L-glutamine biosynthesis III|unclassified	visit	Ctrl D0 v. Ctrl D14 CLR	-1.76289	0.00117831	0.596558	5.55244	7.51283e-05	Biosynthesis	Amino Acid Biosynthesis	L-glutamine bios. III	pooled/NA	pooled/NA
PWY-6588: pyruvate fermentation to acetone	visit	Ctrl D0 v. Ctrl D14 CLR	-1.04128	0.04465	0.963671	34.7019	0.000464861	Energy & Metabolites	Fermentation	pyruvate fermentation to acetone	pooled/NA	pooled/NA
PWY-6588: pyruvate fermentation to acetone|g__Clostridium.s__Clostridium_sp_SS2_1	visit	Ctrl D0 v. Ctrl D14 CLR	-1.15484	0.00132269	0.332696	4.10064	5.40004e-05	Energy & Metabolites	Fermentation	pyruvate fermentation to acetone	Clostridium	1
PWY-6590: superpathway of Clostridium acetobutylicum acidogenic fermentation	visit	Ctrl D0 v. Ctrl D14 CLR	0.199578	0.306763	0.894837	10.7332	0.000148693	Energy & Metabolites	Fermentation	superpathway of Clostridium acetobutylicum acidogenic fermentation	pooled/NA	pooled/NA
PWY-6590: superpathway of Clostridium acetobutylicum acidogenic fermentation|unclassified	visit	Ctrl D0 v. Ctrl D14 CLR	-0.161695	0.793773	0.826004	5.89303	8.25667e-05	Energy & Metabolites	Fermentation	superpathway of Clostridium acetobutylicum acidogenic fermentation	pooled/NA	pooled/NA
PWY-6595: superpathway of guanosine nucleotides degradation (plants)	visit	Ctrl D0 v. Ctrl D14 CLR	-0.495094	0.00130664	0.988528	37.0036	0.000494165	Degradation/Utilization/Assimilation	Nucleoside and Nucleotide Degradation	superpathway of guanosine nucleotides degradation (plants)	pooled/NA	pooled/NA
PWY-6595: superpathway of guanosine nucleotides degradation (plants)|g__Blautia.s__Ruminococcus_obeum	visit	Ctrl D0 v. Ctrl D14 CLR	-0.679194	0.0486851	0.642447	3.93216	5.35051e-05	Degradation/Utilization/Assimilation	Nucleoside and Nucleotide Degradation	superpathway of guanosine nucleotides degradation (plants)	Blautia	obeum
PWY-6606: guanosine nucleotides degradation II	visit	Ctrl D0 v. Ctrl D14 CLR	-0.364146	0.000217063	0.998088	45.1941	0.000604661	Degradation/Utilization/Assimilation	Nucleoside and Nucleotide Degradation	guanosine nucleotides degradation II	pooled/NA	pooled/NA
PWY-6606: guanosine nucleotides degradation II|g__Blautia.s__Ruminococcus_obeum	visit	Ctrl D0 v. Ctrl D14 CLR	-0.661871	0.0473262	0.642447	3.73461	5.08615e-05	Degradation/Utilization/Assimilation	Nucleoside and Nucleotide Degradation	guanosine nucleotides degradation II	Blautia	obeum
PWY-6608: guanosine nucleotides degradation III|g__Blautia.s__Ruminococcus_obeum	visit	Ctrl D0 v. Ctrl D14 CLR	-0.597406	0.0135781	0.644359	3.35144	4.56035e-05	Degradation/Utilization/Assimilation	Nucleoside and Nucleotide Degradation	guanosine nucleotides degradation III	Blautia	obeum
PWY-6608: guanosine nucleotides degradation III|g__Blautia.s__Ruminococcus_torques	visit	Ctrl D0 v. Ctrl D14 CLR	-2.0683	5.20538e-07	0.751434	10.0975	0.000130716	Degradation/Utilization/Assimilation	Nucleoside and Nucleotide Degradation	guanosine nucleotides degradation III	Blautia	torques
PWY-6608: guanosine nucleotides degradation III|g__Escherichia.s__Escherichia_coli	visit	Ctrl D0 v. Ctrl D14 CLR	0.28973	0.756392	0.481836	8.06115	0.0001105	Degradation/Utilization/Assimilation	Nucleoside and Nucleotide Degradation	guanosine nucleotides degradation III	Escherichia	coli
PWY-6609: adenine and adenosine salvage III|g__Blautia.s__Blautia_sp_KLE_1732	visit	Ctrl D0 v. Ctrl D14 CLR	-1.42497	3.35152e-05	0.510516	7.96792	0.000103254	Biosynthesis	Nuceloside/tide Bios.	adenine and adenosine salvage III	Blautia	1732
PWY-6609: adenine and adenosine salvage III|g__Blautia.s__Ruminococcus_gnavus	visit	Ctrl D0 v. Ctrl D14 CLR	1.16971	0.0458677	0.523901	5.66861	8.40546e-05	Biosynthesis	Nuceloside/tide Bios.	adenine and adenosine salvage III	Blautia	gnavus
PWY-6609: adenine and adenosine salvage III|g__Blautia.s__Ruminococcus_torques	visit	Ctrl D0 v. Ctrl D14 CLR	-1.7745	2.04135e-07	0.83174	10.9378	0.000142085	Biosynthesis	Nuceloside/tide Bios.	adenine and adenosine salvage III	Blautia	torques
PWY-6609: adenine and adenosine salvage III|g__Eggerthella.s__Eggerthella_lenta	visit	Ctrl D0 v. Ctrl D14 CLR	1.85126	1.08275e-06	0.546845	6.72565	9.56643e-05	Biosynthesis	Nuceloside/tide Bios.	adenine and adenosine salvage III	Eggerthella	lenta
PWY-6609: adenine and adenosine salvage III|g__Eggerthella.s__Eggerthella_sp_1_3_56FAA	visit	Ctrl D0 v. Ctrl D14 CLR	2.13025	2.48835e-07	0.67304	6.39044	9.03186e-05	Biosynthesis	Nuceloside/tide Bios.	adenine and adenosine salvage III	Eggerthella	56FAA
PWY-6609: adenine and adenosine salvage III|g__Eggerthella.s__Eggerthella_sp_HGA1	visit	Ctrl D0 v. Ctrl D14 CLR	2.14535	7.20537e-07	0.640535	4.63652	6.53205e-05	Biosynthesis	Nuceloside/tide Bios.	adenine and adenosine salvage III	Eggerthella	HGA1
PWY-6609: adenine and adenosine salvage III|g__Escherichia.s__Escherichia_coli	visit	Ctrl D0 v. Ctrl D14 CLR	0.285343	0.749954	0.456979	6.02725	8.23295e-05	Biosynthesis	Nuceloside/tide Bios.	adenine and adenosine salvage III	Escherichia	coli
PWY-6609: adenine and adenosine salvage III|g__Lactobacillus.s__Lactobacillus_casei_paracasei	visit	Ctrl D0 v. Ctrl D14 CLR	2.64166	0.405569	0.328872	3.0862	4.71349e-05	Biosynthesis	Nuceloside/tide Bios.	adenine and adenosine salvage III	Lactobacillus	paracasei
PWY-6609: adenine and adenosine salvage III|g__Streptococcus.s__Streptococcus_parasanguinis	visit	Ctrl D0 v. Ctrl D14 CLR	1.73701	0.000100386	0.623327	3.64764	5.12389e-05	Biosynthesis	Nuceloside/tide Bios.	adenine and adenosine salvage III	Streptococcus	parasanguinis
PWY-6612: superpathway of tetrahydrofolate biosynthesis	visit	Ctrl D0 v. Ctrl D14 CLR	-0.775234	0.00499902	0.948375	35.2131	0.000479834	Biosynthesis	Cofactor/Carrier Bios.	superpathway of tetrahydrofolate bios.	pooled/NA	pooled/NA
PWY-6612: superpathway of tetrahydrofolate biosynthesis|g__Escherichia.s__Escherichia_coli	visit	Ctrl D0 v. Ctrl D14 CLR	0.555386	0.656474	0.372849	3.99107	5.5232e-05	Biosynthesis	Cofactor/Carrier Bios.	superpathway of tetrahydrofolate bios.	Escherichia	coli
PWY-6628: superpathway of L-phenylalanine biosynthesis	visit	Ctrl D0 v. Ctrl D14 CLR	1.29023	0.0212534	0.900574	46.1821	0.000649217	Biosynthesis	Amino Acid Biosynthesis	superpathway of L-phenylalanine bios.	pooled/NA	pooled/NA
PWY-6628: superpathway of L-phenylalanine biosynthesis|g__Escherichia.s__Escherichia_coli	visit	Ctrl D0 v. Ctrl D14 CLR	0.486939	0.750776	0.405354	4.29867	5.87899e-05	Biosynthesis	Amino Acid Biosynthesis	superpathway of L-phenylalanine bios.	Escherichia	coli
PWY-6629: superpathway of L-tryptophan biosynthesis	visit	Ctrl D0 v. Ctrl D14 CLR	0.539078	0.476496	0.451243	13.0633	0.000185801	Biosynthesis	Amino Acid Biosynthesis	superpathway of L-tryptophan bios.	pooled/NA	pooled/NA
PWY-6630: superpathway of L-tyrosine biosynthesis|g__Escherichia.s__Escherichia_coli	visit	Ctrl D0 v. Ctrl D14 CLR	0.525693	0.729142	0.391969	3.76605	5.15207e-05	Biosynthesis	Amino Acid Biosynthesis	superpathway of L-tyrosine bios.	Escherichia	coli
PWY-6690: cinnamate and 3-hydroxycinnamate degradation to 2-oxopent-4-enoate	visit	Ctrl D0 v. Ctrl D14 CLR	0.765449	0.800816	0.434034	4.39082	6.31409e-05	Degradation/Utilization/Assimilation	Aromatic Compound Degradation	cinnamate and 3-hydroxycinnamate degradation to 2-hydroxypentadienoate	pooled/NA	pooled/NA
PWY-6700: queuosine biosynthesis|g__Bacteroides.s__Bacteroides_uniformis	visit	Ctrl D0 v. Ctrl D14 CLR	-0.00013221	0.217109	0.571702	3.56209	5.08032e-05	Macromolecule Modification	Nucleic Acid Processing	queuosine bios.	Bacteroides	uniformis
PWY-6700: queuosine biosynthesis|g__Blautia.s__Blautia_sp_KLE_1732	visit	Ctrl D0 v. Ctrl D14 CLR	-1.0851	0.00269003	0.537285	7.01167	9.186e-05	Macromolecule Modification	Nucleic Acid Processing	queuosine bios.	Blautia	1732
PWY-6700: queuosine biosynthesis|g__Escherichia.s__Escherichia_coli	visit	Ctrl D0 v. Ctrl D14 CLR	0.457242	0.863774	0.426386	4.16962	5.70356e-05	Macromolecule Modification	Nucleic Acid Processing	queuosine bios.	Escherichia	coli
PWY-6700: queuosine biosynthesis|g__Eubacterium.s__Eubacterium_hallii	visit	Ctrl D0 v. Ctrl D14 CLR	-1.21581	0.00489019	0.741874	3.09361	4.31993e-05	Macromolecule Modification	Nucleic Acid Processing	queuosine bios.	Eubacterium	hallii
PWY-6700: queuosine biosynthesis|g__Ruminococcus.s__Ruminococcus_sp	visit	Ctrl D0 v. Ctrl D14 CLR	-1.47035	6.70847e-05	0.565966	8.81493	0.00011542	Macromolecule Modification	Nucleic Acid Processing	queuosine bios.	Ruminococcus	sp
PWY-6700: queuosine biosynthesis|unclassified	visit	Ctrl D0 v. Ctrl D14 CLR	-0.636898	0.00624326	1	94.6604	0.00127765	Macromolecule Modification	Nucleic Acid Processing	queuosine bios.	pooled/NA	pooled/NA
PWY-6703: preQ0 biosynthesis|g__Bacteroides.s__Bacteroides_uniformis	visit	Ctrl D0 v. Ctrl D14 CLR	0.113835	0.108174	0.602294	3.75044	5.40475e-05	Biosynthesis	Secondary Metabolite Biosynthesis	preQ0 bios.	Bacteroides	uniformis
PWY-6703: preQ0 biosynthesis|g__Blautia.s__Blautia_sp_KLE_1732	visit	Ctrl D0 v. Ctrl D14 CLR	-1.10225	0.00233864	0.533461	11.6408	0.000151961	Biosynthesis	Secondary Metabolite Biosynthesis	preQ0 bios.	Blautia	1732
PWY-6703: preQ0 biosynthesis|g__Blautia.s__Ruminococcus_torques	visit	Ctrl D0 v. Ctrl D14 CLR	-1.81609	3.2723e-06	0.701721	6.7697	8.72681e-05	Biosynthesis	Secondary Metabolite Biosynthesis	preQ0 bios.	Blautia	torques
PWY-6703: preQ0 biosynthesis|g__Clostridium.s__Clostridium_sp_SS2_1	visit	Ctrl D0 v. Ctrl D14 CLR	-0.59569	0.00492625	0.332696	2.86853	3.82853e-05	Biosynthesis	Secondary Metabolite Biosynthesis	preQ0 bios.	Clostridium	1
PWY-6703: preQ0 biosynthesis|g__Dialister.s__Dialister_invisus	visit	Ctrl D0 v. Ctrl D14 CLR	-1.49581	0.000443972	0.292543	5.21886	7.01361e-05	Biosynthesis	Secondary Metabolite Biosynthesis	preQ0 bios.	Dialister	invisus
PWY-6703: preQ0 biosynthesis|g__Eubacterium.s__Eubacterium_hallii	visit	Ctrl D0 v. Ctrl D14 CLR	-1.77992	0.00142834	0.789675	12.006	0.000162967	Biosynthesis	Secondary Metabolite Biosynthesis	preQ0 bios.	Eubacterium	hallii
PWY-6703: preQ0 biosynthesis|unclassified	visit	Ctrl D0 v. Ctrl D14 CLR	-0.974418	0.00405249	0.984704	61.3894	0.000818183	Biosynthesis	Secondary Metabolite Biosynthesis	preQ0 bios.	pooled/NA	pooled/NA
PWY-6708: ubiquinol-8 biosynthesis (prokaryotic)	visit	Ctrl D0 v. Ctrl D14 CLR	0.705264	0.516138	0.535373	6.98714	9.97205e-05	Biosynthesis	Cofactor/Carrier Bios.	ubiquinol-8 bios. (prokaryotic)	pooled/NA	pooled/NA
PWY-6708: ubiquinol-8 biosynthesis (prokaryotic)|g__Escherichia.s__Escherichia_coli	visit	Ctrl D0 v. Ctrl D14 CLR	0.348553	0.85188	0.435946	4.73146	6.44552e-05	Biosynthesis	Cofactor/Carrier Bios.	ubiquinol-8 bios. (prokaryotic)	Escherichia	coli
PWY-6737: starch degradation V|g__Blautia.s__Blautia_sp_KLE_1732	visit	Ctrl D0 v. Ctrl D14 CLR	-1.07928	0.000950424	0.543021	7.13642	9.3117e-05	Degradation/Utilization/Assimilation	Polymeric Compound Degradation	starch degradation V	Blautia	1732
PWY-6737: starch degradation V|g__Blautia.s__Ruminococcus_gnavus	visit	Ctrl D0 v. Ctrl D14 CLR	1.27487	0.0919842	0.531549	6.07676	9.05531e-05	Degradation/Utilization/Assimilation	Polymeric Compound Degradation	starch degradation V	Blautia	gnavus
PWY-6737: starch degradation V|g__Blautia.s__Ruminococcus_obeum	visit	Ctrl D0 v. Ctrl D14 CLR	-1.15077	0.00367646	0.82218	15.5896	0.000213261	Degradation/Utilization/Assimilation	Polymeric Compound Degradation	starch degradation V	Blautia	obeum
PWY-6737: starch degradation V|g__Blautia.s__Ruminococcus_torques	visit	Ctrl D0 v. Ctrl D14 CLR	-1.19299	0.0121577	0.89675	12.5324	0.000163678	Degradation/Utilization/Assimilation	Polymeric Compound Degradation	starch degradation V	Blautia	torques
PWY-6737: starch degradation V|g__Collinsella.s__Collinsella_aerofaciens	visit	Ctrl D0 v. Ctrl D14 CLR	-4.92786	3.48158e-19	0.665392	59.7746	0.000784135	Degradation/Utilization/Assimilation	Polymeric Compound Degradation	starch degradation V	Collinsella	aerofaciens
PWY-6737: starch degradation V|g__Coprococcus.s__Coprococcus_comes	visit	Ctrl D0 v. Ctrl D14 CLR	-1.26781	0.00332173	0.759082	7.51471	9.88538e-05	Degradation/Utilization/Assimilation	Polymeric Compound Degradation	starch degradation V	Coprococcus	comes
PWY-6737: starch degradation V|g__Dorea.s__Dorea_formicigenerans	visit	Ctrl D0 v. Ctrl D14 CLR	-2.13185	1.03001e-07	0.749522	6.92981	9.12075e-05	Degradation/Utilization/Assimilation	Polymeric Compound Degradation	starch degradation V	Dorea	formicigenerans
PWY-6737: starch degradation V|g__Dorea.s__Dorea_longicatena	visit	Ctrl D0 v. Ctrl D14 CLR	-1.75931	3.24885e-09	0.768642	10.3383	0.000135491	Degradation/Utilization/Assimilation	Polymeric Compound Degradation	starch degradation V	Dorea	longicatena
PWY-6737: starch degradation V|g__Eubacterium.s__Eubacterium_hallii	visit	Ctrl D0 v. Ctrl D14 CLR	-1.81794	0.000592477	0.755258	9.51738	0.000131291	Degradation/Utilization/Assimilation	Polymeric Compound Degradation	starch degradation V	Eubacterium	hallii
PWY-6737: starch degradation V|g__Eubacterium.s__Eubacterium_rectale	visit	Ctrl D0 v. Ctrl D14 CLR	-2.00379	0.00108586	0.6826	25.5806	0.000322199	Degradation/Utilization/Assimilation	Polymeric Compound Degradation	starch degradation V	Eubacterium	rectale
PWY-6737: starch degradation V|g__Ruminococcus.s__Ruminococcus_bromii	visit	Ctrl D0 v. Ctrl D14 CLR	-2.47232	0.00832688	0.730402	35.2955	0.000444942	Degradation/Utilization/Assimilation	Polymeric Compound Degradation	starch degradation V	Ruminococcus	bromii
PWY-6737: starch degradation V|g__Ruminococcus.s__Ruminococcus_sp	visit	Ctrl D0 v. Ctrl D14 CLR	-1.34663	6.7432e-05	0.567878	11.4043	0.000150224	Degradation/Utilization/Assimilation	Polymeric Compound Degradation	starch degradation V	Ruminococcus	sp
PWY-6737: starch degradation V|g__Ruminococcus.s__Ruminococcus_sp_5_1_39BFAA	visit	Ctrl D0 v. Ctrl D14 CLR	0.640509	0.572065	0.889101	57.4525	0.000803864	Degradation/Utilization/Assimilation	Polymeric Compound Degradation	starch degradation V	Ruminococcus	39BFAA
PWY-6737: starch degradation V|g__Subdoligranulum.s__Subdoligranulum_sp_4_3_54A2FAA	visit	Ctrl D0 v. Ctrl D14 CLR	1.07982	1.27159e-06	0.609943	5.04755	7.53174e-05	Degradation/Utilization/Assimilation	Polymeric Compound Degradation	starch degradation V	Subdoligranulum	54A2FAA
PWY-6803: phosphatidylcholine acyl editing	visit	Ctrl D0 v. Ctrl D14 CLR	0.602517	0.633675	0.630975	9.99047	0.000142141	Biosynthesis	Fatty Acid and Lipid Biosynthesis	phosphatidylcholine acyl editing	pooled/NA	pooled/NA
PWY-6803: phosphatidylcholine acyl editing|g__Escherichia.s__Escherichia_coli	visit	Ctrl D0 v. Ctrl D14 CLR	0.232186	0.939024	0.48566	5.72898	7.83504e-05	Biosynthesis	Fatty Acid and Lipid Biosynthesis	phosphatidylcholine acyl editing	Escherichia	coli
PWY-6823: molybdenum cofactor biosynthesis	visit	Ctrl D0 v. Ctrl D14 CLR	0.663603	0.701587	0.460803	4.88973	6.83144e-05	Biosynthesis	Cofactor/Carrier Bios.	molybdenum cofactor bios.	pooled/NA	pooled/NA
PWY-6823: molybdenum cofactor biosynthesis|g__Escherichia.s__Escherichia_coli	visit	Ctrl D0 v. Ctrl D14 CLR	0.488246	0.81287	0.41109	3.97727	5.44463e-05	Biosynthesis	Cofactor/Carrier Bios.	molybdenum cofactor bios.	Escherichia	coli
PWY-6891: thiazole biosynthesis II (Bacillus)	visit	Ctrl D0 v. Ctrl D14 CLR	0.607199	0.652984	0.550669	14.2719	0.000201997	Biosynthesis	Cofactor/Carrier Bios.	thiazole bios. II (aerobic bacteria)	pooled/NA	pooled/NA
PWY-6892: thiazole biosynthesis I (E. coli)	visit	Ctrl D0 v. Ctrl D14 CLR	0.548806	0.150204	0.923518	22.4021	0.000314858	Biosynthesis	Cofactor/Carrier Bios.	thiazole bios. I (facultative anaerobic bacteria)	pooled/NA	pooled/NA
PWY-6892: thiazole biosynthesis I (E. coli)|g__Escherichia.s__Escherichia_coli	visit	Ctrl D0 v. Ctrl D14 CLR	0.364278	0.806052	0.447419	5.23248	7.10463e-05	Biosynthesis	Cofactor/Carrier Bios.	thiazole bios. I (facultative anaerobic bacteria)	Escherichia	coli
PWY-6892: thiazole biosynthesis I (E. coli)|unclassified	visit	Ctrl D0 v. Ctrl D14 CLR	0.130296	0.218583	0.820268	4.07567	5.65233e-05	Biosynthesis	Cofactor/Carrier Bios.	thiazole bios. I (facultative anaerobic bacteria)	pooled/NA	pooled/NA
PWY-6895: superpathway of thiamin diphosphate biosynthesis II	visit	Ctrl D0 v. Ctrl D14 CLR	0.531578	0.545405	0.550669	22.5123	0.000321732	Biosynthesis	Cofactor/Carrier Bios.	superpathway of thiamine diphosphate bios. II	pooled/NA	pooled/NA
PWY-6897: thiamin salvage II	visit	Ctrl D0 v. Ctrl D14 CLR	0.546255	0.00266605	0.994264	108.055	0.00151984	Biosynthesis	Cofactor/Carrier Bios.	thiamine salvage II	pooled/NA	pooled/NA
PWY-6897: thiamin salvage II|g__Escherichia.s__Escherichia_coli	visit	Ctrl D0 v. Ctrl D14 CLR	0.406401	0.904638	0.445507	5.05593	6.89514e-05	Biosynthesis	Cofactor/Carrier Bios.	thiamine salvage II	Escherichia	coli
PWY-6936: seleno-amino acid biosynthesis	visit	Ctrl D0 v. Ctrl D14 CLR	-0.436045	4.39909e-09	1	168.178	0.00230125	Biosynthesis	Amino Acid Biosynthesis	seleno-amino acid bios. (plants)	pooled/NA	pooled/NA
PWY-6936: seleno-amino acid biosynthesis|g__Dorea.s__Dorea_longicatena	visit	Ctrl D0 v. Ctrl D14 CLR	-1.72864	1.7632e-09	0.793499	14.1611	0.000185592	Biosynthesis	Amino Acid Biosynthesis	seleno-amino acid bios. (plants)	Dorea	longicatena
PWY-6936: seleno-amino acid biosynthesis|g__Erysipelotrichaceae_noname.s__Eubacterium_biforme	visit	Ctrl D0 v. Ctrl D14 CLR	-1.0467	0.00027659	0.223709	3.79487	5.08222e-05	Biosynthesis	Amino Acid Biosynthesis	seleno-amino acid bios. (plants)	Erysipelotrichaceae_noname	biforme
PWY-6936: seleno-amino acid biosynthesis|g__Escherichia.s__Escherichia_coli	visit	Ctrl D0 v. Ctrl D14 CLR	0.236202	0.938211	0.489484	6.64444	9.06625e-05	Biosynthesis	Amino Acid Biosynthesis	seleno-amino acid bios. (plants)	Escherichia	coli
PWY-6936: seleno-amino acid biosynthesis|unclassified	visit	Ctrl D0 v. Ctrl D14 CLR	-0.977277	4.77799e-05	0.977055	38.121	0.000520441	Biosynthesis	Amino Acid Biosynthesis	seleno-amino acid bios. (plants)	pooled/NA	pooled/NA
PWY-6969: TCA cycle V (2-oxoglutarate:ferredoxin oxidoreductase)	visit	Ctrl D0 v. Ctrl D14 CLR	0.165365	0.0497647	0.986616	51.4805	0.000712732	Energy & Metabolites	TCA cycle	TCA cycle V (2-oxoglutarate:ferredoxin oxidoreductase)	pooled/NA	pooled/NA
PWY-6969: TCA cycle V (2-oxoglutarate:ferredoxin oxidoreductase)|g__Escherichia.s__Escherichia_coli	visit	Ctrl D0 v. Ctrl D14 CLR	0.411158	0.795765	0.456979	7.99895	0.000109023	Energy & Metabolites	TCA cycle	TCA cycle V (2-oxoglutarate:ferredoxin oxidoreductase)	Escherichia	coli
PWY-6969: TCA cycle V (2-oxoglutarate:ferredoxin oxidoreductase)|unclassified	visit	Ctrl D0 v. Ctrl D14 CLR	-0.933252	0.0167161	0.661568	6.34319	8.58124e-05	Energy & Metabolites	TCA cycle	TCA cycle V (2-oxoglutarate:ferredoxin oxidoreductase)	pooled/NA	pooled/NA
PWY-7003: glycerol degradation to butanol	visit	Ctrl D0 v. Ctrl D14 CLR	-0.158045	0.490506	0.946463	26.3827	0.000364622	Energy & Metabolites	Fermentation	glycerol degradation to butanol	pooled/NA	pooled/NA
PWY-7013: L-1,2-propanediol degradation	visit	Ctrl D0 v. Ctrl D14 CLR	0.323745	0.774412	0.435946	8.72648	0.000135379	Energy & Metabolites	Fermentation	(S)-propane-1,2-diol degradation	pooled/NA	pooled/NA
PWY-7111: pyruvate fermentation to isobutanol (engineered)|g__Bifidobacterium.s__Bifidobacterium_longum	visit	Ctrl D0 v. Ctrl D14 CLR	-4.96246	2.74576e-20	0.546845	30.4999	0.000397538	Energy & Metabolites	Fermentation	pyruvate fermentation to isobutanol (engineered)	Bifidobacterium	longum
PWY-7111: pyruvate fermentation to isobutanol (engineered)|g__Blautia.s__Blautia_sp_KLE_1732	visit	Ctrl D0 v. Ctrl D14 CLR	-0.906889	0.00439824	0.554493	14.6589	0.000191839	Energy & Metabolites	Fermentation	pyruvate fermentation to isobutanol (engineered)	Blautia	1732
PWY-7111: pyruvate fermentation to isobutanol (engineered)|g__Blautia.s__Ruminococcus_gnavus	visit	Ctrl D0 v. Ctrl D14 CLR	0.977573	0.0541596	0.443595	3.72084	5.36787e-05	Energy & Metabolites	Fermentation	pyruvate fermentation to isobutanol (engineered)	Blautia	gnavus
PWY-7111: pyruvate fermentation to isobutanol (engineered)|g__Blautia.s__Ruminococcus_obeum	visit	Ctrl D0 v. Ctrl D14 CLR	-0.669617	0.0667909	0.854685	21.064	0.00028581	Energy & Metabolites	Fermentation	pyruvate fermentation to isobutanol (engineered)	Blautia	obeum
PWY-7111: pyruvate fermentation to isobutanol (engineered)|g__Blautia.s__Ruminococcus_torques	visit	Ctrl D0 v. Ctrl D14 CLR	-0.887428	0.0985383	0.956023	13.0744	0.000171976	Energy & Metabolites	Fermentation	pyruvate fermentation to isobutanol (engineered)	Blautia	torques
PWY-7111: pyruvate fermentation to isobutanol (engineered)|g__Coprococcus.s__Coprococcus_comes	visit	Ctrl D0 v. Ctrl D14 CLR	-1.126	0.00577983	0.764818	10.4942	0.000138227	Energy & Metabolites	Fermentation	pyruvate fermentation to isobutanol (engineered)	Coprococcus	comes
PWY-7111: pyruvate fermentation to isobutanol (engineered)|g__Dorea.s__Dorea_formicigenerans	visit	Ctrl D0 v. Ctrl D14 CLR	-2.1095	1.32331e-07	0.760994	6.31114	8.27401e-05	Energy & Metabolites	Fermentation	pyruvate fermentation to isobutanol (engineered)	Dorea	formicigenerans
PWY-7111: pyruvate fermentation to isobutanol (engineered)|g__Dorea.s__Dorea_longicatena	visit	Ctrl D0 v. Ctrl D14 CLR	-1.83941	4.46832e-08	0.816444	21.66	0.000281613	Energy & Metabolites	Fermentation	pyruvate fermentation to isobutanol (engineered)	Dorea	longicatena
PWY-7111: pyruvate fermentation to isobutanol (engineered)|g__Eggerthella.s__Eggerthella_sp_1_3_56FAA	visit	Ctrl D0 v. Ctrl D14 CLR	1.95174	4.62514e-06	0.701721	8.05726	0.000114261	Energy & Metabolites	Fermentation	pyruvate fermentation to isobutanol (engineered)	Eggerthella	56FAA
PWY-7111: pyruvate fermentation to isobutanol (engineered)|g__Eggerthella.s__Eggerthella_sp_HGA1	visit	Ctrl D0 v. Ctrl D14 CLR	2.08669	2.77167e-06	0.66348	8.33553	0.000117723	Energy & Metabolites	Fermentation	pyruvate fermentation to isobutanol (engineered)	Eggerthella	HGA1
PWY-7111: pyruvate fermentation to isobutanol (engineered)|g__Escherichia.s__Escherichia_coli	visit	Ctrl D0 v. Ctrl D14 CLR	0.199111	0.974515	0.491396	10.9248	0.000149115	Energy & Metabolites	Fermentation	pyruvate fermentation to isobutanol (engineered)	Escherichia	coli
PWY-7111: pyruvate fermentation to isobutanol (engineered)|g__Eubacterium.s__Eubacterium_hallii	visit	Ctrl D0 v. Ctrl D14 CLR	-1.52643	0.000774825	0.804971	10.7383	0.000145342	Energy & Metabolites	Fermentation	pyruvate fermentation to isobutanol (engineered)	Eubacterium	hallii
PWY-7111: pyruvate fermentation to isobutanol (engineered)|g__Eubacterium.s__Eubacterium_rectale	visit	Ctrl D0 v. Ctrl D14 CLR	-1.77894	0.00136006	0.699809	24.7915	0.000312925	Energy & Metabolites	Fermentation	pyruvate fermentation to isobutanol (engineered)	Eubacterium	rectale
PWY-7111: pyruvate fermentation to isobutanol (engineered)|g__Ruminococcus.s__Ruminococcus_bromii	visit	Ctrl D0 v. Ctrl D14 CLR	-2.46188	0.0222112	0.74761	75.935	0.000948544	Energy & Metabolites	Fermentation	pyruvate fermentation to isobutanol (engineered)	Ruminococcus	bromii
PWY-7111: pyruvate fermentation to isobutanol (engineered)|g__Ruminococcus.s__Ruminococcus_sp	visit	Ctrl D0 v. Ctrl D14 CLR	-1.16252	9.1158e-05	0.571702	22.6342	0.000297099	Energy & Metabolites	Fermentation	pyruvate fermentation to isobutanol (engineered)	Ruminococcus	sp
PWY-7111: pyruvate fermentation to isobutanol (engineered)|g__Ruminococcus.s__Ruminococcus_sp_5_1_39BFAA	visit	Ctrl D0 v. Ctrl D14 CLR	0.698588	0.492438	0.889101	67.9086	0.000944243	Energy & Metabolites	Fermentation	pyruvate fermentation to isobutanol (engineered)	Ruminococcus	39BFAA
PWY-7111: pyruvate fermentation to isobutanol (engineered)|g__Ruminococcus.s__Ruminococcus_sp_JC304	visit	Ctrl D0 v. Ctrl D14 CLR	-0.625898	0.00881978	0.609943	2.94593	4.04769e-05	Energy & Metabolites	Fermentation	pyruvate fermentation to isobutanol (engineered)	Ruminococcus	JC304
PWY-7111: pyruvate fermentation to isobutanol (engineered)|g__Streptococcus.s__Streptococcus_parasanguinis	visit	Ctrl D0 v. Ctrl D14 CLR	1.73175	0.00183792	0.627151	3.84253	5.35914e-05	Energy & Metabolites	Fermentation	pyruvate fermentation to isobutanol (engineered)	Streptococcus	parasanguinis
PWY-7111: pyruvate fermentation to isobutanol (engineered)|g__Streptococcus.s__Streptococcus_thermophilus	visit	Ctrl D0 v. Ctrl D14 CLR	2.55356	0.0641395	0.585086	8.62156	0.000131141	Energy & Metabolites	Fermentation	pyruvate fermentation to isobutanol (engineered)	Streptococcus	thermophilus
PWY-7115: C4 photosynthetic carbon assimilation cycle, NAD-ME type	visit	Ctrl D0 v. Ctrl D14 CLR	-0.522637	0.0430253	0.904398	11.5368	0.000161138	Energy & Metabolites	Photosynthesis	C4 photosynthetic carbon assimilation cycle, NAD-ME type	pooled/NA	pooled/NA
PWY-7117: C4 photosynthetic carbon assimilation cycle, PEPCK type	visit	Ctrl D0 v. Ctrl D14 CLR	-2.23915	1.21606e-08	0.891013	41.8128	0.000570594	Energy & Metabolites	Photosynthesis	C4 photosynthetic carbon assimilation cycle, PEPCK type	pooled/NA	pooled/NA
PWY-7117: C4 photosynthetic carbon assimilation cycle, PEPCK type|unclassified	visit	Ctrl D0 v. Ctrl D14 CLR	-2.03326	9.44565e-10	0.768642	12.887	0.000177736	Energy & Metabolites	Photosynthesis	C4 photosynthetic carbon assimilation cycle, PEPCK type	pooled/NA	pooled/NA
PWY-7184: pyrimidine deoxyribonucleotides de novo biosynthesis I	visit	Ctrl D0 v. Ctrl D14 CLR	0.342553	0.106389	1	146.733	0.0020589	Biosynthesis	Nuceloside/tide Bios.	pyrimidine deoxyribonucleotides d.n. bios. I	pooled/NA	pooled/NA
PWY-7184: pyrimidine deoxyribonucleotides de novo biosynthesis I|unclassified	visit	Ctrl D0 v. Ctrl D14 CLR	-0.660705	0.0406717	0.975143	34.9726	0.000480585	Biosynthesis	Nuceloside/tide Bios.	pyrimidine deoxyribonucleotides d.n. bios. I	pooled/NA	pooled/NA
PWY-7187: pyrimidine deoxyribonucleotides de novo biosynthesis II	visit	Ctrl D0 v. Ctrl D14 CLR	-0.203793	0.000110934	1	189.289	0.00263142	Biosynthesis	Nuceloside/tide Bios.	pyrimidine deoxyribonucleotides d.n. bios. II	pooled/NA	pooled/NA
PWY-7187: pyrimidine deoxyribonucleotides de novo biosynthesis II|unclassified	visit	Ctrl D0 v. Ctrl D14 CLR	-0.755383	0.000552438	0.992352	62.1543	0.000852559	Biosynthesis	Nuceloside/tide Bios.	pyrimidine deoxyribonucleotides d.n. bios. II	pooled/NA	pooled/NA
PWY-7196: superpathway of pyrimidine ribonucleosides salvage	visit	Ctrl D0 v. Ctrl D14 CLR	-0.280499	0.0629699	0.99044	106.093	0.00145476	Biosynthesis	Nuceloside/tide Bios.	superpathway of pyrimidine ribonucleosides salvage	pooled/NA	pooled/NA
PWY-7196: superpathway of pyrimidine ribonucleosides salvage|unclassified	visit	Ctrl D0 v. Ctrl D14 CLR	-0.524494	0.105091	0.950287	17.8034	0.000242935	Biosynthesis	Nuceloside/tide Bios.	superpathway of pyrimidine ribonucleosides salvage	pooled/NA	pooled/NA
PWY-7197: pyrimidine deoxyribonucleotide phosphorylation	visit	Ctrl D0 v. Ctrl D14 CLR	0.416387	0.194758	1	121.469	0.00170885	Biosynthesis	Nuceloside/tide Bios.	pyrimidine deoxyribonucleotide phosphorylation	pooled/NA	pooled/NA
PWY-7197: pyrimidine deoxyribonucleotide phosphorylation|g__Dialister.s__Dialister_invisus	visit	Ctrl D0 v. Ctrl D14 CLR	-1.28985	0.000892023	0.281071	3.4581	4.65863e-05	Biosynthesis	Nuceloside/tide Bios.	pyrimidine deoxyribonucleotide phosphorylation	Dialister	invisus
PWY-7197: pyrimidine deoxyribonucleotide phosphorylation|g__Eggerthella.s__Eggerthella_lenta	visit	Ctrl D0 v. Ctrl D14 CLR	1.75044	1.80086e-06	0.546845	6.59649	9.35917e-05	Biosynthesis	Nuceloside/tide Bios.	pyrimidine deoxyribonucleotide phosphorylation	Eggerthella	lenta
PWY-7197: pyrimidine deoxyribonucleotide phosphorylation|g__Eggerthella.s__Eggerthella_sp_1_3_56FAA	visit	Ctrl D0 v. Ctrl D14 CLR	2.10541	1.26158e-06	0.680688	8.28987	0.000117342	Biosynthesis	Nuceloside/tide Bios.	pyrimidine deoxyribonucleotide phosphorylation	Eggerthella	56FAA
PWY-7197: pyrimidine deoxyribonucleotide phosphorylation|g__Eggerthella.s__Eggerthella_sp_HGA1	visit	Ctrl D0 v. Ctrl D14 CLR	2.35895	1.21663e-06	0.65392	8.26666	0.000117066	Biosynthesis	Nuceloside/tide Bios.	pyrimidine deoxyribonucleotide phosphorylation	Eggerthella	HGA1
PWY-7197: pyrimidine deoxyribonucleotide phosphorylation|g__Lactobacillus.s__Lactobacillus_casei_paracasei	visit	Ctrl D0 v. Ctrl D14 CLR	2.38341	0.570486	0.3174	3.18276	4.8272e-05	Biosynthesis	Nuceloside/tide Bios.	pyrimidine deoxyribonucleotide phosphorylation	Lactobacillus	paracasei
PWY-7197: pyrimidine deoxyribonucleotide phosphorylation|unclassified	visit	Ctrl D0 v. Ctrl D14 CLR	-1.09472	0.000190307	0.978967	41.427	0.000556517	Biosynthesis	Nuceloside/tide Bios.	pyrimidine deoxyribonucleotide phosphorylation	pooled/NA	pooled/NA
PWY-7198: pyrimidine deoxyribonucleotides de novo biosynthesis IV	visit	Ctrl D0 v. Ctrl D14 CLR	0.45106	0.102467	0.898662	13.575	0.000192353	Biosynthesis	Nuceloside/tide Bios.	pyrimidine deoxyribonucleotides d.n. bios. IV	pooled/NA	pooled/NA
PWY-7199: pyrimidine deoxyribonucleosides salvage	visit	Ctrl D0 v. Ctrl D14 CLR	0.100331	0.799385	1	121.682	0.0016543	Biosynthesis	Nuceloside/tide Bios.	pyrimidine deoxyribonucleosides salvage	pooled/NA	pooled/NA
PWY-7204: pyridoxal 5-phosphate salvage II (plants)	visit	Ctrl D0 v. Ctrl D14 CLR	0.137718	0.417445	0.552581	7.17788	0.00010517	Biosynthesis	Cofactor/Carrier Bios.	pyridoxal 5.-phosphate salvage II (plants)	pooled/NA	pooled/NA
PWY-7208: superpathway of pyrimidine nucleobases salvage	visit	Ctrl D0 v. Ctrl D14 CLR	0.305285	0.234155	1	202.381	0.00281881	Biosynthesis	Nuceloside/tide Bios.	superpathway of pyrimidine nucleobases salvage	pooled/NA	pooled/NA
PWY-7208: superpathway of pyrimidine nucleobases salvage|g__Blautia.s__Blautia_sp_KLE_1732	visit	Ctrl D0 v. Ctrl D14 CLR	-0.91292	0.00333979	0.518164	6.69658	8.85659e-05	Biosynthesis	Nuceloside/tide Bios.	superpathway of pyrimidine nucleobases salvage	Blautia	1732
PWY-7208: superpathway of pyrimidine nucleobases salvage|g__Blautia.s__Ruminococcus_obeum	visit	Ctrl D0 v. Ctrl D14 CLR	-0.559902	0.110077	0.648184	5.27477	7.19234e-05	Biosynthesis	Nuceloside/tide Bios.	superpathway of pyrimidine nucleobases salvage	Blautia	obeum
PWY-7208: superpathway of pyrimidine nucleobases salvage|g__Blautia.s__Ruminococcus_torques	visit	Ctrl D0 v. Ctrl D14 CLR	-2.01033	1.71668e-06	0.722753	8.99741	0.000117145	Biosynthesis	Nuceloside/tide Bios.	superpathway of pyrimidine nucleobases salvage	Blautia	torques
PWY-7208: superpathway of pyrimidine nucleobases salvage|g__Dialister.s__Dialister_invisus	visit	Ctrl D0 v. Ctrl D14 CLR	-1.45487	0.000783491	0.277247	3.87813	5.22164e-05	Biosynthesis	Nuceloside/tide Bios.	superpathway of pyrimidine nucleobases salvage	Dialister	invisus
PWY-7208: superpathway of pyrimidine nucleobases salvage|g__Ruminococcus.s__Ruminococcus_sp	visit	Ctrl D0 v. Ctrl D14 CLR	-0.852485	0.0015636	0.556405	6.01659	7.95283e-05	Biosynthesis	Nuceloside/tide Bios.	superpathway of pyrimidine nucleobases salvage	Ruminococcus	sp
PWY-7208: superpathway of pyrimidine nucleobases salvage|unclassified	visit	Ctrl D0 v. Ctrl D14 CLR	-0.652859	0.00243502	0.994264	65.6255	0.000889223	Biosynthesis	Nuceloside/tide Bios.	superpathway of pyrimidine nucleobases salvage	pooled/NA	pooled/NA
PWY-7209: superpathway of pyrimidine ribonucleosides degradation	visit	Ctrl D0 v. Ctrl D14 CLR	-4.42343	6.61989e-15	0.586998	9.85368	0.000130138	Degradation/Utilization/Assimilation	Nucleoside and Nucleotide Degradation	superpathway of pyrimidine ribonucleosides degradation	pooled/NA	pooled/NA
PWY-7210: pyrimidine deoxyribonucleotides biosynthesis from CTP	visit	Ctrl D0 v. Ctrl D14 CLR	0.439974	0.106971	0.898662	16.9022	0.000239388	Biosynthesis	Nuceloside/tide Bios.	pyrimidine deoxyribonucleotides bios. from CTP	pooled/NA	pooled/NA
PWY-7211: superpathway of pyrimidine deoxyribonucleotides de novo biosynthesis	visit	Ctrl D0 v. Ctrl D14 CLR	-0.365785	0.0184967	1	88.1356	0.00120776	Biosynthesis	Nuceloside/tide Bios.	superpathway of pyrimidine deoxyribonucleotides d.n. bios.	pooled/NA	pooled/NA
PWY-7211: superpathway of pyrimidine deoxyribonucleotides de novo biosynthesis|unclassified	visit	Ctrl D0 v. Ctrl D14 CLR	-0.754085	0.0925091	0.902486	16.389	0.000222381	Biosynthesis	Nuceloside/tide Bios.	superpathway of pyrimidine deoxyribonucleotides d.n. bios.	pooled/NA	pooled/NA
PWY-7219: adenosine ribonucleotides de novo biosynthesis	visit	Ctrl D0 v. Ctrl D14 CLR	-0.130632	0.0625521	1	1210.65	0.0164927	Biosynthesis	Nuceloside/tide Bios.	adenosine ribonucleotides d.n. bios.	pooled/NA	pooled/NA
PWY-7219: adenosine ribonucleotides de novo biosynthesis|g__Bacteroides.s__Bacteroides_uniformis	visit	Ctrl D0 v. Ctrl D14 CLR	-0.0572435	0.126179	0.659656	6.33318	9.1619e-05	Biosynthesis	Nuceloside/tide Bios.	adenosine ribonucleotides d.n. bios.	Bacteroides	uniformis
PWY-7219: adenosine ribonucleotides de novo biosynthesis|g__Bifidobacterium.s__Bifidobacterium_adolescentis	visit	Ctrl D0 v. Ctrl D14 CLR	-5.21637	1.71869e-13	0.391969	36.7414	0.000466994	Biosynthesis	Nuceloside/tide Bios.	adenosine ribonucleotides d.n. bios.	Bifidobacterium	adolescentis
PWY-7219: adenosine ribonucleotides de novo biosynthesis|g__Bifidobacterium.s__Bifidobacterium_longum	visit	Ctrl D0 v. Ctrl D14 CLR	-5.02549	5.9577e-20	0.478011	30.1269	0.000393683	Biosynthesis	Nuceloside/tide Bios.	adenosine ribonucleotides d.n. bios.	Bifidobacterium	longum
PWY-7219: adenosine ribonucleotides de novo biosynthesis|g__Blautia.s__Blautia_sp_KLE_1732	visit	Ctrl D0 v. Ctrl D14 CLR	-1.09474	0.00379711	0.548757	17.2	0.000225002	Biosynthesis	Nuceloside/tide Bios.	adenosine ribonucleotides d.n. bios.	Blautia	1732
PWY-7219: adenosine ribonucleotides de novo biosynthesis|g__Blautia.s__Ruminococcus_gnavus	visit	Ctrl D0 v. Ctrl D14 CLR	1.19006	0.0818641	0.543021	6.69112	9.9503e-05	Biosynthesis	Nuceloside/tide Bios.	adenosine ribonucleotides d.n. bios.	Blautia	gnavus
PWY-7219: adenosine ribonucleotides de novo biosynthesis|g__Blautia.s__Ruminococcus_obeum	visit	Ctrl D0 v. Ctrl D14 CLR	-0.762953	0.025303	0.829828	18.2078	0.00024817	Biosynthesis	Nuceloside/tide Bios.	adenosine ribonucleotides d.n. bios.	Blautia	obeum
PWY-7219: adenosine ribonucleotides de novo biosynthesis|g__Blautia.s__Ruminococcus_torques	visit	Ctrl D0 v. Ctrl D14 CLR	-0.903543	0.0586015	0.950287	12.6105	0.000166536	Biosynthesis	Nuceloside/tide Bios.	adenosine ribonucleotides d.n. bios.	Blautia	torques
PWY-7219: adenosine ribonucleotides de novo biosynthesis|g__Clostridium.s__Clostridium_sp_SS2_1	visit	Ctrl D0 v. Ctrl D14 CLR	-0.652972	0.00380496	0.332696	3.84783	5.09981e-05	Biosynthesis	Nuceloside/tide Bios.	adenosine ribonucleotides d.n. bios.	Clostridium	1
PWY-7219: adenosine ribonucleotides de novo biosynthesis|g__Collinsella.s__Collinsella_aerofaciens	visit	Ctrl D0 v. Ctrl D14 CLR	-4.77467	5.67724e-20	0.67304	87.9429	0.00115221	Biosynthesis	Nuceloside/tide Bios.	adenosine ribonucleotides d.n. bios.	Collinsella	aerofaciens
PWY-7219: adenosine ribonucleotides de novo biosynthesis|g__Coprococcus.s__Coprococcus_comes	visit	Ctrl D0 v. Ctrl D14 CLR	-1.10056	0.00432487	0.76673	10.6602	0.000140255	Biosynthesis	Nuceloside/tide Bios.	adenosine ribonucleotides d.n. bios.	Coprococcus	comes
PWY-7219: adenosine ribonucleotides de novo biosynthesis|g__Dialister.s__Dialister_invisus	visit	Ctrl D0 v. Ctrl D14 CLR	-1.82683	0.000164723	0.330784	8.71058	0.000117114	Biosynthesis	Nuceloside/tide Bios.	adenosine ribonucleotides d.n. bios.	Dialister	invisus
PWY-7219: adenosine ribonucleotides de novo biosynthesis|g__Dorea.s__Dorea_formicigenerans	visit	Ctrl D0 v. Ctrl D14 CLR	-1.99829	3.88978e-08	0.75717	6.4239	8.43277e-05	Biosynthesis	Nuceloside/tide Bios.	adenosine ribonucleotides d.n. bios.	Dorea	formicigenerans
PWY-7219: adenosine ribonucleotides de novo biosynthesis|g__Dorea.s__Dorea_longicatena	visit	Ctrl D0 v. Ctrl D14 CLR	-2.07602	1.68769e-08	0.808795	14.8343	0.000193808	Biosynthesis	Nuceloside/tide Bios.	adenosine ribonucleotides d.n. bios.	Dorea	longicatena
PWY-7219: adenosine ribonucleotides de novo biosynthesis|g__Eggerthella.s__Eggerthella_lenta	visit	Ctrl D0 v. Ctrl D14 CLR	1.98168	3.90608e-06	0.581262	12.5415	0.000177731	Biosynthesis	Nuceloside/tide Bios.	adenosine ribonucleotides d.n. bios.	Eggerthella	lenta
PWY-7219: adenosine ribonucleotides de novo biosynthesis|g__Eggerthella.s__Eggerthella_sp_1_3_56FAA	visit	Ctrl D0 v. Ctrl D14 CLR	1.90029	3.33702e-05	0.703633	11.7989	0.000167264	Biosynthesis	Nuceloside/tide Bios.	adenosine ribonucleotides d.n. bios.	Eggerthella	56FAA
PWY-7219: adenosine ribonucleotides de novo biosynthesis|g__Eggerthella.s__Eggerthella_sp_HGA1	visit	Ctrl D0 v. Ctrl D14 CLR	2.13067	1.44756e-05	0.667304	12.6804	0.000179209	Biosynthesis	Nuceloside/tide Bios.	adenosine ribonucleotides d.n. bios.	Eggerthella	HGA1
PWY-7219: adenosine ribonucleotides de novo biosynthesis|g__Erysipelotrichaceae_noname.s__Eubacterium_biforme	visit	Ctrl D0 v. Ctrl D14 CLR	-0.869313	0.000105989	0.225621	3.97369	5.34356e-05	Biosynthesis	Nuceloside/tide Bios.	adenosine ribonucleotides d.n. bios.	Erysipelotrichaceae_noname	biforme
PWY-7219: adenosine ribonucleotides de novo biosynthesis|g__Escherichia.s__Escherichia_coli	visit	Ctrl D0 v. Ctrl D14 CLR	0.233232	0.976094	0.49522	5.63152	7.69604e-05	Biosynthesis	Nuceloside/tide Bios.	adenosine ribonucleotides d.n. bios.	Escherichia	coli
PWY-7219: adenosine ribonucleotides de novo biosynthesis|g__Eubacterium.s__Eubacterium_hallii	visit	Ctrl D0 v. Ctrl D14 CLR	-1.58339	0.000412944	0.808795	9.33716	0.000127438	Biosynthesis	Nuceloside/tide Bios.	adenosine ribonucleotides d.n. bios.	Eubacterium	hallii
PWY-7219: adenosine ribonucleotides de novo biosynthesis|g__Eubacterium.s__Eubacterium_rectale	visit	Ctrl D0 v. Ctrl D14 CLR	-1.67239	0.00260305	0.703633	37.0939	0.00046727	Biosynthesis	Nuceloside/tide Bios.	adenosine ribonucleotides d.n. bios.	Eubacterium	rectale
PWY-7219: adenosine ribonucleotides de novo biosynthesis|g__Lactobacillus.s__Lactobacillus_casei_paracasei	visit	Ctrl D0 v. Ctrl D14 CLR	2.82953	0.749475	0.355641	4.07493	6.17566e-05	Biosynthesis	Nuceloside/tide Bios.	adenosine ribonucleotides d.n. bios.	Lactobacillus	paracasei
PWY-7219: adenosine ribonucleotides de novo biosynthesis|g__Lactobacillus.s__Lactobacillus_rhamnosus	visit	Ctrl D0 v. Ctrl D14 CLR	2.59126	0.718811	0.275335	2.13667	3.2643e-05	Biosynthesis	Nuceloside/tide Bios.	adenosine ribonucleotides d.n. bios.	Lactobacillus	rhamnosus
PWY-7219: adenosine ribonucleotides de novo biosynthesis|g__Ruminococcus.s__Ruminococcus_bromii	visit	Ctrl D0 v. Ctrl D14 CLR	-2.32531	0.0343635	0.751434	64.8267	0.000812419	Biosynthesis	Nuceloside/tide Bios.	adenosine ribonucleotides d.n. bios.	Ruminococcus	bromii
PWY-7219: adenosine ribonucleotides de novo biosynthesis|g__Ruminococcus.s__Ruminococcus_sp	visit	Ctrl D0 v. Ctrl D14 CLR	-1.57082	0.000157938	0.571702	27.3776	0.000360089	Biosynthesis	Nuceloside/tide Bios.	adenosine ribonucleotides d.n. bios.	Ruminococcus	sp
PWY-7219: adenosine ribonucleotides de novo biosynthesis|g__Ruminococcus.s__Ruminococcus_sp_5_1_39BFAA	visit	Ctrl D0 v. Ctrl D14 CLR	0.704988	0.298381	0.889101	80.4552	0.00112201	Biosynthesis	Nuceloside/tide Bios.	adenosine ribonucleotides d.n. bios.	Ruminococcus	39BFAA
PWY-7219: adenosine ribonucleotides de novo biosynthesis|g__Streptococcus.s__Streptococcus_parasanguinis	visit	Ctrl D0 v. Ctrl D14 CLR	1.90743	0.00315202	0.644359	5.47365	7.75135e-05	Biosynthesis	Nuceloside/tide Bios.	adenosine ribonucleotides d.n. bios.	Streptococcus	parasanguinis
PWY-7219: adenosine ribonucleotides de novo biosynthesis|g__Streptococcus.s__Streptococcus_salivarius	visit	Ctrl D0 v. Ctrl D14 CLR	-1.9146	1.5949e-05	0.556405	4.09176	5.39044e-05	Biosynthesis	Nuceloside/tide Bios.	adenosine ribonucleotides d.n. bios.	Streptococcus	salivarius
PWY-7219: adenosine ribonucleotides de novo biosynthesis|g__Subdoligranulum.s__Subdoligranulum_sp_4_3_54A2FAA	visit	Ctrl D0 v. Ctrl D14 CLR	0.907332	1.92787e-06	0.615679	5.70813	8.48397e-05	Biosynthesis	Nuceloside/tide Bios.	adenosine ribonucleotides d.n. bios.	Subdoligranulum	54A2FAA
PWY-7220: adenosine deoxyribonucleotides de novo biosynthesis II	visit	Ctrl D0 v. Ctrl D14 CLR	0.381841	0.0348272	1	170.308	0.00238643	Biosynthesis	Nuceloside/tide Bios.	adenosine deoxyribonucleotides d.n. bios. II	pooled/NA	pooled/NA
PWY-7220: adenosine deoxyribonucleotides de novo biosynthesis II|g__Eggerthella.s__Eggerthella_lenta	visit	Ctrl D0 v. Ctrl D14 CLR	1.75345	5.71352e-06	0.558317	6.50109	9.22096e-05	Biosynthesis	Nuceloside/tide Bios.	adenosine deoxyribonucleotides d.n. bios. II	Eggerthella	lenta
PWY-7220: adenosine deoxyribonucleotides de novo biosynthesis II|g__Eggerthella.s__Eggerthella_sp_1_3_56FAA	visit	Ctrl D0 v. Ctrl D14 CLR	1.97071	5.36828e-06	0.678776	6.09262	8.68033e-05	Biosynthesis	Nuceloside/tide Bios.	adenosine deoxyribonucleotides d.n. bios. II	Eggerthella	56FAA
PWY-7220: adenosine deoxyribonucleotides de novo biosynthesis II|g__Eggerthella.s__Eggerthella_sp_HGA1	visit	Ctrl D0 v. Ctrl D14 CLR	2.24828	4.40723e-06	0.659656	10.0149	0.000141724	Biosynthesis	Nuceloside/tide Bios.	adenosine deoxyribonucleotides d.n. bios. II	Eggerthella	HGA1
PWY-7221: guanosine ribonucleotides de novo biosynthesis	visit	Ctrl D0 v. Ctrl D14 CLR	-0.0725352	0.833262	1	742.474	0.0101282	Biosynthesis	Nuceloside/tide Bios.	guanosine ribonucleotides d.n. bios.	pooled/NA	pooled/NA
PWY-7221: guanosine ribonucleotides de novo biosynthesis|g__Bifidobacterium.s__Bifidobacterium_adolescentis	visit	Ctrl D0 v. Ctrl D14 CLR	-4.72512	7.72893e-12	0.344168	20.6091	0.000261158	Biosynthesis	Nuceloside/tide Bios.	guanosine ribonucleotides d.n. bios.	Bifidobacterium	adolescentis
PWY-7221: guanosine ribonucleotides de novo biosynthesis|g__Bifidobacterium.s__Bifidobacterium_longum	visit	Ctrl D0 v. Ctrl D14 CLR	-4.82493	1.25483e-18	0.470363	20.8588	0.00027227	Biosynthesis	Nuceloside/tide Bios.	guanosine ribonucleotides d.n. bios.	Bifidobacterium	longum
PWY-7221: guanosine ribonucleotides de novo biosynthesis|g__Blautia.s__Blautia_sp_KLE_1732	visit	Ctrl D0 v. Ctrl D14 CLR	-0.889812	0.00293697	0.544933	10.8656	0.000142878	Biosynthesis	Nuceloside/tide Bios.	guanosine ribonucleotides d.n. bios.	Blautia	1732
PWY-7221: guanosine ribonucleotides de novo biosynthesis|g__Blautia.s__Ruminococcus_gnavus	visit	Ctrl D0 v. Ctrl D14 CLR	1.08831	0.183964	0.489484	4.35133	6.51002e-05	Biosynthesis	Nuceloside/tide Bios.	guanosine ribonucleotides d.n. bios.	Blautia	gnavus
PWY-7221: guanosine ribonucleotides de novo biosynthesis|g__Blautia.s__Ruminococcus_obeum	visit	Ctrl D0 v. Ctrl D14 CLR	-0.984644	0.00580515	0.803059	11.0692	0.000151129	Biosynthesis	Nuceloside/tide Bios.	guanosine ribonucleotides d.n. bios.	Blautia	obeum
PWY-7221: guanosine ribonucleotides de novo biosynthesis|g__Coprococcus.s__Coprococcus_comes	visit	Ctrl D0 v. Ctrl D14 CLR	-1.13288	0.00793155	0.743786	6.2378	8.19786e-05	Biosynthesis	Nuceloside/tide Bios.	guanosine ribonucleotides d.n. bios.	Coprococcus	comes
PWY-7221: guanosine ribonucleotides de novo biosynthesis|g__Dialister.s__Dialister_invisus	visit	Ctrl D0 v. Ctrl D14 CLR	-1.39844	0.000348918	0.296367	3.70765	5.00855e-05	Biosynthesis	Nuceloside/tide Bios.	guanosine ribonucleotides d.n. bios.	Dialister	invisus
PWY-7221: guanosine ribonucleotides de novo biosynthesis|g__Eggerthella.s__Eggerthella_lenta	visit	Ctrl D0 v. Ctrl D14 CLR	1.65098	1.46529e-06	0.571702	10.6413	0.000151703	Biosynthesis	Nuceloside/tide Bios.	guanosine ribonucleotides d.n. bios.	Eggerthella	lenta
PWY-7221: guanosine ribonucleotides de novo biosynthesis|g__Eggerthella.s__Eggerthella_sp_1_3_56FAA	visit	Ctrl D0 v. Ctrl D14 CLR	1.76828	3.31842e-06	0.701721	9.92623	0.000140498	Biosynthesis	Nuceloside/tide Bios.	guanosine ribonucleotides d.n. bios.	Eggerthella	56FAA
PWY-7221: guanosine ribonucleotides de novo biosynthesis|g__Eggerthella.s__Eggerthella_sp_HGA1	visit	Ctrl D0 v. Ctrl D14 CLR	2.1443	7.89711e-06	0.667304	12.0298	0.00016995	Biosynthesis	Nuceloside/tide Bios.	guanosine ribonucleotides d.n. bios.	Eggerthella	HGA1
PWY-7221: guanosine ribonucleotides de novo biosynthesis|g__Escherichia.s__Escherichia_coli	visit	Ctrl D0 v. Ctrl D14 CLR	0.325831	0.881259	0.460803	3.4796	4.76662e-05	Biosynthesis	Nuceloside/tide Bios.	guanosine ribonucleotides d.n. bios.	Escherichia	coli
PWY-7221: guanosine ribonucleotides de novo biosynthesis|g__Eubacterium.s__Eubacterium_hallii	visit	Ctrl D0 v. Ctrl D14 CLR	-1.52145	0.0023954	0.785851	8.35495	0.000113559	Biosynthesis	Nuceloside/tide Bios.	guanosine ribonucleotides d.n. bios.	Eubacterium	hallii
PWY-7221: guanosine ribonucleotides de novo biosynthesis|g__Eubacterium.s__Eubacterium_rectale	visit	Ctrl D0 v. Ctrl D14 CLR	-1.62823	0.00489923	0.655832	16.5161	0.000209388	Biosynthesis	Nuceloside/tide Bios.	guanosine ribonucleotides d.n. bios.	Eubacterium	rectale
PWY-7221: guanosine ribonucleotides de novo biosynthesis|g__Lactobacillus.s__Lactobacillus_casei_paracasei	visit	Ctrl D0 v. Ctrl D14 CLR	2.52557	0.818722	0.313576	4.3241	6.5623e-05	Biosynthesis	Nuceloside/tide Bios.	guanosine ribonucleotides d.n. bios.	Lactobacillus	paracasei
PWY-7221: guanosine ribonucleotides de novo biosynthesis|g__Ruminococcus.s__Ruminococcus_bromii	visit	Ctrl D0 v. Ctrl D14 CLR	-2.45895	0.0652516	0.695985	39.6015	0.000496055	Biosynthesis	Nuceloside/tide Bios.	guanosine ribonucleotides d.n. bios.	Ruminococcus	bromii
PWY-7221: guanosine ribonucleotides de novo biosynthesis|g__Ruminococcus.s__Ruminococcus_sp_5_1_39BFAA	visit	Ctrl D0 v. Ctrl D14 CLR	0.666386	0.364303	0.885277	67.2768	0.000934583	Biosynthesis	Nuceloside/tide Bios.	guanosine ribonucleotides d.n. bios.	Ruminococcus	39BFAA
PWY-7222: guanosine deoxyribonucleotides de novo biosynthesis II	visit	Ctrl D0 v. Ctrl D14 CLR	0.381841	0.0348272	1	170.308	0.00238643	Biosynthesis	Nuceloside/tide Bios.	guanosine deoxyribonucleotides d.n. bios. II	pooled/NA	pooled/NA
PWY-7222: guanosine deoxyribonucleotides de novo biosynthesis II|g__Eggerthella.s__Eggerthella_lenta	visit	Ctrl D0 v. Ctrl D14 CLR	1.75345	5.71352e-06	0.558317	6.50109	9.22096e-05	Biosynthesis	Nuceloside/tide Bios.	guanosine deoxyribonucleotides d.n. bios. II	Eggerthella	lenta
PWY-7222: guanosine deoxyribonucleotides de novo biosynthesis II|g__Eggerthella.s__Eggerthella_sp_1_3_56FAA	visit	Ctrl D0 v. Ctrl D14 CLR	1.97071	5.36828e-06	0.678776	6.09262	8.68033e-05	Biosynthesis	Nuceloside/tide Bios.	guanosine deoxyribonucleotides d.n. bios. II	Eggerthella	56FAA
PWY-7222: guanosine deoxyribonucleotides de novo biosynthesis II|g__Eggerthella.s__Eggerthella_sp_HGA1	visit	Ctrl D0 v. Ctrl D14 CLR	2.24828	4.40723e-06	0.659656	10.0149	0.000141724	Biosynthesis	Nuceloside/tide Bios.	guanosine deoxyribonucleotides d.n. bios. II	Eggerthella	HGA1
PWY-7228: superpathway of guanosine nucleotides de novo biosynthesis I	visit	Ctrl D0 v. Ctrl D14 CLR	0.446048	0.0319515	1	208.767	0.00293685	Biosynthesis	Nuceloside/tide Bios.	superpathway of guanosine nucleotides d.n. bios. I	pooled/NA	pooled/NA
PWY-7228: superpathway of guanosine nucleotides de novo biosynthesis I|g__Eggerthella.s__Eggerthella_lenta	visit	Ctrl D0 v. Ctrl D14 CLR	1.61841	8.33675e-07	0.565966	9.18039	0.000130639	Biosynthesis	Nuceloside/tide Bios.	superpathway of guanosine nucleotides d.n. bios. I	Eggerthella	lenta
PWY-7228: superpathway of guanosine nucleotides de novo biosynthesis I|g__Eggerthella.s__Eggerthella_sp_1_3_56FAA	visit	Ctrl D0 v. Ctrl D14 CLR	1.92149	5.19589e-07	0.690249	7.67356	0.000108727	Biosynthesis	Nuceloside/tide Bios.	superpathway of guanosine nucleotides d.n. bios. I	Eggerthella	56FAA
PWY-7228: superpathway of guanosine nucleotides de novo biosynthesis I|g__Eggerthella.s__Eggerthella_sp_HGA1	visit	Ctrl D0 v. Ctrl D14 CLR	2.09857	2.4766e-06	0.659656	11.2136	0.000158515	Biosynthesis	Nuceloside/tide Bios.	superpathway of guanosine nucleotides d.n. bios. I	Eggerthella	HGA1
PWY-7228: superpathway of guanosine nucleotides de novo biosynthesis I|unclassified	visit	Ctrl D0 v. Ctrl D14 CLR	-0.892943	0.00185472	0.978967	64.0982	0.000869649	Biosynthesis	Nuceloside/tide Bios.	superpathway of guanosine nucleotides d.n. bios. I	pooled/NA	pooled/NA
PWY-7229: superpathway of adenosine nucleotides de novo biosynthesis I	visit	Ctrl D0 v. Ctrl D14 CLR	0.272726	0.0629699	1	405.116	0.00563962	Biosynthesis	Nuceloside/tide Bios.	superpathway of adenosine nucleotides d.n. bios. I	pooled/NA	pooled/NA
PWY-7229: superpathway of adenosine nucleotides de novo biosynthesis I|g__Eggerthella.s__Eggerthella_lenta	visit	Ctrl D0 v. Ctrl D14 CLR	1.67466	3.41851e-06	0.558317	7.70736	0.000108166	Biosynthesis	Nuceloside/tide Bios.	superpathway of adenosine nucleotides d.n. bios. I	Eggerthella	lenta
PWY-7229: superpathway of adenosine nucleotides de novo biosynthesis I|g__Eggerthella.s__Eggerthella_sp_1_3_56FAA	visit	Ctrl D0 v. Ctrl D14 CLR	1.6434	2.64629e-06	0.676864	6.42808	9.12461e-05	Biosynthesis	Nuceloside/tide Bios.	superpathway of adenosine nucleotides d.n. bios. I	Eggerthella	56FAA
PWY-7229: superpathway of adenosine nucleotides de novo biosynthesis I|g__Eggerthella.s__Eggerthella_sp_HGA1	visit	Ctrl D0 v. Ctrl D14 CLR	1.98015	3.2723e-06	0.659656	10.3122	0.000145554	Biosynthesis	Nuceloside/tide Bios.	superpathway of adenosine nucleotides d.n. bios. I	Eggerthella	HGA1
PWY-7229: superpathway of adenosine nucleotides de novo biosynthesis I|unclassified	visit	Ctrl D0 v. Ctrl D14 CLR	-0.183467	0.197231	1	167.498	0.0023386	Biosynthesis	Nuceloside/tide Bios.	superpathway of adenosine nucleotides d.n. bios. I	pooled/NA	pooled/NA
PWY-7234: inosine-5-phosphate biosynthesis III	visit	Ctrl D0 v. Ctrl D14 CLR	-0.99068	1.62632e-10	0.998088	139.616	0.00192226	Biosynthesis	Nuceloside/tide Bios.	inosine-5.-phosphate bios. III	pooled/NA	pooled/NA
PWY-7234: inosine-5-phosphate biosynthesis III|g__Escherichia.s__Escherichia_coli	visit	Ctrl D0 v. Ctrl D14 CLR	0.425247	0.831429	0.414914	3.81846	5.21684e-05	Biosynthesis	Nuceloside/tide Bios.	inosine-5.-phosphate bios. III	Escherichia	coli
PWY-7234: inosine-5-phosphate biosynthesis III|unclassified	visit	Ctrl D0 v. Ctrl D14 CLR	-0.822336	0.0266098	0.73805	7.4879	0.000104242	Biosynthesis	Nuceloside/tide Bios.	inosine-5.-phosphate bios. III	pooled/NA	pooled/NA
PWY-7237: myo-, chiro- and scillo-inositol degradation|g__Blautia.s__Blautia_sp_KLE_1732	visit	Ctrl D0 v. Ctrl D14 CLR	-0.893536	0.004811	0.552581	20.0556	0.000265802	Degradation/Utilization/Assimilation	Secondary Metabolite Degradation	myo-, chiro- and scyllo-inositol degradation	Blautia	1732
PWY-7237: myo-, chiro- and scillo-inositol degradation|g__Clostridium.s__Clostridium_sp_SS2_1	visit	Ctrl D0 v. Ctrl D14 CLR	-1.4649	0.000228009	0.311663	6.26974	8.22747e-05	Degradation/Utilization/Assimilation	Secondary Metabolite Degradation	myo-, chiro- and scyllo-inositol degradation	Clostridium	1
PWY-7237: myo-, chiro- and scillo-inositol degradation|g__Dorea.s__Dorea_longicatena	visit	Ctrl D0 v. Ctrl D14 CLR	-1.26488	0.00664733	0.365201	3.47649	4.53143e-05	Degradation/Utilization/Assimilation	Secondary Metabolite Degradation	myo-, chiro- and scyllo-inositol degradation	Dorea	longicatena
PWY-7237: myo-, chiro- and scillo-inositol degradation|g__Ruminococcus.s__Ruminococcus_sp	visit	Ctrl D0 v. Ctrl D14 CLR	-1.28163	0.000101257	0.56979	23.2316	0.000308163	Degradation/Utilization/Assimilation	Secondary Metabolite Degradation	myo-, chiro- and scyllo-inositol degradation	Ruminococcus	sp
PWY-7242: D-fructuronate degradation|g__Escherichia.s__Escherichia_coli	visit	Ctrl D0 v. Ctrl D14 CLR	0.181085	0.938211	0.500956	7.76116	0.000106057	Degradation/Utilization/Assimilation	Secondary Metabolite Degradation	D-fructuronate degradation	Escherichia	coli
PWY-724: superpathway of L-lysine, L-threonine and L-methionine biosynthesis II	visit	Ctrl D0 v. Ctrl D14 CLR	-0.101919	0.171177	1	526.574	0.00719082	Biosynthesis	Amino Acid Biosynthesis	superpathway of L-lysine, L-threonine and L-methionine bios. II	pooled/NA	pooled/NA
PWY-7254: TCA cycle VII (acetate-producers)	visit	Ctrl D0 v. Ctrl D14 CLR	0.417376	0.99934	0.625239	10.6462	0.0001486	Energy & Metabolites	TCA cycle	TCA cycle VII (acetate-producers)	pooled/NA	pooled/NA
PWY-7254: TCA cycle VII (acetate-producers)|g__Escherichia.s__Escherichia_coli	visit	Ctrl D0 v. Ctrl D14 CLR	0.462267	0.620998	0.426386	3.99157	5.42999e-05	Energy & Metabolites	TCA cycle	TCA cycle VII (acetate-producers)	Escherichia	coli
PWY-7269: NAD/NADP-NADH/NADPH mitochondrial interconversion (yeast)	visit	Ctrl D0 v. Ctrl D14 CLR	0.493925	0.613492	0.520076	8.85733	0.000124105	Biosynthesis	Cofactor/Carrier Bios.	mitochondrial NADPH production (yeast)	pooled/NA	pooled/NA
PWY-7269: NAD/NADP-NADH/NADPH mitochondrial interconversion (yeast)|g__Escherichia.s__Escherichia_coli	visit	Ctrl D0 v. Ctrl D14 CLR	0.443652	0.86728	0.432122	4.22155	5.77305e-05	Biosynthesis	Cofactor/Carrier Bios.	mitochondrial NADPH production (yeast)	Escherichia	coli
PWY-7282: 4-amino-2-methyl-5-phosphomethylpyrimidine biosynthesis (yeast)	visit	Ctrl D0 v. Ctrl D14 CLR	-0.159055	0.0221015	0.91587	87.3673	0.00121277	Biosynthesis	Cofactor/Carrier Bios.	4-amino-2-methyl-5-diphosphomethylpyrimidine bios. II	pooled/NA	pooled/NA
PWY-7282: 4-amino-2-methyl-5-phosphomethylpyrimidine biosynthesis (yeast)|unclassified	visit	Ctrl D0 v. Ctrl D14 CLR	-1.75474	0.0811756	0.497132	13.6445	0.000178206	Biosynthesis	Cofactor/Carrier Bios.	4-amino-2-methyl-5-diphosphomethylpyrimidine bios. II	pooled/NA	pooled/NA
PWY-7315: dTDP-N-acetylthomosamine biosynthesis	visit	Ctrl D0 v. Ctrl D14 CLR	0.400054	0.781263	0.621415	13.6289	0.000188702	Biosynthesis	Carbohydrate Biosynthesis	dTDP-N-acetylthomosamine bios.	pooled/NA	pooled/NA
PWY-7315: dTDP-N-acetylthomosamine biosynthesis|g__Escherichia.s__Escherichia_coli	visit	Ctrl D0 v. Ctrl D14 CLR	0.262036	0.858859	0.48566	7.20514	9.85279e-05	Biosynthesis	Carbohydrate Biosynthesis	dTDP-N-acetylthomosamine bios.	Escherichia	coli
PWY-7323: superpathway of GDP-mannose-derived O-antigen building blocks biosynthesis	visit	Ctrl D0 v. Ctrl D14 CLR	1.49076	0.000245219	0.772467	15.7871	0.000230836	Biosynthesis	Carbohydrate Biosynthesis	superpathway of GDP-mannose-derived O-antigen building blocks bios.	pooled/NA	pooled/NA
PWY-7328: superpathway of UDP-glucose-derived O-antigen building blocks biosynthesis	visit	Ctrl D0 v. Ctrl D14 CLR	0.158655	0.845013	0.529637	5.93732	8.294e-05	Biosynthesis	Carbohydrate Biosynthesis	superpathway of UDP-glucose-derived O-antigen building blocks bios.	pooled/NA	pooled/NA
PWY-7357: thiamin formation from pyrithiamine and oxythiamine (yeast)|g__Blautia.s__Ruminococcus_obeum	visit	Ctrl D0 v. Ctrl D14 CLR	-0.945784	0.053613	0.65392	6.70499	9.03414e-05	Biosynthesis	Cofactor/Carrier Bios.	thiamine phosphate formation from pyrithiamine and oxythiamine (yeast)	Blautia	obeum
PWY-7357: thiamin formation from pyrithiamine and oxythiamine (yeast)|g__Blautia.s__Ruminococcus_torques	visit	Ctrl D0 v. Ctrl D14 CLR	-2.12573	3.53533e-08	0.65392	8.27754	0.000108452	Biosynthesis	Cofactor/Carrier Bios.	thiamine phosphate formation from pyrithiamine and oxythiamine (yeast)	Blautia	torques
PWY-7357: thiamin formation from pyrithiamine and oxythiamine (yeast)|g__Escherichia.s__Escherichia_coli	visit	Ctrl D0 v. Ctrl D14 CLR	0.347782	0.938211	0.451243	5.53164	7.55511e-05	Biosynthesis	Cofactor/Carrier Bios.	thiamine phosphate formation from pyrithiamine and oxythiamine (yeast)	Escherichia	coli
PWY-7357: thiamin formation from pyrithiamine and oxythiamine (yeast)|g__Ruminococcus.s__Ruminococcus_bromii	visit	Ctrl D0 v. Ctrl D14 CLR	-2.36786	0.0486099	0.730402	65.0163	0.000818801	Biosynthesis	Cofactor/Carrier Bios.	thiamine phosphate formation from pyrithiamine and oxythiamine (yeast)	Ruminococcus	bromii
PWY-7357: thiamin formation from pyrithiamine and oxythiamine (yeast)|g__Ruminococcus.s__Ruminococcus_sp	visit	Ctrl D0 v. Ctrl D14 CLR	-1.47981	0.000100386	0.567878	21.3646	0.000279662	Biosynthesis	Cofactor/Carrier Bios.	thiamine phosphate formation from pyrithiamine and oxythiamine (yeast)	Ruminococcus	sp
PWY-7383: anaerobic energy metabolism (invertebrates, cytosol)|unclassified	visit	Ctrl D0 v. Ctrl D14 CLR	-0.76255	0.186121	0.950287	31.6969	0.000427983	Energy & Metabolites	Fermentation	anaerobic energy metabolism (invertebrates, cytosol)	pooled/NA	pooled/NA
PWY-7388: octanoyl-[acyl-carrier protein] biosynthesis (mitochondria, yeast)	visit	Ctrl D0 v. Ctrl D14 CLR	0.86769	0.697533	0.791587	16.6793	0.000238768	Biosynthesis	Fatty Acid and Lipid Biosynthesis	octanoyl-[acyl-carrier protein] bios. (mitochondria, yeast)	pooled/NA	pooled/NA
PWY-7388: octanoyl-[acyl-carrier protein] biosynthesis (mitochondria, yeast)|g__Escherichia.s__Escherichia_coli	visit	Ctrl D0 v. Ctrl D14 CLR	0.389826	0.912272	0.41109	3.90379	5.32258e-05	Biosynthesis	Fatty Acid and Lipid Biosynthesis	octanoyl-[acyl-carrier protein] bios. (mitochondria, yeast)	Escherichia	coli
PWY-7399: methylphosphonate degradation II	visit	Ctrl D0 v. Ctrl D14 CLR	0.726811	0.234047	0.500956	4.31929	6.18551e-05	Degradation/Utilization/Assimilation	Inorganic Nutrient Metabolism	methylphosphonate degradation II	pooled/NA	pooled/NA
PWY-7400: L-arginine biosynthesis IV (archaebacteria)	visit	Ctrl D0 v. Ctrl D14 CLR	-0.53272	2.13453e-08	1	369.988	0.00506414	Biosynthesis	Amino Acid Biosynthesis	L-arginine bios. IV (archaebacteria)	pooled/NA	pooled/NA
PWY-7400: L-arginine biosynthesis IV (archaebacteria)|g__Bifidobacterium.s__Bifidobacterium_longum	visit	Ctrl D0 v. Ctrl D14 CLR	-4.88105	3.84308e-20	0.466539	25.4364	0.000331518	Biosynthesis	Amino Acid Biosynthesis	L-arginine bios. IV (archaebacteria)	Bifidobacterium	longum
PWY-7400: L-arginine biosynthesis IV (archaebacteria)|g__Blautia.s__Ruminococcus_torques	visit	Ctrl D0 v. Ctrl D14 CLR	-1.39976	0.000738946	0.776291	9.4793	0.000123562	Biosynthesis	Amino Acid Biosynthesis	L-arginine bios. IV (archaebacteria)	Blautia	torques
PWY-7400: L-arginine biosynthesis IV (archaebacteria)|g__Escherichia.s__Escherichia_coli	visit	Ctrl D0 v. Ctrl D14 CLR	0.489876	0.613835	0.382409	4.57238	6.26058e-05	Biosynthesis	Amino Acid Biosynthesis	L-arginine bios. IV (archaebacteria)	Escherichia	coli
PWY-7400: L-arginine biosynthesis IV (archaebacteria)|unclassified	visit	Ctrl D0 v. Ctrl D14 CLR	0.397648	0.506178	0.854685	13.8959	0.000195875	Biosynthesis	Amino Acid Biosynthesis	L-arginine bios. IV (archaebacteria)	pooled/NA	pooled/NA
PWY-7409: phospholipid remodeling (phosphatidylethanolamine, yeast)	visit	Ctrl D0 v. Ctrl D14 CLR	0.331168	0.955212	0.478011	5.43757	7.38353e-05	Biosynthesis	Fatty Acid and Lipid Biosynthesis	phospholipid remodeling (phosphatidylethanolamine, yeast)	pooled/NA	pooled/NA
PWY-7409: phospholipid remodeling (phosphatidylethanolamine, yeast)|g__Escherichia.s__Escherichia_coli	visit	Ctrl D0 v. Ctrl D14 CLR	0.337103	0.974515	0.453155	5.18284	7.01836e-05	Biosynthesis	Fatty Acid and Lipid Biosynthesis	phospholipid remodeling (phosphatidylethanolamine, yeast)	Escherichia	coli
PWY-7446: sulfoglycolysis	visit	Ctrl D0 v. Ctrl D14 CLR	0.690199	0.210811	0.403442	4.44499	6.122e-05	Degradation/Utilization/Assimilation	Secondary Metabolite Degradation	sulfoquinovose degradation I	pooled/NA	pooled/NA
PWY-7456: mannan degradation	visit	Ctrl D0 v. Ctrl D14 CLR	-0.93574	0.0611265	0.6826	24.8243	0.000348983	Degradation/Utilization/Assimilation	Polymeric Compound Degradation	beta-(1,4)-mannan degradation	pooled/NA	pooled/NA
PWY-7456: mannan degradation|unclassified	visit	Ctrl D0 v. Ctrl D14 CLR	-0.6977	0.171177	0.449331	6.03064	8.07876e-05	Degradation/Utilization/Assimilation	Polymeric Compound Degradation	beta-(1,4)-mannan degradation	pooled/NA	pooled/NA
PWY-7539: 6-hydroxymethyl-dihydropterin diphosphate biosynthesis III (Chlamydia)	visit	Ctrl D0 v. Ctrl D14 CLR	-0.711557	0.0486791	0.973231	27.8948	0.000391811	Biosynthesis	Cofactor/Carrier Bios.	6-hydroxymethyl-dihydropterin diphosphate bios. III (Chlamydia)	pooled/NA	pooled/NA
PWY-7560: methylerythritol phosphate pathway II	visit	Ctrl D0 v. Ctrl D14 CLR	0.997669	0.0138329	0.996176	135.932	0.00193822	Biosynthesis	Secondary Metabolite Biosynthesis	methylerythritol phosphate pathway II	pooled/NA	pooled/NA
PWY-7663: gondoate biosynthesis (anaerobic)	visit	Ctrl D0 v. Ctrl D14 CLR	0.784725	0.0010307	1	111.476	0.00158076	Biosynthesis	Fatty Acid and Lipid Biosynthesis	gondoate bios. (anaerobic)	pooled/NA	pooled/NA
PWY-7663: gondoate biosynthesis (anaerobic)|g__Escherichia.s__Escherichia_coli	visit	Ctrl D0 v. Ctrl D14 CLR	0.192158	0.892909	0.462715	5.58073	7.61837e-05	Biosynthesis	Fatty Acid and Lipid Biosynthesis	gondoate bios. (anaerobic)	Escherichia	coli
PWY-7663: gondoate biosynthesis (anaerobic)|unclassified	visit	Ctrl D0 v. Ctrl D14 CLR	-0.787537	0.354747	0.90631	15.8445	0.000213165	Biosynthesis	Fatty Acid and Lipid Biosynthesis	gondoate bios. (anaerobic)	pooled/NA	pooled/NA
PWY-7664: oleate biosynthesis IV (anaerobic)	visit	Ctrl D0 v. Ctrl D14 CLR	0.849505	0.594391	0.791587	18.5278	0.000264981	Biosynthesis	Fatty Acid and Lipid Biosynthesis	oleate bios. IV (anaerobic)	pooled/NA	pooled/NA
PWY-7664: oleate biosynthesis IV (anaerobic)|g__Escherichia.s__Escherichia_coli	visit	Ctrl D0 v. Ctrl D14 CLR	0.352584	0.806052	0.416826	4.90135	6.6732e-05	Biosynthesis	Fatty Acid and Lipid Biosynthesis	oleate bios. IV (anaerobic)	Escherichia	coli
PWY-821: superpathway of sulfur amino acid biosynthesis (Saccharomyces cerevisiae)	visit	Ctrl D0 v. Ctrl D14 CLR	-0.773533	0.0211813	0.713193	6.55363	9.15075e-05	Biosynthesis	Amino Acid Biosynthesis	superpathway of sulfur amino acid bios. (Saccharomyces cerevisiae)	pooled/NA	pooled/NA
PWY-841: superpathway of purine nucleotides de novo biosynthesis I|unclassified	visit	Ctrl D0 v. Ctrl D14 CLR	-0.438453	0.124351	0.975143	48.5289	0.00067318	Biosynthesis	Nuceloside/tide Bios.	superpathway of purine nucleotides d.n. bios. I	pooled/NA	pooled/NA
PWY-922: mevalonate pathway I	visit	Ctrl D0 v. Ctrl D14 CLR	1.12307	0.0534911	0.764818	4.80821	6.71812e-05	Biosynthesis	Secondary Metabolite Biosynthesis	mevalonate pathway I	pooled/NA	pooled/NA
PWY0-1061: superpathway of L-alanine biosynthesis	visit	Ctrl D0 v. Ctrl D14 CLR	0.649048	0.240468	0.996176	35.2834	0.000499458	Biosynthesis	Amino Acid Biosynthesis	superpathway of L-alanine bios.	pooled/NA	pooled/NA
PWY0-1061: superpathway of L-alanine biosynthesis|g__Escherichia.s__Escherichia_coli	visit	Ctrl D0 v. Ctrl D14 CLR	0.263615	0.987523	0.481836	6.84999	9.35907e-05	Biosynthesis	Amino Acid Biosynthesis	superpathway of L-alanine bios.	Escherichia	coli
PWY0-1061: superpathway of L-alanine biosynthesis|unclassified	visit	Ctrl D0 v. Ctrl D14 CLR	-0.618699	0.0666044	0.959847	5.17292	7.24117e-05	Biosynthesis	Amino Acid Biosynthesis	superpathway of L-alanine bios.	pooled/NA	pooled/NA
PWY0-1241: ADP-L-glycero-&beta;-D-manno-heptose biosynthesis	visit	Ctrl D0 v. Ctrl D14 CLR	0.352649	0.851803	0.590822	6.89406	9.71803e-05	Biosynthesis	Carbohydrate Biosynthesis	ADP-L-glycero-beta-D-manno-heptose bios.	pooled/NA	pooled/NA
PWY0-1241: ADP-L-glycero-&beta;-D-manno-heptose biosynthesis|g__Escherichia.s__Escherichia_coli	visit	Ctrl D0 v. Ctrl D14 CLR	0.274032	0.932317	0.455067	4.97093	6.81593e-05	Biosynthesis	Carbohydrate Biosynthesis	ADP-L-glycero-beta-D-manno-heptose bios.	Escherichia	coli
PWY0-1261: anhydromuropeptides recycling|g__Escherichia.s__Escherichia_coli	visit	Ctrl D0 v. Ctrl D14 CLR	0.290559	0.999028	0.468451	9.46153	0.000129622	Degradation/Utilization/Assimilation	Secondary Metabolite Degradation	anhydromuropeptides recycling I	Escherichia	coli
PWY0-1277: 3-phenylpropanoate and 3-(3-hydroxyphenyl)propanoate degradation	visit	Ctrl D0 v. Ctrl D14 CLR	0.710925	0.799385	0.414914	6.09068	8.71845e-05	Degradation/Utilization/Assimilation	Aromatic Compound Degradation	3-phenylpropanoate and 3-(3-hydroxyphenyl)propanoate degradation	pooled/NA	pooled/NA
PWY0-1277: 3-phenylpropanoate and 3-(3-hydroxyphenyl)propanoate degradation|g__Escherichia.s__Escherichia_coli	visit	Ctrl D0 v. Ctrl D14 CLR	0.535633	0.949751	0.342256	4.02506	5.51717e-05	Degradation/Utilization/Assimilation	Aromatic Compound Degradation	3-phenylpropanoate and 3-(3-hydroxyphenyl)propanoate degradation	Escherichia	coli
PWY0-1296: purine ribonucleosides degradation	visit	Ctrl D0 v. Ctrl D14 CLR	0.384639	6.59586e-07	1	568.395	0.00779951	Degradation/Utilization/Assimilation	Nucleoside and Nucleotide Degradation	purine ribonucleosides degradation	pooled/NA	pooled/NA
PWY0-1296: purine ribonucleosides degradation|g__Blautia.s__Blautia_sp_KLE_1732	visit	Ctrl D0 v. Ctrl D14 CLR	-1.40155	2.98504e-05	0.510516	6.84327	8.88148e-05	Degradation/Utilization/Assimilation	Nucleoside and Nucleotide Degradation	purine ribonucleosides degradation	Blautia	1732
PWY0-1296: purine ribonucleosides degradation|g__Blautia.s__Ruminococcus_gnavus	visit	Ctrl D0 v. Ctrl D14 CLR	1.15098	0.129594	0.525813	5.9674	8.8567e-05	Degradation/Utilization/Assimilation	Nucleoside and Nucleotide Degradation	purine ribonucleosides degradation	Blautia	gnavus
PWY0-1296: purine ribonucleosides degradation|g__Blautia.s__Ruminococcus_obeum	visit	Ctrl D0 v. Ctrl D14 CLR	-1.0435	0.00436228	0.806883	8.07043	0.000111339	Degradation/Utilization/Assimilation	Nucleoside and Nucleotide Degradation	purine ribonucleosides degradation	Blautia	obeum
PWY0-1296: purine ribonucleosides degradation|g__Blautia.s__Ruminococcus_torques	visit	Ctrl D0 v. Ctrl D14 CLR	-1.06407	0.0438653	0.921606	12.4763	0.000163891	Degradation/Utilization/Assimilation	Nucleoside and Nucleotide Degradation	purine ribonucleosides degradation	Blautia	torques
PWY0-1296: purine ribonucleosides degradation|g__Dorea.s__Dorea_formicigenerans	visit	Ctrl D0 v. Ctrl D14 CLR	-1.86268	2.17667e-07	0.728489	3.81688	5.00193e-05	Degradation/Utilization/Assimilation	Nucleoside and Nucleotide Degradation	purine ribonucleosides degradation	Dorea	formicigenerans
PWY0-1296: purine ribonucleosides degradation|g__Dorea.s__Dorea_longicatena	visit	Ctrl D0 v. Ctrl D14 CLR	-1.95603	1.34177e-08	0.806883	22.0155	0.000287297	Degradation/Utilization/Assimilation	Nucleoside and Nucleotide Degradation	purine ribonucleosides degradation	Dorea	longicatena
PWY0-1296: purine ribonucleosides degradation|g__Erysipelotrichaceae_noname.s__Eubacterium_biforme	visit	Ctrl D0 v. Ctrl D14 CLR	-1.13886	1.75564e-05	0.225621	3.37852	4.53844e-05	Degradation/Utilization/Assimilation	Nucleoside and Nucleotide Degradation	purine ribonucleosides degradation	Erysipelotrichaceae_noname	biforme
PWY0-1296: purine ribonucleosides degradation|g__Escherichia.s__Escherichia_coli	visit	Ctrl D0 v. Ctrl D14 CLR	0.349393	0.701587	0.458891	5.69166	7.77752e-05	Degradation/Utilization/Assimilation	Nucleoside and Nucleotide Degradation	purine ribonucleosides degradation	Escherichia	coli
PWY0-1296: purine ribonucleosides degradation|g__Eubacterium.s__Eubacterium_rectale	visit	Ctrl D0 v. Ctrl D14 CLR	-1.87364	0.00162811	0.697897	27.3316	0.000346736	Degradation/Utilization/Assimilation	Nucleoside and Nucleotide Degradation	purine ribonucleosides degradation	Eubacterium	rectale
PWY0-1296: purine ribonucleosides degradation|g__Lactobacillus.s__Lactobacillus_casei_paracasei	visit	Ctrl D0 v. Ctrl D14 CLR	2.69723	0.559367	0.325048	3.23672	4.93617e-05	Degradation/Utilization/Assimilation	Nucleoside and Nucleotide Degradation	purine ribonucleosides degradation	Lactobacillus	paracasei
PWY0-1296: purine ribonucleosides degradation|g__Ruminococcus.s__Ruminococcus_sp_5_1_39BFAA	visit	Ctrl D0 v. Ctrl D14 CLR	0.689808	0.281864	0.887189	63.4104	0.000889591	Degradation/Utilization/Assimilation	Nucleoside and Nucleotide Degradation	purine ribonucleosides degradation	Ruminococcus	39BFAA
PWY0-1296: purine ribonucleosides degradation|g__Streptococcus.s__Streptococcus_parasanguinis	visit	Ctrl D0 v. Ctrl D14 CLR	1.71657	0.00142834	0.617591	3.88094	5.45906e-05	Degradation/Utilization/Assimilation	Nucleoside and Nucleotide Degradation	purine ribonucleosides degradation	Streptococcus	parasanguinis
PWY0-1296: purine ribonucleosides degradation|g__Subdoligranulum.s__Subdoligranulum_sp_4_3_54A2FAA	visit	Ctrl D0 v. Ctrl D14 CLR	0.97378	2.77167e-06	0.608031	4.73857	7.0644e-05	Degradation/Utilization/Assimilation	Nucleoside and Nucleotide Degradation	purine ribonucleosides degradation	Subdoligranulum	54A2FAA
PWY0-1297: superpathway of purine deoxyribonucleosides degradation	visit	Ctrl D0 v. Ctrl D14 CLR	0.837243	0.337584	1	111.262	0.00157864	Degradation/Utilization/Assimilation	Nucleoside and Nucleotide Degradation	superpathway of purine deoxyribonucleosides degradation	pooled/NA	pooled/NA
PWY0-1297: superpathway of purine deoxyribonucleosides degradation|g__Blautia.s__Ruminococcus_gnavus	visit	Ctrl D0 v. Ctrl D14 CLR	1.10634	0.0552838	0.48566	5.30784	7.89044e-05	Degradation/Utilization/Assimilation	Nucleoside and Nucleotide Degradation	superpathway of purine deoxyribonucleosides degradation	Blautia	gnavus
PWY0-1297: superpathway of purine deoxyribonucleosides degradation|g__Blautia.s__Ruminococcus_torques	visit	Ctrl D0 v. Ctrl D14 CLR	-1.70526	6.61038e-06	0.768642	9.60966	0.000124539	Degradation/Utilization/Assimilation	Nucleoside and Nucleotide Degradation	superpathway of purine deoxyribonucleosides degradation	Blautia	torques
PWY0-1297: superpathway of purine deoxyribonucleosides degradation|g__Escherichia.s__Escherichia_coli	visit	Ctrl D0 v. Ctrl D14 CLR	0.400214	0.711696	0.445507	5.80317	7.93094e-05	Degradation/Utilization/Assimilation	Nucleoside and Nucleotide Degradation	superpathway of purine deoxyribonucleosides degradation	Escherichia	coli
PWY0-1297: superpathway of purine deoxyribonucleosides degradation|g__Lactobacillus.s__Lactobacillus_casei_paracasei	visit	Ctrl D0 v. Ctrl D14 CLR	2.60262	0.475473	0.315488	3.11044	4.74511e-05	Degradation/Utilization/Assimilation	Nucleoside and Nucleotide Degradation	superpathway of purine deoxyribonucleosides degradation	Lactobacillus	paracasei
PWY0-1298: superpathway of pyrimidine deoxyribonucleosides degradation	visit	Ctrl D0 v. Ctrl D14 CLR	-0.0113741	0.78103	1	60.5962	0.000825103	Degradation/Utilization/Assimilation	Nucleoside and Nucleotide Degradation	superpathway of pyrimidine deoxyribonucleosides degradation	pooled/NA	pooled/NA
PWY0-1298: superpathway of pyrimidine deoxyribonucleosides degradation|g__Escherichia.s__Escherichia_coli	visit	Ctrl D0 v. Ctrl D14 CLR	0.541165	0.601458	0.380497	4.30902	5.89146e-05	Degradation/Utilization/Assimilation	Nucleoside and Nucleotide Degradation	superpathway of pyrimidine deoxyribonucleosides degradation	Escherichia	coli
PWY0-1319: CDP-diacylglycerol biosynthesis II	visit	Ctrl D0 v. Ctrl D14 CLR	0.0883637	0.0170618	1	616.721	0.0084077	Biosynthesis	Fatty Acid and Lipid Biosynthesis	CDP-diacylglycerol bios. II	pooled/NA	pooled/NA
PWY0-1319: CDP-diacylglycerol biosynthesis II|g__Bacteroides.s__Bacteroides_uniformis	visit	Ctrl D0 v. Ctrl D14 CLR	-0.0087701	0.0804075	0.608031	3.69856	5.31905e-05	Biosynthesis	Fatty Acid and Lipid Biosynthesis	CDP-diacylglycerol bios. II	Bacteroides	uniformis
PWY0-1319: CDP-diacylglycerol biosynthesis II|g__Blautia.s__Ruminococcus_gnavus	visit	Ctrl D0 v. Ctrl D14 CLR	1.25426	0.049236	0.481836	5.98253	8.93363e-05	Biosynthesis	Fatty Acid and Lipid Biosynthesis	CDP-diacylglycerol bios. II	Blautia	gnavus
PWY0-1319: CDP-diacylglycerol biosynthesis II|g__Blautia.s__Ruminococcus_obeum	visit	Ctrl D0 v. Ctrl D14 CLR	-0.63021	0.0117997	0.678776	4.35624	5.83759e-05	Biosynthesis	Fatty Acid and Lipid Biosynthesis	CDP-diacylglycerol bios. II	Blautia	obeum
PWY0-1319: CDP-diacylglycerol biosynthesis II|g__Blautia.s__Ruminococcus_torques	visit	Ctrl D0 v. Ctrl D14 CLR	-0.935977	0.116977	0.858509	9.47583	0.000125499	Biosynthesis	Fatty Acid and Lipid Biosynthesis	CDP-diacylglycerol bios. II	Blautia	torques
PWY0-1319: CDP-diacylglycerol biosynthesis II|g__Coprococcus.s__Coprococcus_comes	visit	Ctrl D0 v. Ctrl D14 CLR	-1.04926	0.0142425	0.749522	8.80131	0.000115805	Biosynthesis	Fatty Acid and Lipid Biosynthesis	CDP-diacylglycerol bios. II	Coprococcus	comes
PWY0-1319: CDP-diacylglycerol biosynthesis II|g__Dialister.s__Dialister_invisus	visit	Ctrl D0 v. Ctrl D14 CLR	-1.32991	0.000412944	0.284895	4.62486	6.24474e-05	Biosynthesis	Fatty Acid and Lipid Biosynthesis	CDP-diacylglycerol bios. II	Dialister	invisus
PWY0-1319: CDP-diacylglycerol biosynthesis II|g__Dorea.s__Dorea_formicigenerans	visit	Ctrl D0 v. Ctrl D14 CLR	-1.98651	1.99518e-07	0.730402	4.51827	5.94675e-05	Biosynthesis	Fatty Acid and Lipid Biosynthesis	CDP-diacylglycerol bios. II	Dorea	formicigenerans
PWY0-1319: CDP-diacylglycerol biosynthesis II|g__Dorea.s__Dorea_longicatena	visit	Ctrl D0 v. Ctrl D14 CLR	-1.80733	4.13469e-08	0.783939	15.3908	0.000199981	Biosynthesis	Fatty Acid and Lipid Biosynthesis	CDP-diacylglycerol bios. II	Dorea	longicatena
PWY0-1319: CDP-diacylglycerol biosynthesis II|g__Escherichia.s__Escherichia_coli	visit	Ctrl D0 v. Ctrl D14 CLR	0.346248	0.910206	0.466539	5.70841	7.78848e-05	Biosynthesis	Fatty Acid and Lipid Biosynthesis	CDP-diacylglycerol bios. II	Escherichia	coli
PWY0-1319: CDP-diacylglycerol biosynthesis II|g__Eubacterium.s__Eubacterium_hallii	visit	Ctrl D0 v. Ctrl D14 CLR	-1.26937	0.00369965	0.755258	5.04929	6.92884e-05	Biosynthesis	Fatty Acid and Lipid Biosynthesis	CDP-diacylglycerol bios. II	Eubacterium	hallii
PWY0-1319: CDP-diacylglycerol biosynthesis II|g__Eubacterium.s__Eubacterium_rectale	visit	Ctrl D0 v. Ctrl D14 CLR	-1.63658	0.00533479	0.623327	14.2992	0.000181308	Biosynthesis	Fatty Acid and Lipid Biosynthesis	CDP-diacylglycerol bios. II	Eubacterium	rectale
PWY0-1319: CDP-diacylglycerol biosynthesis II|g__Ruminococcus.s__Ruminococcus_bromii	visit	Ctrl D0 v. Ctrl D14 CLR	-2.40164	0.0629112	0.667304	32.1179	0.000403973	Biosynthesis	Fatty Acid and Lipid Biosynthesis	CDP-diacylglycerol bios. II	Ruminococcus	bromii
PWY0-1319: CDP-diacylglycerol biosynthesis II|g__Ruminococcus.s__Ruminococcus_sp	visit	Ctrl D0 v. Ctrl D14 CLR	-1.56519	1.0456e-05	0.558317	9.92538	0.00012946	Biosynthesis	Fatty Acid and Lipid Biosynthesis	CDP-diacylglycerol bios. II	Ruminococcus	sp
PWY0-1319: CDP-diacylglycerol biosynthesis II|g__Ruminococcus.s__Ruminococcus_sp_5_1_39BFAA	visit	Ctrl D0 v. Ctrl D14 CLR	0.713296	0.330827	0.889101	75.8229	0.00105862	Biosynthesis	Fatty Acid and Lipid Biosynthesis	CDP-diacylglycerol bios. II	Ruminococcus	39BFAA
PWY0-1415: superpathway of heme biosynthesis from uroporphyrinogen-III	visit	Ctrl D0 v. Ctrl D14 CLR	0.651688	0.542409	0.590822	4.24123	6.31352e-05	Biosynthesis	Cofactor/Carrier Bios.	superpathway of heme b bios. from uroporphyrinogen-III	pooled/NA	pooled/NA
PWY0-1533: methylphosphonate degradation I	visit	Ctrl D0 v. Ctrl D14 CLR	0.270353	0.912272	0.529637	7.43484	0.000102201	Degradation/Utilization/Assimilation	Inorganic Nutrient Metabolism	methylphosphonate degradation I	pooled/NA	pooled/NA
PWY0-1533: methylphosphonate degradation I|g__Escherichia.s__Escherichia_coli	visit	Ctrl D0 v. Ctrl D14 CLR	0.230353	0.983862	0.491396	7.33246	0.00010049	Degradation/Utilization/Assimilation	Inorganic Nutrient Metabolism	methylphosphonate degradation I	Escherichia	coli
PWY0-1586: peptidoglycan maturation (meso-diaminopimelate containing)	visit	Ctrl D0 v. Ctrl D14 CLR	0.336038	0.000241137	1	181.15	0.00245326	Biosynthesis	Cell Structure Biosynthesis	peptidoglycan maturation (meso-diaminopimelate containing)	pooled/NA	pooled/NA
PWY0-1586: peptidoglycan maturation (meso-diaminopimelate containing)|g__Eggerthella.s__Eggerthella_lenta	visit	Ctrl D0 v. Ctrl D14 CLR	1.98204	1.71668e-06	0.567878	5.18562	7.39011e-05	Biosynthesis	Cell Structure Biosynthesis	peptidoglycan maturation (meso-diaminopimelate containing)	Eggerthella	lenta
PWY0-1586: peptidoglycan maturation (meso-diaminopimelate containing)|g__Eggerthella.s__Eggerthella_sp_1_3_56FAA	visit	Ctrl D0 v. Ctrl D14 CLR	2.32765	2.25816e-06	0.694073	8.2012	0.000115422	Biosynthesis	Cell Structure Biosynthesis	peptidoglycan maturation (meso-diaminopimelate containing)	Eggerthella	56FAA
PWY0-1586: peptidoglycan maturation (meso-diaminopimelate containing)|g__Eggerthella.s__Eggerthella_sp_HGA1	visit	Ctrl D0 v. Ctrl D14 CLR	2.32842	1.64214e-06	0.661568	8.00743	0.000113081	Biosynthesis	Cell Structure Biosynthesis	peptidoglycan maturation (meso-diaminopimelate containing)	Eggerthella	HGA1
PWY0-1586: peptidoglycan maturation (meso-diaminopimelate containing)|g__Escherichia.s__Escherichia_coli	visit	Ctrl D0 v. Ctrl D14 CLR	0.178489	0.963349	0.50478	15.2461	0.000208751	Biosynthesis	Cell Structure Biosynthesis	peptidoglycan maturation (meso-diaminopimelate containing)	Escherichia	coli
PWY0-1586: peptidoglycan maturation (meso-diaminopimelate containing)|unclassified	visit	Ctrl D0 v. Ctrl D14 CLR	-0.439285	0.157389	0.992352	43.3269	0.000573473	Biosynthesis	Cell Structure Biosynthesis	peptidoglycan maturation (meso-diaminopimelate containing)	pooled/NA	pooled/NA
PWY0-162: superpathway of pyrimidine ribonucleotides de novo biosynthesis	visit	Ctrl D0 v. Ctrl D14 CLR	-0.436002	0.000137384	1	172.537	0.00234724	Biosynthesis	Nuceloside/tide Bios.	superpathway of pyrimidine ribonucleotides d.n. bios.	pooled/NA	pooled/NA
PWY0-162: superpathway of pyrimidine ribonucleotides de novo biosynthesis|unclassified	visit	Ctrl D0 v. Ctrl D14 CLR	-0.699849	0.000412944	0.977055	47.5928	0.000636076	Biosynthesis	Nuceloside/tide Bios.	superpathway of pyrimidine ribonucleotides d.n. bios.	pooled/NA	pooled/NA
PWY0-166: superpathway of pyrimidine deoxyribonucleotides de novo biosynthesis (E. coli)|unclassified	visit	Ctrl D0 v. Ctrl D14 CLR	-0.741232	0.00770393	0.975143	49.4531	0.000678264	Biosynthesis	Nuceloside/tide Bios.	superpathway of pyrimidine deoxyribonucleotides d.n. bios. (E. coli)	pooled/NA	pooled/NA
PWY0-781: aspartate superpathway	visit	Ctrl D0 v. Ctrl D14 CLR	-1.2398	1.63707e-11	0.996176	114.449	0.00155265	Superpathways	aspartate superpathway	aspartate superpathway	pooled/NA	pooled/NA
PWY0-845: superpathway of pyridoxal 5-phosphate biosynthesis and salvage	visit	Ctrl D0 v. Ctrl D14 CLR	-0.0774388	0.0182847	0.908222	47.0352	0.000666534	Biosynthesis	Cofactor/Carrier Bios.	superpathway of pyridoxal 5.-phosphate bios. and salvage	pooled/NA	pooled/NA
PWY0-845: superpathway of pyridoxal 5-phosphate biosynthesis and salvage|g__Bacteroides.s__Bacteroides_uniformis	visit	Ctrl D0 v. Ctrl D14 CLR	0.0416702	0.128882	0.592734	3.41916	4.89966e-05	Biosynthesis	Cofactor/Carrier Bios.	superpathway of pyridoxal 5.-phosphate bios. and salvage	Bacteroides	uniformis
PWY0-845: superpathway of pyridoxal 5-phosphate biosynthesis and salvage|unclassified	visit	Ctrl D0 v. Ctrl D14 CLR	-2.16235	0.0201295	0.449331	10.8166	0.00013869	Biosynthesis	Cofactor/Carrier Bios.	superpathway of pyridoxal 5.-phosphate bios. and salvage	pooled/NA	pooled/NA
PWY0-862: (5Z)-dodec-5-enoate biosynthesis	visit	Ctrl D0 v. Ctrl D14 CLR	0.818255	0.748651	0.804971	17.6115	0.000251891	Biosynthesis	Fatty Acid and Lipid Biosynthesis	(5Z)-dodecenoate bios. I	pooled/NA	pooled/NA
PWY0-862: (5Z)-dodec-5-enoate biosynthesis|g__Escherichia.s__Escherichia_coli	visit	Ctrl D0 v. Ctrl D14 CLR	0.318654	0.929287	0.435946	5.24532	7.162e-05	Biosynthesis	Fatty Acid and Lipid Biosynthesis	(5Z)-dodecenoate bios. I	Escherichia	coli
PWY4FS-7: phosphatidylglycerol biosynthesis I (plastidic)	visit	Ctrl D0 v. Ctrl D14 CLR	1.42543	0.000361996	0.919694	39.5794	0.000568392	Biosynthesis	Fatty Acid and Lipid Biosynthesis	phosphatidylglycerol bios. I (plastidic)	pooled/NA	pooled/NA
PWY4FS-7: phosphatidylglycerol biosynthesis I (plastidic)|g__Escherichia.s__Escherichia_coli	visit	Ctrl D0 v. Ctrl D14 CLR	0.386673	0.910206	0.43021	5.55985	7.56965e-05	Biosynthesis	Fatty Acid and Lipid Biosynthesis	phosphatidylglycerol bios. I (plastidic)	Escherichia	coli
PWY4FS-8: phosphatidylglycerol biosynthesis II (non-plastidic)	visit	Ctrl D0 v. Ctrl D14 CLR	1.42543	0.000361996	0.919694	39.5794	0.000568391	Biosynthesis	Fatty Acid and Lipid Biosynthesis	phosphatidylglycerol bios. II (non-plastidic)	pooled/NA	pooled/NA
PWY4FS-8: phosphatidylglycerol biosynthesis II (non-plastidic)|g__Escherichia.s__Escherichia_coli	visit	Ctrl D0 v. Ctrl D14 CLR	0.386673	0.910206	0.43021	5.55985	7.56965e-05	Biosynthesis	Fatty Acid and Lipid Biosynthesis	phosphatidylglycerol bios. II (non-plastidic)	Escherichia	coli
PWY4LZ-257: superpathway of fermentation (Chlamydomonas reinhardtii)	visit	Ctrl D0 v. Ctrl D14 CLR	0.093825	0.568264	0.998088	22.8509	0.000317069	Energy & Metabolites	Fermentation	superpathway of fermentation (Chlamydomonas reinhardtii)	pooled/NA	pooled/NA
PWY66-399: gluconeogenesis III|unclassified	visit	Ctrl D0 v. Ctrl D14 CLR	-0.926625	0.0629699	0.594646	4.03997	5.58116e-05	Biosynthesis	Carbohydrate Biosynthesis	gluconeogenesis III	pooled/NA	pooled/NA
PWY66-400: glycolysis VI (metazoan)	visit	Ctrl D0 v. Ctrl D14 CLR	1.06899	0.0703177	0.986616	64.1259	0.000924722	Pathway Unknown	Pathway Unknown	Pathway Unknown	pooled/NA	pooled/NA
PWY66-400: glycolysis VI (metazoan)|g__Escherichia.s__Escherichia_coli	visit	Ctrl D0 v. Ctrl D14 CLR	0.496951	0.771577	0.393881	4.403	5.99207e-05	Pathway Unknown	Pathway Unknown	Pathway Unknown	Escherichia	coli
PWY66-400: glycolysis VI (metazoan)|unclassified	visit	Ctrl D0 v. Ctrl D14 CLR	-1.02645	0.014363	0.640535	4.51545	6.46852e-05	Pathway Unknown	Pathway Unknown	Pathway Unknown	pooled/NA	pooled/NA
PWY66-409: superpathway of purine nucleotide salvage	visit	Ctrl D0 v. Ctrl D14 CLR	0.740332	0.0586107	0.998088	142.991	0.00201299	Biosynthesis	Nuceloside/tide Bios.	superpathway of purine nucleotide salvage	pooled/NA	pooled/NA
PWY66-422: D-galactose degradation V (Leloir pathway)	visit	Ctrl D0 v. Ctrl D14 CLR	0.0421412	0.53349	1	410.367	0.00556613	Pathway Unknown	Pathway Unknown	Pathway Unknown	pooled/NA	pooled/NA
PWY66-422: D-galactose degradation V (Leloir pathway)|g__Blautia.s__Blautia_sp_KLE_1732	visit	Ctrl D0 v. Ctrl D14 CLR	-0.971803	0.00345921	0.550669	10.2144	0.000133511	Pathway Unknown	Pathway Unknown	Pathway Unknown	Blautia	1732
PWY66-422: D-galactose degradation V (Leloir pathway)|g__Blautia.s__Ruminococcus_obeum	visit	Ctrl D0 v. Ctrl D14 CLR	-0.945075	0.00963982	0.843212	13.9779	0.000191558	Pathway Unknown	Pathway Unknown	Pathway Unknown	Blautia	obeum
PWY66-422: D-galactose degradation V (Leloir pathway)|g__Blautia.s__Ruminococcus_torques	visit	Ctrl D0 v. Ctrl D14 CLR	-1.66476	0.000231713	0.760994	8.9947	0.000116653	Pathway Unknown	Pathway Unknown	Pathway Unknown	Blautia	torques
PWY66-422: D-galactose degradation V (Leloir pathway)|g__Clostridium.s__Clostridium_sp_SS2_1	visit	Ctrl D0 v. Ctrl D14 CLR	-0.645369	0.00258541	0.332696	3.14117	4.13303e-05	Pathway Unknown	Pathway Unknown	Pathway Unknown	Clostridium	1
PWY66-422: D-galactose degradation V (Leloir pathway)|g__Escherichia.s__Escherichia_coli	visit	Ctrl D0 v. Ctrl D14 CLR	0.483078	0.783715	0.447419	3.61776	4.9436e-05	Pathway Unknown	Pathway Unknown	Pathway Unknown	Escherichia	coli
PWY66-422: D-galactose degradation V (Leloir pathway)|g__Eubacterium.s__Eubacterium_rectale	visit	Ctrl D0 v. Ctrl D14 CLR	-1.7664	0.00221029	0.680688	21.6046	0.000272136	Pathway Unknown	Pathway Unknown	Pathway Unknown	Eubacterium	rectale
PWY66-422: D-galactose degradation V (Leloir pathway)|g__Lactobacillus.s__Lactobacillus_casei_paracasei	visit	Ctrl D0 v. Ctrl D14 CLR	2.74049	0.806591	0.319312	3.2855	5.00326e-05	Pathway Unknown	Pathway Unknown	Pathway Unknown	Lactobacillus	paracasei
PWY66-422: D-galactose degradation V (Leloir pathway)|g__Ruminococcus.s__Ruminococcus_bromii	visit	Ctrl D0 v. Ctrl D14 CLR	-2.61493	0.00319141	0.6826	24.4103	0.00031228	Pathway Unknown	Pathway Unknown	Pathway Unknown	Ruminococcus	bromii
PWY66-422: D-galactose degradation V (Leloir pathway)|g__Ruminococcus.s__Ruminococcus_sp	visit	Ctrl D0 v. Ctrl D14 CLR	-1.47468	9.62395e-05	0.567878	13.2828	0.000174864	Pathway Unknown	Pathway Unknown	Pathway Unknown	Ruminococcus	sp
PWYG-321: mycolate biosynthesis	visit	Ctrl D0 v. Ctrl D14 CLR	0.843156	0.649873	0.791587	18.9099	0.000269678	Biosynthesis	Fatty Acid and Lipid Biosynthesis	mycolate bios.	pooled/NA	pooled/NA
PYRIDNUCSAL-PWY: NAD salvage pathway I|g__Escherichia.s__Escherichia_coli	visit	Ctrl D0 v. Ctrl D14 CLR	0.526205	0.708652	0.361377	3.88007	5.26996e-05	Biosynthesis	Cofactor/Carrier Bios.	NAD salvage pathway I (PNC VI cycle)	Escherichia	coli
PYRIDNUCSYN-PWY: NAD biosynthesis I (from aspartate)	visit	Ctrl D0 v. Ctrl D14 CLR	-0.47868	0.00678075	1	235.898	0.00314906	Biosynthesis	Cofactor/Carrier Bios.	NAD d.n. bios. I (from aspartate)	pooled/NA	pooled/NA
PYRIDNUCSYN-PWY: NAD biosynthesis I (from aspartate)|g__Clostridium.s__Clostridium_sp_SS2_1	visit	Ctrl D0 v. Ctrl D14 CLR	-0.589178	0.00356209	0.330784	3.09311	4.11246e-05	Biosynthesis	Cofactor/Carrier Bios.	NAD d.n. bios. I (from aspartate)	Clostridium	1
PYRIDNUCSYN-PWY: NAD biosynthesis I (from aspartate)|g__Ruminococcus.s__Ruminococcus_bromii	visit	Ctrl D0 v. Ctrl D14 CLR	-2.54126	0.0299541	0.627151	35.8947	0.000453076	Biosynthesis	Cofactor/Carrier Bios.	NAD d.n. bios. I (from aspartate)	Ruminococcus	bromii
PYRIDOXSYN-PWY: pyridoxal 5-phosphate biosynthesis I	visit	Ctrl D0 v. Ctrl D14 CLR	0.260686	0.0176857	0.948375	41.1095	0.000580374	Biosynthesis	Cofactor/Carrier Bios.	pyridoxal 5.-phosphate bios. I	pooled/NA	pooled/NA
PYRIDOXSYN-PWY: pyridoxal 5-phosphate biosynthesis I|g__Bacteroides.s__Bacteroides_uniformis	visit	Ctrl D0 v. Ctrl D14 CLR	0.108226	0.104276	0.602294	3.56395	5.1139e-05	Biosynthesis	Cofactor/Carrier Bios.	pyridoxal 5.-phosphate bios. I	Bacteroides	uniformis
PYRIDOXSYN-PWY: pyridoxal 5-phosphate biosynthesis I|unclassified	visit	Ctrl D0 v. Ctrl D14 CLR	-2.02707	0.0411388	0.533461	9.42313	0.000120168	Biosynthesis	Cofactor/Carrier Bios.	pyridoxal 5.-phosphate bios. I	pooled/NA	pooled/NA
REDCITCYC: TCA cycle VIII (helicobacter)	visit	Ctrl D0 v. Ctrl D14 CLR	0.19482	0.944083	0.684512	8.42269	0.000118786	Energy & Metabolites	TCA cycle	TCA cycle VIII (helicobacter)	pooled/NA	pooled/NA
RHAMCAT-PWY: L-rhamnose degradation I	visit	Ctrl D0 v. Ctrl D14 CLR	0.401492	0.00079986	1	143.78	0.00199822	Degradation/Utilization/Assimilation	Carbohydrate Degradation	L-rhamnose degradation I	pooled/NA	pooled/NA
RHAMCAT-PWY: L-rhamnose degradation I|g__Blautia.s__Ruminococcus_torques	visit	Ctrl D0 v. Ctrl D14 CLR	-2.05028	6.08245e-07	0.739962	8.67212	0.000112529	Degradation/Utilization/Assimilation	Carbohydrate Degradation	L-rhamnose degradation I	Blautia	torques
RHAMCAT-PWY: L-rhamnose degradation I|g__Escherichia.s__Escherichia_coli	visit	Ctrl D0 v. Ctrl D14 CLR	0.250759	0.851685	0.474187	6.32969	8.68384e-05	Degradation/Utilization/Assimilation	Carbohydrate Degradation	L-rhamnose degradation I	Escherichia	coli
RHAMCAT-PWY: L-rhamnose degradation I|g__Faecalibacterium.s__Faecalibacterium_prausnitzii	visit	Ctrl D0 v. Ctrl D14 CLR	-1.01315	0.0150056	0.567878	15.0918	0.000192515	Degradation/Utilization/Assimilation	Carbohydrate Degradation	L-rhamnose degradation I	Faecalibacterium	prausnitzii
RHAMCAT-PWY: L-rhamnose degradation I|unclassified	visit	Ctrl D0 v. Ctrl D14 CLR	-0.288324	0.175714	1	35.6316	0.000492392	Degradation/Utilization/Assimilation	Carbohydrate Degradation	L-rhamnose degradation I	pooled/NA	pooled/NA
RIBOSYN2-PWY: flavin biosynthesis I (bacteria and plants)	visit	Ctrl D0 v. Ctrl D14 CLR	-0.326593	0.819988	0.919694	52.0008	0.000728153	Biosynthesis	Cofactor/Carrier Bios.	flavin bios. I (bacteria and plants)	pooled/NA	pooled/NA
RIBOSYN2-PWY: flavin biosynthesis I (bacteria and plants)|g__Escherichia.s__Escherichia_coli	visit	Ctrl D0 v. Ctrl D14 CLR	0.452509	0.680412	0.416826	4.91997	6.70164e-05	Biosynthesis	Cofactor/Carrier Bios.	flavin bios. I (bacteria and plants)	Escherichia	coli
RUMP-PWY: formaldehyde oxidation I	visit	Ctrl D0 v. Ctrl D14 CLR	-0.244236	0.0783307	0.667304	5.64125	7.6268e-05	Degradation/Utilization/Assimilation	C1 Compound Utilization and Assimilation	formaldehyde oxidation I	pooled/NA	pooled/NA
SALVADEHYPOX-PWY: adenosine nucleotides degradation II|g__Blautia.s__Ruminococcus_torques	visit	Ctrl D0 v. Ctrl D14 CLR	-2.03632	5.34671e-07	0.741874	12.0428	0.000156191	Degradation/Utilization/Assimilation	Nucleoside and Nucleotide Degradation	adenosine nucleotides degradation II	Blautia	torques
SALVADEHYPOX-PWY: adenosine nucleotides degradation II|g__Escherichia.s__Escherichia_coli	visit	Ctrl D0 v. Ctrl D14 CLR	0.275738	0.831429	0.491396	8.20524	0.000112738	Degradation/Utilization/Assimilation	Nucleoside and Nucleotide Degradation	adenosine nucleotides degradation II	Escherichia	coli
SER-GLYSYN-PWY: superpathway of L-serine and glycine biosynthesis I	visit	Ctrl D0 v. Ctrl D14 CLR	-0.132674	0.224564	1	345.159	0.00459195	Biosynthesis	Amino Acid Biosynthesis	superpathway of L-serine and glycine bios. I	pooled/NA	pooled/NA
SER-GLYSYN-PWY: superpathway of L-serine and glycine biosynthesis I|g__Blautia.s__Ruminococcus_torques	visit	Ctrl D0 v. Ctrl D14 CLR	-1.82837	2.77167e-06	0.847036	9.46773	0.000122816	Biosynthesis	Amino Acid Biosynthesis	superpathway of L-serine and glycine bios. I	Blautia	torques
SER-GLYSYN-PWY: superpathway of L-serine and glycine biosynthesis I|g__Clostridium.s__Clostridium_sp_SS2_1	visit	Ctrl D0 v. Ctrl D14 CLR	-0.613269	0.00250911	0.332696	2.88385	3.82919e-05	Biosynthesis	Amino Acid Biosynthesis	superpathway of L-serine and glycine bios. I	Clostridium	1
SER-GLYSYN-PWY: superpathway of L-serine and glycine biosynthesis I|g__Dorea.s__Dorea_formicigenerans	visit	Ctrl D0 v. Ctrl D14 CLR	-1.81049	2.22424e-07	0.728489	4.37972	5.74837e-05	Biosynthesis	Amino Acid Biosynthesis	superpathway of L-serine and glycine bios. I	Dorea	formicigenerans
SER-GLYSYN-PWY: superpathway of L-serine and glycine biosynthesis I|g__Escherichia.s__Escherichia_coli	visit	Ctrl D0 v. Ctrl D14 CLR	0.417833	0.754356	0.470363	3.66821	5.01113e-05	Biosynthesis	Amino Acid Biosynthesis	superpathway of L-serine and glycine bios. I	Escherichia	coli
SER-GLYSYN-PWY: superpathway of L-serine and glycine biosynthesis I|g__Lachnospiraceae_noname.s__Lachnospiraceae_bacterium_5_1_63FAA	visit	Ctrl D0 v. Ctrl D14 CLR	-0.751568	0.041582	0.369025	3.0358	4.06692e-05	Biosynthesis	Amino Acid Biosynthesis	superpathway of L-serine and glycine bios. I	Lachnospiraceae_noname	63FAA
SER-GLYSYN-PWY: superpathway of L-serine and glycine biosynthesis I|g__Ruminococcus.s__Ruminococcus_bromii	visit	Ctrl D0 v. Ctrl D14 CLR	-2.46416	0.0334062	0.74761	58.456	0.000732126	Biosynthesis	Amino Acid Biosynthesis	superpathway of L-serine and glycine bios. I	Ruminococcus	bromii
SER-GLYSYN-PWY: superpathway of L-serine and glycine biosynthesis I|unclassified	visit	Ctrl D0 v. Ctrl D14 CLR	0.17801	0.379983	1	50.0149	0.000692035	Biosynthesis	Amino Acid Biosynthesis	superpathway of L-serine and glycine bios. I	pooled/NA	pooled/NA
SO4ASSIM-PWY: sulfate reduction I (assimilatory)	visit	Ctrl D0 v. Ctrl D14 CLR	0.0743347	0.788195	0.910134	20.5974	0.000295008	Degradation/Utilization/Assimilation	Inorganic Nutrient Metabolism	assimilatory sulfate reduction I	pooled/NA	pooled/NA
SO4ASSIM-PWY: sulfate reduction I (assimilatory)|g__Escherichia.s__Escherichia_coli	visit	Ctrl D0 v. Ctrl D14 CLR	0.231932	0.900025	0.479924	6.43977	8.84587e-05	Degradation/Utilization/Assimilation	Inorganic Nutrient Metabolism	assimilatory sulfate reduction I	Escherichia	coli
SO4ASSIM-PWY: sulfate reduction I (assimilatory)|unclassified	visit	Ctrl D0 v. Ctrl D14 CLR	-1.17262	0.079192	0.543021	4.48835	6.05057e-05	Degradation/Utilization/Assimilation	Inorganic Nutrient Metabolism	assimilatory sulfate reduction I	pooled/NA	pooled/NA
SULFATE-CYS-PWY: superpathway of sulfate assimilation and cysteine biosynthesis	visit	Ctrl D0 v. Ctrl D14 CLR	0.0264498	0.690854	0.910134	27.8943	0.000392229	Degradation/Utilization/Assimilation	Inorganic Nutrient Metabolism	superpathway of sulfate assimilation and cysteine bios.	pooled/NA	pooled/NA
SULFATE-CYS-PWY: superpathway of sulfate assimilation and cysteine biosynthesis|g__Escherichia.s__Escherichia_coli	visit	Ctrl D0 v. Ctrl D14 CLR	0.443913	0.717931	0.428298	4.8346	6.61729e-05	Degradation/Utilization/Assimilation	Inorganic Nutrient Metabolism	superpathway of sulfate assimilation and cysteine bios.	Escherichia	coli
SULFATE-CYS-PWY: superpathway of sulfate assimilation and cysteine biosynthesis|unclassified	visit	Ctrl D0 v. Ctrl D14 CLR	-1.0605	0.0451468	0.543021	4.54757	6.18465e-05	Degradation/Utilization/Assimilation	Inorganic Nutrient Metabolism	superpathway of sulfate assimilation and cysteine bios.	pooled/NA	pooled/NA
TCA-GLYOX-BYPASS: superpathway of glyoxylate bypass and TCA	visit	Ctrl D0 v. Ctrl D14 CLR	0.444567	0.679179	0.650096	14.8715	0.000208462	Energy & Metabolites	TCA cycle	superpathway of glyoxylate bypass and TCA	pooled/NA	pooled/NA
TCA-GLYOX-BYPASS: superpathway of glyoxylate bypass and TCA|g__Escherichia.s__Escherichia_coli	visit	Ctrl D0 v. Ctrl D14 CLR	0.36437	0.860702	0.468451	6.93843	9.48223e-05	Energy & Metabolites	TCA cycle	superpathway of glyoxylate bypass and TCA	Escherichia	coli
TCA: TCA cycle I (prokaryotic)	visit	Ctrl D0 v. Ctrl D14 CLR	-0.0831203	0.5735	0.984704	55.2027	0.000764522	Energy & Metabolites	TCA cycle	TCA cycle I (prokaryotic)	pooled/NA	pooled/NA
TCA: TCA cycle I (prokaryotic)|g__Escherichia.s__Escherichia_coli	visit	Ctrl D0 v. Ctrl D14 CLR	0.346186	0.90728	0.470363	7.20524	9.85207e-05	Energy & Metabolites	TCA cycle	TCA cycle I (prokaryotic)	Escherichia	coli
TCA: TCA cycle I (prokaryotic)|unclassified	visit	Ctrl D0 v. Ctrl D14 CLR	-1.26667	0.00392536	0.690249	6.62182	9.02877e-05	Energy & Metabolites	TCA cycle	TCA cycle I (prokaryotic)	pooled/NA	pooled/NA
THISYN-PWY: superpathway of thiamin diphosphate biosynthesis I	visit	Ctrl D0 v. Ctrl D14 CLR	0.5581	0.0184967	0.919694	37.568	0.000531543	Biosynthesis	Cofactor/Carrier Bios.	superpathway of thiamine diphosphate bios. I	pooled/NA	pooled/NA
THISYN-PWY: superpathway of thiamin diphosphate biosynthesis I|unclassified	visit	Ctrl D0 v. Ctrl D14 CLR	-0.0355927	0.808737	0.686424	5.43913	7.39369e-05	Biosynthesis	Cofactor/Carrier Bios.	superpathway of thiamine diphosphate bios. I	pooled/NA	pooled/NA
THISYNARA-PWY: superpathway of thiamin diphosphate biosynthesis III (eukaryotes)	visit	Ctrl D0 v. Ctrl D14 CLR	0.0162962	0.0138329	1	215.752	0.00287808	Pathway Unknown	Pathway Unknown	Pathway Unknown	pooled/NA	pooled/NA
THISYNARA-PWY: superpathway of thiamin diphosphate biosynthesis III (eukaryotes)|g__Blautia.s__Ruminococcus_obeum	visit	Ctrl D0 v. Ctrl D14 CLR	-0.883527	0.0313577	0.609943	4.20231	5.66513e-05	Pathway Unknown	Pathway Unknown	Pathway Unknown	Blautia	obeum
THISYNARA-PWY: superpathway of thiamin diphosphate biosynthesis III (eukaryotes)|g__Blautia.s__Ruminococcus_torques	visit	Ctrl D0 v. Ctrl D14 CLR	-2.23518	1.97297e-08	0.665392	9.82281	0.000127508	Pathway Unknown	Pathway Unknown	Pathway Unknown	Blautia	torques
THISYNARA-PWY: superpathway of thiamin diphosphate biosynthesis III (eukaryotes)|g__Lachnospiraceae_noname.s__Lachnospiraceae_bacterium_5_1_63FAA	visit	Ctrl D0 v. Ctrl D14 CLR	-0.710215	0.0757692	0.369025	2.85688	3.81143e-05	Pathway Unknown	Pathway Unknown	Pathway Unknown	Lachnospiraceae_noname	63FAA
THRESYN-PWY: superpathway of L-threonine biosynthesis	visit	Ctrl D0 v. Ctrl D14 CLR	-0.256902	6.69346e-05	1	422.681	0.00577224	Biosynthesis	Amino Acid Biosynthesis	superpathway of L-threonine bios.	pooled/NA	pooled/NA
THRESYN-PWY: superpathway of L-threonine biosynthesis|g__Bifidobacterium.s__Bifidobacterium_adolescentis	visit	Ctrl D0 v. Ctrl D14 CLR	-5.17367	3.87977e-13	0.414914	33.4274	0.000424685	Biosynthesis	Amino Acid Biosynthesis	superpathway of L-threonine bios.	Bifidobacterium	adolescentis
THRESYN-PWY: superpathway of L-threonine biosynthesis|g__Blautia.s__Ruminococcus_torques	visit	Ctrl D0 v. Ctrl D14 CLR	-1.94947	6.08245e-07	0.762906	11.1002	0.000143497	Biosynthesis	Amino Acid Biosynthesis	superpathway of L-threonine bios.	Blautia	torques
THRESYN-PWY: superpathway of L-threonine biosynthesis|g__Clostridium.s__Clostridium_sp_SS2_1	visit	Ctrl D0 v. Ctrl D14 CLR	-0.592515	0.00271396	0.332696	2.6383	3.49542e-05	Biosynthesis	Amino Acid Biosynthesis	superpathway of L-threonine bios.	Clostridium	1
THRESYN-PWY: superpathway of L-threonine biosynthesis|g__Escherichia.s__Escherichia_coli	visit	Ctrl D0 v. Ctrl D14 CLR	0.445002	0.887	0.447419	5.13177	7.01798e-05	Biosynthesis	Amino Acid Biosynthesis	superpathway of L-threonine bios.	Escherichia	coli
TRNA-CHARGING-PWY: tRNA charging	visit	Ctrl D0 v. Ctrl D14 CLR	-0.104581	0.628731	1	546.73	0.00749304	Biosynthesis	Aminoacyl-tRNA Charging	tRNA charging	pooled/NA	pooled/NA
TRPSYN-PWY: L-tryptophan biosynthesis|g__Blautia.s__Blautia_sp_KLE_1732	visit	Ctrl D0 v. Ctrl D14 CLR	-0.961164	0.00217124	0.535373	10.5318	0.00013697	Biosynthesis	Amino Acid Biosynthesis	L-tryptophan bios.	Blautia	1732
TRPSYN-PWY: L-tryptophan biosynthesis|g__Blautia.s__Ruminococcus_torques	visit	Ctrl D0 v. Ctrl D14 CLR	-1.54784	0.000382517	0.715105	6.82345	9.12134e-05	Biosynthesis	Amino Acid Biosynthesis	L-tryptophan bios.	Blautia	torques
TRPSYN-PWY: L-tryptophan biosynthesis|g__Clostridium.s__Clostridium_sp_SS2_1	visit	Ctrl D0 v. Ctrl D14 CLR	-0.651804	0.00195756	0.332696	3.14768	4.19347e-05	Biosynthesis	Amino Acid Biosynthesis	L-tryptophan bios.	Clostridium	1
TRPSYN-PWY: L-tryptophan biosynthesis|g__Escherichia.s__Escherichia_coli	visit	Ctrl D0 v. Ctrl D14 CLR	0.331727	0.870154	0.468451	3.91324	5.3429e-05	Biosynthesis	Amino Acid Biosynthesis	L-tryptophan bios.	Escherichia	coli
TRPSYN-PWY: L-tryptophan biosynthesis|g__Ruminococcus.s__Ruminococcus_sp	visit	Ctrl D0 v. Ctrl D14 CLR	-1.48669	1.79643e-06	0.556405	13.4259	0.00017485	Biosynthesis	Amino Acid Biosynthesis	L-tryptophan bios.	Ruminococcus	sp
TRPSYN-PWY: L-tryptophan biosynthesis|g__Streptococcus.s__Streptococcus_parasanguinis	visit	Ctrl D0 v. Ctrl D14 CLR	1.52915	0.0027271	0.57935	3.3361	4.61818e-05	Biosynthesis	Amino Acid Biosynthesis	L-tryptophan bios.	Streptococcus	parasanguinis
UBISYN-PWY: superpathway of ubiquinol-8 biosynthesis (prokaryotic)	visit	Ctrl D0 v. Ctrl D14 CLR	0.610975	0.399476	0.456979	5.96013	8.4565e-05	Biosynthesis	Cofactor/Carrier Bios.	superpathway of ubiquinol-8 bios. (prokaryotic)	pooled/NA	pooled/NA
UBISYN-PWY: superpathway of ubiquinol-8 biosynthesis (prokaryotic)|g__Escherichia.s__Escherichia_coli	visit	Ctrl D0 v. Ctrl D14 CLR	0.426286	0.754356	0.378585	4.25798	5.79276e-05	Biosynthesis	Cofactor/Carrier Bios.	superpathway of ubiquinol-8 bios. (prokaryotic)	Escherichia	coli
UDPNAGSYN-PWY: UDP-N-acetyl-D-glucosamine biosynthesis I	visit	Ctrl D0 v. Ctrl D14 CLR	-1.51771	3.78913e-11	0.994264	169.591	0.00230984	Biosynthesis	Carbohydrate Biosynthesis	UDP-N-acetyl-D-glucosamine bios. I	pooled/NA	pooled/NA
UDPNAGSYN-PWY: UDP-N-acetyl-D-glucosamine biosynthesis I|g__Bifidobacterium.s__Bifidobacterium_adolescentis	visit	Ctrl D0 v. Ctrl D14 CLR	-4.91027	6.35485e-13	0.439771	29.1688	0.000370319	Biosynthesis	Carbohydrate Biosynthesis	UDP-N-acetyl-D-glucosamine bios. I	Bifidobacterium	adolescentis
UDPNAGSYN-PWY: UDP-N-acetyl-D-glucosamine biosynthesis I|g__Bifidobacterium.s__Bifidobacterium_longum	visit	Ctrl D0 v. Ctrl D14 CLR	-5.10559	2.74576e-20	0.527725	26.7092	0.000347442	Biosynthesis	Carbohydrate Biosynthesis	UDP-N-acetyl-D-glucosamine bios. I	Bifidobacterium	longum
UDPNAGSYN-PWY: UDP-N-acetyl-D-glucosamine biosynthesis I|g__Escherichia.s__Escherichia_coli	visit	Ctrl D0 v. Ctrl D14 CLR	0.266833	0.911853	0.483748	5.3015	7.25458e-05	Biosynthesis	Carbohydrate Biosynthesis	UDP-N-acetyl-D-glucosamine bios. I	Escherichia	coli
VALSYN-PWY: L-valine biosynthesis|g__Bifidobacterium.s__Bifidobacterium_adolescentis	visit	Ctrl D0 v. Ctrl D14 CLR	-5.17221	2.40983e-13	0.453155	31.5846	0.000400898	Biosynthesis	Amino Acid Biosynthesis	L-valine bios.	Bifidobacterium	adolescentis
VALSYN-PWY: L-valine biosynthesis|g__Bifidobacterium.s__Bifidobacterium_longum	visit	Ctrl D0 v. Ctrl D14 CLR	-4.93647	1.35369e-20	0.548757	29.8154	0.000388462	Biosynthesis	Amino Acid Biosynthesis	L-valine bios.	Bifidobacterium	longum
VALSYN-PWY: L-valine biosynthesis|g__Blautia.s__Blautia_sp_KLE_1732	visit	Ctrl D0 v. Ctrl D14 CLR	-0.879521	0.00664733	0.554493	19.8261	0.000259721	Biosynthesis	Amino Acid Biosynthesis	L-valine bios.	Blautia	1732
VALSYN-PWY: L-valine biosynthesis|g__Blautia.s__Ruminococcus_obeum	visit	Ctrl D0 v. Ctrl D14 CLR	-0.665736	0.0562197	0.862333	21.5055	0.000292292	Biosynthesis	Amino Acid Biosynthesis	L-valine bios.	Blautia	obeum
VALSYN-PWY: L-valine biosynthesis|g__Blautia.s__Ruminococcus_torques	visit	Ctrl D0 v. Ctrl D14 CLR	-0.849613	0.156103	0.944551	12.3121	0.000161763	Biosynthesis	Amino Acid Biosynthesis	L-valine bios.	Blautia	torques
VALSYN-PWY: L-valine biosynthesis|g__Clostridium.s__Clostridium_sp_SS2_1	visit	Ctrl D0 v. Ctrl D14 CLR	-0.659519	0.00294233	0.332696	3.69659	4.88824e-05	Biosynthesis	Amino Acid Biosynthesis	L-valine bios.	Clostridium	1
VALSYN-PWY: L-valine biosynthesis|g__Coprococcus.s__Coprococcus_comes	visit	Ctrl D0 v. Ctrl D14 CLR	-1.08978	0.00844811	0.762906	9.6956	0.000127512	Biosynthesis	Amino Acid Biosynthesis	L-valine bios.	Coprococcus	comes
VALSYN-PWY: L-valine biosynthesis|g__Dorea.s__Dorea_formicigenerans	visit	Ctrl D0 v. Ctrl D14 CLR	-2.08856	1.41173e-07	0.759082	6.06004	7.92762e-05	Biosynthesis	Amino Acid Biosynthesis	L-valine bios.	Dorea	formicigenerans
VALSYN-PWY: L-valine biosynthesis|g__Dorea.s__Dorea_longicatena	visit	Ctrl D0 v. Ctrl D14 CLR	-1.80935	4.13469e-08	0.816444	20.2491	0.000263401	Biosynthesis	Amino Acid Biosynthesis	L-valine bios.	Dorea	longicatena
VALSYN-PWY: L-valine biosynthesis|g__Eggerthella.s__Eggerthella_sp_1_3_56FAA	visit	Ctrl D0 v. Ctrl D14 CLR	1.95174	4.62514e-06	0.701721	8.05726	0.000114261	Biosynthesis	Amino Acid Biosynthesis	L-valine bios.	Eggerthella	56FAA
VALSYN-PWY: L-valine biosynthesis|g__Eggerthella.s__Eggerthella_sp_HGA1	visit	Ctrl D0 v. Ctrl D14 CLR	2.08669	2.77167e-06	0.66348	8.33553	0.000117723	Biosynthesis	Amino Acid Biosynthesis	L-valine bios.	Eggerthella	HGA1
VALSYN-PWY: L-valine biosynthesis|g__Escherichia.s__Escherichia_coli	visit	Ctrl D0 v. Ctrl D14 CLR	0.274327	0.868147	0.487572	7.90818	0.000108187	Biosynthesis	Amino Acid Biosynthesis	L-valine bios.	Escherichia	coli
VALSYN-PWY: L-valine biosynthesis|g__Eubacterium.s__Eubacterium_hallii	visit	Ctrl D0 v. Ctrl D14 CLR	-1.52643	0.000774825	0.804971	10.7383	0.000145342	Biosynthesis	Amino Acid Biosynthesis	L-valine bios.	Eubacterium	hallii
VALSYN-PWY: L-valine biosynthesis|g__Eubacterium.s__Eubacterium_rectale	visit	Ctrl D0 v. Ctrl D14 CLR	-1.77894	0.00136006	0.699809	24.7915	0.000312925	Biosynthesis	Amino Acid Biosynthesis	L-valine bios.	Eubacterium	rectale
VALSYN-PWY: L-valine biosynthesis|g__Ruminococcus.s__Ruminococcus_bromii	visit	Ctrl D0 v. Ctrl D14 CLR	-2.46188	0.0222112	0.74761	75.935	0.000948544	Biosynthesis	Amino Acid Biosynthesis	L-valine bios.	Ruminococcus	bromii
VALSYN-PWY: L-valine biosynthesis|g__Ruminococcus.s__Ruminococcus_sp	visit	Ctrl D0 v. Ctrl D14 CLR	-1.05331	0.00029749	0.571702	21.3357	0.000280392	Biosynthesis	Amino Acid Biosynthesis	L-valine bios.	Ruminococcus	sp
VALSYN-PWY: L-valine biosynthesis|g__Ruminococcus.s__Ruminococcus_sp_5_1_39BFAA	visit	Ctrl D0 v. Ctrl D14 CLR	0.709316	0.452189	0.889101	67.793	0.000942587	Biosynthesis	Amino Acid Biosynthesis	L-valine bios.	Ruminococcus	39BFAA
VALSYN-PWY: L-valine biosynthesis|g__Ruminococcus.s__Ruminococcus_sp_JC304	visit	Ctrl D0 v. Ctrl D14 CLR	-0.625898	0.00881978	0.609943	2.94593	4.04769e-05	Biosynthesis	Amino Acid Biosynthesis	L-valine bios.	Ruminococcus	JC304
VALSYN-PWY: L-valine biosynthesis|g__Streptococcus.s__Streptococcus_parasanguinis	visit	Ctrl D0 v. Ctrl D14 CLR	1.63258	0.00261385	0.630975	3.5623	4.96549e-05	Biosynthesis	Amino Acid Biosynthesis	L-valine bios.	Streptococcus	parasanguinis
VALSYN-PWY: L-valine biosynthesis|g__Streptococcus.s__Streptococcus_salivarius	visit	Ctrl D0 v. Ctrl D14 CLR	-1.85609	2.49192e-05	0.546845	3.15611	4.15518e-05	Biosynthesis	Amino Acid Biosynthesis	L-valine bios.	Streptococcus	salivarius
VALSYN-PWY: L-valine biosynthesis|g__Streptococcus.s__Streptococcus_thermophilus	visit	Ctrl D0 v. Ctrl D14 CLR	2.63299	0.0895451	0.615679	13.3299	0.000199769	Biosynthesis	Amino Acid Biosynthesis	L-valine bios.	Streptococcus	thermophilus
VALSYN-PWY: L-valine biosynthesis|g__Subdoligranulum.s__Subdoligranulum_sp_4_3_54A2FAA	visit	Ctrl D0 v. Ctrl D14 CLR	0.981433	1.80086e-06	0.609943	3.65711	5.44602e-05	Biosynthesis	Amino Acid Biosynthesis	L-valine bios.	Subdoligranulum	54A2FAA
k2_0000299	visit	Ctrl D0 v. Ctrl D28 CLR	-0.487843	0.00058509	0.982792	19744.3	0.000694369	Assigned taxonomy	Assigned taxonomy	NA	Methanobrevibacter_A	Methanobrevibacter_A smithii
k2_0000367	visit	Ctrl D0 v. Ctrl D28 CLR	-0.234027	0.0469563	0.90631	12564.1	0.000514437	Assigned taxonomy	Assigned taxonomy	NA	Methanobrevibacter_A	Methanobrevibacter_A smithii_A
k2_0014020	visit	Ctrl D0 v. Ctrl D28 CLR	0.88646	0.000464079	1	143219	0.00285446	Assigned taxonomy	Assigned taxonomy	NA	Escherichia	Escherichia flexneri
k2_0045613	visit	Ctrl D0 v. Ctrl D28 CLR	1.45412	3.60705e-05	0.984704	93574.4	0.00156391	Assigned taxonomy	Assigned taxonomy	NA	Klebsiella	Klebsiella pneumoniae
k2_0055247	visit	Ctrl D0 v. Ctrl D28 CLR	0.795038	0.00536466	0.998088	199603	0.00362164	Assigned taxonomy	Assigned taxonomy	NA	Escherichia	Escherichia coli
k2_0063285	visit	Ctrl D0 v. Ctrl D28 CLR	0.906756	0.000223111	0.998088	81112.1	0.00159729	Assigned taxonomy	Assigned taxonomy	NA	Escherichia	Escherichia dysenteriae
k2_0068795	visit	Ctrl D0 v. Ctrl D28 CLR	0.867934	0.00110157	1	214840	0.00329118	Assigned taxonomy	Assigned taxonomy	NA	Escherichia	Escherichia coli_D
k2_0085004	visit	Ctrl D0 v. Ctrl D28 CLR	1.33931	0.000272153	0.904398	209117	0.00173839	Assigned taxonomy	Assigned taxonomy	NA	Klebsiella	Klebsiella variicola
k2_0088432	visit	Ctrl D0 v. Ctrl D28 CLR	2.68848	0.271002	1	120008	0.00217966	Assigned taxonomy	Assigned taxonomy	NA	Lactobacillus_C	Lactobacillus_C rhamnosus
k2_0089673	visit	Ctrl D0 v. Ctrl D28 CLR	2.46792	0.203226	1	203156	0.0037355	Assigned taxonomy	Assigned taxonomy	NA	Lactobacillus_C	Lactobacillus_C paracasei
k2_0090666	visit	Ctrl D0 v. Ctrl D28 CLR	-4.13951	1.09615e-17	1	1.33467e+06	0.0173587	Assigned taxonomy	Assigned taxonomy	NA	Bifidobacterium	Bifidobacterium longum
k2_0091548	visit	Ctrl D0 v. Ctrl D28 CLR	-3.89941	1.61209e-15	1	46401.8	0.00065749	Assigned taxonomy	Assigned taxonomy	NA	Bifidobacterium	Bifidobacterium breve
k2_0094903	visit	Ctrl D0 v. Ctrl D28 CLR	0.86268	0.000187888	0.992352	6848.41	0.000128019	Assigned taxonomy	Assigned taxonomy	NA	Escherichia	Escherichia albertii
k2_0096495	visit	Ctrl D0 v. Ctrl D28 CLR	-2.13988	2.39612e-05	1	281498	0.00630051	Assigned taxonomy	Assigned taxonomy	NA	Akkermansia	Akkermansia muciniphila
k2_0096907	visit	Ctrl D0 v. Ctrl D28 CLR	0.310473	0.112333	1	51681.7	0.000996806	Assigned taxonomy	Assigned taxonomy	NA	Streptococcus	Streptococcus salivarius
k2_0097079	visit	Ctrl D0 v. Ctrl D28 CLR	-3.37837	1.45795e-10	1	432678	0.00627605	Assigned taxonomy	Assigned taxonomy	NA	Bifidobacterium	Bifidobacterium bifidum
k2_0097547	visit	Ctrl D0 v. Ctrl D28 CLR	0.907423	0.000133014	1	33755.1	0.00063015	Assigned taxonomy	Assigned taxonomy	NA	Escherichia	Escherichia coli_C
k2_0097831	visit	Ctrl D0 v. Ctrl D28 CLR	0.890934	0.0252019	0.984704	9233.92	0.000161807	Assigned taxonomy	Assigned taxonomy	NA	Lactobacillus_D	Lactobacillus_D sakei
k2_0098104	visit	Ctrl D0 v. Ctrl D28 CLR	1.04726	9.95051e-06	0.982792	7584.35	0.000144836	Assigned taxonomy	Assigned taxonomy	NA	Escherichia	Escherichia marmotae
k2_0098409	visit	Ctrl D0 v. Ctrl D28 CLR	0.427503	0.0412355	1	56850.2	0.00117488	Assigned taxonomy	Assigned taxonomy	NA	Parabacteroides	Parabacteroides distasonis
k2_0098969	visit	Ctrl D0 v. Ctrl D28 CLR	1.18868	5.41638e-07	0.99044	2157.85	4.22464e-05	Assigned taxonomy	Assigned taxonomy	NA	Streptococcus	Streptococcus sanguinis
k2_0099508	visit	Ctrl D0 v. Ctrl D28 CLR	-4.20639	1.14496e-15	1	1.07266e+06	0.0189096	Assigned taxonomy	Assigned taxonomy	NA	Bifidobacterium	Bifidobacterium adolescentis
k2_0100178	visit	Ctrl D0 v. Ctrl D28 CLR	0.714431	0.00678398	1	451619	0.00877364	Assigned taxonomy	Assigned taxonomy	NA	Bacteroides	Bacteroides uniformis
k2_0100987	visit	Ctrl D0 v. Ctrl D28 CLR	1.26767	4.33752e-05	1	278244	0.00479287	Assigned taxonomy	Assigned taxonomy	NA	Bacteroides	Bacteroides ovatus
k2_0101297	visit	Ctrl D0 v. Ctrl D28 CLR	0.905347	0.00472181	1	255234	0.00512252	Assigned taxonomy	Assigned taxonomy	NA	Bacteroides_B	Bacteroides_B vulgatus
k2_0102782	visit	Ctrl D0 v. Ctrl D28 CLR	-3.92257	1.88536e-16	1	168716	0.00228285	Assigned taxonomy	Assigned taxonomy	NA	Bifidobacterium	Bifidobacterium infantis
k2_0102924	visit	Ctrl D0 v. Ctrl D28 CLR	1.14325	5.68033e-06	1	530038	0.00880741	Assigned taxonomy	Assigned taxonomy	NA	Faecalicatena	Faecalicatena gnavus
k2_0103041	visit	Ctrl D0 v. Ctrl D28 CLR	0.61849	0.016027	1	39772.5	0.000766762	Assigned taxonomy	Assigned taxonomy	NA	Streptococcus	Streptococcus sp001556435
k2_0103063	visit	Ctrl D0 v. Ctrl D28 CLR	0.942271	0.000428224	0.984704	10328.5	0.000199279	Assigned taxonomy	Assigned taxonomy	NA	Escherichia	Escherichia sp000208585
k2_0103131	visit	Ctrl D0 v. Ctrl D28 CLR	0.9275	5.93275e-06	1	21790.6	0.000429658	Assigned taxonomy	Assigned taxonomy	NA	Streptococcus	Streptococcus parasanguinis_B
k2_0103312	visit	Ctrl D0 v. Ctrl D28 CLR	0.915622	0.000367833	1	100743	0.00177277	Assigned taxonomy	Assigned taxonomy	NA	Bacteroides	Bacteroides thetaiotaomicron
k2_0103359	visit	Ctrl D0 v. Ctrl D28 CLR	-0.988503	1.21888e-05	0.965583	2514.44	5.69387e-05	Assigned taxonomy	Assigned taxonomy	NA	Actinomyces	Actinomyces naeslundii
k2_0103511	visit	Ctrl D0 v. Ctrl D28 CLR	-3.51931	4.5221e-15	0.994264	6766.89	0.000116632	Assigned taxonomy	Assigned taxonomy	NA	Bifidobacterium	Bifidobacterium sp002451435
k2_0103776	visit	Ctrl D0 v. Ctrl D28 CLR	1.12178	1.38125e-07	1	48269.3	0.00109323	Assigned taxonomy	Assigned taxonomy	NA	Clostridium_M	Clostridium_M clostridioforme
k2_0104889	visit	Ctrl D0 v. Ctrl D28 CLR	-3.00495	3.24145e-10	1	359000	0.00561866	Assigned taxonomy	Assigned taxonomy	NA	Bifidobacterium	Bifidobacterium pseudocatenulatum
k2_0105537	visit	Ctrl D0 v. Ctrl D28 CLR	1.09027	0.00458816	1	243547	0.00498255	Assigned taxonomy	Assigned taxonomy	NA	Bacteroides_B	Bacteroides_B dorei
k2_0105664	visit	Ctrl D0 v. Ctrl D28 CLR	1.22424	2.24668e-07	1	216975	0.00384653	Assigned taxonomy	Assigned taxonomy	NA	Absiella	Absiella innocuum
k2_0106144	visit	Ctrl D0 v. Ctrl D28 CLR	-0.353148	0.645551	1	897948	0.0161775	Assigned taxonomy	Assigned taxonomy	NA	Agathobacter	Agathobacter rectale
k2_0106258	visit	Ctrl D0 v. Ctrl D28 CLR	1.34335	7.16629e-06	1	150491	0.00273666	Assigned taxonomy	Assigned taxonomy	NA	Bacteroides	Bacteroides xylanisolvens
k2_0106447	visit	Ctrl D0 v. Ctrl D28 CLR	1.01581	3.78884e-07	1	138252	0.00245816	Assigned taxonomy	Assigned taxonomy	NA	Eisenbergiella	Eisenbergiella tayi
k2_0106961	visit	Ctrl D0 v. Ctrl D28 CLR	1.57096	7.78899e-13	1	144286	0.00260735	Assigned taxonomy	Assigned taxonomy	NA	Clostridium_M	Clostridium_M bolteae
k2_0107106	visit	Ctrl D0 v. Ctrl D28 CLR	0.489589	0.00907217	1	9472.8	0.000202995	Assigned taxonomy	Assigned taxonomy	NA	Odoribacter	Odoribacter splanchnicus
k2_0107123	visit	Ctrl D0 v. Ctrl D28 CLR	-1.05559	2.68166e-05	1	81418.5	0.00182125	Assigned taxonomy	Assigned taxonomy	NA	Ruminococcus_D	Ruminococcus_D bicirculans
k2_0107266	visit	Ctrl D0 v. Ctrl D28 CLR	-1.2513	0.0651771	0.975143	272710	0.00457655	Assigned taxonomy	Assigned taxonomy	NA	Akkermansia	Akkermansia muciniphila_B
k2_0107458	visit	Ctrl D0 v. Ctrl D28 CLR	-0.209099	0.900928	1	501555	0.00953496	Assigned taxonomy	Assigned taxonomy	NA	Anaerostipes	Anaerostipes hadrus
k2_0107751	visit	Ctrl D0 v. Ctrl D28 CLR	-1.017	0.0183609	1	1.22234e+06	0.0268148	Assigned taxonomy	Assigned taxonomy	NA	Ruminococcus_E	Ruminococcus_E bromii_B
k2_0109118	visit	Ctrl D0 v. Ctrl D28 CLR	0.499386	0.107344	1	85452.1	0.00149349	Assigned taxonomy	Assigned taxonomy	NA	Bacteroides	Bacteroides cellulosilyticus
k2_0109259	visit	Ctrl D0 v. Ctrl D28 CLR	-3.14472	1.49847e-13	1	22160.8	0.000455033	Assigned taxonomy	Assigned taxonomy	NA	Bifidobacterium	Bifidobacterium dentium
k2_0109490	visit	Ctrl D0 v. Ctrl D28 CLR	0.697282	0.00167673	1	15949.1	0.00032436	Assigned taxonomy	Assigned taxonomy	NA	Streptococcus	Streptococcus parasanguinis
k2_0109503	visit	Ctrl D0 v. Ctrl D28 CLR	-0.508072	0.00142237	1	34131.5	0.000790012	Assigned taxonomy	Assigned taxonomy	NA	Coprococcus	Coprococcus eutactus_A
k2_0109898	visit	Ctrl D0 v. Ctrl D28 CLR	-0.0390149	0.888386	1	695832	0.0140291	Assigned taxonomy	Assigned taxonomy	NA	Dorea	Dorea longicatena
k2_0110317	visit	Ctrl D0 v. Ctrl D28 CLR	1.18948	2.23768e-08	1	26794.8	0.000451866	Assigned taxonomy	Assigned taxonomy	NA	Clostridium_Q	Clostridium_Q symbiosum
k2_0110400	visit	Ctrl D0 v. Ctrl D28 CLR	0.798881	1.31438e-05	1	4.56379e+06	0.0848942	Assigned taxonomy	Assigned taxonomy	NA	Blautia_A	Blautia_A wexlerae
k2_0110688	visit	Ctrl D0 v. Ctrl D28 CLR	0.832378	0.00141346	0.992352	12397.6	0.000241944	Assigned taxonomy	Assigned taxonomy	NA	Escherichia	Escherichia fergusonii
k2_0110734	visit	Ctrl D0 v. Ctrl D28 CLR	-1.16386	4.64796e-08	0.994264	4377.55	8.45913e-05	Assigned taxonomy	Assigned taxonomy	NA	Actinomyces	Actinomyces viscosus
k2_0110826	visit	Ctrl D0 v. Ctrl D28 CLR	-3.36725	4.3987e-15	0.99044	6289.55	0.000110759	Assigned taxonomy	Assigned taxonomy	NA	Bifidobacterium	Bifidobacterium thermacidophilum
k2_0111080	visit	Ctrl D0 v. Ctrl D28 CLR	1.2274	1.04051e-09	1	39528.4	0.000805968	Assigned taxonomy	Assigned taxonomy	NA	Flavonifractor	Flavonifractor plautii
k2_0111223	visit	Ctrl D0 v. Ctrl D28 CLR	-0.0734277	0.721281	1	3063.59	6.65435e-05	Assigned taxonomy	Assigned taxonomy	NA	Lachnospira	Lachnospira rogosae
k2_0111290	visit	Ctrl D0 v. Ctrl D28 CLR	-0.178541	0.166861	1	6893.56	0.000148212	Assigned taxonomy	Assigned taxonomy	NA	Lachnospira	Lachnospira eligens_B
k2_0111467	visit	Ctrl D0 v. Ctrl D28 CLR	-1.01181	0.00635074	0.996176	17032.5	0.000388351	Assigned taxonomy	Assigned taxonomy	NA	Barnesiella	Barnesiella intestinihominis
k2_0112262	visit	Ctrl D0 v. Ctrl D28 CLR	0.86771	7.10774e-06	1	246575	0.00533028	Assigned taxonomy	Assigned taxonomy	NA	Ruthenibacterium	Ruthenibacterium lactatiformans
k2_0112341	visit	Ctrl D0 v. Ctrl D28 CLR	0.255337	0.0162423	1	1.26615e+06	0.0268662	Assigned taxonomy	Assigned taxonomy	NA	Faecalibacterium	Faecalibacterium prausnitzii_C
k2_0112766	visit	Ctrl D0 v. Ctrl D28 CLR	1.05433	1.15931e-06	1	151968	0.00311053	Assigned taxonomy	Assigned taxonomy	NA	Faecalicatena	Faecalicatena torques
k2_0113971	visit	Ctrl D0 v. Ctrl D28 CLR	-0.0826293	0.92057	1	10057.6	0.000255309	Assigned taxonomy	Assigned taxonomy	NA	Intestinibacter	Intestinibacter bartlettii
k2_0114644	visit	Ctrl D0 v. Ctrl D28 CLR	-2.06064	5.23085e-05	0.998088	48172.7	0.00105843	Assigned taxonomy	Assigned taxonomy	NA	Akkermansia	Akkermansia muciniphila_A
k2_0114694	visit	Ctrl D0 v. Ctrl D28 CLR	-0.306513	0.208033	1	1.20645e+06	0.023378	Assigned taxonomy	Assigned taxonomy	NA	Fusicatenibacter	Fusicatenibacter saccharivorans
k2_0115479	visit	Ctrl D0 v. Ctrl D28 CLR	0.210474	0.0599175	1	116252	0.00257688	Assigned taxonomy	Assigned taxonomy	NA	Roseburia	Roseburia inulinivorans
k2_0115530	visit	Ctrl D0 v. Ctrl D28 CLR	-0.661781	0.183157	1	39504.6	0.000756907	Assigned taxonomy	Assigned taxonomy	NA	Erysipelatoclostridium	Erysipelatoclostridium sp000752095
k2_0115576	visit	Ctrl D0 v. Ctrl D28 CLR	0.301458	0.152545	1	434770	0.00902963	Assigned taxonomy	Assigned taxonomy	NA	Coprococcus_B	Coprococcus_B comes
k2_0115795	visit	Ctrl D0 v. Ctrl D28 CLR	-0.0661848	0.50905	1	1.21431e+06	0.0234552	Assigned taxonomy	Assigned taxonomy	NA	Blautia_A	Blautia_A massiliensis
k2_0115854	visit	Ctrl D0 v. Ctrl D28 CLR	0.987868	4.36768e-07	1	18203.7	0.00030659	Assigned taxonomy	Assigned taxonomy	NA	Hungatella	Hungatella effluvii
k2_0115924	visit	Ctrl D0 v. Ctrl D28 CLR	1.15984	5.91056e-05	1	31701.5	0.00057115	Assigned taxonomy	Assigned taxonomy	NA	Erysipelatoclostridium	Erysipelatoclostridium ramosum
k2_0115965	visit	Ctrl D0 v. Ctrl D28 CLR	2.4414	0.475773	0.969407	5576.4	0.00010025	Assigned taxonomy	Assigned taxonomy	NA	Lactobacillus_C	Lactobacillus_C casei
k2_0116094	visit	Ctrl D0 v. Ctrl D28 CLR	0.594487	0.000541153	1	45335.8	0.00100827	Assigned taxonomy	Assigned taxonomy	NA	Bacteroides	Bacteroides stercoris
k2_0116190	visit	Ctrl D0 v. Ctrl D28 CLR	0.951579	0.00050523	1	29591.5	0.000637563	Assigned taxonomy	Assigned taxonomy	NA	Bacteroides	Bacteroides faecis
k2_0116891	visit	Ctrl D0 v. Ctrl D28 CLR	0.716415	2.83448e-07	1	13929.4	0.000305919	Assigned taxonomy	Assigned taxonomy	NA	Anaerotruncus	Anaerotruncus colihominis
k2_0117272	visit	Ctrl D0 v. Ctrl D28 CLR	-0.156009	0.574929	1	256221	0.00526767	Assigned taxonomy	Assigned taxonomy	NA	Dorea	Dorea formicigenerans
k2_0117348	visit	Ctrl D0 v. Ctrl D28 CLR	0.422343	0.0822938	1	795308	0.0174918	Assigned taxonomy	Assigned taxonomy	NA	Faecalibacterium	Faecalibacterium prausnitzii_D
k2_0117432	visit	Ctrl D0 v. Ctrl D28 CLR	0.656142	0.0010807	0.998088	7283.79	0.000142419	Assigned taxonomy	Assigned taxonomy	NA	Bacteroides_A	Bacteroides_A coprophilus
k2_0117644	visit	Ctrl D0 v. Ctrl D28 CLR	0.55688	0.0522643	0.988528	7770.62	0.00019107	Assigned taxonomy	Assigned taxonomy	NA	Prevotella	Prevotella sp002251385
k2_0117681	visit	Ctrl D0 v. Ctrl D28 CLR	-3.09336	5.74681e-09	0.978967	42129.6	0.000955238	Assigned taxonomy	Assigned taxonomy	NA	Bifidobacterium	Bifidobacterium gallinarum
k2_0117725	visit	Ctrl D0 v. Ctrl D28 CLR	0.359076	0.0106478	1	150656	0.00290561	Assigned taxonomy	Assigned taxonomy	NA	Roseburia	Roseburia intestinalis
k2_0117850	visit	Ctrl D0 v. Ctrl D28 CLR	-0.13463	0.710587	1	434192	0.00911036	Assigned taxonomy	Assigned taxonomy	NA	Faecalicatena	Faecalicatena faecis
k2_0117955	visit	Ctrl D0 v. Ctrl D28 CLR	2.58369	0.117864	0.965583	5373.56	9.67726e-05	Assigned taxonomy	Assigned taxonomy	NA	Lactobacillus_C	Lactobacillus_C zeae
k2_0118004	visit	Ctrl D0 v. Ctrl D28 CLR	0.769683	0.000874976	0.992352	8727.29	0.000156499	Assigned taxonomy	Assigned taxonomy	NA	Bacteroides	Bacteroides clarus
k2_0118018	visit	Ctrl D0 v. Ctrl D28 CLR	0.644135	0.0508448	1	18759.2	0.000350572	Assigned taxonomy	Assigned taxonomy	NA	Streptococcus	Streptococcus vestibularis
k2_0118060	visit	Ctrl D0 v. Ctrl D28 CLR	-1.07308	4.52347e-06	1	69081	0.00173627	Assigned taxonomy	Assigned taxonomy	NA	UBA11524	UBA11524 sp000437595
k2_0118343	visit	Ctrl D0 v. Ctrl D28 CLR	-0.0347119	0.763615	1	140589	0.00297662	Assigned taxonomy	Assigned taxonomy	NA	Dialister	Dialister invisus
k2_0118555	visit	Ctrl D0 v. Ctrl D28 CLR	-0.314489	0.436374	1	455821	0.00925635	Assigned taxonomy	Assigned taxonomy	NA	Eubacterium_E	Eubacterium_E hallii
k2_0118577	visit	Ctrl D0 v. Ctrl D28 CLR	0.327841	0.00278468	1	2347.72	5.98849e-05	Assigned taxonomy	Assigned taxonomy	NA	CAG-110	CAG-110 sp002493965
k2_0118740	visit	Ctrl D0 v. Ctrl D28 CLR	-0.735183	0.00454052	1	15033.1	0.00037028	Assigned taxonomy	Assigned taxonomy	NA	CAG-127	CAG-127 sp900319515
k2_0118927	visit	Ctrl D0 v. Ctrl D28 CLR	-2.99589	4.5221e-15	1	364901	0.00659389	Assigned taxonomy	Assigned taxonomy	NA	Collinsella	Collinsella sp002391315
k2_0118933	visit	Ctrl D0 v. Ctrl D28 CLR	0.586402	0.00471135	1	512287	0.010416	Assigned taxonomy	Assigned taxonomy	NA	Faecalibacterium	Faecalibacterium prausnitzii_G
k2_0118997	visit	Ctrl D0 v. Ctrl D28 CLR	0.784447	6.82528e-05	1	48227.3	0.000989294	Assigned taxonomy	Assigned taxonomy	NA	Oscillibacter	Oscillibacter sp900066435
k2_0119003	visit	Ctrl D0 v. Ctrl D28 CLR	-3.76182	2.77352e-14	1	183712	0.00255532	Assigned taxonomy	Assigned taxonomy	NA	Bifidobacterium	Bifidobacterium catenulatum
k2_0119074	visit	Ctrl D0 v. Ctrl D28 CLR	0.300387	0.000607549	0.998088	1913.75	4.94793e-05	Assigned taxonomy	Assigned taxonomy	NA	UBA3818	UBA3818 sp002369315
k2_0119345	visit	Ctrl D0 v. Ctrl D28 CLR	0.191854	0.0988935	1	4537.29	0.00010285	Assigned taxonomy	Assigned taxonomy	NA	Butyrivibrio_A	Butyrivibrio_A crossotus
k2_0119507	visit	Ctrl D0 v. Ctrl D28 CLR	1.88167	3.23235e-09	1	1.32169e+06	0.0265838	Assigned taxonomy	Assigned taxonomy	NA	Eggerthella	Eggerthella lenta
k2_0119964	visit	Ctrl D0 v. Ctrl D28 CLR	0.261751	2.80313e-05	1	11479.3	0.00026957	Assigned taxonomy	Assigned taxonomy	NA	Intestinimonas	Intestinimonas butyriciproducens
k2_0120064	visit	Ctrl D0 v. Ctrl D28 CLR	1.0622	1.6032e-06	1	17386.2	0.000384553	Assigned taxonomy	Assigned taxonomy	NA	Bacteroides	Bacteroides salyersiae
k2_0120099	visit	Ctrl D0 v. Ctrl D28 CLR	0.291677	0.888386	0.988528	4411.23	0.000123452	Assigned taxonomy	Assigned taxonomy	NA	Clostridium	Clostridium saudiense
k2_0120316	visit	Ctrl D0 v. Ctrl D28 CLR	0.349951	8.22127e-06	1	2414.13	6.3983e-05	Assigned taxonomy	Assigned taxonomy	NA	Flavonifractor	Flavonifractor sp002161085
k2_0120498	visit	Ctrl D0 v. Ctrl D28 CLR	0.949845	1.85482e-08	1	7504.26	0.000151752	Assigned taxonomy	Assigned taxonomy	NA	Clostridium_M	Clostridium_M citroniae
k2_0120560	visit	Ctrl D0 v. Ctrl D28 CLR	0.326313	0.0252142	1	70166	0.00150854	Assigned taxonomy	Assigned taxonomy	NA	Acetatifactor	Acetatifactor sp900066365
k2_0120600	visit	Ctrl D0 v. Ctrl D28 CLR	-3.57715	1.20943e-14	0.998088	27179.9	0.000590001	Assigned taxonomy	Assigned taxonomy	NA	Bifidobacterium	Bifidobacterium angulatum
k2_0120706	visit	Ctrl D0 v. Ctrl D28 CLR	1.2024	8.93226e-05	1	118567	0.00235863	Assigned taxonomy	Assigned taxonomy	NA	Sellimonas	Sellimonas intestinalis
k2_0120758	visit	Ctrl D0 v. Ctrl D28 CLR	0.394629	0.0285142	1	111249	0.00327569	Assigned taxonomy	Assigned taxonomy	NA	Enorma	Enorma massiliensis
k2_0121013	visit	Ctrl D0 v. Ctrl D28 CLR	0.136709	0.0636866	1	23847.3	0.000727953	Assigned taxonomy	Assigned taxonomy	NA	CAG-83	CAG-83 sp000435975
k2_0121123	visit	Ctrl D0 v. Ctrl D28 CLR	0.518253	7.44131e-05	1	6296.87	0.000151571	Assigned taxonomy	Assigned taxonomy	NA	Butyricicoccus	Butyricicoccus pullicaecorum
k2_0121349	visit	Ctrl D0 v. Ctrl D28 CLR	-3.00981	1.45695e-14	0.998088	7880.15	0.000106247	Assigned taxonomy	Assigned taxonomy	NA	Bifidobacterium	Bifidobacterium scardovii
k2_0121533	visit	Ctrl D0 v. Ctrl D28 CLR	0.320967	0.00422041	1	4036.09	8.26881e-05	Assigned taxonomy	Assigned taxonomy	NA	Coprobacillus	Coprobacillus cateniformis
k2_0121879	visit	Ctrl D0 v. Ctrl D28 CLR	0.511946	0.0687756	1	9906.65	0.000190173	Assigned taxonomy	Assigned taxonomy	NA	Streptococcus	Streptococcus sp000187445
k2_0121905	visit	Ctrl D0 v. Ctrl D28 CLR	0.525016	0.00553904	1	135755	0.00289722	Assigned taxonomy	Assigned taxonomy	NA	Acetatifactor	Acetatifactor sp900066565
k2_0121977	visit	Ctrl D0 v. Ctrl D28 CLR	0.53938	0.0135355	1	136115	0.00271541	Assigned taxonomy	Assigned taxonomy	NA	CAG-56	CAG-56 sp900066615
k2_0122352	visit	Ctrl D0 v. Ctrl D28 CLR	0.881077	0.000319644	1	12202.9	0.000261301	Assigned taxonomy	Assigned taxonomy	NA	Parabacteroides	Parabacteroides johnsonii
k2_0122439	visit	Ctrl D0 v. Ctrl D28 CLR	0.858074	0.00472181	1	4053.87	8.38645e-05	Assigned taxonomy	Assigned taxonomy	NA	Erysipelatoclostridium	Erysipelatoclostridium spiroforme
k2_0122518	visit	Ctrl D0 v. Ctrl D28 CLR	1.13513	5.24311e-06	0.998088	9618.63	0.00022099	Assigned taxonomy	Assigned taxonomy	NA	Massiliomicrobiota	Massiliomicrobiota sp002160815
k2_0122688	visit	Ctrl D0 v. Ctrl D28 CLR	0.701882	9.56221e-06	1	84990.8	0.00156295	Assigned taxonomy	Assigned taxonomy	NA	Tyzzerella	Tyzzerella nexilis
k2_0122885	visit	Ctrl D0 v. Ctrl D28 CLR	0.118873	0.06767	1	106081	0.00266823	Assigned taxonomy	Assigned taxonomy	NA	Roseburia	Roseburia hominis
k2_0123169	visit	Ctrl D0 v. Ctrl D28 CLR	1.06079	2.15409e-05	0.998088	4974.51	8.74854e-05	Assigned taxonomy	Assigned taxonomy	NA	Bacteroides	Bacteroides nordii
k2_0123174	visit	Ctrl D0 v. Ctrl D28 CLR	0.771847	4.70479e-06	1	241469	0.00360626	Assigned taxonomy	Assigned taxonomy	NA	Eisenbergiella	Eisenbergiella massiliensis
k2_0123201	visit	Ctrl D0 v. Ctrl D28 CLR	0.720546	8.93226e-05	1	12382.7	0.000294471	Assigned taxonomy	Assigned taxonomy	NA	Anaerostipes	Anaerostipes caccae
k2_0123214	visit	Ctrl D0 v. Ctrl D28 CLR	0.0791803	0.0169762	1	49641.6	0.00118716	Assigned taxonomy	Assigned taxonomy	NA	Alistipes	Alistipes shahii
k2_0123237	visit	Ctrl D0 v. Ctrl D28 CLR	0.0993362	0.0823333	1	111140	0.00238746	Assigned taxonomy	Assigned taxonomy	NA	Eubacterium_E	Eubacterium_E hallii_A
k2_0123574	visit	Ctrl D0 v. Ctrl D28 CLR	1.19577	1.48974e-05	1	12591.8	0.000223021	Assigned taxonomy	Assigned taxonomy	NA	Bacteroides	Bacteroides sp900066265
k2_0123887	visit	Ctrl D0 v. Ctrl D28 CLR	0.148189	0.200546	1	47798.7	0.00105336	Assigned taxonomy	Assigned taxonomy	NA	Clostridium_A	Clostridium_A leptum
k2_0123969	visit	Ctrl D0 v. Ctrl D28 CLR	-0.627515	0.128114	1	6728.21	0.000160516	Assigned taxonomy	Assigned taxonomy	NA	Ruminococcus_E	Ruminococcus_E bromii_A
k2_0124036	visit	Ctrl D0 v. Ctrl D28 CLR	-0.65597	0.00119741	1	20464	0.000524083	Assigned taxonomy	Assigned taxonomy	NA	Ruminococcus_C	Ruminococcus_C callidus
k2_0124063	visit	Ctrl D0 v. Ctrl D28 CLR	0.406636	0.00232538	1	19789.8	0.000475184	Assigned taxonomy	Assigned taxonomy	NA	Eubacterium	Eubacterium callanderi
k2_0124084	visit	Ctrl D0 v. Ctrl D28 CLR	0.914842	1.9826e-05	0.998088	16768.9	0.000331346	Assigned taxonomy	Assigned taxonomy	NA	Streptococcus	Streptococcus parasanguinis_D
k2_0124204	visit	Ctrl D0 v. Ctrl D28 CLR	-0.15852	0.707837	1	5646.45	0.000116224	Assigned taxonomy	Assigned taxonomy	NA	Turicibacter	Turicibacter sp001543345
k2_0124237	visit	Ctrl D0 v. Ctrl D28 CLR	0.394347	0.00893993	1	180084	0.00378823	Assigned taxonomy	Assigned taxonomy	NA	Eisenbergiella	Eisenbergiella sp900066775
k2_0124765	visit	Ctrl D0 v. Ctrl D28 CLR	0.643661	0.000273751	0.998088	15343.5	0.000374587	Assigned taxonomy	Assigned taxonomy	NA	Streptococcus	Streptococcus sp001587175
k2_0124841	visit	Ctrl D0 v. Ctrl D28 CLR	0.969566	7.74811e-05	1	45243.6	0.00083984	Assigned taxonomy	Assigned taxonomy	NA	Bacteroides_B	Bacteroides_B massiliensis
k2_0124967	visit	Ctrl D0 v. Ctrl D28 CLR	-1.45273	9.84361e-09	0.969407	2405.13	4.72236e-05	Assigned taxonomy	Assigned taxonomy	NA	Actinomyces	Actinomyces oris_A
k2_0124973	visit	Ctrl D0 v. Ctrl D28 CLR	0.42318	0.0240427	1	10382.3	0.000262698	Assigned taxonomy	Assigned taxonomy	NA	Phascolarctobacterium_A	Phascolarctobacterium_A succinatutens
k2_0125083	visit	Ctrl D0 v. Ctrl D28 CLR	0.77981	4.40663e-05	1	14637.8	0.000275968	Assigned taxonomy	Assigned taxonomy	NA	Absiella	Absiella sp000163515
k2_0125291	visit	Ctrl D0 v. Ctrl D28 CLR	-0.864496	0.00493649	1	224697	0.00530765	Assigned taxonomy	Assigned taxonomy	NA	CAG-217	CAG-217 sp000436335
k2_0125308	visit	Ctrl D0 v. Ctrl D28 CLR	0.483214	0.00444489	1	29269	0.000512413	Assigned taxonomy	Assigned taxonomy	NA	Tyzzerella	Tyzzerella sp000411335
k2_0125314	visit	Ctrl D0 v. Ctrl D28 CLR	0.324398	0.0114211	1	6199.98	0.000126785	Assigned taxonomy	Assigned taxonomy	NA	COE1	COE1 sp001916965
k2_0125476	visit	Ctrl D0 v. Ctrl D28 CLR	-0.538003	0.154698	1	52475	0.00118722	Assigned taxonomy	Assigned taxonomy	NA	Eubacterium_R	Eubacterium_R sp000436835
k2_0125716	visit	Ctrl D0 v. Ctrl D28 CLR	0.912187	0.00104985	1	83355.2	0.00163185	Assigned taxonomy	Assigned taxonomy	NA	Bacteroides	Bacteroides eggerthii
k2_0125764	visit	Ctrl D0 v. Ctrl D28 CLR	-1.44819	0.00023535	1	140926	0.00288002	Assigned taxonomy	Assigned taxonomy	NA	CAG-41	CAG-41 sp900066215
k2_0125835	visit	Ctrl D0 v. Ctrl D28 CLR	0.725978	1.01092e-08	1	10495.6	0.000236748	Assigned taxonomy	Assigned taxonomy	NA	Clostridium_Q	Clostridium_Q saccharolyticum
k2_0126199	visit	Ctrl D0 v. Ctrl D28 CLR	-3.309	2.28856e-14	1	15570.8	0.00026384	Assigned taxonomy	Assigned taxonomy	NA	Bifidobacterium	Bifidobacterium merycicum
k2_0126344	visit	Ctrl D0 v. Ctrl D28 CLR	0.78164	0.000272153	1	44151.2	0.000882176	Assigned taxonomy	Assigned taxonomy	NA	Agathobaculum	Agathobaculum sp900291975
k2_0126399	visit	Ctrl D0 v. Ctrl D28 CLR	0.197535	0.00263417	1	4239.67	0.000119608	Assigned taxonomy	Assigned taxonomy	NA	Massilimaliae	Massilimaliae timonensis
k2_0126585	visit	Ctrl D0 v. Ctrl D28 CLR	0.0967049	0.0484452	1	9692.68	0.000188867	Assigned taxonomy	Assigned taxonomy	NA	Christensenella	Christensenella minuta
k2_0126676	visit	Ctrl D0 v. Ctrl D28 CLR	0.475793	0.000279026	1	11337.7	0.000252076	Assigned taxonomy	Assigned taxonomy	NA	CAG-81	CAG-81 sp900066785
k2_0126897	visit	Ctrl D0 v. Ctrl D28 CLR	0.530003	0.0147401	1	72808.1	0.00176314	Assigned taxonomy	Assigned taxonomy	NA	Rubneribacter	Rubneribacter badeniensis
k2_0126957	visit	Ctrl D0 v. Ctrl D28 CLR	0.827553	0.00402238	0.98088	16708.4	0.00034887	Assigned taxonomy	Assigned taxonomy	NA	Bacteroides_A	Bacteroides_A plebeius_A
k2_0127008	visit	Ctrl D0 v. Ctrl D28 CLR	0.796062	0.000507115	1	13680.5	0.000278751	Assigned taxonomy	Assigned taxonomy	NA	Prevotella	Prevotella lascolaii
k2_0127189	visit	Ctrl D0 v. Ctrl D28 CLR	1.05719	1.82983e-08	1	77706.8	0.00153331	Assigned taxonomy	Assigned taxonomy	NA	Flavonifractor	Flavonifractor sp000508885
k2_0127422	visit	Ctrl D0 v. Ctrl D28 CLR	1.00809	1.56428e-05	0.994264	2546.41	5.11186e-05	Assigned taxonomy	Assigned taxonomy	NA	Coprobacter	Coprobacter secundus
k2_0127426	visit	Ctrl D0 v. Ctrl D28 CLR	-4.37014	1.09615e-17	1	95241.1	0.00166838	Assigned taxonomy	Assigned taxonomy	NA	Bifidobacterium	Bifidobacterium ruminantium
k2_0127531	visit	Ctrl D0 v. Ctrl D28 CLR	0.782877	6.28083e-06	1	59614.8	0.00129875	Assigned taxonomy	Assigned taxonomy	NA	Blautia	Blautia producta
k2_0127733	visit	Ctrl D0 v. Ctrl D28 CLR	0.124678	0.819071	1	271618	0.00547378	Assigned taxonomy	Assigned taxonomy	NA	Dorea	Dorea longicatena_B
k2_0127746	visit	Ctrl D0 v. Ctrl D28 CLR	-0.00695707	0.772095	0.992352	2672.03	5.63703e-05	Assigned taxonomy	Assigned taxonomy	NA	Lancefieldella	Lancefieldella sp000564995
k2_0127851	visit	Ctrl D0 v. Ctrl D28 CLR	0.866948	4.97623e-05	0.996176	2896.55	6.15361e-05	Assigned taxonomy	Assigned taxonomy	NA	Parabacteroides	Parabacteroides gordonii
k2_0128020	visit	Ctrl D0 v. Ctrl D28 CLR	0.888035	1.18333e-05	1	15180.2	0.000319498	Assigned taxonomy	Assigned taxonomy	NA	Bacteroides_A	Bacteroides_A coprocola
k2_0128339	visit	Ctrl D0 v. Ctrl D28 CLR	0.507609	0.00908307	1	125940	0.00257105	Assigned taxonomy	Assigned taxonomy	NA	Blautia_A	Blautia_A sp900066145
k2_0128384	visit	Ctrl D0 v. Ctrl D28 CLR	0.298705	0.0125781	1	17709.8	0.000365852	Assigned taxonomy	Assigned taxonomy	NA	Bacteroides_F	Bacteroides_F pectinophilus
k2_0128545	visit	Ctrl D0 v. Ctrl D28 CLR	-3.34508	9.81073e-15	0.977055	2974.99	4.41435e-05	Assigned taxonomy	Assigned taxonomy	NA	Bifidobacterium	Bifidobacterium callitrichos
k2_0128668	visit	Ctrl D0 v. Ctrl D28 CLR	0.204947	0.0156332	0.998088	1975.34	5.66735e-05	Assigned taxonomy	Assigned taxonomy	NA	UBA4644	UBA4644 sp002405755
k2_0128698	visit	Ctrl D0 v. Ctrl D28 CLR	-0.131919	0.780795	1	26603.1	0.000530323	Assigned taxonomy	Assigned taxonomy	NA	Erysipelatoclostridium	Erysipelatoclostridium sp003024675
k2_0128896	visit	Ctrl D0 v. Ctrl D28 CLR	-0.642929	0.158157	1	26845.4	0.000697876	Assigned taxonomy	Assigned taxonomy	NA	Alistipes	Alistipes obesi
k2_0129095	visit	Ctrl D0 v. Ctrl D28 CLR	-3.8137	1.69178e-15	1	121219	0.0018269	Assigned taxonomy	Assigned taxonomy	NA	Bifidobacterium	Bifidobacterium kashiwanohense
k2_0129104	visit	Ctrl D0 v. Ctrl D28 CLR	0.194792	0.00316861	1	6588.78	0.000148362	Assigned taxonomy	Assigned taxonomy	NA	Anaerotignum	Anaerotignum sp000436415
k2_0129108	visit	Ctrl D0 v. Ctrl D28 CLR	-0.248455	0.200546	1	4639.02	0.000112659	Assigned taxonomy	Assigned taxonomy	NA	CAG-127	CAG-127 sp002431865
k2_0129251	visit	Ctrl D0 v. Ctrl D28 CLR	-0.583477	0.000181256	0.998088	2714.2	6.97801e-05	Assigned taxonomy	Assigned taxonomy	NA	RUG013	RUG013 sp001486445
k2_0129917	visit	Ctrl D0 v. Ctrl D28 CLR	0.204006	0.335715	1	12039	0.000258955	Assigned taxonomy	Assigned taxonomy	NA	Bittarella	Bittarella massiliensis
k2_0129930	visit	Ctrl D0 v. Ctrl D28 CLR	0.567545	0.00471135	0.992352	4283.98	0.000104112	Assigned taxonomy	Assigned taxonomy	NA	Prevotella	Prevotella stercorea
k2_0129976	visit	Ctrl D0 v. Ctrl D28 CLR	0.270002	0.0706328	1	26694.3	0.000616962	Assigned taxonomy	Assigned taxonomy	NA	CAG-45	CAG-45 sp900066395
k2_0130062	visit	Ctrl D0 v. Ctrl D28 CLR	-1.18027	0.0165978	0.944551	53173	0.000838525	Assigned taxonomy	Assigned taxonomy	NA	Akkermansia	Akkermansia sp001580195
k2_0130152	visit	Ctrl D0 v. Ctrl D28 CLR	0.633411	0.000232261	0.998088	10084.8	0.000252379	Assigned taxonomy	Assigned taxonomy	NA	Streptococcus	Streptococcus australis
k2_0130271	visit	Ctrl D0 v. Ctrl D28 CLR	0.563345	3.13607e-05	1	85900.1	0.0013981	Assigned taxonomy	Assigned taxonomy	NA	Faecalicatena	Faecalicatena glycyrrhizinilyticum
k2_0130319	visit	Ctrl D0 v. Ctrl D28 CLR	0.693379	0.0484938	0.996176	35859.7	0.000754428	Assigned taxonomy	Assigned taxonomy	NA	Phascolarctobacterium	Phascolarctobacterium faecium
k2_0130370	visit	Ctrl D0 v. Ctrl D28 CLR	-2.25587	2.1641e-14	1	80688.2	0.00200674	Assigned taxonomy	Assigned taxonomy	NA	Collinsella	Collinsella bouchesdurhonensis
k2_0130400	visit	Ctrl D0 v. Ctrl D28 CLR	-0.57252	0.00979256	0.994264	3301.56	6.77916e-05	Assigned taxonomy	Assigned taxonomy	NA	Actinomyces	Actinomyces graevenitzii
k2_0130461	visit	Ctrl D0 v. Ctrl D28 CLR	0.375318	0.0979628	1	9177.19	0.000235608	Assigned taxonomy	Assigned taxonomy	NA	CAG-95	CAG-95 sp000438155
k2_0130630	visit	Ctrl D0 v. Ctrl D28 CLR	-3.16091	6.48859e-14	0.988528	5118.24	8.20782e-05	Assigned taxonomy	Assigned taxonomy	NA	Bifidobacterium	Bifidobacterium boum
k2_0130645	visit	Ctrl D0 v. Ctrl D28 CLR	1.22583	1.78521e-06	0.99044	6348.26	0.000136928	Assigned taxonomy	Assigned taxonomy	NA	Actinomyces	Actinomyces johnsonii
k2_0130675	visit	Ctrl D0 v. Ctrl D28 CLR	-0.71085	0.0604229	1	4646.32	0.000109831	Assigned taxonomy	Assigned taxonomy	NA	Ruminococcus_E	Ruminococcus_E sp002493635
k2_0130693	visit	Ctrl D0 v. Ctrl D28 CLR	0.650491	2.32015e-05	1	12859.7	0.000247583	Assigned taxonomy	Assigned taxonomy	NA	Anaerotignum	Anaerotignum sp001304995
k2_0130779	visit	Ctrl D0 v. Ctrl D28 CLR	0.38257	0.0519492	1	103272	0.00201364	Assigned taxonomy	Assigned taxonomy	NA	Eubacterium_I	Eubacterium_I ramulus
k2_0130907	visit	Ctrl D0 v. Ctrl D28 CLR	0.480814	1.06415e-06	1	3818.71	9.59647e-05	Assigned taxonomy	Assigned taxonomy	NA	UBA9475	UBA9475 sp002161675
k2_0131035	visit	Ctrl D0 v. Ctrl D28 CLR	-1.41322	5.66764e-06	1	13488.1	0.000311892	Assigned taxonomy	Assigned taxonomy	NA	Bilophila	Bilophila wadsworthia
k2_0131105	visit	Ctrl D0 v. Ctrl D28 CLR	0.626856	4.97009e-07	1	19277.6	0.000410244	Assigned taxonomy	Assigned taxonomy	NA	CAG-81	CAG-81 sp900066535
k2_0131167	visit	Ctrl D0 v. Ctrl D28 CLR	-0.395784	0.00458816	1	37045.4	0.00129158	Assigned taxonomy	Assigned taxonomy	NA	Enorma	Enorma massiliensis_A
k2_0131179	visit	Ctrl D0 v. Ctrl D28 CLR	0.493304	0.00518689	1	6763.57	0.000138236	Assigned taxonomy	Assigned taxonomy	NA	Absiella	Absiella dolichum
k2_0131347	visit	Ctrl D0 v. Ctrl D28 CLR	0.614708	2.80412e-07	1	16296.8	0.000340738	Assigned taxonomy	Assigned taxonomy	NA	Lawsonibacter	Lawsonibacter sp900066645
k2_0131440	visit	Ctrl D0 v. Ctrl D28 CLR	1.1958	1.66394e-06	1	21909.7	0.000427956	Assigned taxonomy	Assigned taxonomy	NA	Bacteroides	Bacteroides finegoldii
k2_0131465	visit	Ctrl D0 v. Ctrl D28 CLR	0.334627	0.0473504	1	11282.5	0.000239031	Assigned taxonomy	Assigned taxonomy	NA	Ruminococcus_A	Ruminococcus_A sp002361775
k2_0131491	visit	Ctrl D0 v. Ctrl D28 CLR	0.0910347	0.0636866	1	39677.3	0.000882076	Assigned taxonomy	Assigned taxonomy	NA	Alistipes	Alistipes finegoldii
k2_0131502	visit	Ctrl D0 v. Ctrl D28 CLR	0.157375	0.0376838	1	3789.49	0.000104546	Assigned taxonomy	Assigned taxonomy	NA	CAG-110	CAG-110 sp002437585
k2_0131618	visit	Ctrl D0 v. Ctrl D28 CLR	0.925176	2.67144e-05	1	8052.48	0.000150825	Assigned taxonomy	Assigned taxonomy	NA	Bacteroides	Bacteroides stercorirosoris
k2_0131761	visit	Ctrl D0 v. Ctrl D28 CLR	-3.17315	1.03994e-15	1	361291	0.00779058	Assigned taxonomy	Assigned taxonomy	NA	Collinsella	Collinsella aerofaciens_F
k2_0132001	visit	Ctrl D0 v. Ctrl D28 CLR	0.0059869	0.775745	0.978967	3081.3	5.88883e-05	Assigned taxonomy	Assigned taxonomy	NA	Pauljensenia	Pauljensenia sp000308055
k2_0132363	visit	Ctrl D0 v. Ctrl D28 CLR	0.418812	0.00305448	1	19585.9	0.000484405	Assigned taxonomy	Assigned taxonomy	NA	Faecalibacterium	Faecalibacterium sp002160895
k2_0132706	visit	Ctrl D0 v. Ctrl D28 CLR	0.331724	0.158157	1	60924.8	0.00114416	Assigned taxonomy	Assigned taxonomy	NA	Blautia_A	Blautia_A hydrogenotrophica
k2_0132847	visit	Ctrl D0 v. Ctrl D28 CLR	0.467574	2.50149e-05	1	15676.6	0.000416464	Assigned taxonomy	Assigned taxonomy	NA	Intestinimonas	Intestinimonas massiliensis
k2_0132927	visit	Ctrl D0 v. Ctrl D28 CLR	0.0395831	0.374259	1	2811.63	7.88301e-05	Assigned taxonomy	Assigned taxonomy	NA	Ruminococcus_F	Ruminococcus_F champanellensis
k2_0133170	visit	Ctrl D0 v. Ctrl D28 CLR	-0.581907	0.00677078	0.998088	9402.36	0.0002789	Assigned taxonomy	Assigned taxonomy	NA	PeH17	PeH17 sp000435055
k2_0133462	visit	Ctrl D0 v. Ctrl D28 CLR	1.1366	9.78881e-06	1	13078.5	0.000266844	Assigned taxonomy	Assigned taxonomy	NA	Bacteroides_B	Bacteroides_B sartorii
k2_0133727	visit	Ctrl D0 v. Ctrl D28 CLR	1.02692	1.35019e-06	1	15097.1	0.00026818	Assigned taxonomy	Assigned taxonomy	NA	Hungatella	Hungatella hathewayi
k2_0133938	visit	Ctrl D0 v. Ctrl D28 CLR	0.82661	1.70189e-06	1	32414.6	0.000856902	Assigned taxonomy	Assigned taxonomy	NA	Sellimonas	Sellimonas sp002161525
k2_0133975	visit	Ctrl D0 v. Ctrl D28 CLR	0.59871	0.000314901	1	8420.53	0.000222011	Assigned taxonomy	Assigned taxonomy	NA	Streptococcus	Streptococcus sp000479315
k2_0133986	visit	Ctrl D0 v. Ctrl D28 CLR	-0.443473	0.00845538	0.996176	2020.63	5.21962e-05	Assigned taxonomy	Assigned taxonomy	NA	Denitrobacterium	Denitrobacterium detoxificans
k2_0134154	visit	Ctrl D0 v. Ctrl D28 CLR	1.1043	2.60107e-06	0.998088	3812.3	7.69029e-05	Assigned taxonomy	Assigned taxonomy	NA	Bacteroides	Bacteroides faecichinchillae
k2_0134318	visit	Ctrl D0 v. Ctrl D28 CLR	0.46738	0.000187888	1	8684.32	0.000196431	Assigned taxonomy	Assigned taxonomy	NA	Marvinbryantia	Marvinbryantia formatexigens
k2_0134360	visit	Ctrl D0 v. Ctrl D28 CLR	-0.546032	0.0822938	1	18419.7	0.000413769	Assigned taxonomy	Assigned taxonomy	NA	Alistipes_A	Alistipes_A ihumii
k2_0134625	visit	Ctrl D0 v. Ctrl D28 CLR	0.437779	0.00546931	0.998088	5162.91	0.000110588	Assigned taxonomy	Assigned taxonomy	NA	Paraprevotella	Paraprevotella xylaniphila
k2_0134695	visit	Ctrl D0 v. Ctrl D28 CLR	0.935624	2.21966e-07	1	167175	0.00344537	Assigned taxonomy	Assigned taxonomy	NA	Blautia	Blautia sp001304935
k2_0134812	visit	Ctrl D0 v. Ctrl D28 CLR	0.637999	1.80727e-05	1	19247.9	0.000400139	Assigned taxonomy	Assigned taxonomy	NA	Faecalicatena	Faecalicatena contorta_B
k2_0134861	visit	Ctrl D0 v. Ctrl D28 CLR	0.313008	0.190774	1	128891	0.00291385	Assigned taxonomy	Assigned taxonomy	NA	Gordonibacter	Gordonibacter urolithinfaciens
k2_0135133	visit	Ctrl D0 v. Ctrl D28 CLR	-3.32441	2.28856e-14	0.992352	5968.46	8.78669e-05	Assigned taxonomy	Assigned taxonomy	NA	Bifidobacterium	Bifidobacterium reuteri
k2_0135136	visit	Ctrl D0 v. Ctrl D28 CLR	0.408941	2.35073e-05	1	26709.9	0.000597655	Assigned taxonomy	Assigned taxonomy	NA	Lawsonibacter	Lawsonibacter sp000177015
k2_0135184	visit	Ctrl D0 v. Ctrl D28 CLR	0.376661	0.000652165	1	3631.13	8.9395e-05	Assigned taxonomy	Assigned taxonomy	NA	Negativibacillus	Negativibacillus massiliensis
k2_0135411	visit	Ctrl D0 v. Ctrl D28 CLR	0.55311	0.0013427	1	47254.7	0.00099814	Assigned taxonomy	Assigned taxonomy	NA	Clostridium_Q	Clostridium_Q sp003024715
k2_0135538	visit	Ctrl D0 v. Ctrl D28 CLR	1.24648	7.06883e-10	1	12516.6	0.000231395	Assigned taxonomy	Assigned taxonomy	NA	Clostridium_M	Clostridium_M sp000155435
k2_0135567	visit	Ctrl D0 v. Ctrl D28 CLR	0.868793	4.33752e-05	1	15140.6	0.000301076	Assigned taxonomy	Assigned taxonomy	NA	Streptococcus	Streptococcus parasanguinis_C
k2_0135677	visit	Ctrl D0 v. Ctrl D28 CLR	1.05016	3.83868e-06	1	2383.21	4.9283e-05	Assigned taxonomy	Assigned taxonomy	NA	Pseudopropionibacterium	Pseudopropionibacterium propionicum
k2_0135839	visit	Ctrl D0 v. Ctrl D28 CLR	-2.45783	4.87762e-13	0.994264	3333.94	5.29422e-05	Assigned taxonomy	Assigned taxonomy	NA	Bifidobacterium	Bifidobacterium biavatii
k2_0135918	visit	Ctrl D0 v. Ctrl D28 CLR	0.702603	3.71171e-06	1	18191.3	0.00047919	Assigned taxonomy	Assigned taxonomy	NA	Blautia	Blautia sp002161285
k2_0136143	visit	Ctrl D0 v. Ctrl D28 CLR	0.333771	0.0631071	1	26103	0.00051792	Assigned taxonomy	Assigned taxonomy	NA	Faecalicatena	Faecalicatena sp900066545
k2_0136264	visit	Ctrl D0 v. Ctrl D28 CLR	0.630871	2.67144e-05	1	9366.12	0.00018775	Assigned taxonomy	Assigned taxonomy	NA	Faecalicatena	Faecalicatena sp001487105
k2_0136471	visit	Ctrl D0 v. Ctrl D28 CLR	0.774191	9.21276e-05	1	4991.89	0.000118576	Assigned taxonomy	Assigned taxonomy	NA	Erysipelatoclostridium	Erysipelatoclostridium sp002160495
k2_0136603	visit	Ctrl D0 v. Ctrl D28 CLR	0.265698	0.00493649	1	40547.9	0.000879586	Assigned taxonomy	Assigned taxonomy	NA	Lawsonibacter	Lawsonibacter asaccharolyticus
k2_0136699	visit	Ctrl D0 v. Ctrl D28 CLR	0.417391	0.075416	1	68572.7	0.00134275	Assigned taxonomy	Assigned taxonomy	NA	Dorea	Dorea sp000509125
k2_0136766	visit	Ctrl D0 v. Ctrl D28 CLR	1.16199	1.56852e-05	0.998088	38108.2	0.000626622	Assigned taxonomy	Assigned taxonomy	NA	Bacteroides_A	Bacteroides_A sp900066455
k2_0136916	visit	Ctrl D0 v. Ctrl D28 CLR	0.759966	3.83073e-07	1	14193.2	0.000321861	Assigned taxonomy	Assigned taxonomy	NA	Lactonifactor	Lactonifactor longoviformis
k2_0137004	visit	Ctrl D0 v. Ctrl D28 CLR	0.363566	0.00035271	1	13849.5	0.000328491	Assigned taxonomy	Assigned taxonomy	NA	Marseille-P4683	Marseille-P4683 sp900232885
k2_0137071	visit	Ctrl D0 v. Ctrl D28 CLR	0.0933457	0.301898	1	1905.97	4.84738e-05	Assigned taxonomy	Assigned taxonomy	NA	Lachnoanaerobaculum	Lachnoanaerobaculum sp000296385
k2_0137112	visit	Ctrl D0 v. Ctrl D28 CLR	-0.113442	0.0604229	1	8414.34	0.000196569	Assigned taxonomy	Assigned taxonomy	NA	Coprococcus	Coprococcus eutactus
k2_0137197	visit	Ctrl D0 v. Ctrl D28 CLR	0.496592	0.000470816	1	5530.28	0.000156676	Assigned taxonomy	Assigned taxonomy	NA	Eubacterium	Eubacterium limosum
k2_0137423	visit	Ctrl D0 v. Ctrl D28 CLR	0.821012	5.23085e-05	1	6709.22	0.000154281	Assigned taxonomy	Assigned taxonomy	NA	Bacteroides	Bacteroides massiliensis
k2_0137531	visit	Ctrl D0 v. Ctrl D28 CLR	0.698134	4.66822e-06	1	14184	0.00030169	Assigned taxonomy	Assigned taxonomy	NA	Clostridium_M	Clostridium_M asparagiforme
k2_0137925	visit	Ctrl D0 v. Ctrl D28 CLR	-0.609673	0.0198925	0.992352	11946.8	0.000301244	Assigned taxonomy	Assigned taxonomy	NA	Eubacterium_R	Eubacterium_R sp000434995
k2_0137982	visit	Ctrl D0 v. Ctrl D28 CLR	0.248184	0.0124945	1	4586.28	0.000101109	Assigned taxonomy	Assigned taxonomy	NA	Alistipes	Alistipes sp900021155
k2_0138020	visit	Ctrl D0 v. Ctrl D28 CLR	0.748967	2.80412e-07	1	7240.13	0.000142978	Assigned taxonomy	Assigned taxonomy	NA	Blautia	Blautia coccoides
k2_0138070	visit	Ctrl D0 v. Ctrl D28 CLR	1.00117	8.2439e-06	0.998088	7286.75	0.000207928	Assigned taxonomy	Assigned taxonomy	NA	Bacteroides	Bacteroides togonis
k2_0138256	visit	Ctrl D0 v. Ctrl D28 CLR	0.908568	2.49687e-05	1	22122	0.000506516	Assigned taxonomy	Assigned taxonomy	NA	Bacteroides	Bacteroides intestinalis
k2_0138401	visit	Ctrl D0 v. Ctrl D28 CLR	1.03729	1.59687e-07	0.998088	3235.22	6.60629e-05	Assigned taxonomy	Assigned taxonomy	NA	Bacteroides	Bacteroides gallinarum
k2_0138755	visit	Ctrl D0 v. Ctrl D28 CLR	-2.188	4.6839e-10	1	121303	0.00327818	Assigned taxonomy	Assigned taxonomy	NA	CAG-1427	CAG-1427 sp000436075
k2_0138826	visit	Ctrl D0 v. Ctrl D28 CLR	0.322973	0.0782369	1	144003	0.00332551	Assigned taxonomy	Assigned taxonomy	NA	Faecalibacterium	Faecalibacterium prausnitzii_F
k2_0138854	visit	Ctrl D0 v. Ctrl D28 CLR	0.791474	8.08804e-06	1	10245.8	0.000259025	Assigned taxonomy	Assigned taxonomy	NA	Prevotella	Prevotella sp001275135
k2_0139042	visit	Ctrl D0 v. Ctrl D28 CLR	-0.383087	0.211644	1	88141.3	0.00213097	Assigned taxonomy	Assigned taxonomy	NA	Holdemanella	Holdemanella biformis
k2_0139240	visit	Ctrl D0 v. Ctrl D28 CLR	0.928496	0.000352683	0.99044	8737.81	0.000169422	Assigned taxonomy	Assigned taxonomy	NA	Escherichia	Escherichia sp001660175
k2_0139281	visit	Ctrl D0 v. Ctrl D28 CLR	0.405834	0.0183609	1	27766	0.000630649	Assigned taxonomy	Assigned taxonomy	NA	Faecalibacterium	Faecalibacterium prausnitzii_L
k2_0139378	visit	Ctrl D0 v. Ctrl D28 CLR	0.60034	0.000440003	1	25110	0.000531374	Assigned taxonomy	Assigned taxonomy	NA	Paraprevotella	Paraprevotella clara
k2_0139416	visit	Ctrl D0 v. Ctrl D28 CLR	-0.44209	0.436214	1	276439	0.00490583	Assigned taxonomy	Assigned taxonomy	NA	Agathobacter	Agathobacter sp900317585
k2_0139540	visit	Ctrl D0 v. Ctrl D28 CLR	-0.194602	0.172078	1	33070.5	0.000754284	Assigned taxonomy	Assigned taxonomy	NA	Catenibacterium	Catenibacterium sp000437715
k2_0139682	visit	Ctrl D0 v. Ctrl D28 CLR	-1.20543	0.0199102	0.973231	19564.1	0.000328023	Assigned taxonomy	Assigned taxonomy	NA	Akkermansia	Akkermansia muciniphila_C
k2_0139772	visit	Ctrl D0 v. Ctrl D28 CLR	-0.581171	0.000269268	0.998088	18727.8	0.000425395	Assigned taxonomy	Assigned taxonomy	NA	Pauljensenia	Pauljensenia sp000466265
k2_0140150	visit	Ctrl D0 v. Ctrl D28 CLR	-3.0491	1.0957e-14	0.977055	2183.75	3.43785e-05	Assigned taxonomy	Assigned taxonomy	NA	Bifidobacterium	Bifidobacterium lemurum
k2_0140257	visit	Ctrl D0 v. Ctrl D28 CLR	0.892231	7.12229e-06	1	9475.31	0.00019505	Assigned taxonomy	Assigned taxonomy	NA	Clostridium_M	Clostridium_M lavalense
k2_0140644	visit	Ctrl D0 v. Ctrl D28 CLR	0.696411	1.64182e-05	1	12668.1	0.000327099	Assigned taxonomy	Assigned taxonomy	NA	Eubacterium_E	Eubacterium_E sp900016875
k2_0140692	visit	Ctrl D0 v. Ctrl D28 CLR	-1.64118	1.12751e-07	0.984704	7477.35	0.000143247	Assigned taxonomy	Assigned taxonomy	NA	Olsenella_B	Olsenella_B sp000752675
k2_0140700	visit	Ctrl D0 v. Ctrl D28 CLR	0.494798	0.00921818	1	22842.5	0.000473821	Assigned taxonomy	Assigned taxonomy	NA	Prevotellamassilia	Prevotellamassilia timonensis
k2_0140706	visit	Ctrl D0 v. Ctrl D28 CLR	-0.116389	0.9996	0.996176	7812.55	0.000168923	Assigned taxonomy	Assigned taxonomy	NA	Pauljensenia	Pauljensenia cellulosilytica
k2_0140764	visit	Ctrl D0 v. Ctrl D28 CLR	0.832846	1.56428e-05	1	26980.5	0.000590837	Assigned taxonomy	Assigned taxonomy	NA	Anaeromassilibacillus	Anaeromassilibacillus sp001305115
k2_0140932	visit	Ctrl D0 v. Ctrl D28 CLR	-0.510701	0.0934512	0.998088	43091.2	0.00102457	Assigned taxonomy	Assigned taxonomy	NA	CAG-103	CAG-103 sp900317855
k2_0141222	visit	Ctrl D0 v. Ctrl D28 CLR	-0.0019439	0.824002	0.98088	2564.17	5.05647e-05	Assigned taxonomy	Assigned taxonomy	NA	Pauljensenia	Pauljensenia pacaensis
k2_0141244	visit	Ctrl D0 v. Ctrl D28 CLR	0.470346	3.83073e-07	1	15648.6	0.00035557	Assigned taxonomy	Assigned taxonomy	NA	GCA-900066575	GCA-900066575 sp900066385
k2_0141308	visit	Ctrl D0 v. Ctrl D28 CLR	0.487838	4.28485e-06	1	4964.72	0.000130812	Assigned taxonomy	Assigned taxonomy	NA	Flavonifractor	Flavonifractor sp002159175
k2_0141346	visit	Ctrl D0 v. Ctrl D28 CLR	-0.556346	0.0432066	0.998088	11586.5	0.000236494	Assigned taxonomy	Assigned taxonomy	NA	Pauljensenia	Pauljensenia sp000411415
k2_0141378	visit	Ctrl D0 v. Ctrl D28 CLR	0.366082	0.0387148	1	10567.3	0.000245752	Assigned taxonomy	Assigned taxonomy	NA	CAG-353	CAG-353 sp900066885
k2_0141475	visit	Ctrl D0 v. Ctrl D28 CLR	0.526202	0.0110736	1	18112.4	0.00037359	Assigned taxonomy	Assigned taxonomy	NA	Monoglobus	Monoglobus pectinilyticus
k2_0141590	visit	Ctrl D0 v. Ctrl D28 CLR	0.695306	1.0553e-05	1	33943.6	0.000585303	Assigned taxonomy	Assigned taxonomy	NA	Blautia	Blautia hominis
k2_0141686	visit	Ctrl D0 v. Ctrl D28 CLR	-0.33257	0.050995	0.992352	2082.54	6.6231e-05	Assigned taxonomy	Assigned taxonomy	NA	UBA2862	UBA2862 sp900315585
k2_0141752	visit	Ctrl D0 v. Ctrl D28 CLR	0.903856	0.000271967	0.998088	3956.97	8.52627e-05	Assigned taxonomy	Assigned taxonomy	NA	Bacteroides	Bacteroides ndongoniae
k2_0141937	visit	Ctrl D0 v. Ctrl D28 CLR	-0.163731	0.246852	1	4982.59	0.000127627	Assigned taxonomy	Assigned taxonomy	NA	Clostridium	Clostridium sp001916075
k2_0142238	visit	Ctrl D0 v. Ctrl D28 CLR	0.0304515	0.844321	0.992352	5033.38	0.000105302	Assigned taxonomy	Assigned taxonomy	NA	Pauljensenia	Pauljensenia odontolyticus_A
k2_0142244	visit	Ctrl D0 v. Ctrl D28 CLR	0.753076	0.000395319	1	39880	0.000931863	Assigned taxonomy	Assigned taxonomy	NA	Dorea	Dorea scindens
k2_0142293	visit	Ctrl D0 v. Ctrl D28 CLR	-0.528535	0.000507115	0.996176	4165.01	0.000108467	Assigned taxonomy	Assigned taxonomy	NA	Slackia	Slackia exigua
k2_0142307	visit	Ctrl D0 v. Ctrl D28 CLR	-0.938049	6.55253e-07	1	6616.93	0.000179611	Assigned taxonomy	Assigned taxonomy	NA	Collinsella	Collinsella ihuae
k2_0142911	visit	Ctrl D0 v. Ctrl D28 CLR	0.714817	2.55772e-05	1	19263	0.00036702	Assigned taxonomy	Assigned taxonomy	NA	Anaerostipes	Anaerostipes sp000508985
k2_0143241	visit	Ctrl D0 v. Ctrl D28 CLR	1.26967	3.83073e-07	1	10820	0.000206071	Assigned taxonomy	Assigned taxonomy	NA	Bacteroides	Bacteroides acidifaciens
k2_0143247	visit	Ctrl D0 v. Ctrl D28 CLR	1.05028	0.000112503	1	13139.3	0.000271918	Assigned taxonomy	Assigned taxonomy	NA	Bacteroides_A	Bacteroides_A plebeius
k2_0143450	visit	Ctrl D0 v. Ctrl D28 CLR	0.40209	0.0034566	1	14780.2	0.000363161	Assigned taxonomy	Assigned taxonomy	NA	Faecalibacterium	Faecalibacterium sp002160915
k2_0143587	visit	Ctrl D0 v. Ctrl D28 CLR	-0.0259221	0.915358	1	14628	0.000292429	Assigned taxonomy	Assigned taxonomy	NA	Pauljensenia	Pauljensenia odontolyticus_B
k2_0143607	visit	Ctrl D0 v. Ctrl D28 CLR	0.45897	0.000152104	1	9394.26	0.000202637	Assigned taxonomy	Assigned taxonomy	NA	Neobitarella	Neobitarella massiliensis
k2_0143784	visit	Ctrl D0 v. Ctrl D28 CLR	0.491424	0.000578571	1	7546.25	0.000168313	Assigned taxonomy	Assigned taxonomy	NA	Blautia_A	Blautia_A sp900316115
k2_0143795	visit	Ctrl D0 v. Ctrl D28 CLR	0.708613	5.57754e-07	1	3506.65	7.39825e-05	Assigned taxonomy	Assigned taxonomy	NA	Faecalicatena	Faecalicatena orotica
k2_0144374	visit	Ctrl D0 v. Ctrl D28 CLR	0.631513	1.98065e-05	1	8113.1	0.000188339	Assigned taxonomy	Assigned taxonomy	NA	Sellimonas	Sellimonas sp002159995
k2_0144804	visit	Ctrl D0 v. Ctrl D28 CLR	-1.85678	5.55026e-12	1	12600.6	0.000208295	Assigned taxonomy	Assigned taxonomy	NA	Collinsella	Collinsella tanakaei
k2_0144941	visit	Ctrl D0 v. Ctrl D28 CLR	0.41159	0.000206797	1	16177.4	0.000395198	Assigned taxonomy	Assigned taxonomy	NA	Pseudoflavonifractor	Pseudoflavonifractor capillosus
k2_0145315	visit	Ctrl D0 v. Ctrl D28 CLR	-3.52705	1.61209e-15	0.977055	4682.85	6.84926e-05	Assigned taxonomy	Assigned taxonomy	NA	Bifidobacterium	Bifidobacterium saguini
k2_0145382	visit	Ctrl D0 v. Ctrl D28 CLR	1.2846	3.67696e-07	1	10367.8	0.000187249	Assigned taxonomy	Assigned taxonomy	NA	Bacteroides	Bacteroides congonensis
k2_0145505	visit	Ctrl D0 v. Ctrl D28 CLR	-0.212358	0.904199	1	72541.9	0.00168894	Assigned taxonomy	Assigned taxonomy	NA	Anaerostipes	Anaerostipes hadrus_A
k2_0145571	visit	Ctrl D0 v. Ctrl D28 CLR	0.509569	2.67042e-07	1	15443.5	0.000352926	Assigned taxonomy	Assigned taxonomy	NA	Anaerotignum	Anaerotignum lactatifermentans
k2_0145611	visit	Ctrl D0 v. Ctrl D28 CLR	-1.44313	3.02955e-09	1	2704.55	7.6568e-05	Assigned taxonomy	Assigned taxonomy	NA	Olsenella_E	Olsenella_E sp002440065
k2_0145723	visit	Ctrl D0 v. Ctrl D28 CLR	0.391171	0.00454052	1	8072.35	0.000168735	Assigned taxonomy	Assigned taxonomy	NA	CAG-603	CAG-603 sp900066105
k2_0145747	visit	Ctrl D0 v. Ctrl D28 CLR	1.41775	4.64796e-08	1	28720.3	0.000524046	Assigned taxonomy	Assigned taxonomy	NA	Bacteroides	Bacteroides caecimuris
k2_0145754	visit	Ctrl D0 v. Ctrl D28 CLR	-0.554494	0.0541552	1	67627.8	0.00186965	Assigned taxonomy	Assigned taxonomy	NA	CAG-103	CAG-103 sp000432375
k2_0145801	visit	Ctrl D0 v. Ctrl D28 CLR	-3.91943	1.03868e-14	1	101000	0.0012305	Assigned taxonomy	Assigned taxonomy	NA	Bifidobacterium	Bifidobacterium sp002742445
k2_0145924	visit	Ctrl D0 v. Ctrl D28 CLR	0.426353	0.00118932	1	12644.1	0.000265466	Assigned taxonomy	Assigned taxonomy	NA	Massilioclostridium	Massilioclostridium coli
k2_0146203	visit	Ctrl D0 v. Ctrl D28 CLR	0.450827	0.00123495	1	7083.28	0.00016869	Assigned taxonomy	Assigned taxonomy	NA	An200	An200 sp003268275
k2_0146388	visit	Ctrl D0 v. Ctrl D28 CLR	0.462262	0.000223111	1	8481.08	0.000155746	Assigned taxonomy	Assigned taxonomy	NA	UBA1691	UBA1691 sp002320555
k2_0146584	visit	Ctrl D0 v. Ctrl D28 CLR	0.57167	1.04097e-05	1	3266.62	6.89396e-05	Assigned taxonomy	Assigned taxonomy	NA	Faecalicatena	Faecalicatena sp001517425
k2_0146814	visit	Ctrl D0 v. Ctrl D28 CLR	0.939741	1.60577e-06	1	37841.2	0.000987867	Assigned taxonomy	Assigned taxonomy	NA	Dorea	Dorea faecis
k2_0147448	visit	Ctrl D0 v. Ctrl D28 CLR	0.797956	0.00165934	1	22150.8	0.000447277	Assigned taxonomy	Assigned taxonomy	NA	Bacteroides	Bacteroides sp002491635
k2_0147478	visit	Ctrl D0 v. Ctrl D28 CLR	0.775076	0.000939668	1	55028.4	0.00110134	Assigned taxonomy	Assigned taxonomy	NA	Bacteroides	Bacteroides rodentium
k2_0147578	visit	Ctrl D0 v. Ctrl D28 CLR	0.519981	1.33182e-06	1	8234.21	0.000201384	Assigned taxonomy	Assigned taxonomy	NA	Flavonifractor	Flavonifractor sp900199495
k2_0147595	visit	Ctrl D0 v. Ctrl D28 CLR	-3.28383	9.97605e-13	0.948375	2189.85	3.11e-05	Assigned taxonomy	Assigned taxonomy	NA	Bifidobacterium	Bifidobacterium parmae
k2_0147619	visit	Ctrl D0 v. Ctrl D28 CLR	0.237272	0.107344	1	5050.98	0.000126091	Assigned taxonomy	Assigned taxonomy	NA	UBA1390	UBA1390 sp002305315
k2_0147909	visit	Ctrl D0 v. Ctrl D28 CLR	0.887551	0.000641169	0.99044	18794	0.000334782	Assigned taxonomy	Assigned taxonomy	NA	Escherichia	Escherichia sp002965065
k2_0148082	visit	Ctrl D0 v. Ctrl D28 CLR	0.431113	1.59543e-05	0.996176	2632.41	6.62839e-05	Assigned taxonomy	Assigned taxonomy	NA	CAG-180	CAG-180 sp002314305
k2_0148227	visit	Ctrl D0 v. Ctrl D28 CLR	0.195783	0.02876	1	18124.4	0.000410725	Assigned taxonomy	Assigned taxonomy	NA	Coprococcus	Coprococcus sp000154245
k2_0148356	visit	Ctrl D0 v. Ctrl D28 CLR	0.518389	0.0141416	1	281912	0.00685715	Assigned taxonomy	Assigned taxonomy	NA	Blautia_A	Blautia_A sp000436615
k2_0148411	visit	Ctrl D0 v. Ctrl D28 CLR	0.55266	0.000124082	1	8040.97	0.000208127	Assigned taxonomy	Assigned taxonomy	NA	Fournierella	Fournierella sp002159185
k2_0148561	visit	Ctrl D0 v. Ctrl D28 CLR	0.562065	3.39389e-06	1	5146.77	0.000108402	Assigned taxonomy	Assigned taxonomy	NA	Acetivibrio_A	Acetivibrio_A ethanolgignens
k2_0148654	visit	Ctrl D0 v. Ctrl D28 CLR	0.438527	0.0097843	1	19739.6	0.000486792	Assigned taxonomy	Assigned taxonomy	NA	Rubneribacter	Rubneribacter sp002159915
k2_0148672	visit	Ctrl D0 v. Ctrl D28 CLR	0.45446	0.03203	0.994264	15923.8	0.000332665	Assigned taxonomy	Assigned taxonomy	NA	Prevotella	Prevotella sp002265625
k2_0148756	visit	Ctrl D0 v. Ctrl D28 CLR	0.438303	2.24668e-07	1	3909.73	9.96515e-05	Assigned taxonomy	Assigned taxonomy	NA	Lawsonibacter	Lawsonibacter sp002161175
k2_0148915	visit	Ctrl D0 v. Ctrl D28 CLR	-3.0123	2.17334e-14	1	386987	0.00841968	Assigned taxonomy	Assigned taxonomy	NA	Collinsella	Collinsella sp000763055
k2_0149029	visit	Ctrl D0 v. Ctrl D28 CLR	0.517846	8.24755e-05	1	12696.3	0.000330821	Assigned taxonomy	Assigned taxonomy	NA	Anaerofilum	Anaerofilum sp002160015
k2_0149120	visit	Ctrl D0 v. Ctrl D28 CLR	0.759378	0.000108086	1	10927	0.000252279	Assigned taxonomy	Assigned taxonomy	NA	Eubacterium_E	Eubacterium_E sp002161065
k2_0149195	visit	Ctrl D0 v. Ctrl D28 CLR	0.785184	0.000138493	1	70682.6	0.00187455	Assigned taxonomy	Assigned taxonomy	NA	Ruthenibacterium	Ruthenibacterium sp003149955
k2_0149494	visit	Ctrl D0 v. Ctrl D28 CLR	0.546237	0.000715015	1	6859.31	0.000129207	Assigned taxonomy	Assigned taxonomy	NA	Erysipelatoclostridium	Erysipelatoclostridium saccharogumia
k2_0149611	visit	Ctrl D0 v. Ctrl D28 CLR	0.495842	6.55422e-06	1	10516.5	0.000269699	Assigned taxonomy	Assigned taxonomy	NA	Fournierella	Fournierella sp002161595
k2_0149848	visit	Ctrl D0 v. Ctrl D28 CLR	0.520147	1.6502e-08	1	7940.7	0.000204374	Assigned taxonomy	Assigned taxonomy	NA	Flavonifractor	Flavonifractor sp002161215
k2_0149905	visit	Ctrl D0 v. Ctrl D28 CLR	-1.02139	1.16121e-05	1	5073.06	0.000108558	Assigned taxonomy	Assigned taxonomy	NA	CAG-1427	CAG-1427 sp000431675
k2_0149920	visit	Ctrl D0 v. Ctrl D28 CLR	0.0578559	0.641148	0.982792	2545.61	4.90354e-05	Assigned taxonomy	Assigned taxonomy	NA	Pauljensenia	Pauljensenia pyogenes
k2_0149970	visit	Ctrl D0 v. Ctrl D28 CLR	0.843056	0.000140156	1	34101.4	0.000660424	Assigned taxonomy	Assigned taxonomy	NA	Clostridium_M	Clostridium_M sp000431375
k2_0150196	visit	Ctrl D0 v. Ctrl D28 CLR	0.157453	0.0333972	1	3621.29	8.8802e-05	Assigned taxonomy	Assigned taxonomy	NA	UBA5905	UBA5905 sp002437905
k2_0150284	visit	Ctrl D0 v. Ctrl D28 CLR	0.151631	0.205568	1	21782.7	0.000613768	Assigned taxonomy	Assigned taxonomy	NA	Enteroscipio	Enteroscipio sp000270285
k2_0150585	visit	Ctrl D0 v. Ctrl D28 CLR	0.638558	1.48407e-08	1	4463.64	0.000102599	Assigned taxonomy	Assigned taxonomy	NA	Faecalicatena	Faecalicatena sp000364245
k2_0150651	visit	Ctrl D0 v. Ctrl D28 CLR	0.493307	0.00151291	1	16407.7	0.000347009	Assigned taxonomy	Assigned taxonomy	NA	CAG-81	CAG-81 sp000435795
k2_0150866	visit	Ctrl D0 v. Ctrl D28 CLR	0.431406	0.0662409	0.998088	7127.09	0.00015598	Assigned taxonomy	Assigned taxonomy	NA	Holdemania	Holdemania sp900120005
k2_0150890	visit	Ctrl D0 v. Ctrl D28 CLR	0.200091	0.0119228	1	16946.9	0.000442419	Assigned taxonomy	Assigned taxonomy	NA	Oscillibacter	Oscillibacter sp001916835
k2_0150941	visit	Ctrl D0 v. Ctrl D28 CLR	0.351047	0.385453	1	4395.65	9.11201e-05	Assigned taxonomy	Assigned taxonomy	NA	Holdemania	Holdemania massiliensis
k2_0150970	visit	Ctrl D0 v. Ctrl D28 CLR	0.257818	0.0402607	1	2732.79	6.61284e-05	Assigned taxonomy	Assigned taxonomy	NA	UBA7160	UBA7160 sp002491565
k2_0151208	visit	Ctrl D0 v. Ctrl D28 CLR	0.18906	0.00755394	1	5316.81	0.000123047	Assigned taxonomy	Assigned taxonomy	NA	GCA-900066905	GCA-900066905 sp900066905
k2_0151342	visit	Ctrl D0 v. Ctrl D28 CLR	0.339666	0.106396	1	4642.66	0.000122708	Assigned taxonomy	Assigned taxonomy	NA	UBA7177	UBA7177 sp002491225
k2_0151461	visit	Ctrl D0 v. Ctrl D28 CLR	0.472004	0.000464079	1	3500.8	7.98498e-05	Assigned taxonomy	Assigned taxonomy	NA	Bariatricus	Bariatricus massiliensis
k2_0151539	visit	Ctrl D0 v. Ctrl D28 CLR	0.938251	4.52347e-06	1	17056.8	0.000334474	Assigned taxonomy	Assigned taxonomy	NA	Streptococcus	Streptococcus parasanguinis_A
k2_0151776	visit	Ctrl D0 v. Ctrl D28 CLR	0.617875	1.96119e-06	1	6572.71	0.000141507	Assigned taxonomy	Assigned taxonomy	NA	CHKCI006	CHKCI006 sp900018345
k2_0152314	visit	Ctrl D0 v. Ctrl D28 CLR	-3.17489	1.67236e-15	1	237368	0.00510751	Assigned taxonomy	Assigned taxonomy	NA	Collinsella	Collinsella aerofaciens_A
k2_0152435	visit	Ctrl D0 v. Ctrl D28 CLR	-0.709806	0.000363609	0.996176	2360.82	5.71944e-05	Assigned taxonomy	Assigned taxonomy	NA	An7	An7 sp002159765
k2_0152589	visit	Ctrl D0 v. Ctrl D28 CLR	0.0150937	0.682509	0.965583	3528.85	8.82652e-05	Assigned taxonomy	Assigned taxonomy	NA	Clostridium	Clostridium sp000435835
k2_0152691	visit	Ctrl D0 v. Ctrl D28 CLR	0.626268	0.00311962	1	20283.4	0.000379692	Assigned taxonomy	Assigned taxonomy	NA	Blautia	Blautia sp900120295
k2_0152854	visit	Ctrl D0 v. Ctrl D28 CLR	0.649148	0.00512335	1	231908	0.00420011	Assigned taxonomy	Assigned taxonomy	NA	Blautia_A	Blautia_A sp000433815
k2_0153103	visit	Ctrl D0 v. Ctrl D28 CLR	-0.946496	0.00736007	0.992352	67868.8	0.00162862	Assigned taxonomy	Assigned taxonomy	NA	Holdemanella	Holdemanella sp002299315
k2_0153133	visit	Ctrl D0 v. Ctrl D28 CLR	0.496997	0.00493649	1	2579.31	6.65475e-05	Assigned taxonomy	Assigned taxonomy	NA	Ruthenibacterium	Ruthenibacterium sp002315015
k2_0153142	visit	Ctrl D0 v. Ctrl D28 CLR	0.61456	0.000934912	1	16075.7	0.000337859	Assigned taxonomy	Assigned taxonomy	NA	Tyzzerella	Tyzzerella sp000209385
k2_0153430	visit	Ctrl D0 v. Ctrl D28 CLR	0.808268	0.000299659	1	12492	0.000228974	Assigned taxonomy	Assigned taxonomy	NA	Bacteroides	Bacteroides timonensis
k2_0153432	visit	Ctrl D0 v. Ctrl D28 CLR	-0.696113	0.000253766	0.994264	8652.83	0.000242453	Assigned taxonomy	Assigned taxonomy	NA	Olsenella_E	Olsenella_E sp900119915
k2_0153503	visit	Ctrl D0 v. Ctrl D28 CLR	-0.560587	0.0106156	0.988528	2744.54	6.05125e-05	Assigned taxonomy	Assigned taxonomy	NA	Mogibacterium	Mogibacterium diversum
k2_0153647	visit	Ctrl D0 v. Ctrl D28 CLR	0.641791	6.34787e-05	1	43640.7	0.000876572	Assigned taxonomy	Assigned taxonomy	NA	Gordonibacter	Gordonibacter massiliensis
k2_0154241	visit	Ctrl D0 v. Ctrl D28 CLR	0.513917	0.000309469	1	10448.5	0.00021058	Assigned taxonomy	Assigned taxonomy	NA	Faecalicatena	Faecalicatena sp002320245
k2_0154270	visit	Ctrl D0 v. Ctrl D28 CLR	0.406018	0.0140374	1	8705.13	0.000220213	Assigned taxonomy	Assigned taxonomy	NA	Christensenella	Christensenella massiliensis
k2_0154425	visit	Ctrl D0 v. Ctrl D28 CLR	-0.925995	0.000145555	1	9392.41	0.000215156	Assigned taxonomy	Assigned taxonomy	NA	Olsenella_E	Olsenella_E provencensis
k2_0154467	visit	Ctrl D0 v. Ctrl D28 CLR	-3.35545	1.14496e-15	0.998088	291331	0.00628205	Assigned taxonomy	Assigned taxonomy	NA	Collinsella	Collinsella sp000434535
k2_0154490	visit	Ctrl D0 v. Ctrl D28 CLR	0.181861	0.0348707	1	2995.47	7.20296e-05	Assigned taxonomy	Assigned taxonomy	NA	UBA7102	UBA7102 sp002492415
k2_0154672	visit	Ctrl D0 v. Ctrl D28 CLR	0.33192	0.000180439	1	3563	9.26215e-05	Assigned taxonomy	Assigned taxonomy	NA	Oscillibacter	Oscillibacter sp900115635
k2_0154679	visit	Ctrl D0 v. Ctrl D28 CLR	0.429362	0.000721655	1	10936.3	0.000257526	Assigned taxonomy	Assigned taxonomy	NA	An172	An172 sp002160515
k2_0154686	visit	Ctrl D0 v. Ctrl D28 CLR	0.861247	3.02955e-09	1	39834.3	0.000677786	Assigned taxonomy	Assigned taxonomy	NA	Absiella	Absiella sp000165065
k2_0154706	visit	Ctrl D0 v. Ctrl D28 CLR	0.384968	0.0851341	1	5655.02	0.00015078	Assigned taxonomy	Assigned taxonomy	NA	Fournierella	Fournierella sp002160145
k2_0154710	visit	Ctrl D0 v. Ctrl D28 CLR	-0.655782	0.000472259	1	15024.7	0.00034393	Assigned taxonomy	Assigned taxonomy	NA	An7	An7 sp002159335
k2_0154808	visit	Ctrl D0 v. Ctrl D28 CLR	0.33709	0.012246	1	3490.16	7.47859e-05	Assigned taxonomy	Assigned taxonomy	NA	2021-02-14	14-2 sp001940225
k2_0154907	visit	Ctrl D0 v. Ctrl D28 CLR	0.334504	0.00809833	1	3811.92	8.11817e-05	Assigned taxonomy	Assigned taxonomy	NA	Roseburia	Roseburia sp001940165
k2_0155266	visit	Ctrl D0 v. Ctrl D28 CLR	0.754124	5.99622e-08	1	7386.76	0.000194478	Assigned taxonomy	Assigned taxonomy	NA	Faecalicatena	Faecalicatena sp002160525
k2_0155359	visit	Ctrl D0 v. Ctrl D28 CLR	0.340816	0.0295885	1	192278	0.00440989	Assigned taxonomy	Assigned taxonomy	NA	Faecalibacterium	Faecalibacterium prausnitzii_J
k2_0155570	visit	Ctrl D0 v. Ctrl D28 CLR	0.607805	1.44962e-05	1	10246.3	0.000199487	Assigned taxonomy	Assigned taxonomy	NA	Eubacterium_I	Eubacterium_I sp900066595
k2_0155735	visit	Ctrl D0 v. Ctrl D28 CLR	0.633325	1.85482e-08	1	6295.78	0.000133078	Assigned taxonomy	Assigned taxonomy	NA	Dorea	Dorea sp000403455
k2_0155798	visit	Ctrl D0 v. Ctrl D28 CLR	-1.48035	5.46047e-08	1	120027	0.00323185	Assigned taxonomy	Assigned taxonomy	NA	Senegalimassilia	Senegalimassilia anaerobia
k2_0155800	visit	Ctrl D0 v. Ctrl D28 CLR	1.10282	1.15931e-06	1	5650.25	0.000111086	Assigned taxonomy	Assigned taxonomy	NA	Bacteroides	Bacteroides oleiciplenus
k2_0155937	visit	Ctrl D0 v. Ctrl D28 CLR	-3.20191	1.61209e-15	1	216678	0.00465366	Assigned taxonomy	Assigned taxonomy	NA	Collinsella	Collinsella sp002232035
k2_0155979	visit	Ctrl D0 v. Ctrl D28 CLR	-0.101828	0.724432	0.998088	16612.9	0.000353494	Assigned taxonomy	Assigned taxonomy	NA	Pauljensenia	Pauljensenia sp001838165
k2_0155988	visit	Ctrl D0 v. Ctrl D28 CLR	-0.814145	0.126228	0.996176	2897.63	6.82945e-05	Assigned taxonomy	Assigned taxonomy	NA	Ruminococcus_E	Ruminococcus_E sp002493005
k2_0156595	visit	Ctrl D0 v. Ctrl D28 CLR	0.480343	2.22724e-05	1	24216.5	0.000541871	Assigned taxonomy	Assigned taxonomy	NA	CAG-81	CAG-81 sp900066055
k2_0156649	visit	Ctrl D0 v. Ctrl D28 CLR	-0.249477	0.117297	1	5640.77	0.000132104	Assigned taxonomy	Assigned taxonomy	NA	CAG-127	CAG-127 sp002404515
k2_0156659	visit	Ctrl D0 v. Ctrl D28 CLR	1.19748	1.48362e-07	1	48571	0.00110104	Assigned taxonomy	Assigned taxonomy	NA	Eggerthella	Eggerthella timonensis
k2_0156908	visit	Ctrl D0 v. Ctrl D28 CLR	0.487317	0.00472181	0.994264	2965.16	6.31881e-05	Assigned taxonomy	Assigned taxonomy	NA	Actinomyces	Actinomyces gerencseriae
k2_0156941	visit	Ctrl D0 v. Ctrl D28 CLR	0.279783	0.000876092	1	3947.13	0.00011422	Assigned taxonomy	Assigned taxonomy	NA	Oscillibacter	Oscillibacter sp000436875
k2_0157285	visit	Ctrl D0 v. Ctrl D28 CLR	-0.86991	0.0470286	0.998088	3097.14	7.34142e-05	Assigned taxonomy	Assigned taxonomy	NA	Ruminococcus_E	Ruminococcus_E sp002491825
k2_0157316	visit	Ctrl D0 v. Ctrl D28 CLR	0.908448	0.000618747	1	5330.27	0.000112237	Assigned taxonomy	Assigned taxonomy	NA	Bacteroides_A	Bacteroides_A salanitronis
k2_0157343	visit	Ctrl D0 v. Ctrl D28 CLR	-0.570751	0.00915718	0.996176	4085.57	0.000182076	Assigned taxonomy	Assigned taxonomy	NA	Enorma	Enorma phocaeensis
k2_0157414	visit	Ctrl D0 v. Ctrl D28 CLR	0.526801	0.0114196	1	31541.3	0.000635131	Assigned taxonomy	Assigned taxonomy	NA	Blautia	Blautia sp000432195
k2_0157459	visit	Ctrl D0 v. Ctrl D28 CLR	-3.18418	1.03994e-15	1	355081	0.0076821	Assigned taxonomy	Assigned taxonomy	NA	Collinsella	Collinsella aerofaciens
k2_0157889	visit	Ctrl D0 v. Ctrl D28 CLR	-0.615876	0.000653311	0.994264	1988.89	4.86415e-05	Assigned taxonomy	Assigned taxonomy	NA	UBA9715	UBA9715 sp002371495
k2_0158064	visit	Ctrl D0 v. Ctrl D28 CLR	0.574443	3.88676e-07	1	3568.73	8.11526e-05	Assigned taxonomy	Assigned taxonomy	NA	Anaerotruncus	Anaerotruncus sp000403395
k2_0158205	visit	Ctrl D0 v. Ctrl D28 CLR	-0.258819	0.740497	1	35151.1	0.000947638	Assigned taxonomy	Assigned taxonomy	NA	UBA1191	UBA1191 sp900066305
k2_0158220	visit	Ctrl D0 v. Ctrl D28 CLR	0.496488	0.00224348	1	10037.6	0.000243869	Assigned taxonomy	Assigned taxonomy	NA	Provencibacterium	Provencibacterium massiliense
k2_0158307	visit	Ctrl D0 v. Ctrl D28 CLR	0.0845571	0.182273	1	12411.6	0.000262612	Assigned taxonomy	Assigned taxonomy	NA	Agathobacter	Agathobacter sp002474415
k2_0158452	visit	Ctrl D0 v. Ctrl D28 CLR	-1.26548	0.000489512	1	86709.7	0.00178373	Assigned taxonomy	Assigned taxonomy	NA	CAG-1427	CAG-1427 sp000435675
k2_0158502	visit	Ctrl D0 v. Ctrl D28 CLR	-0.421092	0.0881964	1	29395.8	0.000877613	Assigned taxonomy	Assigned taxonomy	NA	CAG-170	CAG-170 sp000432135
k2_0158813	visit	Ctrl D0 v. Ctrl D28 CLR	0.39445	0.00315144	1	46610.3	0.000896446	Assigned taxonomy	Assigned taxonomy	NA	Eubacterium_I	Eubacterium_I ramulus_A
k2_0158887	visit	Ctrl D0 v. Ctrl D28 CLR	0.695976	0.00785308	0.982792	4136.42	7.80532e-05	Assigned taxonomy	Assigned taxonomy	NA	Bacteroides	Bacteroides intestinalis_A
k2_0159113	visit	Ctrl D0 v. Ctrl D28 CLR	-0.481135	0.0942447	0.984704	1850.72	5.41018e-05	Assigned taxonomy	Assigned taxonomy	NA	QAND01	QAND01 sp003150225
k2_0159455	visit	Ctrl D0 v. Ctrl D28 CLR	1.098	1.87588e-06	1	5068.04	9.18535e-05	Assigned taxonomy	Assigned taxonomy	NA	Bacteroides	Bacteroides cutis
k2_0159469	visit	Ctrl D0 v. Ctrl D28 CLR	0.70739	2.92945e-07	1	5397.56	0.000107997	Assigned taxonomy	Assigned taxonomy	NA	Murimonas	Murimonas intestini
k2_0159693	visit	Ctrl D0 v. Ctrl D28 CLR	0.485303	0.00348596	1	35751.2	0.000713018	Assigned taxonomy	Assigned taxonomy	NA	Dorea	Dorea sp900066765
k2_0159743	visit	Ctrl D0 v. Ctrl D28 CLR	0.232573	0.185649	1	11021.6	0.000246872	Assigned taxonomy	Assigned taxonomy	NA	Olsenella_D	Olsenella_D sp002331575
k2_0160319	visit	Ctrl D0 v. Ctrl D28 CLR	0.741439	6.21552e-07	1	16824.5	0.000391877	Assigned taxonomy	Assigned taxonomy	NA	Blautia_A	Blautia_A sp002159835
k2_0160743	visit	Ctrl D0 v. Ctrl D28 CLR	0.575917	5.75973e-05	1	7801.54	0.000166881	Assigned taxonomy	Assigned taxonomy	NA	GCA-900066755	GCA-900066755 sp900066755
k2_0161328	visit	Ctrl D0 v. Ctrl D28 CLR	0.407434	4.2147e-06	1	9141.2	0.000230209	Assigned taxonomy	Assigned taxonomy	NA	Lawsonibacter	Lawsonibacter sp002160305
k2_0161602	visit	Ctrl D0 v. Ctrl D28 CLR	-1.73485	2.77273e-12	1	4000.3	8.47969e-05	Assigned taxonomy	Assigned taxonomy	NA	Collinsella	Collinsella provencensis
k2_0161738	visit	Ctrl D0 v. Ctrl D28 CLR	0.48001	1.06236e-07	1	4506.78	0.000115175	Assigned taxonomy	Assigned taxonomy	NA	Flavonifractor	Flavonifractor sp002159265
k2_0161859	visit	Ctrl D0 v. Ctrl D28 CLR	0.360745	0.0266997	1	71996.6	0.00162659	Assigned taxonomy	Assigned taxonomy	NA	GCA-900066135	GCA-900066135 sp900066135
k2_0161993	visit	Ctrl D0 v. Ctrl D28 CLR	0.532382	1.84974e-05	1	6647.13	0.000174573	Assigned taxonomy	Assigned taxonomy	NA	Faecalicatena	Faecalicatena sp900120155
k2_0162212	visit	Ctrl D0 v. Ctrl D28 CLR	-2.49398	3.45372e-11	0.988528	2076.22	3.48951e-05	Assigned taxonomy	Assigned taxonomy	NA	Bifidobacterium	Bifidobacterium aesculapii
k2_0162336	visit	Ctrl D0 v. Ctrl D28 CLR	0.242178	0.0489494	1	2063.94	5.57582e-05	Assigned taxonomy	Assigned taxonomy	NA	NK3B98	NK3B98 sp000421005
k2_0162908	visit	Ctrl D0 v. Ctrl D28 CLR	0.037112	0.39666	1	6907.93	0.00013044	Assigned taxonomy	Assigned taxonomy	NA	Veillonella_A	Veillonella_A sp000431435
k2_0162944	visit	Ctrl D0 v. Ctrl D28 CLR	0.623343	1.37438e-05	1	9390.22	0.000210642	Assigned taxonomy	Assigned taxonomy	NA	Agathobaculum	Agathobaculum desmolans
k2_0162993	visit	Ctrl D0 v. Ctrl D28 CLR	0.417087	2.61193e-05	1	5555.71	0.000136027	Assigned taxonomy	Assigned taxonomy	NA	UBA9475	UBA9475 sp002161235
k2_0163016	visit	Ctrl D0 v. Ctrl D28 CLR	0.600789	9.87665e-07	1	4225.95	9.32106e-05	Assigned taxonomy	Assigned taxonomy	NA	2021-02-14	14-2 sp000403315
k2_0163149	visit	Ctrl D0 v. Ctrl D28 CLR	0.98776	6.78133e-07	1	6566.64	0.000140347	Assigned taxonomy	Assigned taxonomy	NA	Massiliomicrobiota	Massiliomicrobiota timonensis
k2_0163181	visit	Ctrl D0 v. Ctrl D28 CLR	-1.13725	1.29869e-07	1	8464.71	0.000182806	Assigned taxonomy	Assigned taxonomy	NA	Pauljensenia	Pauljensenia bouchesdurhonensis
k2_0163317	visit	Ctrl D0 v. Ctrl D28 CLR	0.641064	7.70891e-07	1	3402.44	7.63333e-05	Assigned taxonomy	Assigned taxonomy	NA	Faecalicatena	Faecalicatena sp000403295
k2_0163537	visit	Ctrl D0 v. Ctrl D28 CLR	0.105064	0.228663	1	9717.81	0.000227411	Assigned taxonomy	Assigned taxonomy	NA	Negativibacillus	Negativibacillus sp000435195
k2_0163568	visit	Ctrl D0 v. Ctrl D28 CLR	0.877455	1.45151e-07	1	23263.2	0.000456927	Assigned taxonomy	Assigned taxonomy	NA	Clostridium_M	Clostridium_M clostridioforme_A
k2_0163654	visit	Ctrl D0 v. Ctrl D28 CLR	0.997463	2.32015e-05	1	7355.24	0.00013645	Assigned taxonomy	Assigned taxonomy	NA	Phil12	Phil12 sp002633275
k2_0163821	visit	Ctrl D0 v. Ctrl D28 CLR	0.506002	0.000624069	1	4628.06	9.80884e-05	Assigned taxonomy	Assigned taxonomy	NA	Lachnoclostridium_A	Lachnoclostridium_A edouardi
k2_0163906	visit	Ctrl D0 v. Ctrl D28 CLR	-0.475972	0.0787526	0.996176	7932.52	0.000171769	Assigned taxonomy	Assigned taxonomy	NA	Pauljensenia	Pauljensenia keddieii
k2_0164076	visit	Ctrl D0 v. Ctrl D28 CLR	0.937259	8.2439e-06	1	17586.5	0.000347025	Assigned taxonomy	Assigned taxonomy	NA	Streptococcus	Streptococcus sp000448565
k2_0164110	visit	Ctrl D0 v. Ctrl D28 CLR	0.564575	0.0143214	1	12420.9	0.000246042	Assigned taxonomy	Assigned taxonomy	NA	UBA6398	UBA6398 sp003150315
k2_0164461	visit	Ctrl D0 v. Ctrl D28 CLR	0.43372	0.00102429	1	2905.28	6.18301e-05	Assigned taxonomy	Assigned taxonomy	NA	Faecalicatena	Faecalicatena contorta_A
k2_0164768	visit	Ctrl D0 v. Ctrl D28 CLR	0.591263	9.92728e-07	1	4487.18	0.000116512	Assigned taxonomy	Assigned taxonomy	NA	GCA-900066575	GCA-900066575 sp002160825
k2_0164934	visit	Ctrl D0 v. Ctrl D28 CLR	0.530992	0.00147743	1	41303.9	0.00093642	Assigned taxonomy	Assigned taxonomy	NA	Ruminococcus_A	Ruminococcus_A sp000432335
k2_0165095	visit	Ctrl D0 v. Ctrl D28 CLR	0.312672	7.68588e-05	0.998088	2056.97	5.25988e-05	Assigned taxonomy	Assigned taxonomy	NA	CAG-103	CAG-103 sp900316745
k2_0165411	visit	Ctrl D0 v. Ctrl D28 CLR	0.624077	4.12475e-05	1	377840	0.00728765	Assigned taxonomy	Assigned taxonomy	NA	Blautia_A	Blautia_A sp000285855
k2_0165917	visit	Ctrl D0 v. Ctrl D28 CLR	-1.01505	0.000507115	0.977055	1688.51	4.69004e-05	Assigned taxonomy	Assigned taxonomy	NA	Olsenella_E	Olsenella_E sp002159535
k2_0165954	visit	Ctrl D0 v. Ctrl D28 CLR	-0.668729	0.0021258	0.994264	1892.99	5.33612e-05	Assigned taxonomy	Assigned taxonomy	NA	Olsenella_E	Olsenella_E sp002159495
k2_0165997	visit	Ctrl D0 v. Ctrl D28 CLR	0.423995	5.24368e-10	1	2815.25	7.32261e-05	Assigned taxonomy	Assigned taxonomy	NA	Acutalibacter	Acutalibacter sp000432995
k2_0166030	visit	Ctrl D0 v. Ctrl D28 CLR	0.583642	2.30356e-08	1	2980.93	6.56327e-05	Assigned taxonomy	Assigned taxonomy	NA	Eubacterium_J	Eubacterium_J plexicaudatum
k2_0166212	visit	Ctrl D0 v. Ctrl D28 CLR	-1.45535	8.63544e-10	1	4715.26	0.000106195	Assigned taxonomy	Assigned taxonomy	NA	Collinsella	Collinsella phocaeensis
k2_0166251	visit	Ctrl D0 v. Ctrl D28 CLR	0.241892	0.116146	1	45736	0.000886332	Assigned taxonomy	Assigned taxonomy	NA	CAG-145	CAG-145 sp000435715
k2_0166369	visit	Ctrl D0 v. Ctrl D28 CLR	-0.759877	5.23085e-05	1	1701.19	4.78244e-05	Assigned taxonomy	Assigned taxonomy	NA	Olsenella_E	Olsenella_E mediterranea
k2_0166371	visit	Ctrl D0 v. Ctrl D28 CLR	0.35934	0.0568203	1	113175	0.00231977	Assigned taxonomy	Assigned taxonomy	NA	Blautia_A	Blautia_A obeum_B
k2_0166501	visit	Ctrl D0 v. Ctrl D28 CLR	0.438523	0.0118932	1	4931.08	0.000110059	Assigned taxonomy	Assigned taxonomy	NA	Hungatella	Hungatella saccharolyticum
k2_0166509	visit	Ctrl D0 v. Ctrl D28 CLR	0.368898	3.09444e-06	1	3223.59	8.74836e-05	Assigned taxonomy	Assigned taxonomy	NA	Oscillibacter	Oscillibacter sp000403435
k2_0166675	visit	Ctrl D0 v. Ctrl D28 CLR	0.825609	4.88867e-05	1	4960.35	0.000108748	Assigned taxonomy	Assigned taxonomy	NA	Parabacteroides	Parabacteroides sp900155425
k2_0166780	visit	Ctrl D0 v. Ctrl D28 CLR	0.591578	5.00083e-05	1	30614.5	0.000663847	Assigned taxonomy	Assigned taxonomy	NA	Faecalicatena	Faecalicatena sp000509105
k2_0166834	visit	Ctrl D0 v. Ctrl D28 CLR	0.609109	4.67376e-06	1	7991.72	0.000213628	Assigned taxonomy	Assigned taxonomy	NA	GCA-900066575	GCA-900066575 sp002160765
k2_0167046	visit	Ctrl D0 v. Ctrl D28 CLR	-3.17297	2.92738e-15	0.998088	225321	0.00483088	Assigned taxonomy	Assigned taxonomy	NA	Collinsella	Collinsella aerofaciens_E
k2_0167107	visit	Ctrl D0 v. Ctrl D28 CLR	-0.346363	0.0916093	1	3209.72	8.15378e-05	Assigned taxonomy	Assigned taxonomy	NA	DNF00809	DNF00809 sp000814825
k2_0167121	visit	Ctrl D0 v. Ctrl D28 CLR	-1.92525	1.39519e-13	0.996176	4115.84	0.000110632	Assigned taxonomy	Assigned taxonomy	NA	Olsenella_E	Olsenella_E sp003150175
k2_0167125	visit	Ctrl D0 v. Ctrl D28 CLR	-0.542371	0.000398375	0.994264	2435.62	6.22497e-05	Assigned taxonomy	Assigned taxonomy	NA	An7	An7 sp002161805
k2_0167306	visit	Ctrl D0 v. Ctrl D28 CLR	0.584563	7.68546e-06	1	5588.9	0.00011748	Assigned taxonomy	Assigned taxonomy	NA	2021-02-14	14-2 sp000403255
k2_0167440	visit	Ctrl D0 v. Ctrl D28 CLR	0.685598	2.01948e-06	1	10000.9	0.000250168	Assigned taxonomy	Assigned taxonomy	NA	Lachnoclostridium_A	Lachnoclostridium_A sp002160755
k2_0167449	visit	Ctrl D0 v. Ctrl D28 CLR	-0.878717	0.000477556	0.988528	1425.99	4.03471e-05	Assigned taxonomy	Assigned taxonomy	NA	Olsenella_E	Olsenella_E sp002159735
k2_0167469	visit	Ctrl D0 v. Ctrl D28 CLR	0.226094	0.0114447	1	2946.04	8.31849e-05	Assigned taxonomy	Assigned taxonomy	NA	D5	D5 sp900113995
k2_0167598	visit	Ctrl D0 v. Ctrl D28 CLR	0.589187	0.00180623	1	16087.2	0.000326068	Assigned taxonomy	Assigned taxonomy	NA	Clostridium_M	Clostridium_M sp001517625
k2_0167724	visit	Ctrl D0 v. Ctrl D28 CLR	-3.67207	1.61209e-15	0.977055	6466.81	9.35898e-05	Assigned taxonomy	Assigned taxonomy	NA	Bifidobacterium	Bifidobacterium imperatoris
k2_0167825	visit	Ctrl D0 v. Ctrl D28 CLR	0.507761	7.30168e-05	1	3016.37	6.45099e-05	Assigned taxonomy	Assigned taxonomy	NA	992a	992a sp001940245
k2_0168166	visit	Ctrl D0 v. Ctrl D28 CLR	0.444127	0.000101248	1	49166.2	0.00115043	Assigned taxonomy	Assigned taxonomy	NA	Lawsonibacter	Lawsonibacter sp900066825
k2_0168438	visit	Ctrl D0 v. Ctrl D28 CLR	-3.51527	5.64696e-15	0.973231	2765.28	4.0134e-05	Assigned taxonomy	Assigned taxonomy	NA	Bifidobacterium	Bifidobacterium sp002802865
k2_0168637	visit	Ctrl D0 v. Ctrl D28 CLR	0.933822	2.32015e-05	0.998088	7271.48	0.000131002	Assigned taxonomy	Assigned taxonomy	NA	Bacteroides	Bacteroides fluxus
k2_0168812	visit	Ctrl D0 v. Ctrl D28 CLR	0.596011	5.23085e-05	1	4864.36	0.000119623	Assigned taxonomy	Assigned taxonomy	NA	OEMR01	OEMR01 sp900199515
k2_0168854	visit	Ctrl D0 v. Ctrl D28 CLR	-1.30872	2.78859e-10	0.998088	4692.41	0.000123184	Assigned taxonomy	Assigned taxonomy	NA	Collinsella	Collinsella sp002305035
k2_0168927	visit	Ctrl D0 v. Ctrl D28 CLR	0.134552	0.232741	1	33283.4	0.000673845	Assigned taxonomy	Assigned taxonomy	NA	Anaerostipes	Anaerostipes sp900066705
k2_0169206	visit	Ctrl D0 v. Ctrl D28 CLR	-3.11475	6.48859e-14	0.973231	3425.06	4.99791e-05	Assigned taxonomy	Assigned taxonomy	NA	Bifidobacterium	Bifidobacterium myosotis
k2_0169577	visit	Ctrl D0 v. Ctrl D28 CLR	0.49793	0.000134466	1	20319.5	0.000458351	Assigned taxonomy	Assigned taxonomy	NA	CAG-95	CAG-95 sp900066375
k2_0169766	visit	Ctrl D0 v. Ctrl D28 CLR	0.507415	0.01454	1	4449.4	0.000108316	Assigned taxonomy	Assigned taxonomy	NA	Ruminococcus_G	Ruminococcus_G gauvreauii
k2_0170001	visit	Ctrl D0 v. Ctrl D28 CLR	0.883008	1.44909e-06	1	4782.38	0.000106655	Assigned taxonomy	Assigned taxonomy	NA	Butyricimonas	Butyricimonas sp900258545
k2_0170237	visit	Ctrl D0 v. Ctrl D28 CLR	0.518291	8.57318e-05	1	29901.6	0.000766721	Assigned taxonomy	Assigned taxonomy	NA	Fournierella	Fournierella massiliensis
k2_0170748	visit	Ctrl D0 v. Ctrl D28 CLR	1.15957	1.78521e-06	1	3918.93	8.12122e-05	Assigned taxonomy	Assigned taxonomy	NA	Bacteroides	Bacteroides bouchesdurhonensis
k2_0170879	visit	Ctrl D0 v. Ctrl D28 CLR	0.452622	0.000287385	1	6184.75	0.000159258	Assigned taxonomy	Assigned taxonomy	NA	Massilimaliae	Massilimaliae massiliensis
k2_0171132	visit	Ctrl D0 v. Ctrl D28 CLR	0.315916	0.0541552	1	30985.4	0.00062678	Assigned taxonomy	Assigned taxonomy	NA	Enteroscipio	Enteroscipio rubneri
k2_0171289	visit	Ctrl D0 v. Ctrl D28 CLR	0.321654	0.212272	1	4699.74	0.000109892	Assigned taxonomy	Assigned taxonomy	NA	Johnsonella	Johnsonella ignava
k2_0171398	visit	Ctrl D0 v. Ctrl D28 CLR	0.578485	1.38125e-07	1	3712.63	8.21846e-05	Assigned taxonomy	Assigned taxonomy	NA	Massilioclostridium	Massilioclostridium methylpentosum
k2_0171446	visit	Ctrl D0 v. Ctrl D28 CLR	-1.8858	6.82824e-10	0.998088	57463	0.000924525	Assigned taxonomy	Assigned taxonomy	NA	Collinsella	Collinsella intestinalis
k2_0171473	visit	Ctrl D0 v. Ctrl D28 CLR	0.52259	0.000273751	1	93059.3	0.00218338	Assigned taxonomy	Assigned taxonomy	NA	Blautia_A	Blautia_A sp900066505
k2_0171507	visit	Ctrl D0 v. Ctrl D28 CLR	-2.47663	4.83366e-13	0.996176	4291.33	6.47357e-05	Assigned taxonomy	Assigned taxonomy	NA	Bifidobacterium	Bifidobacterium callitrichidarum
k2_0171556	visit	Ctrl D0 v. Ctrl D28 CLR	-3.44728	1.61209e-15	0.994264	5857.71	9.98567e-05	Assigned taxonomy	Assigned taxonomy	NA	Bifidobacterium	Bifidobacterium moukalabense
k2_0171772	visit	Ctrl D0 v. Ctrl D28 CLR	0.706868	0.000119681	1	5291.66	0.000141315	Assigned taxonomy	Assigned taxonomy	NA	An181	An181 sp002160325
k2_0171910	visit	Ctrl D0 v. Ctrl D28 CLR	0.69667	9.52545e-08	1	3754.85	8.61328e-05	Assigned taxonomy	Assigned taxonomy	NA	Acetatifactor	Acetatifactor muris
k2_0172124	visit	Ctrl D0 v. Ctrl D28 CLR	-0.9379	0.00159273	0.998088	2524.03	5.28755e-05	Assigned taxonomy	Assigned taxonomy	NA	UCG-010	UCG-010 sp003150115
k2_0172306	visit	Ctrl D0 v. Ctrl D28 CLR	0.258541	0.00465404	0.998088	3403.15	8.46612e-05	Assigned taxonomy	Assigned taxonomy	NA	Anaerotruncus	Anaerotruncus sp900199635
k2_0172591	visit	Ctrl D0 v. Ctrl D28 CLR	-1.71712	4.16266e-09	1	11013.5	0.000329638	Assigned taxonomy	Assigned taxonomy	NA	Libanicoccus	Libanicoccus massiliensis
k2_0172622	visit	Ctrl D0 v. Ctrl D28 CLR	-3.03273	5.55938e-14	0.978967	2858.08	4.24289e-05	Assigned taxonomy	Assigned taxonomy	NA	Bifidobacterium	Bifidobacterium sp002802915
k2_0172733	visit	Ctrl D0 v. Ctrl D28 CLR	0.511217	0.000387636	1	13402.7	0.000331033	Assigned taxonomy	Assigned taxonomy	NA	Arabia	Arabia massiliensis
k2_0173271	visit	Ctrl D0 v. Ctrl D28 CLR	-0.353973	0.266651	1	205531	0.00446854	Assigned taxonomy	Assigned taxonomy	NA	Ruminococcus_A	Ruminococcus_A sp000437095
k2_0173305	visit	Ctrl D0 v. Ctrl D28 CLR	0.645559	2.3374e-05	1	9412.27	0.000209598	Assigned taxonomy	Assigned taxonomy	NA	Blautia_A	Blautia_A schinkii
k2_0173606	visit	Ctrl D0 v. Ctrl D28 CLR	-3.82986	1.25203e-14	1	47117.6	0.000691361	Assigned taxonomy	Assigned taxonomy	NA	Bifidobacterium	Bifidobacterium kashiwanohense_A
k2_0173762	visit	Ctrl D0 v. Ctrl D28 CLR	0.580952	7.10071e-05	1	9636.48	0.000197082	Assigned taxonomy	Assigned taxonomy	NA	Hespellia	Hespellia stercorisuis
k2_0173768	visit	Ctrl D0 v. Ctrl D28 CLR	0.659426	1.91134e-07	1	12938.5	0.00027985	Assigned taxonomy	Assigned taxonomy	NA	Dorea	Dorea sp000765215
k2_0173789	visit	Ctrl D0 v. Ctrl D28 CLR	0.430397	0.00794472	1	4075.4	9.01372e-05	Assigned taxonomy	Assigned taxonomy	NA	Acetatifactor	Acetatifactor sp002431915
k2_0174154	visit	Ctrl D0 v. Ctrl D28 CLR	0.60984	1.40901e-08	1	12002.3	0.000287919	Assigned taxonomy	Assigned taxonomy	NA	An200	An200 sp002160025
k2_0174486	visit	Ctrl D0 v. Ctrl D28 CLR	0.288479	0.212272	1	194298	0.00433534	Assigned taxonomy	Assigned taxonomy	NA	Gordonibacter	Gordonibacter pamelaeae
k2_0174491	visit	Ctrl D0 v. Ctrl D28 CLR	0.634136	8.20989e-05	1	30804	0.000937957	Assigned taxonomy	Assigned taxonomy	NA	UC5-1-2E3	UC5-1-2E3 sp001304875
k2_0174785	visit	Ctrl D0 v. Ctrl D28 CLR	0.630137	0.000291268	1	14409.1	0.00029187	Assigned taxonomy	Assigned taxonomy	NA	Dorea	Dorea sp900240315
k2_0174817	visit	Ctrl D0 v. Ctrl D28 CLR	0.37014	0.509731	0.959847	2844.74	5.98329e-05	Assigned taxonomy	Assigned taxonomy	NA	Actinomyces	Actinomyces sp000195595
k2_0175171	visit	Ctrl D0 v. Ctrl D28 CLR	0.781177	3.41301e-07	1	31021.4	0.00084946	Assigned taxonomy	Assigned taxonomy	NA	Dorea	Dorea phocaeense
k2_0175337	visit	Ctrl D0 v. Ctrl D28 CLR	0.332675	0.0706692	1	171383	0.00339345	Assigned taxonomy	Assigned taxonomy	NA	Faecalibacterium	Faecalibacterium prausnitzii_E
k2_0175552	visit	Ctrl D0 v. Ctrl D28 CLR	0.490997	0.000453605	1	2767.01	7.44415e-05	Assigned taxonomy	Assigned taxonomy	NA	Butyricicoccus_A	Butyricicoccus_A porcorum
k2_0175738	visit	Ctrl D0 v. Ctrl D28 CLR	-1.08374	1.78295e-07	1	13163.9	0.000295515	Assigned taxonomy	Assigned taxonomy	NA	Slackia_A	Slackia_A piriformis
k2_0175819	visit	Ctrl D0 v. Ctrl D28 CLR	-0.46243	0.00418585	0.998088	2853.43	7.41117e-05	Assigned taxonomy	Assigned taxonomy	NA	Slackia	Slackia heliotrinireducens
k2_0176323	visit	Ctrl D0 v. Ctrl D28 CLR	-3.74117	4.3987e-15	0.938815	2426.44	3.92979e-05	Assigned taxonomy	Assigned taxonomy	NA	Bifidobacterium	Bifidobacterium thermophilum
k2_0176673	visit	Ctrl D0 v. Ctrl D28 CLR	0.450066	0.00752639	1	12115.9	0.000324694	Assigned taxonomy	Assigned taxonomy	NA	Gemmiger_A	Gemmiger_A sp002160955
k2_0176802	visit	Ctrl D0 v. Ctrl D28 CLR	0.683146	1.26666e-08	1	6236.91	0.000150743	Assigned taxonomy	Assigned taxonomy	NA	UBA7182	UBA7182 sp002160135
k2_0177046	visit	Ctrl D0 v. Ctrl D28 CLR	0.423063	0.0316015	1	20866.2	0.0004296	Assigned taxonomy	Assigned taxonomy	NA	Marvinbryantia	Marvinbryantia sp900066075
k2_0177141	visit	Ctrl D0 v. Ctrl D28 CLR	0.861514	1.61479e-05	1	8830.13	0.000182611	Assigned taxonomy	Assigned taxonomy	NA	Streptococcus	Streptococcus sp000314795
k2_0177304	visit	Ctrl D0 v. Ctrl D28 CLR	0.351506	0.000184995	1	29283.4	0.000750813	Assigned taxonomy	Assigned taxonomy	NA	Acutalibacter	Acutalibacter sp000435395
k2_0177344	visit	Ctrl D0 v. Ctrl D28 CLR	0.392881	0.0067118	1	8343.28	0.000179737	Assigned taxonomy	Assigned taxonomy	NA	Emergencia	Emergencia timonensis
k2_0177499	visit	Ctrl D0 v. Ctrl D28 CLR	0.495133	2.31129e-06	1	15687.8	0.000382291	Assigned taxonomy	Assigned taxonomy	NA	Angelakisella	Angelakisella massiliensis
k2_0177645	visit	Ctrl D0 v. Ctrl D28 CLR	-0.223011	0.0117749	0.998088	2892.4	7.05089e-05	Assigned taxonomy	Assigned taxonomy	NA	Ruminococcus_D	Ruminococcus_D sp000434695
k2_0177957	visit	Ctrl D0 v. Ctrl D28 CLR	0.664018	3.41301e-07	1	2389.49	5.12121e-05	Assigned taxonomy	Assigned taxonomy	NA	MTC7	MTC7 sp001695645
k2_0178269	visit	Ctrl D0 v. Ctrl D28 CLR	0.859404	1.12823e-06	1	15414.9	0.000351097	Assigned taxonomy	Assigned taxonomy	NA	Dorea	Dorea sp002160985
k2_0178550	visit	Ctrl D0 v. Ctrl D28 CLR	0.161976	0.0484938	1	1862.05	4.72711e-05	Assigned taxonomy	Assigned taxonomy	NA	UBA1777	UBA1777 sp002350825
k2_0178745	visit	Ctrl D0 v. Ctrl D28 CLR	0.605629	4.01093e-05	1	13348.4	0.000314841	Assigned taxonomy	Assigned taxonomy	NA	Holdemania	Holdemania filiformis
k2_0178976	visit	Ctrl D0 v. Ctrl D28 CLR	-0.100774	0.885119	0.996176	5392.88	0.000113739	Assigned taxonomy	Assigned taxonomy	NA	Pauljensenia	Pauljensenia odontolyticus_C
k2_0179192	visit	Ctrl D0 v. Ctrl D28 CLR	0.322017	0.00413369	1	12583.1	0.000311389	Assigned taxonomy	Assigned taxonomy	NA	Acutalibacter	Acutalibacter timonensis
k2_0179320	visit	Ctrl D0 v. Ctrl D28 CLR	0.398767	0.0124945	0.996176	28569.5	0.000513193	Assigned taxonomy	Assigned taxonomy	NA	Prevotella	Prevotella sp900290275
k2_0179400	visit	Ctrl D0 v. Ctrl D28 CLR	0.757711	2.00326e-08	1	4940.28	0.000133814	Assigned taxonomy	Assigned taxonomy	NA	Faecalicatena	Faecalicatena sp002161355
k2_0179480	visit	Ctrl D0 v. Ctrl D28 CLR	0.548015	2.55772e-05	1	19464.3	0.000424799	Assigned taxonomy	Assigned taxonomy	NA	Marseille-P3106	Marseille-P3106 sp900169975
k2_0180013	visit	Ctrl D0 v. Ctrl D28 CLR	0.546018	7.97282e-09	1	7910.74	0.00020047	Assigned taxonomy	Assigned taxonomy	NA	Flavonifractor	Flavonifractor sp002159455
k2_0180197	visit	Ctrl D0 v. Ctrl D28 CLR	-0.411258	0.0474948	1	4114.07	8.99956e-05	Assigned taxonomy	Assigned taxonomy	NA	Phoenicibacter	Phoenicibacter massiliensis
k2_0180387	visit	Ctrl D0 v. Ctrl D28 CLR	-1.34532	9.84361e-09	0.998088	9789.65	0.000213032	Assigned taxonomy	Assigned taxonomy	NA	Pauljensenia	Pauljensenia sp000278725
k2_0180411	visit	Ctrl D0 v. Ctrl D28 CLR	0.583626	0.000467033	1	41684	0.00100437	Assigned taxonomy	Assigned taxonomy	NA	Anaeromassilibacillus	Anaeromassilibacillus sp002159845
k2_0180446	visit	Ctrl D0 v. Ctrl D28 CLR	-0.103312	0.446027	0.984704	2629.95	5.63724e-05	Assigned taxonomy	Assigned taxonomy	NA	Pauljensenia	Pauljensenia odontolyticus
k2_0180823	visit	Ctrl D0 v. Ctrl D28 CLR	0.728752	2.0206e-06	1	6554.55	0.000160291	Assigned taxonomy	Assigned taxonomy	NA	Faecalicatena	Faecalicatena sp002159505
k2_0180916	visit	Ctrl D0 v. Ctrl D28 CLR	-0.783509	0.000577496	0.992352	1476.93	4.08386e-05	Assigned taxonomy	Assigned taxonomy	NA	Olsenella_E	Olsenella_E sp002159625
k2_0180998	visit	Ctrl D0 v. Ctrl D28 CLR	0.438557	0.00845538	1	46105.8	0.00081425	Assigned taxonomy	Assigned taxonomy	NA	Dorea	Dorea sp000433535
k2_0181050	visit	Ctrl D0 v. Ctrl D28 CLR	0.400952	0.01255	1	2760.1	6.24422e-05	Assigned taxonomy	Assigned taxonomy	NA	COE1	COE1 sp000403335
k2_0181088	visit	Ctrl D0 v. Ctrl D28 CLR	0.528309	0.000149889	1	6389.78	0.000149677	Assigned taxonomy	Assigned taxonomy	NA	Merdibacter	Merdibacter massiliensis
k2_0181090	visit	Ctrl D0 v. Ctrl D28 CLR	-1.31132	0.00729355	0.919694	2761.96	6.4364e-05	Assigned taxonomy	Assigned taxonomy	NA	Romboutsia	Romboutsia ilealis
k2_0181196	visit	Ctrl D0 v. Ctrl D28 CLR	-1.38553	1.74843e-08	0.998088	2708.06	6.46562e-05	Assigned taxonomy	Assigned taxonomy	NA	Collinsella	Collinsella vaginalis
k2_0181287	visit	Ctrl D0 v. Ctrl D28 CLR	0.754169	2.55772e-05	1	22026.3	0.000402025	Assigned taxonomy	Assigned taxonomy	NA	Blautia	Blautia sp003287895
k2_0181401	visit	Ctrl D0 v. Ctrl D28 CLR	0.445416	0.00552875	1	24414.9	0.00064943	Assigned taxonomy	Assigned taxonomy	NA	Dorea	Dorea sp900312975
k2_0181682	visit	Ctrl D0 v. Ctrl D28 CLR	-1.2503	0.00529094	1	397741	0.00860934	Assigned taxonomy	Assigned taxonomy	NA	Ruminococcus_E	Ruminococcus_E bromii
k2_0181906	visit	Ctrl D0 v. Ctrl D28 CLR	-1.78733	1.81577e-12	0.998088	6128.6	0.000134639	Assigned taxonomy	Assigned taxonomy	NA	Collinsella	Collinsella stercoris
k2_0181942	visit	Ctrl D0 v. Ctrl D28 CLR	-1.19032	0.00110157	1	12390.4	0.000303105	Assigned taxonomy	Assigned taxonomy	NA	Romboutsia	Romboutsia timonensis
k2_0181979	visit	Ctrl D0 v. Ctrl D28 CLR	0.394156	0.0230563	1	2763.4	6.61223e-05	Assigned taxonomy	Assigned taxonomy	NA	Traorella	Traorella massiliensis
k2_0182008	visit	Ctrl D0 v. Ctrl D28 CLR	0.0535114	0.0604229	1	6472.39	0.000148457	Assigned taxonomy	Assigned taxonomy	NA	Alistipes	Alistipes senegalensis
k2_0182150	visit	Ctrl D0 v. Ctrl D28 CLR	0.24049	0.000271411	1	2822.31	7.51298e-05	Assigned taxonomy	Assigned taxonomy	NA	Lawsonibacter	Lawsonibacter sp000492175
1CMET2-PWY: N10-formyl-tetrahydrofolate biosynthesis|g__Bacteroides.s__Bacteroides_uniformis	visit	Ctrl D0 v. Ctrl D28 CLR	0.672243	0.00710782	0.586998	4.48201	6.45817e-05	Biosynthesis	Cofactor/Carrier Bios.	N10-formyl-tetrahydrofolate bios.	Bacteroides	uniformis
ANAEROFRUCAT-PWY: homolactic fermentation	visit	Ctrl D0 v. Ctrl D28 CLR	0.460991	0.0333431	0.992352	126.24	0.00180682	Energy & Metabolites	Fermentation	homolactic fermentation	pooled/NA	pooled/NA
ANAEROFRUCAT-PWY: homolactic fermentation|unclassified	visit	Ctrl D0 v. Ctrl D28 CLR	-0.749315	0.0101368	0.772467	15.606	0.000214326	Energy & Metabolites	Fermentation	homolactic fermentation	pooled/NA	pooled/NA
ANAGLYCOLYSIS-PWY: glycolysis III (from glucose)	visit	Ctrl D0 v. Ctrl D28 CLR	-0.243474	0.00226859	1	374.072	0.00514483	Energy & Metabolites	Glycolysis	glycolysis III (from glucose)	pooled/NA	pooled/NA
ANAGLYCOLYSIS-PWY: glycolysis III (from glucose)|g__Escherichia.s__Escherichia_coli	visit	Ctrl D0 v. Ctrl D28 CLR	0.729143	0.00904693	0.441683	4.54078	6.19216e-05	Energy & Metabolites	Glycolysis	glycolysis III (from glucose)	Escherichia	coli
ANAGLYCOLYSIS-PWY: glycolysis III (from glucose)|unclassified	visit	Ctrl D0 v. Ctrl D28 CLR	-0.557203	0.00199343	0.971319	45.2086	0.000617762	Energy & Metabolites	Glycolysis	glycolysis III (from glucose)	pooled/NA	pooled/NA
ARG+POLYAMINE-SYN: superpathway of arginine and polyamine biosynthesis	visit	Ctrl D0 v. Ctrl D28 CLR	0.23177	0.0827802	0.984704	47.6776	0.00065455	Biosynthesis	Amine and Polyamine Biosynthesis	superpathway of arginine and polyamine bios.	pooled/NA	pooled/NA
ARGDEG-PWY: superpathway of L-arginine, putrescine, and 4-aminobutanoate degradation	visit	Ctrl D0 v. Ctrl D28 CLR	0.615041	0.0506917	0.296367	3.71265	5.15757e-05	Degradation/Utilization/Assimilation	Amino Acid Degradation	superpathway of L-arginine, putrescine, and 4-aminobutanoate degradation	pooled/NA	pooled/NA
ARGININE-SYN4-PWY: L-ornithine de novo biosynthesis	visit	Ctrl D0 v. Ctrl D28 CLR	1.24774	5.44828e-06	0.908222	32.5168	0.000483788	Biosynthesis	Amino Acid Biosynthesis	L-ornithine bios. II	pooled/NA	pooled/NA
ARGININE-SYN4-PWY: L-ornithine de novo biosynthesis|g__Bacteroides.s__Bacteroides_uniformis	visit	Ctrl D0 v. Ctrl D28 CLR	0.724124	0.00655371	0.642447	4.5319	6.56396e-05	Biosynthesis	Amino Acid Biosynthesis	L-ornithine bios. II	Bacteroides	uniformis
ARGSYN-PWY: L-arginine biosynthesis I (via L-ornithine)	visit	Ctrl D0 v. Ctrl D28 CLR	-0.504325	0.000321384	1	344.707	0.00472108	Biosynthesis	Amino Acid Biosynthesis	L-arginine bios. I (via L-ornithine)	pooled/NA	pooled/NA
ARGSYN-PWY: L-arginine biosynthesis I (via L-ornithine)|g__Bifidobacterium.s__Bifidobacterium_longum	visit	Ctrl D0 v. Ctrl D28 CLR	-4.62877	7.33275e-19	0.466539	25.3803	0.000330776	Biosynthesis	Amino Acid Biosynthesis	L-arginine bios. I (via L-ornithine)	Bifidobacterium	longum
ARGSYN-PWY: L-arginine biosynthesis I (via L-ornithine)|g__Blautia.s__Ruminococcus_torques	visit	Ctrl D0 v. Ctrl D28 CLR	-0.709352	0.0737198	0.782027	9.4718	0.000123435	Biosynthesis	Amino Acid Biosynthesis	L-arginine bios. I (via L-ornithine)	Blautia	torques
ARGSYN-PWY: L-arginine biosynthesis I (via L-ornithine)|g__Escherichia.s__Escherichia_coli	visit	Ctrl D0 v. Ctrl D28 CLR	0.743626	0.00910802	0.435946	4.78716	6.55699e-05	Biosynthesis	Amino Acid Biosynthesis	L-arginine bios. I (via L-ornithine)	Escherichia	coli
ARGSYN-PWY: L-arginine biosynthesis I (via L-ornithine)|unclassified	visit	Ctrl D0 v. Ctrl D28 CLR	0.619865	0.0666609	0.854685	12.1846	0.000172087	Biosynthesis	Amino Acid Biosynthesis	L-arginine bios. I (via L-ornithine)	pooled/NA	pooled/NA
ARGSYNBSUB-PWY: L-arginine biosynthesis II (acetyl cycle)	visit	Ctrl D0 v. Ctrl D28 CLR	-0.698985	1.85894e-05	0.996176	185.03	0.00255331	Biosynthesis	Amino Acid Biosynthesis	L-arginine bios. II (acetyl cycle)	pooled/NA	pooled/NA
ARGSYNBSUB-PWY: L-arginine biosynthesis II (acetyl cycle)|g__Bifidobacterium.s__Bifidobacterium_longum	visit	Ctrl D0 v. Ctrl D28 CLR	-4.5619	6.01782e-19	0.506692	25.9663	0.000338462	Biosynthesis	Amino Acid Biosynthesis	L-arginine bios. II (acetyl cycle)	Bifidobacterium	longum
ARGSYNBSUB-PWY: L-arginine biosynthesis II (acetyl cycle)|g__Blautia.s__Ruminococcus_torques	visit	Ctrl D0 v. Ctrl D28 CLR	-0.601382	0.161517	0.596558	6.06951	7.90483e-05	Biosynthesis	Amino Acid Biosynthesis	L-arginine bios. II (acetyl cycle)	Blautia	torques
ARGSYNBSUB-PWY: L-arginine biosynthesis II (acetyl cycle)|g__Escherichia.s__Escherichia_coli	visit	Ctrl D0 v. Ctrl D28 CLR	0.720893	0.0339821	0.367113	4.63182	6.32821e-05	Biosynthesis	Amino Acid Biosynthesis	L-arginine bios. II (acetyl cycle)	Escherichia	coli
ARO-PWY: chorismate biosynthesis I|g__Blautia.s__Blautia_sp_KLE_1732	visit	Ctrl D0 v. Ctrl D28 CLR	-0.655167	0.0406897	0.531549	13.2944	0.000172376	Biosynthesis	Aromatic Compound Biosynthesis	chorismate bios. I	Blautia	1732
ARO-PWY: chorismate biosynthesis I|g__Blautia.s__Ruminococcus_gnavus	visit	Ctrl D0 v. Ctrl D28 CLR	0.975671	0.000642958	0.424474	4.37704	6.52608e-05	Biosynthesis	Aromatic Compound Biosynthesis	chorismate bios. I	Blautia	gnavus
ARO-PWY: chorismate biosynthesis I|g__Blautia.s__Ruminococcus_obeum	visit	Ctrl D0 v. Ctrl D28 CLR	-0.45865	0.0429549	0.795411	15.3978	0.000209858	Biosynthesis	Aromatic Compound Biosynthesis	chorismate bios. I	Blautia	obeum
ARO-PWY: chorismate biosynthesis I|g__Blautia.s__Ruminococcus_torques	visit	Ctrl D0 v. Ctrl D28 CLR	-0.370945	0.475729	0.829828	11.5511	0.00015221	Biosynthesis	Aromatic Compound Biosynthesis	chorismate bios. I	Blautia	torques
ARO-PWY: chorismate biosynthesis I|g__Clostridium.s__Clostridium_sp_SS2_1	visit	Ctrl D0 v. Ctrl D28 CLR	-0.206444	0.957652	0.332696	4.00294	5.32521e-05	Biosynthesis	Aromatic Compound Biosynthesis	chorismate bios. I	Clostridium	1
ARO-PWY: chorismate biosynthesis I|g__Dorea.s__Dorea_formicigenerans	visit	Ctrl D0 v. Ctrl D28 CLR	-0.56438	0.0388788	0.720841	4.42442	5.80823e-05	Biosynthesis	Aromatic Compound Biosynthesis	chorismate bios. I	Dorea	formicigenerans
ARO-PWY: chorismate biosynthesis I|g__Dorea.s__Dorea_longicatena	visit	Ctrl D0 v. Ctrl D28 CLR	-0.678242	0.0675588	0.745698	17.212	0.000224583	Biosynthesis	Aromatic Compound Biosynthesis	chorismate bios. I	Dorea	longicatena
ARO-PWY: chorismate biosynthesis I|g__Escherichia.s__Escherichia_coli	visit	Ctrl D0 v. Ctrl D28 CLR	0.789326	0.00731228	0.414914	4.46158	6.10051e-05	Biosynthesis	Aromatic Compound Biosynthesis	chorismate bios. I	Escherichia	coli
ARO-PWY: chorismate biosynthesis I|g__Eubacterium.s__Eubacterium_rectale	visit	Ctrl D0 v. Ctrl D28 CLR	-0.895603	0.054353	0.671128	23.0152	0.000291078	Biosynthesis	Aromatic Compound Biosynthesis	chorismate bios. I	Eubacterium	rectale
ARO-PWY: chorismate biosynthesis I|g__Ruminococcus.s__Ruminococcus_sp_5_1_39BFAA	visit	Ctrl D0 v. Ctrl D28 CLR	0.531606	0.0221956	0.889101	67.386	0.000942839	Biosynthesis	Aromatic Compound Biosynthesis	chorismate bios. I	Ruminococcus	39BFAA
ARO-PWY: chorismate biosynthesis I|unclassified	visit	Ctrl D0 v. Ctrl D28 CLR	-0.209859	0.0417829	1	229.845	0.00310818	Biosynthesis	Aromatic Compound Biosynthesis	chorismate bios. I	pooled/NA	pooled/NA
ASPASN-PWY: superpathway of L-aspartate and L-asparagine biosynthesis|g__Escherichia.s__Escherichia_coli	visit	Ctrl D0 v. Ctrl D28 CLR	0.789438	0.00668895	0.493308	7.92806	0.000107924	Biosynthesis	Amino Acid Biosynthesis	superpathway of L-aspartate and L-asparagine bios.	Escherichia	coli
AST-PWY: L-arginine degradation II (AST pathway)	visit	Ctrl D0 v. Ctrl D28 CLR	0.860112	0.00205838	0.493308	4.3773	6.11337e-05	Degradation/Utilization/Assimilation	Amino Acid Degradation	L-arginine degradation II (AST pathway)	pooled/NA	pooled/NA
AST-PWY: L-arginine degradation II (AST pathway)|g__Escherichia.s__Escherichia_coli	visit	Ctrl D0 v. Ctrl D28 CLR	0.738456	0.00935944	0.470363	3.76513	5.1375e-05	Degradation/Utilization/Assimilation	Amino Acid Degradation	L-arginine degradation II (AST pathway)	Escherichia	coli
BIOTIN-BIOSYNTHESIS-PWY: biotin biosynthesis I	visit	Ctrl D0 v. Ctrl D28 CLR	1.09843	4.56998e-05	0.753346	16.3412	0.00023294	Biosynthesis	Cofactor/Carrier Bios.	biotin bios. I	pooled/NA	pooled/NA
BIOTIN-BIOSYNTHESIS-PWY: biotin biosynthesis I|g__Escherichia.s__Escherichia_coli	visit	Ctrl D0 v. Ctrl D28 CLR	0.622794	0.0216033	0.413002	5.04604	6.87109e-05	Biosynthesis	Cofactor/Carrier Bios.	biotin bios. I	Escherichia	coli
BRANCHED-CHAIN-AA-SYN-PWY: superpathway of branched amino acid biosynthesis	visit	Ctrl D0 v. Ctrl D28 CLR	-0.197884	0.00301548	1	622.111	0.00845528	Biosynthesis	Amino Acid Biosynthesis	superpathway of branched chain amino acid bios.	pooled/NA	pooled/NA
BRANCHED-CHAIN-AA-SYN-PWY: superpathway of branched amino acid biosynthesis|g__Bifidobacterium.s__Bifidobacterium_longum	visit	Ctrl D0 v. Ctrl D28 CLR	-4.67276	1.17321e-18	0.512428	23.8629	0.000310778	Biosynthesis	Amino Acid Biosynthesis	superpathway of branched chain amino acid bios.	Bifidobacterium	longum
BRANCHED-CHAIN-AA-SYN-PWY: superpathway of branched amino acid biosynthesis|g__Blautia.s__Blautia_sp_KLE_1732	visit	Ctrl D0 v. Ctrl D28 CLR	-0.445372	0.143282	0.552581	15.4644	0.000202454	Biosynthesis	Amino Acid Biosynthesis	superpathway of branched chain amino acid bios.	Blautia	1732
BRANCHED-CHAIN-AA-SYN-PWY: superpathway of branched amino acid biosynthesis|g__Blautia.s__Ruminococcus_obeum	visit	Ctrl D0 v. Ctrl D28 CLR	-0.341873	0.168421	0.847036	18.3	0.000248603	Biosynthesis	Amino Acid Biosynthesis	superpathway of branched chain amino acid bios.	Blautia	obeum
BRANCHED-CHAIN-AA-SYN-PWY: superpathway of branched amino acid biosynthesis|g__Ruminococcus.s__Ruminococcus_sp	visit	Ctrl D0 v. Ctrl D28 CLR	-0.354036	0.0370798	0.571702	16.6434	0.000218655	Biosynthesis	Amino Acid Biosynthesis	superpathway of branched chain amino acid bios.	Ruminococcus	sp
BRANCHED-CHAIN-AA-SYN-PWY: superpathway of branched amino acid biosynthesis|g__Subdoligranulum.s__Subdoligranulum_sp_4_3_54A2FAA	visit	Ctrl D0 v. Ctrl D28 CLR	0.896366	0.000162137	0.583174	3.34237	4.97251e-05	Biosynthesis	Amino Acid Biosynthesis	superpathway of branched chain amino acid bios.	Subdoligranulum	54A2FAA
CALVIN-PWY: Calvin-Benson-Bassham cycle|g__Clostridium.s__Clostridium_sp_SS2_1	visit	Ctrl D0 v. Ctrl D28 CLR	-0.347246	0.9513	0.332696	2.96098	3.96156e-05	Degradation/Utilization/Assimilation	C1 Compound Utilization and Assimilation	Calvin-Benson-Bassham cycle	Clostridium	1
CALVIN-PWY: Calvin-Benson-Bassham cycle|g__Lachnospiraceae_noname.s__Lachnospiraceae_bacterium_5_1_63FAA	visit	Ctrl D0 v. Ctrl D28 CLR	-0.341481	0.9007	0.369025	4.32127	5.78365e-05	Degradation/Utilization/Assimilation	C1 Compound Utilization and Assimilation	Calvin-Benson-Bassham cycle	Lachnospiraceae_noname	63FAA
CALVIN-PWY: Calvin-Benson-Bassham cycle|g__Ruminococcus.s__Ruminococcus_bromii	visit	Ctrl D0 v. Ctrl D28 CLR	-1.33872	0.007371	0.720841	63.2064	0.000794098	Degradation/Utilization/Assimilation	C1 Compound Utilization and Assimilation	Calvin-Benson-Bassham cycle	Ruminococcus	bromii
CENTFERM-PWY: pyruvate fermentation to butanoate	visit	Ctrl D0 v. Ctrl D28 CLR	0.512454	0.021101	0.894837	8.52144	0.000118139	Energy & Metabolites	Fermentation	pyruvate fermentation to butanoate	pooled/NA	pooled/NA
CENTFERM-PWY: pyruvate fermentation to butanoate|unclassified	visit	Ctrl D0 v. Ctrl D28 CLR	0.163054	0.0825838	0.826004	4.72612	6.62842e-05	Energy & Metabolites	Fermentation	pyruvate fermentation to butanoate	pooled/NA	pooled/NA
CITRULBIO-PWY: L-citrulline biosynthesis	visit	Ctrl D0 v. Ctrl D28 CLR	0.620652	0.00573285	0.887189	12.6832	0.000182832	Biosynthesis	Amino Acid Biosynthesis	L-citrulline Biosynthesis	pooled/NA	pooled/NA
CITRULBIO-PWY: L-citrulline biosynthesis|unclassified	visit	Ctrl D0 v. Ctrl D28 CLR	0.31501	0.183269	0.391969	2.91352	4.11104e-05	Biosynthesis	Amino Acid Biosynthesis	L-citrulline Biosynthesis	pooled/NA	pooled/NA
COA-PWY-1: coenzyme A biosynthesis II (mammalian)	visit	Ctrl D0 v. Ctrl D28 CLR	-0.302923	3.7044e-07	1	661.651	0.00897122	Biosynthesis	Cofactor/Carrier Bios.	Coenzyme A Biosynthesis (mammalian)	pooled/NA	pooled/NA
COA-PWY-1: coenzyme A biosynthesis II (mammalian)|g__Bacteroides.s__Bacteroides_uniformis	visit	Ctrl D0 v. Ctrl D28 CLR	0.704045	0.00896469	0.585086	2.78318	4.03092e-05	Biosynthesis	Cofactor/Carrier Bios.	Coenzyme A Biosynthesis (mammalian)	Bacteroides	uniformis
COA-PWY-1: coenzyme A biosynthesis II (mammalian)|g__Bifidobacterium.s__Bifidobacterium_adolescentis	visit	Ctrl D0 v. Ctrl D28 CLR	-4.71365	2.86138e-15	0.342256	29.2491	0.00037086	Biosynthesis	Cofactor/Carrier Bios.	Coenzyme A Biosynthesis (mammalian)	Bifidobacterium	adolescentis
COA-PWY-1: coenzyme A biosynthesis II (mammalian)|g__Bifidobacterium.s__Bifidobacterium_longum	visit	Ctrl D0 v. Ctrl D28 CLR	-4.82672	7.33275e-19	0.435946	21.7389	0.000283394	Biosynthesis	Cofactor/Carrier Bios.	Coenzyme A Biosynthesis (mammalian)	Bifidobacterium	longum
COA-PWY-1: coenzyme A biosynthesis II (mammalian)|g__Blautia.s__Blautia_sp_KLE_1732	visit	Ctrl D0 v. Ctrl D28 CLR	-0.783916	0.0139113	0.50478	6.28211	8.14916e-05	Biosynthesis	Cofactor/Carrier Bios.	Coenzyme A Biosynthesis (mammalian)	Blautia	1732
COA-PWY-1: coenzyme A biosynthesis II (mammalian)|g__Blautia.s__Ruminococcus_gnavus	visit	Ctrl D0 v. Ctrl D28 CLR	1.00669	0.000206053	0.455067	4.24916	6.35882e-05	Biosynthesis	Cofactor/Carrier Bios.	Coenzyme A Biosynthesis (mammalian)	Blautia	gnavus
COA-PWY-1: coenzyme A biosynthesis II (mammalian)|g__Blautia.s__Ruminococcus_obeum	visit	Ctrl D0 v. Ctrl D28 CLR	-0.537503	0.0564885	0.749522	5.40711	7.40065e-05	Biosynthesis	Cofactor/Carrier Bios.	Coenzyme A Biosynthesis (mammalian)	Blautia	obeum
COA-PWY-1: coenzyme A biosynthesis II (mammalian)|g__Blautia.s__Ruminococcus_torques	visit	Ctrl D0 v. Ctrl D28 CLR	-0.257171	0.6411	0.803059	6.32271	8.39633e-05	Biosynthesis	Cofactor/Carrier Bios.	Coenzyme A Biosynthesis (mammalian)	Blautia	torques
COA-PWY-1: coenzyme A biosynthesis II (mammalian)|g__Collinsella.s__Collinsella_aerofaciens	visit	Ctrl D0 v. Ctrl D28 CLR	-3.9015	1.1406e-16	0.564054	23.2975	0.000306844	Biosynthesis	Cofactor/Carrier Bios.	Coenzyme A Biosynthesis (mammalian)	Collinsella	aerofaciens
COA-PWY-1: coenzyme A biosynthesis II (mammalian)|g__Coprococcus.s__Coprococcus_comes	visit	Ctrl D0 v. Ctrl D28 CLR	-0.0267336	0.722568	0.713193	6.97082	9.17274e-05	Biosynthesis	Cofactor/Carrier Bios.	Coenzyme A Biosynthesis (mammalian)	Coprococcus	comes
COA-PWY-1: coenzyme A biosynthesis II (mammalian)|g__Dialister.s__Dialister_invisus	visit	Ctrl D0 v. Ctrl D28 CLR	-0.238981	0.621385	0.275335	3.71609	5.02452e-05	Biosynthesis	Cofactor/Carrier Bios.	Coenzyme A Biosynthesis (mammalian)	Dialister	invisus
COA-PWY-1: coenzyme A biosynthesis II (mammalian)|g__Dorea.s__Dorea_formicigenerans	visit	Ctrl D0 v. Ctrl D28 CLR	-0.542193	0.0898137	0.701721	3.46725	4.54952e-05	Biosynthesis	Cofactor/Carrier Bios.	Coenzyme A Biosynthesis (mammalian)	Dorea	formicigenerans
COA-PWY-1: coenzyme A biosynthesis II (mammalian)|g__Dorea.s__Dorea_longicatena	visit	Ctrl D0 v. Ctrl D28 CLR	-0.594792	0.0571867	0.778203	11.8826	0.000155367	Biosynthesis	Cofactor/Carrier Bios.	Coenzyme A Biosynthesis (mammalian)	Dorea	longicatena
COA-PWY-1: coenzyme A biosynthesis II (mammalian)|g__Eggerthella.s__Eggerthella_lenta	visit	Ctrl D0 v. Ctrl D28 CLR	1.87282	2.68048e-06	0.565966	8.01076	0.000113477	Biosynthesis	Cofactor/Carrier Bios.	Coenzyme A Biosynthesis (mammalian)	Eggerthella	lenta
COA-PWY-1: coenzyme A biosynthesis II (mammalian)|g__Eggerthella.s__Eggerthella_sp_1_3_56FAA	visit	Ctrl D0 v. Ctrl D28 CLR	2.15841	4.14143e-07	0.695985	9.51758	0.000134705	Biosynthesis	Cofactor/Carrier Bios.	Coenzyme A Biosynthesis (mammalian)	Eggerthella	56FAA
COA-PWY-1: coenzyme A biosynthesis II (mammalian)|g__Eggerthella.s__Eggerthella_sp_HGA1	visit	Ctrl D0 v. Ctrl D28 CLR	1.94958	1.98383e-07	0.665392	9.37963	0.000132246	Biosynthesis	Cofactor/Carrier Bios.	Coenzyme A Biosynthesis (mammalian)	Eggerthella	HGA1
COA-PWY-1: coenzyme A biosynthesis II (mammalian)|g__Escherichia.s__Escherichia_coli	visit	Ctrl D0 v. Ctrl D28 CLR	0.723962	0.00891233	0.449331	4.76674	6.56514e-05	Biosynthesis	Cofactor/Carrier Bios.	Coenzyme A Biosynthesis (mammalian)	Escherichia	coli
COA-PWY-1: coenzyme A biosynthesis II (mammalian)|g__Eubacterium.s__Eubacterium_hallii	visit	Ctrl D0 v. Ctrl D28 CLR	-0.730479	0.0375679	0.745698	5.81853	7.98654e-05	Biosynthesis	Cofactor/Carrier Bios.	Coenzyme A Biosynthesis (mammalian)	Eubacterium	hallii
COA-PWY-1: coenzyme A biosynthesis II (mammalian)|g__Eubacterium.s__Eubacterium_rectale	visit	Ctrl D0 v. Ctrl D28 CLR	-0.972606	0.030553	0.630975	17.5843	0.000221554	Biosynthesis	Cofactor/Carrier Bios.	Coenzyme A Biosynthesis (mammalian)	Eubacterium	rectale
COA-PWY-1: coenzyme A biosynthesis II (mammalian)|g__Lactobacillus.s__Lactobacillus_casei_paracasei	visit	Ctrl D0 v. Ctrl D28 CLR	1.9276	0.283294	0.305927	2.61185	3.97351e-05	Biosynthesis	Cofactor/Carrier Bios.	Coenzyme A Biosynthesis (mammalian)	Lactobacillus	paracasei
COA-PWY-1: coenzyme A biosynthesis II (mammalian)|g__Ruminococcus.s__Ruminococcus_sp	visit	Ctrl D0 v. Ctrl D28 CLR	-0.612231	0.00550018	0.531549	5.04146	6.61161e-05	Biosynthesis	Cofactor/Carrier Bios.	Coenzyme A Biosynthesis (mammalian)	Ruminococcus	sp
COA-PWY-1: coenzyme A biosynthesis II (mammalian)|g__Ruminococcus.s__Ruminococcus_sp_5_1_39BFAA	visit	Ctrl D0 v. Ctrl D28 CLR	0.513104	0.0254218	0.885277	37.7243	0.000528964	Biosynthesis	Cofactor/Carrier Bios.	Coenzyme A Biosynthesis (mammalian)	Ruminococcus	39BFAA
COA-PWY-1: coenzyme A biosynthesis II (mammalian)|g__Subdoligranulum.s__Subdoligranulum_sp_4_3_54A2FAA	visit	Ctrl D0 v. Ctrl D28 CLR	1.00969	5.31288e-05	0.57935	3.69503	5.54087e-05	Biosynthesis	Cofactor/Carrier Bios.	Coenzyme A Biosynthesis (mammalian)	Subdoligranulum	54A2FAA
COA-PWY-1: coenzyme A biosynthesis II (mammalian)|unclassified	visit	Ctrl D0 v. Ctrl D28 CLR	-0.255975	0.0227625	1	183.476	0.00248241	Biosynthesis	Cofactor/Carrier Bios.	Coenzyme A Biosynthesis (mammalian)	pooled/NA	pooled/NA
COA-PWY: coenzyme A biosynthesis I	visit	Ctrl D0 v. Ctrl D28 CLR	0.209175	0.00191732	1	253.76	0.00345438	Biosynthesis	Cofactor/Carrier Bios.	coenzyme A bios. I (prokaryotic)	pooled/NA	pooled/NA
COA-PWY: coenzyme A biosynthesis I|g__Blautia.s__Ruminococcus_torques	visit	Ctrl D0 v. Ctrl D28 CLR	-0.815116	0.113826	0.74761	6.64114	8.64977e-05	Biosynthesis	Cofactor/Carrier Bios.	coenzyme A bios. I (prokaryotic)	Blautia	torques
COA-PWY: coenzyme A biosynthesis I|g__Eggerthella.s__Eggerthella_lenta	visit	Ctrl D0 v. Ctrl D28 CLR	1.89234	3.71169e-06	0.567878	6.67575	9.46454e-05	Biosynthesis	Cofactor/Carrier Bios.	coenzyme A bios. I (prokaryotic)	Eggerthella	lenta
COA-PWY: coenzyme A biosynthesis I|g__Eggerthella.s__Eggerthella_sp_1_3_56FAA	visit	Ctrl D0 v. Ctrl D28 CLR	2.11265	2.25522e-07	0.695985	8.12981	0.000114841	Biosynthesis	Cofactor/Carrier Bios.	coenzyme A bios. I (prokaryotic)	Eggerthella	56FAA
COA-PWY: coenzyme A biosynthesis I|g__Eggerthella.s__Eggerthella_sp_HGA1	visit	Ctrl D0 v. Ctrl D28 CLR	1.91568	1.54297e-07	0.665392	7.84637	0.000110331	Biosynthesis	Cofactor/Carrier Bios.	coenzyme A bios. I (prokaryotic)	Eggerthella	HGA1
COA-PWY: coenzyme A biosynthesis I|g__Escherichia.s__Escherichia_coli	visit	Ctrl D0 v. Ctrl D28 CLR	0.734425	0.00734932	0.449331	4.39324	6.03063e-05	Biosynthesis	Cofactor/Carrier Bios.	coenzyme A bios. I (prokaryotic)	Escherichia	coli
COBALSYN-PWY: adenosylcobalamin salvage from cobinamide I|g__Blautia.s__Blautia_sp_KLE_1732	visit	Ctrl D0 v. Ctrl D28 CLR	-0.827018	0.0107089	0.493308	6.98951	9.01879e-05	Biosynthesis	Cofactor/Carrier Bios.	superpathway of adenosylcobalamin salvage from cobinamide I	Blautia	1732
COBALSYN-PWY: adenosylcobalamin salvage from cobinamide I|g__Escherichia.s__Escherichia_coli	visit	Ctrl D0 v. Ctrl D28 CLR	0.655749	0.0124398	0.407266	3.65548	4.96538e-05	Biosynthesis	Cofactor/Carrier Bios.	superpathway of adenosylcobalamin salvage from cobinamide I	Escherichia	coli
COBALSYN-PWY: adenosylcobalamin salvage from cobinamide I|g__Eubacterium.s__Eubacterium_rectale	visit	Ctrl D0 v. Ctrl D28 CLR	-0.797334	0.13149	0.621415	13.6144	0.000172867	Biosynthesis	Cofactor/Carrier Bios.	superpathway of adenosylcobalamin salvage from cobinamide I	Eubacterium	rectale
COBALSYN-PWY: adenosylcobalamin salvage from cobinamide I|g__Ruminococcus.s__Ruminococcus_sp	visit	Ctrl D0 v. Ctrl D28 CLR	-0.676373	0.00576385	0.531549	8.55617	0.000111513	Biosynthesis	Cofactor/Carrier Bios.	superpathway of adenosylcobalamin salvage from cobinamide I	Ruminococcus	sp
COLANSYN-PWY: colanic acid building blocks biosynthesis	visit	Ctrl D0 v. Ctrl D28 CLR	1.42663	3.7439e-07	0.780115	20.7467	0.00029746	Biosynthesis	Carbohydrate Biosynthesis	colanic acid building blocks bios.	pooled/NA	pooled/NA
COMPLETE-ARO-PWY: superpathway of aromatic amino acid biosynthesis|g__Blautia.s__Blautia_sp_KLE_1732	visit	Ctrl D0 v. Ctrl D28 CLR	-0.648977	0.0417829	0.531549	13.591	0.000176349	Biosynthesis	Amino Acid Biosynthesis	superpathway of aromatic amino acid bios.	Blautia	1732
COMPLETE-ARO-PWY: superpathway of aromatic amino acid biosynthesis|g__Blautia.s__Ruminococcus_gnavus	visit	Ctrl D0 v. Ctrl D28 CLR	0.955749	0.000685139	0.424474	4.59973	6.85499e-05	Biosynthesis	Amino Acid Biosynthesis	superpathway of aromatic amino acid bios.	Blautia	gnavus
COMPLETE-ARO-PWY: superpathway of aromatic amino acid biosynthesis|g__Blautia.s__Ruminococcus_obeum	visit	Ctrl D0 v. Ctrl D28 CLR	-0.467389	0.0388788	0.789675	15.943	0.000217377	Biosynthesis	Amino Acid Biosynthesis	superpathway of aromatic amino acid bios.	Blautia	obeum
COMPLETE-ARO-PWY: superpathway of aromatic amino acid biosynthesis|g__Blautia.s__Ruminococcus_torques	visit	Ctrl D0 v. Ctrl D28 CLR	-0.309511	0.465771	0.820268	11.383	0.000150549	Biosynthesis	Amino Acid Biosynthesis	superpathway of aromatic amino acid bios.	Blautia	torques
COMPLETE-ARO-PWY: superpathway of aromatic amino acid biosynthesis|g__Clostridium.s__Clostridium_sp_SS2_1	visit	Ctrl D0 v. Ctrl D28 CLR	-0.215415	0.96701	0.332696	4.12304	5.48458e-05	Biosynthesis	Amino Acid Biosynthesis	superpathway of aromatic amino acid bios.	Clostridium	1
COMPLETE-ARO-PWY: superpathway of aromatic amino acid biosynthesis|g__Dorea.s__Dorea_longicatena	visit	Ctrl D0 v. Ctrl D28 CLR	-0.788416	0.238125	0.432122	8.6443	0.000112598	Biosynthesis	Amino Acid Biosynthesis	superpathway of aromatic amino acid bios.	Dorea	longicatena
COMPLETE-ARO-PWY: superpathway of aromatic amino acid biosynthesis|g__Escherichia.s__Escherichia_coli	visit	Ctrl D0 v. Ctrl D28 CLR	0.768746	0.007371	0.40153	4.75217	6.49308e-05	Biosynthesis	Amino Acid Biosynthesis	superpathway of aromatic amino acid bios.	Escherichia	coli
COMPLETE-ARO-PWY: superpathway of aromatic amino acid biosynthesis|g__Eubacterium.s__Eubacterium_rectale	visit	Ctrl D0 v. Ctrl D28 CLR	-0.889358	0.0551883	0.671128	23.7997	0.000301225	Biosynthesis	Amino Acid Biosynthesis	superpathway of aromatic amino acid bios.	Eubacterium	rectale
COMPLETE-ARO-PWY: superpathway of aromatic amino acid biosynthesis|g__Ruminococcus.s__Ruminococcus_sp_5_1_39BFAA	visit	Ctrl D0 v. Ctrl D28 CLR	0.529257	0.021101	0.889101	68.0519	0.000951579	Biosynthesis	Amino Acid Biosynthesis	superpathway of aromatic amino acid bios.	Ruminococcus	39BFAA
COMPLETE-ARO-PWY: superpathway of aromatic amino acid biosynthesis|unclassified	visit	Ctrl D0 v. Ctrl D28 CLR	-0.193108	0.0882806	1	220.953	0.00298116	Biosynthesis	Amino Acid Biosynthesis	superpathway of aromatic amino acid bios.	pooled/NA	pooled/NA
DAPLYSINESYN-PWY: L-lysine biosynthesis I	visit	Ctrl D0 v. Ctrl D28 CLR	-1.57495	3.77893e-10	0.996176	122.632	0.00167257	Biosynthesis	Amino Acid Biosynthesis	L-lysine bios. I	pooled/NA	pooled/NA
DAPLYSINESYN-PWY: L-lysine biosynthesis I|g__Escherichia.s__Escherichia_coli	visit	Ctrl D0 v. Ctrl D28 CLR	0.634488	0.0300401	0.370937	3.28981	4.50294e-05	Biosynthesis	Amino Acid Biosynthesis	L-lysine bios. I	Escherichia	coli
DENOVOPURINE2-PWY: superpathway of purine nucleotides de novo biosynthesis II|unclassified	visit	Ctrl D0 v. Ctrl D28 CLR	-0.443633	0.0204961	0.975143	48.7117	0.000676192	Biosynthesis	Nuceloside/tide Bios.	superpathway of purine nucleotides d.n. bios. II	pooled/NA	pooled/NA
DTDPRHAMSYN-PWY: dTDP-L-rhamnose biosynthesis I|g__Bacteroides.s__Bacteroides_ovatus	visit	Ctrl D0 v. Ctrl D28 CLR	0.810731	0.00299292	0.365201	3.13889	5.00671e-05	Biosynthesis	Carbohydrate Biosynthesis	dTDP-L-rhamnose bios.	Bacteroides	ovatus
DTDPRHAMSYN-PWY: dTDP-L-rhamnose biosynthesis I|g__Blautia.s__Blautia_sp_KLE_1732	visit	Ctrl D0 v. Ctrl D28 CLR	-0.504466	0.125044	0.550669	15.3684	0.000202207	Biosynthesis	Carbohydrate Biosynthesis	dTDP-L-rhamnose bios.	Blautia	1732
DTDPRHAMSYN-PWY: dTDP-L-rhamnose biosynthesis I|g__Blautia.s__Ruminococcus_obeum	visit	Ctrl D0 v. Ctrl D28 CLR	-0.511745	0.0380477	0.848948	14.0474	0.000192257	Biosynthesis	Carbohydrate Biosynthesis	dTDP-L-rhamnose bios.	Blautia	obeum
DTDPRHAMSYN-PWY: dTDP-L-rhamnose biosynthesis I|g__Clostridium.s__Clostridium_sp_SS2_1	visit	Ctrl D0 v. Ctrl D28 CLR	-0.199586	0.985124	0.332696	3.02261	4.02321e-05	Biosynthesis	Carbohydrate Biosynthesis	dTDP-L-rhamnose bios.	Clostridium	1
DTDPRHAMSYN-PWY: dTDP-L-rhamnose biosynthesis I|g__Eggerthella.s__Eggerthella_sp_1_3_56FAA	visit	Ctrl D0 v. Ctrl D28 CLR	2.20033	2.33399e-06	0.684512	11.782	0.000166864	Biosynthesis	Carbohydrate Biosynthesis	dTDP-L-rhamnose bios.	Eggerthella	56FAA
[truncated: 6,022 more rows]
