# Supplementary material for: Improved gut microbiome recovery following drug therapy is linked to abundance and replication of probiotic strains
Source: Gut Microbes. 2022 Aug 2;14(1):2094664. doi: 10.1080/19490976.2022.2094664 (PMC9348039; doi:10.1080/19490976.2022.2094664)
Supplement: Supplemental Material [file KGMI_A_2094664_SM2715.zip › Table S7.xlsx]

## Sheet: Table S7
Species	id	D0_NR_C_mean	D0_R_C_mean	D0_NR_T_mean	D0_R_T_mean	D42_NR_C_mean	D42_R_C_mean	D42_NR_T_mean	D42_R_T_mean	contrast_comparison	ChiSq	p_val	FDR
s__Methanobrevibacter_A smithii	k2_0000299	4.28509300558075	5.39217634757705	4.14141989945008	5.24850324144638	4.28665690670867	4.7776269847828	4.142983800578	4.63395387865213	R-NR effect D0-D42	5.18264029272405	0.074921067995526	0.250163704980355
s__Methanobrevibacter_A smithii	k2_0000299	4.28509300558075	5.39217634757705	4.14141989945008	5.24850324144638	4.28665690670867	4.7776269847828	4.142983800578	4.63395387865213	T-C * R-NR effect D0-D42	0.10589481981583	0.744867123496255	0.852412668772056
s__Methanobrevibacter_A smithii_A	k2_0000367	2.83998701687498	3.80191482531832	2.7153872897808	3.67731509822414	2.91791969761493	3.13245878033713	2.79331997052075	3.00785905324295	R-NR effect D0-D42	4.11602233441113	0.127707706766397	0.363708699047396
s__Methanobrevibacter_A smithii_A	k2_0000367	2.83998701687498	3.80191482531832	2.7153872897808	3.67731509822414	2.91791969761493	3.13245878033713	2.79331997052075	3.00785905324295	T-C * R-NR effect D0-D42	0.080404076495825	0.776750564002627	0.867445803496508
s__Escherichia flexneri	k2_0014020	6.32332290260063	5.9340429649659	6.35267232784854	5.96339239021381	7.62959960997747	6.48707681847042	7.65894903522538	6.51642624371832	R-NR effect D0-D42	8.66035379218351	0.0131652184084	0.075727819690005
s__Escherichia flexneri	k2_0014020	6.32332290260063	5.9340429649659	6.35267232784854	5.96339239021381	7.62959960997747	6.48707681847042	7.65894903522538	6.51642624371832	T-C * R-NR effect D0-D42	0.008101168650001	0.928282055689378	0.961233244278758
s__Klebsiella pneumoniae	k2_0045613	4.40295768262356	3.98658830704513	4.32810061021072	3.91173123463228	5.93488714344531	4.20513283380188	5.86003007103246	4.13027576138903	R-NR effect D0-D42	15.6617275860074	0.000397282162481	0.00488704925172
s__Klebsiella pneumoniae	k2_0045613	4.40295768262356	3.98658830704513	4.32810061021072	3.91173123463228	5.93488714344531	4.20513283380188	5.86003007103246	4.13027576138903	T-C * R-NR effect D0-D42	0.038506157082566	0.844430259210504	0.911618603916389
s__Escherichia coli	k2_0055247	6.47933361452164	6.20878704543222	6.85521588999248	6.58466932090307	7.69420437653266	6.86987953317011	8.0700866520035	7.24576180864095	R-NR effect D0-D42	3.00071251258646	0.223050682782664	0.496695195465867
s__Escherichia coli	k2_0055247	6.47933361452164	6.20878704543222	6.85521588999248	6.58466932090307	7.69420437653266	6.86987953317011	8.0700866520035	7.24576180864095	T-C * R-NR effect D0-D42	1.03001718993687	0.310154630283255	0.578388817386673
s__Escherichia dysenteriae	k2_0063285	5.6544338046325	5.31701982515758	5.76322240432017	5.42580842484524	6.99690922300858	5.83557650333668	7.10569782269625	5.94436510302434	R-NR effect D0-D42	8.73042180218556	0.012711973923328	0.073953990744834
s__Escherichia dysenteriae	k2_0063285	5.6544338046325	5.31701982515758	5.76322240432017	5.42580842484524	6.99690922300858	5.83557650333668	7.10569782269625	5.94436510302434	T-C * R-NR effect D0-D42	0.107970581000814	0.742466535982435	0.85239137497904
s__Escherichia coli_D	k2_0068795	6.18438988506454	5.73546707620172	6.64920407968656	6.20028127082374	7.77231313479335	6.26060656168754	8.23712732941536	6.72542075630955	R-NR effect D0-D42	12.164537021732	0.002282991782513	0.019343855684194
s__Escherichia coli_D	k2_0068795	6.18438988506454	5.73546707620172	6.64920407968656	6.20028127082374	7.77231313479335	6.26060656168754	8.23712732941536	6.72542075630955	T-C * R-NR effect D0-D42	1.59245320850994	0.206975988649544	0.477945805733161
s__Enterococcus_B faecium	k2_0069794	3.64547287077548	3.03641406934001	3.35129688468354	2.74223808324807	4.4563791253918	3.13944390261715	4.16220313929985	2.8452679165252	R-NR effect D0-D42	9.49199394607854	0.008686397583216	0.055691126734468
s__Enterococcus_B faecium	k2_0069794	3.64547287077548	3.03641406934001	3.35129688468354	2.74223808324807	4.4563791253918	3.13944390261715	4.16220313929985	2.8452679165252	T-C * R-NR effect D0-D42	0.64692066192265	0.421215779439384	0.668858446897346
s__Klebsiella variicola	k2_0085004	2.64173218622997	2.20430885787458	2.23048838110545	1.79306505275006	4.23007395497537	2.19643944882606	3.81883014985085	1.78519564370154	R-NR effect D0-D42	16.2295470253566	0.000299087760974	0.003865425366509
s__Klebsiella variicola	k2_0085004	2.64173218622997	2.20430885787458	2.23048838110545	1.79306505275006	4.23007395497537	2.19643944882606	3.81883014985085	1.78519564370154	T-C * R-NR effect D0-D42	0.858411653168332	0.354183561159232	0.611880568432447
s__Lactobacillus_C rhamnosus	k2_0088432	4.3968761647761	3.69098721462006	5.20888018071972	4.50299123056368	5.30554847408253	3.82246324638208	6.11755249002615	4.6344672623257	R-NR effect D0-D42	24.2661553199507	5.3786257136821E-06	0.000145472234534
s__Lactobacillus_C rhamnosus	k2_0088432	4.3968761647761	3.69098721462006	5.20888018071972	4.50299123056368	5.30554847408253	3.82246324638208	6.11755249002615	4.6344672623257	T-C * R-NR effect D0-D42	13.6766217915722	0.000217140884007	0.002926743796323
s__Lactobacillus_C paracasei	k2_0089673	5.53338261580625	4.86941664918112	5.89253500874908	5.22856904212395	6.31765825848011	5.23033819036335	6.67681065142294	5.58949058330618	R-NR effect D0-D42	13.121935623336	0.001414516062523	0.013280192182403
s__Lactobacillus_C paracasei	k2_0089673	5.53338261580625	4.86941664918112	5.89253500874908	5.22856904212395	6.31765825848011	5.23033819036335	6.67681065142294	5.58949058330618	T-C * R-NR effect D0-D42	2.33808243074736	0.12624487341531	0.361559651492375
s__Bacteroides fragilis	k2_0090243	5.24015705007834	4.53635174828977	5.60232037341496	4.89851507162638	5.30166902682199	4.95748265837518	5.6638323501586	5.3196459817118	R-NR effect D0-D42	1.96009111772901	0.375294000493394	0.626268774492131
s__Bacteroides fragilis	k2_0090243	5.24015705007834	4.53635174828977	5.60232037341496	4.89851507162638	5.30166902682199	4.95748265837518	5.6638323501586	5.3196459817118	T-C * R-NR effect D0-D42	0.839066112550654	0.359663999734992	0.615666781121132
s__Lactococcus lactis	k2_0090457	5.02533197739867	4.34532857190946	5.25083455746565	4.57083115197644	5.3890703560522	4.42744858202792	5.61457293611918	4.6529511620949	R-NR effect D0-D42	6.56875673856814	0.037463866546607	0.154236321548734
s__Lactococcus lactis	k2_0090457	5.02533197739867	4.34532857190946	5.25083455746565	4.57083115197644	5.3890703560522	4.42744858202792	5.61457293611918	4.6529511620949	T-C * R-NR effect D0-D42	0.514583457149797	0.473161415757234	0.700497983298244
s__Bifidobacterium longum	k2_0090666	11.7009424436951	10.4652889239829	11.8752272692723	10.6395737495601	8.11437607413921	6.69869127598089	8.28866089971643	6.87297610155811	R-NR effect D0-D42	12.3625255189374	0.00206781505228	0.01781636429011
s__Bifidobacterium longum	k2_0090666	11.7009424436951	10.4652889239829	11.8752272692723	10.6395737495601	8.11437607413921	6.69869127598089	8.28866089971643	6.87297610155811	T-C * R-NR effect D0-D42	0.227684429106603	0.633246130257336	0.785357830813349
s__Bifidobacterium breve	k2_0091548	8.64971891315244	7.5964506842066	8.77574960885778	7.72248137991194	5.31520070986896	4.14933158491505	5.4412314055743	4.27536228062039	R-NR effect D0-D42	10.7268544202987	0.004684822690828	0.03453576871722
s__Bifidobacterium breve	k2_0091548	8.64971891315244	7.5964506842066	8.77574960885778	7.72248137991194	5.31520070986896	4.14933158491505	5.4412314055743	4.27536228062039	T-C * R-NR effect D0-D42	0.145703804904542	0.702675237253683	0.831029121794862
s__Escherichia albertii	k2_0094903	3.3818976818698	3.09593331928551	3.63115618194244	3.34519181935815	4.87728364503677	3.66405358732337	5.12654214510941	3.91331208739601	R-NR effect D0-D42	9.87363367887406	0.007177408893212	0.048622375179297
s__Escherichia albertii	k2_0094903	3.3818976818698	3.09593331928551	3.63115618194244	3.34519181935815	4.87728364503677	3.66405358732337	5.12654214510941	3.91331208739601	T-C * R-NR effect D0-D42	0.594392566458623	0.440725549669313	0.684632497974252
s__Streptococcus thermophilus	k2_0095552	8.02341239358772	7.31892470214689	8.28527283243953	7.58078514099869	8.57582353592628	7.47288464072732	8.83768397477808	7.73474507957912	R-NR effect D0-D42	9.66251214653289	0.007976495907712	0.052541950463056
s__Streptococcus thermophilus	k2_0095552	8.02341239358772	7.31892470214689	8.28527283243953	7.58078514099869	8.57582353592628	7.47288464072732	8.83768397477808	7.73474507957912	T-C * R-NR effect D0-D42	0.81832668499726	0.365669858449295	0.618828511264691
s__Akkermansia muciniphila	k2_0096495	8.33430560417698	7.97242387590941	8.174776086279	7.81289435801144	7.52392533942197	6.28863368486127	7.364395821524	6.12910416696329	R-NR effect D0-D42	5.18156958854865	0.074961187883864	0.250163704980355
s__Akkermansia muciniphila	k2_0096495	8.33430560417698	7.97242387590941	8.174776086279	7.81289435801144	7.52392533942197	6.28863368486127	7.364395821524	6.12910416696329	T-C * R-NR effect D0-D42	0.117636312353852	0.731612374505618	0.846168715164479
s__Streptococcus salivarius	k2_0096907	7.46157223573582	6.55152929911884	7.79676064622016	6.88671770960318	8.02863173031817	6.49315290847546	8.3638201408025	6.82834131895979	R-NR effect D0-D42	15.7161720227938	0.000386613136811	0.00477017537987
s__Streptococcus salivarius	k2_0096907	7.46157223573582	6.55152929911884	7.79676064622016	6.88671770960318	8.02863173031817	6.49315290847546	8.3638201408025	6.82834131895979	T-C * R-NR effect D0-D42	1.14743902595467	0.284085893521459	0.551953753159676
s__Bifidobacterium bifidum	k2_0097079	9.23380375592678	8.05819133534696	9.79924651255283	8.623634091973	5.72466818024867	4.66501615684996	6.29011093687471	5.230458913476	R-NR effect D0-D42	6.56299779098254	0.037571898231063	0.154525309542459
s__Bifidobacterium bifidum	k2_0097079	9.23380375592678	8.05819133534696	9.79924651255283	8.623634091973	5.72466818024867	4.66501615684996	6.29011093687471	5.230458913476	T-C * R-NR effect D0-D42	2.00268383617049	0.15702096700494	0.41399201371735
s__Escherichia coli_C	k2_0097547	4.83470720907153	4.57033288643579	5.06854188306064	4.80416756042491	6.35011058138083	5.09247875956666	6.58394525536995	5.32631343355578	R-NR effect D0-D42	10.2351547160213	0.005990518210391	0.042108909416931
s__Escherichia coli_C	k2_0097547	4.83470720907153	4.57033288643579	5.06854188306064	4.80416756042491	6.35011058138083	5.09247875956666	6.58394525536995	5.32631343355578	T-C * R-NR effect D0-D42	0.500995195523956	0.479063168020511	0.705403500013419
s__Propionibacterium freudenreichii	k2_0097629	4.16934129154467	4.09020337584541	4.13044609918196	4.0513081834827	5.13033156974721	4.63644786202701	5.0914363773845	4.5975526696643	R-NR effect D0-D42	2.10079760240353	0.349798221340037	0.60859062715023
s__Propionibacterium freudenreichii	k2_0097629	4.16934129154467	4.09020337584541	4.13044609918196	4.0513081834827	5.13033156974721	4.63644786202701	5.0914363773845	4.5975526696643	T-C * R-NR effect D0-D42	0.019290166235805	0.889537829550787	0.937023648858163
s__Lactobacillus_D sakei	k2_0097831	3.6600282190929	2.95438910842281	3.48172492140998	2.77608581073988	4.71860555130299	3.36647452543848	4.54030225362006	3.18817122775556	R-NR effect D0-D42	8.43915987760374	0.014704820132103	0.081485054843296
s__Lactobacillus_D sakei	k2_0097831	3.6600282190929	2.95438910842281	3.48172492140998	2.77608581073988	4.71860555130299	3.36647452543848	4.54030225362006	3.18817122775556	T-C * R-NR effect D0-D42	0.202216487616624	0.652937678149903	0.798042871703666
s__Escherichia marmotae	k2_0098104	3.22619864057055	2.82646297138826	3.59287096921508	3.19313530003278	4.72936260954736	3.54087922793529	5.09603493819189	3.90755155657982	R-NR effect D0-D42	7.26474319777446	0.026453373166433	0.12304735308851
s__Escherichia marmotae	k2_0098104	3.22619864057055	2.82646297138826	3.59287096921508	3.19313530003278	4.72936260954736	3.54087922793529	5.09603493819189	3.90755155657982	T-C * R-NR effect D0-D42	1.05704836601694	0.303889350864691	0.572984353153923
s__Parabacteroides distasonis	k2_0098409	7.16477097836186	6.30209121576994	7.38784107450855	6.52516131191663	7.35341999189643	6.99727621973413	7.57649008804313	7.22034631588082	R-NR effect D0-D42	6.14033167457967	0.046413457137221	0.177816659426276
s__Parabacteroides distasonis	k2_0098409	7.16477097836186	6.30209121576994	7.38784107450855	6.52516131191663	7.35341999189643	6.99727621973413	7.57649008804313	7.22034631588082	T-C * R-NR effect D0-D42	0.62971312935224	0.427460559447065	0.675059209019575
s__Bifidobacterium adolescentis	k2_0099508	11.2413374180872	10.6540431236215	11.4173037700779	10.8300094756121	7.0559053322428	5.739932773329	7.23187168423341	5.9158991253196	R-NR effect D0-D42	9.465863518981	0.008800631845148	0.056246917770869
s__Bifidobacterium adolescentis	k2_0099508	11.2413374180872	10.6540431236215	11.4173037700779	10.8300094756121	7.0559053322428	5.739932773329	7.23187168423341	5.9158991253196	T-C * R-NR effect D0-D42	0.281780006493364	0.59553690389962	0.763873340303407
s__Bacteroides uniformis	k2_0100178	9.33142714233101	8.29403592649486	9.592431355041	8.55504013920485	9.60270939196897	9.08917780717609	9.86371360467897	9.35018201988609	R-NR effect D0-D42	6.39018733078933	0.040962688410014	0.163530419810847
s__Bacteroides uniformis	k2_0100178	9.33142714233101	8.29403592649486	9.592431355041	8.55504013920485	9.60270939196897	9.08917780717609	9.86371360467897	9.35018201988609	T-C * R-NR effect D0-D42	0.628393440897412	0.42794522334762	0.675059209019575
s__Bacteroides ovatus	k2_0100987	7.74586105551239	6.6129918765434	7.91138140601351	6.77851222704452	8.37922267711674	7.60571761876591	8.54474302761786	7.77123796926703	R-NR effect D0-D42	7.86671167194356	0.019577862096404	0.100573570819765
s__Bacteroides ovatus	k2_0100987	7.74586105551239	6.6129918765434	7.91138140601351	6.77851222704452	8.37922267711674	7.60571761876591	8.54474302761786	7.77123796926703	T-C * R-NR effect D0-D42	0.230944184850046	0.630824611763972	0.784974928227929
s__Bacteroides_B vulgatus	k2_0101297	8.51695901647286	7.52373256741896	8.42938278939931	7.43615634034541	8.64099550333369	8.42089456669579	8.55341927626014	8.33331833962225	R-NR effect D0-D42	7.19545591489077	0.027385873685836	0.125808670565755
s__Bacteroides_B vulgatus	k2_0101297	8.51695901647286	7.52373256741896	8.42938278939931	7.43615634034541	8.64099550333369	8.42089456669579	8.55341927626014	8.33331833962225	T-C * R-NR effect D0-D42	0.076254089463873	0.782439440609986	0.870229486778645
s__Bifidobacterium infantis	k2_0102782	9.79261821936744	8.59993230531036	9.92085966142882	8.72817374737174	6.53086051393329	5.03501041695552	6.65910195599466	5.1632518590169	R-NR effect D0-D42	14.8880478430799	0.000584926756263	0.0065990079353
s__Bifidobacterium infantis	k2_0102782	9.79261821936744	8.59993230531036	9.92085966142882	8.72817374737174	6.53086051393329	5.03501041695552	6.65910195599466	5.1632518590169	T-C * R-NR effect D0-D42	0.142753782527279	0.705558583310973	0.831029121794862
s__Faecalicatena gnavus	k2_0102924	8.59673947431066	7.2843055222617	9.19839977031654	7.88596581826758	10.4312313812355	7.7597762610321	11.0328916772414	8.36143655703798	R-NR effect D0-D42	46.805257888649	6.86068354299599E-11	1.09959295272395E-07
s__Faecalicatena gnavus	k2_0102924	8.59673947431066	7.2843055222617	9.19839977031654	7.88596581826758	10.4312313812355	7.7597762610321	11.0328916772414	8.36143655703798	T-C * R-NR effect D0-D42	3.23573598017219	0.072047924421608	0.243579241173714
s__Streptococcus sp001556435	k2_0103041	7.12403506388424	6.12721316139048	7.36719426000462	6.37037235751086	7.78969816936637	6.26511277399363	8.03285736548675	6.50827197011402	R-NR effect D0-D42	16.9160705478819	0.000212188553783	0.002888593512167
s__Streptococcus sp001556435	k2_0103041	7.12403506388424	6.12721316139048	7.36719426000462	6.37037235751086	7.78969816936637	6.26511277399363	8.03285736548675	6.50827197011402	T-C * R-NR effect D0-D42	0.637477115590059	0.4246258493623	0.672159677827765
s__Escherichia sp000208585	k2_0103063	3.54549846841454	3.27298350957707	3.72322855853862	3.45071359970116	5.04083301600365	3.90137242028532	5.21856310612773	4.0791025104094	R-NR effect D0-D42	7.01896636839911	0.029912369628091	0.132210083940612
s__Escherichia sp000208585	k2_0103063	3.54549846841454	3.27298350957707	3.72322855853862	3.45071359970116	5.04083301600365	3.90137242028532	5.21856310612773	4.0791025104094	T-C * R-NR effect D0-D42	0.242537782548766	0.622379172992135	0.779268917106687
s__Streptococcus parasanguinis_B	k2_0103131	5.86752015662074	4.86877903890146	6.02812084252265	5.02937972480337	6.95545266305357	4.99274988334559	7.11605334895548	5.1533505692475	R-NR effect D0-D42	27.2693789893301	1.19820075801934E-06	4.33048840331945E-05
s__Streptococcus parasanguinis_B	k2_0103131	5.86752015662074	4.86877903890146	6.02812084252265	5.02937972480337	6.95545266305357	4.99274988334559	7.11605334895548	5.1533505692475	T-C * R-NR effect D0-D42	0.263209225815785	0.607923896731916	0.769794742515215
s__Bacteroides thetaiotaomicron	k2_0103312	6.81535724880958	6.10931644104666	6.9854511519583	6.27941034419538	7.08228225855651	6.98801596932092	7.25237616170524	7.15810987246964	R-NR effect D0-D42	3.59526444390747	0.165690743029722	0.425448766674413
s__Bacteroides thetaiotaomicron	k2_0103312	6.81535724880958	6.10931644104666	6.9854511519583	6.27941034419538	7.08228225855651	6.98801596932092	7.25237616170524	7.15810987246964	T-C * R-NR effect D0-D42	0.297182543795657	0.585654127763243	0.757861678639127
s__Actinomyces naeslundii	k2_0103359	5.24483761177095	4.75502073593637	5.53589817953934	5.04608130370476	5.87913089821774	4.78714908037245	6.17019146598613	5.07820964814084	R-NR effect D0-D42	13.1687638210577	0.001381781168102	0.013062949746596
s__Actinomyces naeslundii	k2_0103359	5.24483761177095	4.75502073593637	5.53589817953934	5.04608130370476	5.87913089821774	4.78714908037245	6.17019146598613	5.07820964814084	T-C * R-NR effect D0-D42	1.30680028400627	0.252974799518762	0.523155654196589
s__Bifidobacterium sp002451435	k2_0103511	6.90909472362871	6.35499933255377	7.14702520306516	6.59292981199021	4.00362854012568	2.82329976601173	4.24155901956212	3.06123024544818	R-NR effect D0-D42	10.8764861208698	0.004347114182151	0.03268564326692
s__Bifidobacterium sp002451435	k2_0103511	6.90909472362871	6.35499933255377	7.14702520306516	6.59292981199021	4.00362854012568	2.82329976601173	4.24155901956212	3.06123024544818	T-C * R-NR effect D0-D42	0.74665666864837	0.387536818054424	0.63941246413398
s__Clostridium_M clostridioforme	k2_0103776	6.38229280023788	5.79053520567128	6.55843089343072	5.96667329886412	7.81707496100931	6.24829274324369	7.99321305420215	6.42443083643653	R-NR effect D0-D42	38.5963082505593	4.15832234993066E-09	6.98781661592498E-07
s__Clostridium_M clostridioforme	k2_0103776	6.38229280023788	5.79053520567128	6.55843089343072	5.96667329886412	7.81707496100931	6.24829274324369	7.99321305420215	6.42443083643653	T-C * R-NR effect D0-D42	0.642819546005626	0.422691639179543	0.670409866199487
s__Bifidobacterium pseudocatenulatum	k2_0104889	9.45263438900974	8.03189025075572	9.79279521780398	8.37205107954996	6.43393949686683	4.96248580132219	6.77410032566107	5.30264663011643	R-NR effect D0-D42	15.1306311674268	0.000518113833678	0.006011298002099
s__Bifidobacterium pseudocatenulatum	k2_0104889	9.45263438900974	8.03189025075572	9.79279521780398	8.37205107954996	6.43393949686683	4.96248580132219	6.77410032566107	5.30264663011643	T-C * R-NR effect D0-D42	0.940735178980958	0.332088844134824	0.594111600677403
s__Bacteroides_B dorei	k2_0105537	7.93277466685086	7.23556369229521	7.87415896984106	7.17694799528541	8.54748311856194	8.19843936011134	8.48886742155214	8.13982366310154	R-NR effect D0-D42	3.11673642273422	0.210479248773592	0.482882822299194
s__Bacteroides_B dorei	k2_0105537	7.93277466685086	7.23556369229521	7.87415896984106	7.17694799528541	8.54748311856194	8.19843936011134	8.48886742155214	8.13982366310154	T-C * R-NR effect D0-D42	0.028585577824515	0.865739458155272	0.922882627726427
s__Absiella innocuum	k2_0105664	7.49223449563153	6.66947682105572	7.57311604732302	6.75035837274722	8.88837646543314	7.08725217512608	8.96925801712463	7.16813372681758	R-NR effect D0-D42	29.9934283445854	3.0690911599469E-07	1.37738113156298E-05
s__Absiella innocuum	k2_0105664	7.49223449563153	6.66947682105572	7.57311604732302	6.75035837274722	8.88837646543314	7.08725217512608	8.96925801712463	7.16813372681758	T-C * R-NR effect D0-D42	0.08545955342197	0.77003076080749	0.863860188457429
s__Agathobacter rectale	k2_0106144	10.7574959000364	10.1087708682076	11.066634988704	10.4179099568752	10.0558017560611	9.63255187043098	10.3649408447287	9.94169095909859	R-NR effect D0-D42	2.67221047828912	0.262867483411009	0.530410475420238
s__Agathobacter rectale	k2_0106144	10.7574959000364	10.1087708682076	11.066634988704	10.4179099568752	10.0558017560611	9.63255187043098	10.3649408447287	9.94169095909859	T-C * R-NR effect D0-D42	0.972384837871232	0.324086126587038	0.589037712942351
s__Bacteroides xylanisolvens	k2_0106258	7.37386723660393	6.39557762630068	7.24690408412438	6.26861447382113	8.14762005635637	7.45861992806703	8.02065690387682	7.33165677558748	R-NR effect D0-D42	6.90056751217378	0.031736629638433	0.136760347638138
s__Bacteroides xylanisolvens	k2_0106258	7.37386723660393	6.39557762630068	7.24690408412438	6.26861447382113	8.14762005635637	7.45861992806703	8.02065690387682	7.33165677558748	T-C * R-NR effect D0-D42	0.142007526449788	0.706293359880011	0.831029121794862
s__Eisenbergiella tayi	k2_0106447	7.20734084234879	6.78768330883371	7.30231475774683	6.88265722423176	8.19508511411093	7.3367375444589	8.29005902950897	7.43171145985695	R-NR effect D0-D42	13.7411496878933	0.001037880273908	0.010570331767185
s__Eisenbergiella tayi	k2_0106447	7.20734084234879	6.78768330883371	7.30231475774683	6.88265722423176	8.19508511411093	7.3367375444589	8.29005902950897	7.43171145985695	T-C * R-NR effect D0-D42	0.240911657179026	0.623548441970364	0.779268917106687
s__Clostridium_M bolteae	k2_0106961	6.5520883213549	5.90862663746168	6.58343319310399	5.93997150921077	8.40237076120232	6.53978003611379	8.43371563295142	6.57112490786288	R-NR effect D0-D42	45.5942447833322	1.2570007650937E-10	1.09959295272395E-07
s__Clostridium_M bolteae	k2_0106961	6.5520883213549	5.90862663746168	6.58343319310399	5.93997150921077	8.40237076120232	6.53978003611379	8.43371563295142	6.57112490786288	T-C * R-NR effect D0-D42	0.016473922256296	0.897871382209861	0.942896973468498
s__Odoribacter splanchnicus	k2_0107106	5.80416482382038	5.07825448799332	6.05388539821442	5.32797506238737	5.72373604169594	6.00089330268704	5.97345661608999	6.25061387708109	R-NR effect D0-D42	6.84374456600312	0.032651245303176	0.139485027006455
s__Odoribacter splanchnicus	k2_0107106	5.80416482382038	5.07825448799332	6.05388539821442	5.32797506238737	5.72373604169594	6.00089330268704	5.97345661608999	6.25061387708109	T-C * R-NR effect D0-D42	0.977029231015308	0.322933343347435	0.588908762088986
s__Ruminococcus_D bicirculans	k2_0107123	8.0856346631447	7.67748714383092	7.76077419222293	7.35262667290914	7.23103504215299	6.76708852285269	6.90617457123122	6.44222805193092	R-NR effect D0-D42	2.74879528377085	0.252991941665742	0.523155654196589
s__Ruminococcus_D bicirculans	k2_0107123	8.0856346631447	7.67748714383092	7.76077419222293	7.35262667290914	7.23103504215299	6.76708852285269	6.90617457123122	6.44222805193092	T-C * R-NR effect D0-D42	1.21116804715427	0.271100916467423	0.539822595247662
s__Akkermansia muciniphila_B	k2_0107266	6.04933312061629	5.70677881243631	5.28713493602178	4.9445806278418	6.24738793333339	4.49010270475513	5.48518974873888	3.72790452016062	R-NR effect D0-D42	11.4246544517057	0.003304972171441	0.02610736237556
s__Akkermansia muciniphila_B	k2_0107266	6.04933312061629	5.70677881243631	5.28713493602178	4.9445806278418	6.24738793333339	4.49010270475513	5.48518974873888	3.72790452016062	T-C * R-NR effect D0-D42	2.65167127978361	0.103441091839189	0.315971143658375
s__Anaerostipes hadrus	k2_0107458	10.695985373907	9.6007152888007	10.782797109407	9.68752702430073	10.6911958778921	9.6983683613291	10.7780076133922	9.78518009682914	R-NR effect D0-D42	11.6380502449779	0.002970499606942	0.023975336748521
s__Anaerostipes hadrus	k2_0107458	10.695985373907	9.6007152888007	10.782797109407	9.68752702430073	10.6911958778921	9.6983683613291	10.7780076133922	9.78518009682914	T-C * R-NR effect D0-D42	0.084734688056074	0.770980780090504	0.863860188457429
s__Ruminococcus_E bromii_B	k2_0107751	10.8515042213368	10.0840588773082	11.4106272799991	10.6431819359705	9.62000766330213	9.67717466196905	10.1791307219644	10.2362977206313	R-NR effect D0-D42	3.6982172120031	0.157377389067589	0.414664036743247
s__Ruminococcus_E bromii_B	k2_0107751	10.8515042213368	10.0840588773082	11.4106272799991	10.6431819359705	9.62000766330213	9.67717466196905	10.1791307219644	10.2362977206313	T-C * R-NR effect D0-D42	2.49695742550648	0.114066476956344	0.339051417418669
s__Bacteroides cellulosilyticus	k2_0109118	6.17848978795442	5.05670208541652	6.63198238253407	5.51019467999617	5.94424644815589	5.89666097140357	6.39773904273554	6.35015356598322	R-NR effect D0-D42	8.50667922157686	0.014216676375575	0.079751964462391
s__Bacteroides cellulosilyticus	k2_0109118	6.17848978795442	5.05670208541652	6.63198238253407	5.51019467999617	5.94424644815589	5.89666097140357	6.39773904273554	6.35015356598322	T-C * R-NR effect D0-D42	1.79088514544151	0.1808183539712	0.444012870581354
s__Bifidobacterium dentium	k2_0109259	7.59150901928434	6.91807171142261	7.88667656980506	7.21323926194332	5.4806135894828	3.77547850790314	5.77578114000352	4.07064605842385	R-NR effect D0-D42	20.9833223878105	2.77670305110757E-05	0.00054650477779
s__Bifidobacterium dentium	k2_0109259	7.59150901928434	6.91807171142261	7.88667656980506	7.21323926194332	5.4806135894828	3.77547850790314	5.77578114000352	4.07064605842385	T-C * R-NR effect D0-D42	1.05316920622113	0.304778317650485	0.573865675096626
s__Parabacteroides merdae	k2_0109296	7.07042097018853	6.75161370550912	7.06989467779607	6.75108741311666	6.54819769533609	6.76904227701888	6.54767140294363	6.76851598462642	R-NR effect D0-D42	2.41666965976947	0.298694242277057	0.567263823401731
s__Parabacteroides merdae	k2_0109296	7.07042097018853	6.75161370550912	7.06989467779607	6.75108741311666	6.54819769533609	6.76904227701888	6.54767140294363	6.76851598462642	T-C * R-NR effect D0-D42	1.30710009216273E-06	0.999087790922772	0.999087790922772
s__Streptococcus parasanguinis	k2_0109490	5.81054086654841	4.8717409795036	6.04742279607503	5.10862290903022	6.75164155159457	4.86346284642001	6.98852348112119	5.10034477594663	R-NR effect D0-D42	25.3433832027895	3.138732187895E-06	9.02717060236844E-05
s__Streptococcus parasanguinis	k2_0109490	5.81054086654841	4.8717409795036	6.04742279607503	5.10862290903022	6.75164155159457	4.86346284642001	6.98852348112119	5.10034477594663	T-C * R-NR effect D0-D42	0.60375339239954	0.437149509744952	0.680639953411507
s__Coprococcus eutactus_A	k2_0109503	6.94482138292565	6.58985583751215	6.91952269172027	6.56455714630678	6.49519777527011	5.95661316107948	6.46989908406473	5.9313144698741	R-NR effect D0-D42	3.58837429367748	0.166262544469237	0.425448766674413
s__Coprococcus eutactus_A	k2_0109503	6.94482138292565	6.58985583751215	6.91952269172027	6.56455714630678	6.49519777527011	5.95661316107948	6.46989908406473	5.9313144698741	T-C * R-NR effect D0-D42	0.010295325553557	0.919180638623968	0.955199421918648
s__Dorea longicatena	k2_0109898	11.0236559246602	10.1049115468655	11.1651864770394	10.2464420992447	10.6720623503897	10.3592551823583	10.8135929027689	10.5007857347375	R-NR effect D0-D42	7.65874095344793	0.02172328664086	0.108324667449659
s__Dorea longicatena	k2_0109898	11.0236559246602	10.1049115468655	11.1651864770394	10.2464420992447	10.6720623503897	10.3592551823583	10.8135929027689	10.5007857347375	T-C * R-NR effect D0-D42	0.266258852220631	0.605852478916986	0.769794742515215
s__Agathobacter faecis	k2_0109909	9.59199204129313	9.12303178350912	9.3029942295689	8.83403397178489	9.55906670682681	9.1973584476025	9.27006889510257	8.90836063587827	R-NR effect D0-D42	3.62537696514767	0.163214746419126	0.422949888563268
s__Agathobacter faecis	k2_0109909	9.59199204129313	9.12303178350912	9.3029942295689	8.83403397178489	9.55906670682681	9.1973584476025	9.27006889510257	8.90836063587827	T-C * R-NR effect D0-D42	1.39164404504561	0.238127655918792	0.511441202841451
s__Clostridium_Q symbiosum	k2_0110317	5.46136613844321	4.81385750004678	5.67067853643299	5.02316989803656	7.01272157394567	5.29941305014316	7.22203397193545	5.50872544813294	R-NR effect D0-D42	35.0401476787877	2.46109630856562E-08	2.09398277587125E-06
s__Clostridium_Q symbiosum	k2_0110317	5.46136613844321	4.81385750004678	5.67067853643299	5.02316989803656	7.01272157394567	5.29941305014316	7.22203397193545	5.50872544813294	T-C * R-NR effect D0-D42	0.749657901732121	0.386584562720014	0.638936201597951
s__Blautia_A wexlerae	k2_0110400	12.4517866154726	11.232538863696	12.7496436690117	11.5303959172352	13.3965729211615	11.6401374636947	13.6944299747006	11.9379945172338	R-NR effect D0-D42	34.1467928020021	3.8469642968556E-08	2.9643400355393E-06
s__Blautia_A wexlerae	k2_0110400	12.4517866154726	11.232538863696	12.7496436690117	11.5303959172352	13.3965729211615	11.6401374636947	13.6944299747006	11.9379945172338	T-C * R-NR effect D0-D42	1.52063105766899	0.21752402038661	0.491420537636522
s__Escherichia fergusonii	k2_0110688	4.00516169173955	3.78042940117688	4.15977957325236	3.93504728268969	5.30106294320533	4.29708699521239	5.45568082471814	4.4517048767252	R-NR effect D0-D42	6.57422338718141	0.037361605469565	0.153970531521397
s__Escherichia fergusonii	k2_0110688	4.00516169173955	3.78042940117688	4.15977957325236	3.93504728268969	5.30106294320533	4.29708699521239	5.45568082471814	4.4517048767252	T-C * R-NR effect D0-D42	0.221283945674259	0.638063352849593	0.788002387092576
s__Actinomyces viscosus	k2_0110734	5.84298710249706	5.09314760587739	6.3627758499756	5.61293635335593	6.71026620551049	5.10780148899379	7.23005495298903	5.62759023647233	R-NR effect D0-D42	26.0556822930254	2.1982671951626E-06	7.0690734055465E-05
s__Actinomyces viscosus	k2_0110734	5.84298710249706	5.09314760587739	6.3627758499756	5.61293635335593	6.71026620551049	5.10780148899379	7.23005495298903	5.62759023647233	T-C * R-NR effect D0-D42	4.06454376687964	0.04379251337449	0.171458153868652
s__Bifidobacterium thermacidophilum	k2_0110826	6.73648053312449	6.20728532283679	6.86259575536854	6.33340054508084	3.95994932483457	2.73871730331213	4.08606454707862	2.86483252555618	R-NR effect D0-D42	12.0926844278396	0.002366502353954	0.019927413636185
s__Bifidobacterium thermacidophilum	k2_0110826	6.73648053312449	6.20728532283679	6.86259575536854	6.33340054508084	3.95994932483457	2.73871730331213	4.08606454707862	2.86483252555618	T-C * R-NR effect D0-D42	0.220684388145287	0.638518943037155	0.78806629294764
s__Flavonifractor plautii	k2_0111080	6.71789973213624	6.07896230631138	6.99182500761096	6.3528875817861	7.97749445835844	6.98388331186573	8.25141973383315	7.25780858734045	R-NR effect D0-D42	13.0602012977507	0.001458859009879	0.013540864082601
s__Flavonifractor plautii	k2_0111080	6.71789973213624	6.07896230631138	6.99182500761096	6.3528875817861	7.97749445835844	6.98388331186573	8.25141973383315	7.25780858734045	T-C * R-NR effect D0-D42	1.45121687914241	0.228332794301901	0.50135007092955
s__Parasutterella excrementihominis	k2_0111176	2.76676623898401	2.65337302950565	2.75840151039413	2.64500830091576	2.91212252319802	2.88546776779707	2.90375779460813	2.87710303920718	R-NR effect D0-D42	0.063072703845592	0.968955732409536	0.984626825369631
s__Parasutterella excrementihominis	k2_0111176	2.76676623898401	2.65337302950565	2.75840151039413	2.64500830091576	2.91212252319802	2.88546776779707	2.90375779460813	2.87710303920718	T-C * R-NR effect D0-D42	0.000503444259039	0.982098916489583	0.990774422606661
s__Lachnospira rogosae	k2_0111223	6.08151615156434	5.33903008200733	5.91876294970912	5.17627688015211	5.84818787670615	5.49171810562928	5.68543467485093	5.32896490377406	R-NR effect D0-D42	12.2538466247408	0.00218328793277	0.018576141494652
s__Lachnospira rogosae	k2_0111223	6.08151615156434	5.33903008200733	5.91876294970912	5.17627688015211	5.84818787670615	5.49171810562928	5.68543467485093	5.32896490377406	T-C * R-NR effect D0-D42	0.82377243319263	0.364079498802647	0.617867202031678
s__Lachnospira eligens_B	k2_0111290	5.65037525728472	5.3773946590796	5.35097235485065	5.07799175664553	5.26628856635918	5.20176594005781	4.96688566392511	4.90236303762374	R-NR effect D0-D42	1.07154576965013	0.585216810117932	0.757609131575099
s__Lachnospira eligens_B	k2_0111290	5.65037525728472	5.3773946590796	5.35097235485065	5.07799175664553	5.26628856635918	5.20176594005781	4.96688566392511	4.90236303762374	T-C * R-NR effect D0-D42	1.32201605900389	0.250230551432435	0.520342910542163
s__Alistipes onderdonkii	k2_0111418	7.55646111896333	6.85593172642747	7.81612558127926	7.1155961887434	7.06526513725668	7.06256034091151	7.3249295995726	7.32222480322743	R-NR effect D0-D42	3.61489401573385	0.164072478310575	0.42463371446159
s__Alistipes onderdonkii	k2_0111418	7.55646111896333	6.85593172642747	7.81612558127926	7.1155961887434	7.06526513725668	7.06256034091151	7.3249295995726	7.32222480322743	T-C * R-NR effect D0-D42	0.577152247952313	0.447430718639165	0.686425989729694
s__Barnesiella intestinihominis	k2_0111467	6.21760138362542	4.90936305114247	6.99015938630019	5.68192105381724	4.32031941586182	4.47865379172098	5.09287741853659	5.25121179439574	R-NR effect D0-D42	9.85826806584737	0.007232763905651	0.048904979785892
s__Barnesiella intestinihominis	k2_0111467	6.21760138362542	4.90936305114247	6.99015938630019	5.68192105381724	4.32031941586182	4.47865379172098	5.09287741853659	5.25121179439574	T-C * R-NR effect D0-D42	4.73181063921356	0.029609698758342	0.131441314922902
s__Ruthenibacterium lactatiformans	k2_0112262	8.85567902752836	8.3842336667285	9.19106533797719	8.71961997717733	9.74349613552805	9.0228465312202	10.0788824459769	9.35823284166903	R-NR effect D0-D42	8.27412671095442	0.015969679984816	0.08734465129452
s__Ruthenibacterium lactatiformans	k2_0112262	8.85567902752836	8.3842336667285	9.19106533797719	8.71961997717733	9.74349613552805	9.0228465312202	10.0788824459769	9.35823284166903	T-C * R-NR effect D0-D42	2.77711612646806	0.095620204938718	0.298329195546007
s__Prevotella copri	k2_0112331	5.64707723000464	6.44045809442368	5.57902149203952	6.37240235645856	5.53422818676454	6.14752159441586	5.46617244879943	6.07946585645074	R-NR effect D0-D42	3.41011659512321	0.181761789597366	0.445300029223541
s__Prevotella copri	k2_0112331	5.64707723000464	6.44045809442368	5.57902149203952	6.37240235645856	5.53422818676454	6.14752159441586	5.46617244879943	6.07946585645074	T-C * R-NR effect D0-D42	0.030768426059922	0.860758025622162	0.920004128929838
s__Faecalibacterium prausnitzii_C	k2_0112341	10.8809214979486	10.4572000472188	10.8253528892497	10.40163143852	11.1212747420552	10.7714134801773	11.0657061333563	10.7158448714785	R-NR effect D0-D42	2.54569133697623	0.280033604067263	0.547298609392418
s__Faecalibacterium prausnitzii_C	k2_0112341	10.8809214979486	10.4572000472188	10.8253528892497	10.40163143852	11.1212747420552	10.7714134801773	11.0657061333563	10.7158448714785	T-C * R-NR effect D0-D42	0.048447261219621	0.825787522936681	0.898794750935474
s__Faecalicatena torques	k2_0112766	7.78525548286153	7.11269513104997	8.10982801223266	7.4372676604211	8.57470739156698	7.57877273940623	8.89927992093811	7.90334526877736	R-NR effect D0-D42	9.73398860504346	0.007696463798769	0.051010775915847
s__Faecalicatena torques	k2_0112766	7.78525548286153	7.11269513104997	8.10982801223266	7.4372676604211	8.57470739156698	7.57877273940623	8.89927992093811	7.90334526877736	T-C * R-NR effect D0-D42	1.47638140107063	0.224341545036502	0.498482519003849
s__Bacteroides caccae	k2_0113463	6.46371745765829	5.72630562616833	6.27907351786363	5.54166168637367	6.2142150767885	5.75351884717052	6.02957113699384	5.56887490737586	R-NR effect D0-D42	3.92416328054685	0.140565509333255	0.389272223224742
s__Bacteroides caccae	k2_0113463	6.46371745765829	5.72630562616833	6.27907351786363	5.54166168637367	6.2142150767885	5.75351884717052	6.02957113699384	5.56887490737586	T-C * R-NR effect D0-D42	0.304099217683415	0.58132391884328	0.756293941905377
s__Ruminiclostridium_E siraeum	k2_0113768	6.58392292264514	7.14325945197845	6.32197682504455	6.88131335437785	6.62828890507788	7.72147463746437	6.36634280747729	7.45952853986378	R-NR effect D0-D42	11.7164737133991	0.002856275268277	0.023190910925728
s__Ruminiclostridium_E siraeum	k2_0113768	6.58392292264514	7.14325945197845	6.32197682504455	6.88131335437785	6.62828890507788	7.72147463746437	6.36634280747729	7.45952853986378	T-C * R-NR effect D0-D42	1.08774098233209	0.296972276651437	0.565951832871894
s__Intestinibacter bartlettii	k2_0113971	5.98904301370039	5.82236214397697	5.96954373671499	5.80286286699157	6.48168007318961	5.44822570683521	6.46218079620421	5.42872642984981	R-NR effect D0-D42	9.52851050219738	0.008529238018256	0.054942284016652
s__Intestinibacter bartlettii	k2_0113971	5.98904301370039	5.82236214397697	5.96954373671499	5.80286286699157	6.48168007318961	5.44822570683521	6.46218079620421	5.42872642984981	T-C * R-NR effect D0-D42	0.004444161408514	0.946848761391632	0.972669433409098
s__Alistipes putredinis	k2_0114045	8.3207060730295	7.11378149490372	8.35317836576906	7.14625378764328	7.51836307216808	7.33792447826596	7.55083536490764	7.37039677100552	R-NR effect D0-D42	9.6491646277608	0.008029907150796	0.05280860032826
s__Alistipes putredinis	k2_0114045	8.3207060730295	7.11378149490372	8.35317836576906	7.14625378764328	7.51836307216808	7.33792447826596	7.55083536490764	7.37039677100552	T-C * R-NR effect D0-D42	0.00857779492037	0.926208325708273	0.960547181867087
s__Akkermansia muciniphila_A	k2_0114644	6.66807049331899	6.36944106302916	6.46321829523797	6.16458886494813	5.86687633748124	4.48193134120857	5.66202413940021	4.27707914312754	R-NR effect D0-D42	7.17949716673638	0.027605269974851	0.126531899637811
s__Akkermansia muciniphila_A	k2_0114644	6.66807049331899	6.36944106302916	6.46321829523797	6.16458886494813	5.86687633748124	4.48193134120857	5.66202413940021	4.27707914312754	T-C * R-NR effect D0-D42	0.206129231174373	0.649818338939231	0.795998229222501
s__Fusicatenibacter saccharivorans	k2_0114694	11.7336092500958	10.8601236671667	11.9073804549262	11.0338948719971	11.2831951425582	10.7241661088007	11.4569663473887	10.8979373136311	R-NR effect D0-D42	7.04828529565521	0.029477068767546	0.131305950449096
s__Fusicatenibacter saccharivorans	k2_0114694	11.7336092500958	10.8601236671667	11.9073804549262	11.0338948719971	11.2831951425582	10.7241661088007	11.4569663473887	10.8979373136311	T-C * R-NR effect D0-D42	0.415163488934354	0.51936028861583	0.725399254003779
s__Roseburia inulinivorans	k2_0115479	9.10295066936014	8.62399406996995	9.11985160543823	8.64089500604804	9.30405709988368	8.82115211641878	9.32095803596177	8.83805305249687	R-NR effect D0-D42	6.49291680082536	0.038911774008545	0.158125059752137
s__Roseburia inulinivorans	k2_0115479	9.10295066936014	8.62399406996995	9.11985160543823	8.64089500604804	9.30405709988368	8.82115211641878	9.32095803596177	8.83805305249687	T-C * R-NR effect D0-D42	0.008126689934329	0.928169482440509	0.961233244278758
s__Erysipelatoclostridium sp000752095	k2_0115530	8.37271738139199	6.99554932605983	8.3219945498635	6.94482649453134	7.64083333903323	6.56319529617269	7.59011050750474	6.5124724646442	R-NR effect D0-D42	16.2091031185677	0.000302160701095	0.003892821145975
s__Erysipelatoclostridium sp000752095	k2_0115530	8.37271738139199	6.99554932605983	8.3219945498635	6.94482649453134	7.64083333903323	6.56319529617269	7.59011050750474	6.5124724646442	T-C * R-NR effect D0-D42	0.027846557339331	0.867470074282139	0.922882627726427
s__Coprococcus_B comes	k2_0115576	10.5399663998648	9.69524335752634	10.5355715142799	9.6908484719414	10.5361487438634	10.1423667371232	10.5317538582785	10.1379718515383	R-NR effect D0-D42	8.83140510710791	0.012086060037219	0.071123154455334
s__Coprococcus_B comes	k2_0115576	10.5399663998648	9.69524335752634	10.5355715142799	9.6908484719414	10.5361487438634	10.1423667371232	10.5317538582785	10.1379718515383	T-C * R-NR effect D0-D42	0.000338194717528	0.985327673165659	0.992619195167378
s__Blautia_A massiliensis	k2_0115795	11.6838287867819	10.8226371815044	11.7429614148147	10.8817698095372	11.46158595258	10.9577344747043	11.5207185806129	11.0168671027372	R-NR effect D0-D42	8.62942271970553	0.013370408165798	0.076492308419303
s__Blautia_A massiliensis	k2_0115795	11.6838287867819	10.8226371815044	11.7429614148147	10.8817698095372	11.46158595258	10.9577344747043	11.5207185806129	11.0168671027372	T-C * R-NR effect D0-D42	0.058916174338151	0.808217244447695	0.888495081110198
s__Hungatella effluvii	k2_0115854	5.51623539698955	5.00572734104716	5.6237440949627	5.11323603902032	6.6815762587308	5.43959556100233	6.78908495670396	5.54710425897548	R-NR effect D0-D42	26.475643212952	1.78191557518737E-06	5.82516049806874E-05
s__Hungatella effluvii	k2_0115854	5.51623539698955	5.00572734104716	5.6237440949627	5.11323603902032	6.6815762587308	5.43959556100233	6.78908495670396	5.54710425897548	T-C * R-NR effect D0-D42	0.312958188652487	0.57587057040136	0.754041490708289
s__Erysipelatoclostridium ramosum	k2_0115924	4.9510568190462	3.45781315857298	5.5515938099644	4.05835014949119	7.08327312725841	4.41886435736713	7.68381011817662	5.01940134828534	R-NR effect D0-D42	32.5253766412263	8.65374714711094E-08	5.35483384072744E-06
s__Erysipelatoclostridium ramosum	k2_0115924	4.9510568190462	3.45781315857298	5.5515938099644	4.05835014949119	7.08327312725841	4.41886435736713	7.68381011817662	5.01940134828534	T-C * R-NR effect D0-D42	2.38770024308542	0.122293418621046	0.354369989000609
s__Lactobacillus_C casei	k2_0115965	1.86619635911372	1.2819086254163	2.49817700578134	1.91388927208392	2.64205480083683	1.58458273395748	3.27403544750445	2.2165633806251	R-NR effect D0-D42	8.83503764321438	0.012064128435347	0.071096537561265
s__Lactobacillus_C casei	k2_0115965	1.86619635911372	1.2819086254163	2.49817700578134	1.91388927208392	2.64205480083683	1.58458273395748	3.27403544750445	2.2165633806251	T-C * R-NR effect D0-D42	5.80948340913346	0.015939975981972	0.08734465129452
s__Bacteroides stercoris	k2_0116094	5.83046092841343	4.85832433200304	6.2694351660701	5.29729856965971	6.12886325087646	5.50074410455236	6.56783748853313	5.93971834220903	R-NR effect D0-D42	5.28766013484721	0.071088473829045	0.241535213908335
s__Bacteroides stercoris	k2_0116094	5.83046092841343	4.85832433200304	6.2694351660701	5.29729856965971	6.12886325087646	5.50074410455236	6.56783748853313	5.93971834220903	T-C * R-NR effect D0-D42	1.60152258606865	0.205687571504211	0.477288660240453
s__Bacteroides faecis	k2_0116190	5.91993896099019	5.22814669664564	6.34768923645376	5.65589697210922	6.24906352846865	6.0079639199346	6.67681380393222	6.43571419539817	R-NR effect D0-D42	3.19423969347781	0.202478849108239	0.474153451696128
s__Bacteroides faecis	k2_0116190	5.91993896099019	5.22814669664564	6.34768923645376	5.65589697210922	6.24906352846865	6.0079639199346	6.67681380393222	6.43571419539817	T-C * R-NR effect D0-D42	2.02634573453952	0.154591925065682	0.412107283043213
s__Anaerotruncus colihominis	k2_0116891	6.58302172199512	6.12690331008125	6.72747955660015	6.27136114468628	7.27322011981634	6.65181535580832	7.41767795442137	6.79627319041335	R-NR effect D0-D42	10.156064838347	0.006232159237363	0.043582428639369
s__Anaerotruncus colihominis	k2_0116891	6.58302172199512	6.12690331008125	6.72747955660015	6.27136114468628	7.27322011981634	6.65181535580832	7.41767795442137	6.79627319041335	T-C * R-NR effect D0-D42	0.729786805994536	0.392952301690919	0.644246166240752
s__Tidjanibacter inops	k2_0117127	4.77796399648482	4.44940567805363	5.66615605194593	5.33759773351474	4.52507087144938	4.33481793594013	5.41326292691049	5.22300999140124	R-NR effect D0-D42	0.137627505205501	0.933500525931817	0.964192247826389
s__Tidjanibacter inops	k2_0117127	4.77796399648482	4.44940567805363	5.66615605194593	5.33759773351474	4.52507087144938	4.33481793594013	5.41326292691049	5.22300999140124	T-C * R-NR effect D0-D42	3.75613272198848	0.052614135442563	0.196318982687426
s__Dorea formicigenerans	k2_0117272	10.3177109367843	9.76612583364409	10.2235205753231	9.67193547218283	10.0359621151121	9.5953664836577	9.94177175365083	9.50117612219644	R-NR effect D0-D42	5.70129485652978	0.057806882947035	0.208798599608213
s__Dorea formicigenerans	k2_0117272	10.3177109367843	9.76612583364409	10.2235205753231	9.67193547218283	10.0359621151121	9.5953664836577	9.94177175365083	9.50117612219644	T-C * R-NR effect D0-D42	0.188740753952629	0.663966749941207	0.804402315858763
s__ER4 sp000765235	k2_0117320	9.01028182214531	9.21373548314757	8.58055449798531	8.78400815898757	8.71202383034232	9.41203303860358	8.28229650618232	8.98230571444358	R-NR effect D0-D42	7.04788643059931	0.029482948040127	0.131305950449096
s__ER4 sp000765235	k2_0117320	9.01028182214531	9.21373548314757	8.58055449798531	8.78400815898757	8.71202383034232	9.41203303860358	8.28229650618232	8.98230571444358	T-C * R-NR effect D0-D42	4.58097235155685	0.03232886478328	0.138688113208944
s__Faecalibacterium prausnitzii_D	k2_0117348	10.664842048471	9.99954713294598	10.7918683932253	10.1265734777002	10.6518359921214	10.6779141612413	10.7788623368756	10.8049405059956	R-NR effect D0-D42	6.85904368740421	0.032402430495566	0.138702940639881
s__Faecalibacterium prausnitzii_D	k2_0117348	10.664842048471	9.99954713294598	10.7918683932253	10.1265734777002	10.6518359921214	10.6779141612413	10.7788623368756	10.8049405059956	T-C * R-NR effect D0-D42	0.332189708566375	0.56437254426336	0.745921511576557
s__Bacteroides_A coprophilus	k2_0117432	4.6850169175368	4.12115341981616	4.91923110983327	4.35536761211263	5.00337950652259	4.65425630827957	5.23759369881906	4.88847050057603	R-NR effect D0-D42	2.38305934027278	0.303756261625052	0.572984353153923
s__Bacteroides_A coprophilus	k2_0117432	4.6850169175368	4.12115341981616	4.91923110983327	4.35536761211263	5.00337950652259	4.65425630827957	5.23759369881906	4.88847050057603	T-C * R-NR effect D0-D42	0.646880630410692	0.421230148241913	0.668858446897346
s__Faecalibacterium prausnitzii_K	k2_0117523	9.9155553520791	9.50415033736007	9.75900189284071	9.34759687812168	9.93814721174812	9.87158020708154	9.78159375250972	9.71502674784314	R-NR effect D0-D42	3.049773272783	0.217645728571935	0.491420537636522
s__Faecalibacterium prausnitzii_K	k2_0117523	9.9155553520791	9.50415033736007	9.75900189284071	9.34759687812168	9.93814721174812	9.87158020708154	9.78159375250972	9.71502674784314	T-C * R-NR effect D0-D42	0.469032383165654	0.493432654615567	0.712557845313185
s__Prevotella sp002251385	k2_0117644	3.2762050121823	3.68096739212038	3.56748884539897	3.97225122533705	3.64698979974752	3.80670116159657	3.93827363296419	4.09798499481323	R-NR effect D0-D42	1.52389699753166	0.466756066759997	0.698326137314823
s__Prevotella sp002251385	k2_0117644	3.2762050121823	3.68096739212038	3.56748884539897	3.97225122533705	3.64698979974752	3.80670116159657	3.93827363296419	4.09798499481323	T-C * R-NR effect D0-D42	0.784541904538855	0.375755653357663	0.626268774492131
s__Bifidobacterium gallinarum	k2_0117681	6.55544875163555	6.04869131285872	6.59431917210897	6.08756173333215	4.36420617805379	3.08102786458606	4.40307659852722	3.11989828505948	R-NR effect D0-D42	9.10887979530526	0.010520391077959	0.064031709630974
s__Bifidobacterium gallinarum	k2_0117681	6.55544875163555	6.04869131285872	6.59431917210897	6.08756173333215	4.36420617805379	3.08102786458606	4.40307659852722	3.11989828505948	T-C * R-NR effect D0-D42	0.013881772639024	0.906209541638328	0.947748980294733
s__Roseburia intestinalis	k2_0117725	8.80541220724312	7.99326880567939	8.7654909864872	7.95334758492348	9.23168642795236	8.10138619185315	9.19176520719645	8.06146497109724	R-NR effect D0-D42	25.5666809509377	2.80715097887993E-06	8.42970926304826E-05
s__Roseburia intestinalis	k2_0117725	8.80541220724312	7.99326880567939	8.7654909864872	7.95334758492348	9.23168642795236	8.10138619185315	9.19176520719645	8.06146497109724	T-C * R-NR effect D0-D42	0.044914789656104	0.832160790101852	0.903868262440416
s__Faecalicatena faecis	k2_0117850	10.4898844186369	9.75621386189547	10.3511295641858	9.61745900744437	10.0547715109337	9.74034912919367	9.91601665648259	9.60159427474257	R-NR effect D0-D42	5.86147765694125	0.053357601463434	0.198102222160604
s__Faecalicatena faecis	k2_0117850	10.4898844186369	9.75621386189547	10.3511295641858	9.61745900744437	10.0547715109337	9.74034912919367	9.91601665648259	9.60159427474257	T-C * R-NR effect D0-D42	0.264173656302319	0.607267187187616	0.769794742515215
s__Lactobacillus_C zeae	k2_0117955	1.54652163669791	1.10958477551051	2.12893352024714	1.69199665905973	2.65573496676391	1.28874071648713	3.23814685031313	1.87115260003635	R-NR effect D0-D42	15.1434787423962	0.000514796247659	0.005989823006953
s__Lactobacillus_C zeae	k2_0117955	1.54652163669791	1.10958477551051	2.12893352024714	1.69199665905973	2.65573496676391	1.28874071648713	3.23814685031313	1.87115260003635	T-C * R-NR effect D0-D42	5.21423180780266	0.022402742273686	0.110632163779605
s__Bacteroides clarus	k2_0118004	4.51765130544998	3.68450492967466	4.75648757151504	3.92334119573972	4.77050795782802	4.45469552193165	5.00934422389308	4.69353178799671	R-NR effect D0-D42	4.41414368942924	0.110022339800439	0.331854679279906
s__Bacteroides clarus	k2_0118004	4.51765130544998	3.68450492967466	4.75648757151504	3.92334119573972	4.77050795782802	4.45469552193165	5.00934422389308	4.69353178799671	T-C * R-NR effect D0-D42	0.529061708080121	0.467001604181025	0.698326137314823
s__Streptococcus vestibularis	k2_0118018	6.33764347297191	5.39629252130634	6.67670443475821	5.73535348309264	6.91667410809531	5.36719018346879	7.25573506988161	5.70625114525509	R-NR effect D0-D42	18.4733009951543	9.74032970203435E-05	0.00152998101935
s__Streptococcus vestibularis	k2_0118018	6.33764347297191	5.39629252130634	6.67670443475821	5.73535348309264	6.91667410809531	5.36719018346879	7.25573506988161	5.70625114525509	T-C * R-NR effect D0-D42	1.38669579217026	0.238963894679368	0.511441202841451
s__UBA11524 sp000437595	k2_0118060	7.63783614572988	7.68312184855115	7.02070374727805	7.06598945009932	6.53369076116117	6.97569267182074	5.91655836270934	6.35856027336891	R-NR effect D0-D42	1.75212190178331	0.416419984077529	0.664060607174006
s__UBA11524 sp000437595	k2_0118060	7.63783614572988	7.68312184855115	7.02070374727805	7.06598945009932	6.53369076116117	6.97569267182074	5.91655836270934	6.35856027336891	T-C * R-NR effect D0-D42	5.04092922285463	0.024755207758222	0.11866228695373
s__Agathobaculum butyriciproducens	k2_0118319	10.2139149715644	9.74517811272917	10.1729147159888	9.70417785715357	10.0485434384364	9.86026995767049	10.0075431828608	9.81926970209489	R-NR effect D0-D42	3.59966691782915	0.165326419570337	0.425448766674413
s__Agathobaculum butyriciproducens	k2_0118319	10.2139149715644	9.74517811272917	10.1729147159888	9.70417785715357	10.0485434384364	9.86026995767049	10.0075431828608	9.81926970209489	T-C * R-NR effect D0-D42	0.040087492482485	0.841309611822284	0.908730085872047
s__Dialister invisus	k2_0118343	6.85095854143011	6.29245852735908	6.64747392776814	6.0889739136971	8.06912285714618	6.82358031403258	7.8656382434842	6.6200957003706	R-NR effect D0-D42	5.11773795875024	0.077392223162196	0.25592699546106
s__Dialister invisus	k2_0118343	6.85095854143011	6.29245852735908	6.64747392776814	6.0889739136971	8.06912285714618	6.82358031403258	7.8656382434842	6.6200957003706	T-C * R-NR effect D0-D42	0.168039626997825	0.681859962259157	0.817993377068318
s__Eubacterium_E hallii	k2_0118555	10.8658059234945	9.79798416033879	11.0621437778346	9.99432201467893	9.71255971802574	9.97625651603451	9.90889757236588	10.1725943703747	R-NR effect D0-D42	16.8251445862431	0.000222057923575	0.00298317289434
s__Eubacterium_E hallii	k2_0118555	10.8658059234945	9.79798416033879	11.0621437778346	9.99432201467893	9.71255971802574	9.97625651603451	9.90889757236588	10.1725943703747	T-C * R-NR effect D0-D42	0.587916871355333	0.443225784044895	0.685600366807968
s__CAG-110 sp002493965	k2_0118577	5.06589736007179	5.02447359183229	5.13564272195175	5.09421895371225	5.57813807872598	5.28535758879644	5.64788344060594	5.3551029506764	R-NR effect D0-D42	4.51729550721859	0.10449168777026	0.318465711084882
s__CAG-110 sp002493965	k2_0118577	5.06589736007179	5.02447359183229	5.13564272195175	5.09421895371225	5.57813807872598	5.28535758879644	5.64788344060594	5.3551029506764	T-C * R-NR effect D0-D42	0.302382757389523	0.582392487591528	0.756293941905377
s__CAG-127 sp900319515	k2_0118740	5.87748201447116	5.85703677936648	6.03542180954808	6.0149765744434	5.3651252733123	5.01464008674698	5.52306506838923	5.17257988182391	R-NR effect D0-D42	1.1074539265561	0.57480354164066	0.75301360009071
s__CAG-127 sp900319515	k2_0118740	5.87748201447116	5.85703677936648	6.03542180954808	6.0149765744434	5.3651252733123	5.01464008674698	5.52306506838923	5.17257988182391	T-C * R-NR effect D0-D42	0.377960124578067	0.538696969979313	0.734570425841574
s__Collinsella sp002391315	k2_0118927	9.79211303689542	9.87275779582512	10.4482871953559	10.5289319542856	6.36196573252051	7.6447629719677	7.01813989098101	8.3009371304282	R-NR effect D0-D42	9.77588332920368	0.007536920029229	0.050345161666532
s__Collinsella sp002391315	k2_0118927	9.79211303689542	9.87275779582512	10.4482871953559	10.5289319542856	6.36196573252051	7.6447629719677	7.01813989098101	8.3009371304282	T-C * R-NR effect D0-D42	3.38143225380441	0.065934734220746	0.229697812737717
s__Faecalibacterium prausnitzii_G	k2_0118933	10.0777315215759	9.37779521059124	10.0931071771967	9.39317086621207	10.5148104050427	10.1028840324753	10.5301860606635	10.1182596880961	R-NR effect D0-D42	6.36756276453139	0.041428700801553	0.164746654404619
s__Faecalibacterium prausnitzii_G	k2_0118933	10.0777315215759	9.37779521059124	10.0931071771967	9.39317086621207	10.5148104050427	10.1028840324753	10.5301860606635	10.1182596880961	T-C * R-NR effect D0-D42	0.004171186671442	0.948504647196673	0.972800848606532
s__Oscillibacter sp900066435	k2_0118997	7.17580709316698	6.72251056686677	7.33590322262113	6.88260669632091	7.5823821900668	7.5993213179788	7.74247831952094	7.75941744743294	R-NR effect D0-D42	3.6352347068987	0.162412261306411	0.421405130352848
s__Oscillibacter sp900066435	k2_0118997	7.17580709316698	6.72251056686677	7.33590322262113	6.88260669632091	7.5823821900668	7.5993213179788	7.74247831952094	7.75941744743294	T-C * R-NR effect D0-D42	0.572743862337688	0.449170634092954	0.687300309424889
s__Bifidobacterium catenulatum	k2_0119003	9.31949100984412	8.27415968170386	9.63408879438028	8.58875746624001	5.93694644294578	4.42007399170469	6.25154422748193	4.73467177624085	R-NR effect D0-D42	14.2622401146011	0.000799823037972	0.008506451268429
s__Bifidobacterium catenulatum	k2_0119003	9.31949100984412	8.27415968170386	9.63408879438028	8.58875746624001	5.93694644294578	4.42007399170469	6.25154422748193	4.73467177624085	T-C * R-NR effect D0-D42	0.913921785067714	0.339075990625767	0.599384694118765
s__UBA3818 sp002369315	k2_0119074	5.10881184806705	5.11124648178579	5.02389101583701	5.02632564955575	5.38647332083351	5.23991610399036	5.30155248860347	5.15499527176032	R-NR effect D0-D42	2.31352294876012	0.31450305961605	0.582114703356737
s__UBA3818 sp002369315	k2_0119074	5.10881184806705	5.11124648178579	5.02389101583701	5.02632564955575	5.38647332083351	5.23991610399036	5.30155248860347	5.15499527176032	T-C * R-NR effect D0-D42	0.83033015072283	0.362177079860755	0.617333553485527
s__Butyrivibrio_A crossotus	k2_0119345	6.2624400592048	5.72160449646457	6.1791829266546	5.63834736391436	6.27455181465644	5.82092095268171	6.19129468210624	5.7376638201315	R-NR effect D0-D42	15.6278484835483	0.000404069266982	0.004955612271333
s__Butyrivibrio_A crossotus	k2_0119345	6.2624400592048	5.72160449646457	6.1791829266546	5.63834736391436	6.27455181465644	5.82092095268171	6.19129468210624	5.7376638201315	T-C * R-NR effect D0-D42	0.434222775833064	0.509924137781762	0.71985142713471
s__Eggerthella lenta	k2_0119507	9.47608283075951	8.75710418965546	9.78966569397056	9.07068705286652	12.2657965270748	10.3767997879147	12.5793793902858	10.6903826511258	R-NR effect D0-D42	31.5502437613604	1.40913180030647E-07	7.99290871173837E-06
s__Eggerthella lenta	k2_0119507	9.47608283075951	8.75710418965546	9.78966569397056	9.07068705286652	12.2657965270748	10.3767997879147	12.5793793902858	10.6903826511258	T-C * R-NR effect D0-D42	1.41422659985267	0.234356018881079	0.506610811720732
s__Intestinimonas butyriciproducens	k2_0119964	6.20525683194597	6.02196897114591	6.38422911845268	6.20094125765262	6.22577835059551	6.52827710592202	6.40475063710222	6.70724939242873	R-NR effect D0-D42	8.11742444743982	0.017271246301768	0.092324306147147
s__Intestinimonas butyriciproducens	k2_0119964	6.20525683194597	6.02196897114591	6.38422911845268	6.20094125765262	6.22577835059551	6.52827710592202	6.40475063710222	6.70724939242873	T-C * R-NR effect D0-D42	1.64927750286631	0.199057295339857	0.469370666378739
s__Bacteroides salyersiae	k2_0120064	5.37240416296083	4.85598565884075	5.34412078626709	4.82770228214701	5.99738530929406	5.7691001530215	5.96910193260032	5.74081677632776	R-NR effect D0-D42	2.46810850035263	0.291109949401616	0.560574274623182
s__Bacteroides salyersiae	k2_0120064	5.37240416296083	4.85598565884075	5.34412078626709	4.82770228214701	5.99738530929406	5.7691001530215	5.96910193260032	5.74081677632776	T-C * R-NR effect D0-D42	0.009519305167714	0.922276187911004	0.957441777180615
s__Clostridium saudiense	k2_0120099	4.26688565253789	4.49962558251303	4.18734577526197	4.4200857052371	4.90515819977542	4.58446215527017	4.8256183224995	4.50492227799425	R-NR effect D0-D42	1.61920888185989	0.445034068673311	0.685669285104641
s__Clostridium saudiense	k2_0120099	4.26688565253789	4.49962558251303	4.18734577526197	4.4200857052371	4.90515819977542	4.58446215527017	4.8256183224995	4.50492227799425	T-C * R-NR effect D0-D42	0.067208306275575	0.795445712249823	0.878712547694963
s__Flavonifractor sp002161085	k2_0120316	5.21196413605071	5.14773498707282	5.38812799223783	5.32389884325994	5.65782046120757	5.33535386379398	5.83398431739469	5.5115177199811	R-NR effect D0-D42	7.40853961829754	0.024618186781051	0.118311559174403
s__Flavonifractor sp002161085	k2_0120316	5.21196413605071	5.14773498707282	5.38812799223783	5.32389884325994	5.65782046120757	5.33535386379398	5.83398431739469	5.5115177199811	T-C * R-NR effect D0-D42	2.7036538151753	0.100118560871302	0.308359127148113
s__Clostridium_M citroniae	k2_0120498	5.8032129759269	5.07577116746942	5.97269550389858	5.2452536954411	6.90146554649373	5.53802340392195	7.07094807446541	5.70750593189363	R-NR effect D0-D42	40.4264510307355	1.66535834346955E-09	4.85808819623546E-07
s__Clostridium_M citroniae	k2_0120498	5.8032129759269	5.07577116746942	5.97269550389858	5.2452536954411	6.90146554649373	5.53802340392195	7.07094807446541	5.70750593189363	T-C * R-NR effect D0-D42	0.9096538799065	0.340206271238066	0.600173827963828
s__Acetatifactor sp900066365	k2_0120560	8.28788928000266	7.69211329779501	8.29974953283153	7.70397355062388	8.18764117932539	8.09016073253671	8.19950143215426	8.10202098536558	R-NR effect D0-D42	7.02075233337905	0.029885670328558	0.132210083940612
s__Acetatifactor sp900066365	k2_0120560	8.28788928000266	7.69211329779501	8.29974953283153	7.70397355062388	8.18764117932539	8.09016073253671	8.19950143215426	8.10202098536558	T-C * R-NR effect D0-D42	0.003791710210407	0.950899801628071	0.974523159309672
s__Bifidobacterium angulatum	k2_0120600	7.77430126013421	7.28427042734143	7.92793939327392	7.43790856048114	4.56127683522757	3.85151630103027	4.71491496836728	4.00515443416998	R-NR effect D0-D42	3.84632925885694	0.146143738775298	0.398184596749417
s__Bifidobacterium angulatum	k2_0120600	7.77430126013421	7.28427042734143	7.92793939327392	7.43790856048114	4.56127683522757	3.85151630103027	4.71491496836728	4.00515443416998	T-C * R-NR effect D0-D42	0.255551984445674	0.613192603276043	0.77459900766451
s__Sellimonas intestinalis	k2_0120706	6.40672969050937	5.93972821012647	6.80666704315633	6.33966556277343	7.76267291918151	6.52105679613902	8.16261027182848	6.92099414878599	R-NR effect D0-D42	12.808560628843	0.001654460484694	0.015015148043308
s__Sellimonas intestinalis	k2_0120706	6.40672969050937	5.93972821012647	6.80666704315633	6.33966556277343	7.76267291918151	6.52105679613902	8.16261027182848	6.92099414878599	T-C * R-NR effect D0-D42	2.14000400816064	0.143501516456888	0.393065186592844
s__Enorma massiliensis	k2_0120758	6.05046619543713	5.91987729575126	5.99537697365398	5.86478807396811	6.32022883705901	6.36104858320678	6.26513961527586	6.30595936142363	R-NR effect D0-D42	0.482574531789396	0.785615913311837	0.872574215383612
s__Enorma massiliensis	k2_0120758	6.05046619543713	5.91987729575126	5.99537697365398	5.86478807396811	6.32022883705901	6.36104858320678	6.26513961527586	6.30595936142363	T-C * R-NR effect D0-D42	0.038383112211363	0.844675847531016	0.911642748762333
s__Blautia_A obeum	k2_0120866	10.8752126468648	10.189157265084	10.9548360000028	10.268780618222	10.7445678089674	10.2168800120138	10.8241911621053	10.2965033651517	R-NR effect D0-D42	8.14883049896514	0.017002153788961	0.091403865175674
s__Blautia_A obeum	k2_0120866	10.8752126468648	10.189157265084	10.9548360000028	10.268780618222	10.7445678089674	10.2168800120138	10.8241911621053	10.2965033651517	T-C * R-NR effect D0-D42	0.142624467527867	0.705685751648279	0.831029121794862
s__Butyricimonas virosa	k2_0120886	3.80187782993433	3.33734737328223	3.75518913142862	3.29065867477652	3.71578982560176	3.84758187573361	3.66910112709605	3.8008931772279	R-NR effect D0-D42	2.57212233453254	0.276357166798133	0.544522365430553
s__Butyricimonas virosa	k2_0120886	3.80187782993433	3.33734737328223	3.75518913142862	3.29065867477652	3.71578982560176	3.84758187573361	3.66910112709605	3.8008931772279	T-C * R-NR effect D0-D42	0.026282095497777	0.871213297089739	0.925366737402989
s__CAG-83 sp000435975	k2_0121013	7.00800219667183	7.22621594993067	6.61753035181883	6.83574410507766	6.82809434651161	7.45980652761042	6.43762250165861	7.06933468275741	R-NR effect D0-D42	6.90000569857216	0.031745545925797	0.136760347638138
s__CAG-83 sp000435975	k2_0121013	7.00800219667183	7.22621594993067	6.61753035181883	6.83574410507766	6.82809434651161	7.45980652761042	6.43762250165861	7.06933468275741	T-C * R-NR effect D0-D42	4.77184969069788	0.028928728961619	0.129809338821702
s__Faecalitalea cylindroides	k2_0121053	6.5911600152293	5.9818910067075	6.47282005330722	5.86355104478541	6.67604521604613	5.93642237694815	6.55770525412404	5.81808241502607	R-NR effect D0-D42	11.8163782146639	0.002717102816502	0.022508413595525
s__Faecalitalea cylindroides	k2_0121053	6.5911600152293	5.9818910067075	6.47282005330722	5.86355104478541	6.67604521604613	5.93642237694815	6.55770525412404	5.81808241502607	T-C * R-NR effect D0-D42	0.345755658770372	0.55652563851189	0.742708060528779
s__Butyricicoccus pullicaecorum	k2_0121123	6.25081421851305	5.93548064268672	6.26091847454733	5.94558489872101	6.98607677426276	6.24870685776153	6.99618103029705	6.25881111379582	R-NR effect D0-D42	31.4764078743917	1.46212625271086E-07	8.17989536448103E-06
s__Butyricicoccus pullicaecorum	k2_0121123	6.25081421851305	5.93548064268672	6.26091847454733	5.94558489872101	6.98607677426276	6.24870685776153	6.99618103029705	6.25881111379582	T-C * R-NR effect D0-D42	0.008358101687122	0.927156761736345	0.961042694144983
s__Bifidobacterium scardovii	k2_0121349	6.8219434907189	6.09240249035249	7.00553242248025	6.27599142211383	4.5168971392552	3.47460222711571	4.70048607101655	3.65819115887705	R-NR effect D0-D42	9.58602639908679	0.008287447987206	0.054063270246415
s__Bifidobacterium scardovii	k2_0121349	6.8219434907189	6.09240249035249	7.00553242248025	6.27599142211383	4.5168971392552	3.47460222711571	4.70048607101655	3.65819115887705	T-C * R-NR effect D0-D42	0.423957103521616	0.514969101737173	0.723608473507702
s__Coprobacillus cateniformis	k2_0121533	5.87377191698733	5.41793494606341	5.9065434124078	5.45070644148387	6.38945248583262	5.45081827493522	6.42222398125308	5.48358977035568	R-NR effect D0-D42	16.9042328565599	0.0002134481892	0.002896087723237
s__Coprobacillus cateniformis	k2_0121533	5.87377191698733	5.41793494606341	5.9065434124078	5.45070644148387	6.38945248583262	5.45081827493522	6.42222398125308	5.48358977035568	T-C * R-NR effect D0-D42	0.031330811463363	0.85950437021849	0.919145286193326
s__Streptococcus sp000187445	k2_0121879	5.91702679026705	4.80134099577083	6.31788449187994	5.20219869738372	6.36000621070193	4.73188474701894	6.76086391231482	5.13274244863183	R-NR effect D0-D42	20.7607423706243	3.10357377971997E-05	0.000570945734972
s__Streptococcus sp000187445	k2_0121879	5.91702679026705	4.80134099577083	6.31788449187994	5.20219869738372	6.36000621070193	4.73188474701894	6.76086391231482	5.13274244863183	T-C * R-NR effect D0-D42	1.91673087625077	0.166217494907221	0.425448766674413
s__Acetatifactor sp900066565	k2_0121905	8.93236535709191	8.32945786625685	8.87345884750411	8.27055135666905	8.80987042240273	8.72329065547492	8.75096391281492	8.66438414588712	R-NR effect D0-D42	7.49234967925508	0.023607877279182	0.11541502956598
s__Acetatifactor sp900066565	k2_0121905	8.93236535709191	8.32945786625685	8.87345884750411	8.27055135666905	8.80987042240273	8.72329065547492	8.75096391281492	8.66438414588712	T-C * R-NR effect D0-D42	0.089925684815285	0.764271653241948	0.861915522526004
s__CAG-56 sp900066615	k2_0121977	9.04238972834394	8.29710640526129	9.02845864586446	8.28317532278182	9.36874551163119	8.6445907780152	9.35481442915171	8.63065969553572	R-NR effect D0-D42	11.0559723249728	0.003973983994215	0.03033598249042
s__CAG-56 sp900066615	k2_0121977	9.04238972834394	8.29710640526129	9.02845864586446	8.28317532278182	9.36874551163119	8.6445907780152	9.35481442915171	8.63065969553572	T-C * R-NR effect D0-D42	0.004051488038158	0.94924788274136	0.973318692723001
s__Parabacteroides johnsonii	k2_0122352	5.15470831837061	4.54243377484989	5.46105655981862	4.8487820162979	5.54855171641541	5.30969461584193	5.85489995786342	5.61604285728994	R-NR effect D0-D42	2.67632897226042	0.262326731300334	0.529979443020119
s__Parabacteroides johnsonii	k2_0122352	5.15470831837061	4.54243377484989	5.46105655981862	4.8487820162979	5.54855171641541	5.30969461584193	5.85489995786342	5.61604285728994	T-C * R-NR effect D0-D42	1.00101827796482	0.317064239790686	0.584073231982482
s__Erysipelatoclostridium spiroforme	k2_0122439	4.27610152850396	3.15578659558658	4.48800322451805	3.36768829160067	4.99966356109571	3.64262359892447	5.2115652571098	3.85452529493856	R-NR effect D0-D42	14.5106279132168	0.000706410562218	0.007735794816983
s__Erysipelatoclostridium spiroforme	k2_0122439	4.27610152850396	3.15578659558658	4.48800322451805	3.36768829160067	4.99966356109571	3.64262359892447	5.2115652571098	3.85452529493856	T-C * R-NR effect D0-D42	0.456050411483488	0.499475626615268	0.712870452605164
s__Massiliomicrobiota sp002160815	k2_0122518	4.23203108219603	3.51846072049013	4.68261809836636	3.96904773666047	5.57552022349089	3.89588897311215	6.02610723966122	4.34647598928248	R-NR effect D0-D42	27.811369765247	9.13771878414743E-07	3.52060787872246E-05
s__Massiliomicrobiota sp002160815	k2_0122518	4.23203108219603	3.51846072049013	4.68261809836636	3.96904773666047	5.57552022349089	3.89588897311215	6.02610723966122	4.34647598928248	T-C * R-NR effect D0-D42	3.58013582073011	0.058474370169372	0.210475490305683
s__ER4 sp900317525	k2_0122650	6.39381300711457	6.70104134612665	6.03951759291657	6.34674593192865	6.05354064127207	7.07177939741574	5.69924522707406	6.71748398321773	R-NR effect D0-D42	15.7668185905351	0.000376945744273	0.004679168448668
s__ER4 sp900317525	k2_0122650	6.39381300711457	6.70104134612665	6.03951759291657	6.34674593192865	6.05354064127207	7.07177939741574	5.69924522707406	6.71748398321773	T-C * R-NR effect D0-D42	2.46762528086776	0.116213386325161	0.343469837620302
s__Tyzzerella nexilis	k2_0122688	8.32366298535929	7.49514079443939	8.64740079523351	7.8188786043136	9.34002691741265	7.82402780328122	9.66376472728686	8.14776561315543	R-NR effect D0-D42	33.0713945312407	6.58624562535272E-08	4.20284798967821E-06
s__Tyzzerella nexilis	k2_0122688	8.32366298535929	7.49514079443939	8.64740079523351	7.8188786043136	9.34002691741265	7.82402780328122	9.66376472728686	8.14776561315543	T-C * R-NR effect D0-D42	2.33010668952124	0.126893179945844	0.361923091761412
s__Prevotella sp900313215	k2_0122850	3.56425255443354	4.29270762278825	3.50263901918934	4.23109408754405	3.59916890813412	4.23806117897087	3.53755537288992	4.17644764372667	R-NR effect D0-D42	3.65003460031926	0.161214855062924	0.419479360987824
s__Prevotella sp900313215	k2_0122850	3.56425255443354	4.29270762278825	3.50263901918934	4.23109408754405	3.59916890813412	4.23806117897087	3.53755537288992	4.17644764372667	T-C * R-NR effect D0-D42	0.029686460951098	0.863203575657587	0.921653177251133
s__Roseburia hominis	k2_0122885	8.86698428698192	8.45265435750721	8.59014295777502	8.17581302830031	8.81090001989337	8.49617717831111	8.53405869068648	8.21933584910422	R-NR effect D0-D42	4.22359133614145	0.121020458632449	0.35202817169154
s__Roseburia hominis	k2_0122885	8.86698428698192	8.45265435750721	8.59014295777502	8.17581302830031	8.81090001989337	8.49617717831111	8.53405869068648	8.21933584910422	T-C * R-NR effect D0-D42	1.88691584743685	0.169550193979615	0.430891718862942
s__Faecalibacterium prausnitzii_I	k2_0123164	9.36755030361063	8.89459242518928	9.1754149783516	8.70245709993026	9.36746106200041	9.16373142178249	9.17532573674139	8.97159609652347	R-NR effect D0-D42	5.17144207969682	0.075341735617765	0.251180121030981
s__Faecalibacterium prausnitzii_I	k2_0123164	9.36755030361063	8.89459242518928	9.1754149783516	8.70245709993026	9.36746106200041	9.16373142178249	9.17532573674139	8.97159609652347	T-C * R-NR effect D0-D42	1.05349059884486	0.304704538086443	0.573865675096626
s__Bacteroides nordii	k2_0123169	4.34907656115946	3.66329370622095	4.52993601836443	3.84415316342592	4.76053495956926	4.49179819780888	4.94139441677423	4.67265765501384	R-NR effect D0-D42	3.49058347591426	0.174594045825892	0.436645488764815
s__Bacteroides nordii	k2_0123169	4.34907656115946	3.66329370622095	4.52993601836443	3.84415316342592	4.76053495956926	4.49179819780888	4.94139441677423	4.67265765501384	T-C * R-NR effect D0-D42	0.37911068619303	0.538079566691675	0.734024939226986
s__Eisenbergiella massiliensis	k2_0123174	7.68907788444551	7.17108619325213	7.8639227870033	7.34593109580992	8.48205041013162	7.60881127912202	8.65689531268941	7.78365618167981	R-NR effect D0-D42	14.6051295152134	0.000673808401924	0.007457543396905
s__Eisenbergiella massiliensis	k2_0123174	7.68907788444551	7.17108619325213	7.8639227870033	7.34593109580992	8.48205041013162	7.60881127912202	8.65689531268941	7.78365618167981	T-C * R-NR effect D0-D42	0.785917459602501	0.375337457906167	0.626268774492131
s__Anaerostipes caccae	k2_0123201	4.61395545963579	4.05153339430048	4.82931878923686	4.26689672390155	5.75757700362407	4.48215838878823	5.97294033322514	4.6975217183893	R-NR effect D0-D42	19.3286229502718	6.35101085395402E-05	0.001050102361439
s__Anaerostipes caccae	k2_0123201	4.61395545963579	4.05153339430048	4.82931878923686	4.26689672390155	5.75757700362407	4.48215838878823	5.97294033322514	4.6975217183893	T-C * R-NR effect D0-D42	0.807518978240182	0.368854783634899	0.620429545455077
s__Alistipes shahii	k2_0123214	7.11738317626983	6.66526402621619	7.49177601259927	7.03965686254563	6.70180709099718	7.05736408436436	7.07619992732662	7.4317569206938	R-NR effect D0-D42	4.66531929771861	0.097037318383915	0.301369131771793
s__Alistipes shahii	k2_0123214	7.11738317626983	6.66526402621619	7.49177601259927	7.03965686254563	6.70180709099718	7.05736408436436	7.07619992732662	7.4317569206938	T-C * R-NR effect D0-D42	1.61823351085582	0.203338275285239	0.474348398689541
s__Eubacterium_E hallii_A	k2_0123237	9.31408743254903	8.67375758865132	9.37834756984525	8.73801772594754	9.33530756137407	8.68574033332932	9.39956769867029	8.75000047062554	R-NR effect D0-D42	7.74155711800461	0.020842136273978	0.104955961211994
s__Eubacterium_E hallii_A	k2_0123237	9.31408743254903	8.67375758865132	9.37834756984525	8.73801772594754	9.33530756137407	8.68574033332932	9.39956769867029	8.75000047062554	T-C * R-NR effect D0-D42	0.080100656294462	0.777161050862339	0.867666957824438
s__Gemmiger formicilis	k2_0123338	11.6689377884635	11.1163841208049	11.8793672720589	11.3268136044004	11.7895790431929	11.0196410368543	12.0000085267884	11.2300705204497	R-NR effect D0-D42	5.61738208973759	0.06028384962512	0.215586026154983
s__Gemmiger formicilis	k2_0123338	11.6689377884635	11.1163841208049	11.8793672720589	11.3268136044004	11.7895790431929	11.0196410368543	12.0000085267884	11.2300705204497	T-C * R-NR effect D0-D42	0.568047276969196	0.451035921509375	0.688352280808777
s__Bacteroides sp900066265	k2_0123574	5.00365032012531	3.85031606263736	5.25675802645803	4.10342376897009	5.55315554519534	4.86884985089093	5.80626325152807	5.12195755722365	R-NR effect D0-D42	8.5070249715568	0.014214218880215	0.079751964462391
s__Bacteroides sp900066265	k2_0123574	5.00365032012531	3.85031606263736	5.25675802645803	4.10342376897009	5.55315554519534	4.86884985089093	5.80626325152807	5.12195755722365	T-C * R-NR effect D0-D42	0.612753558306508	0.433752926519682	0.678715307243824
s__CAG-279 sp000437795	k2_0123659	4.01896600624781	3.740024843663	4.51773982678681	4.23879866420201	3.35105644993107	3.48134557345082	3.84983027047007	3.98011939398982	R-NR effect D0-D42	0.741449759410671	0.690233812768836	0.822407831376559
s__CAG-279 sp000437795	k2_0123659	4.01896600624781	3.740024843663	4.51773982678681	4.23879866420201	3.35105644993107	3.48134557345082	3.84983027047007	3.98011939398982	T-C * R-NR effect D0-D42	1.33812002076957	0.247365778600321	0.518072738360877
s__Clostridium_A leptum	k2_0123887	7.32659785506107	7.27200181850287	7.75427597622063	7.69967993966244	7.2799087348908	7.51644643653446	7.70758685605036	7.94412455769402	R-NR effect D0-D42	1.84983629904104	0.39656387669009	0.648114500595995
s__Clostridium_A leptum	k2_0123887	7.32659785506107	7.27200181850287	7.75427597622063	7.69967993966244	7.2799087348908	7.51644643653446	7.70758685605036	7.94412455769402	T-C * R-NR effect D0-D42	4.59517322596503	0.032062102703061	0.137833292041368
s__Ruminococcus_E bromii_A	k2_0123969	6.40319463013043	5.80169060192775	6.55770627251482	5.95620224431215	5.72815943830463	5.79352801229304	5.88267108068903	5.94803965467744	R-NR effect D0-D42	3.81022961737528	0.14880555747063	0.402984461143941
s__Ruminococcus_E bromii_A	k2_0123969	6.40319463013043	5.80169060192775	6.55770627251482	5.95620224431215	5.72815943830463	5.79352801229304	5.88267108068903	5.94803965467744	T-C * R-NR effect D0-D42	0.455854275965407	0.499567883289907	0.712870452605164
s__Ruminococcus_C callidus	k2_0124036	6.76120733145297	6.77683221057366	6.52521733549325	6.54084221461394	6.09391154264848	6.36765987027103	5.85792154668876	6.13166987431131	R-NR effect D0-D42	0.804286852162591	0.668884803284017	0.807281063899256
s__Ruminococcus_C callidus	k2_0124036	6.76120733145297	6.77683221057366	6.52521733549325	6.54084221461394	6.09391154264848	6.36765987027103	5.85792154668876	6.13166987431131	T-C * R-NR effect D0-D42	1.1896944015549	0.275391207776895	0.543632714151263
s__Faecalibacterium prausnitzii_A	k2_0124046	9.53986491813262	9.01549290464385	9.45828608454703	8.93391407105825	9.54010199113526	9.44412743147558	9.45852315754966	9.36254859788999	R-NR effect D0-D42	5.54841276783714	0.062398977876914	0.221213043098366
s__Faecalibacterium prausnitzii_A	k2_0124046	9.53986491813262	9.01549290464385	9.45828608454703	8.93391407105825	9.54010199113526	9.44412743147558	9.45852315754966	9.36254859788999	T-C * R-NR effect D0-D42	0.166943845811602	0.682842315078077	0.818528915403248
s__Eubacterium callanderi	k2_0124063	4.87905512203591	4.86153710928063	4.96226481663069	4.94474680387542	5.56261775659606	5.18354329444328	5.64582745119085	5.26675298903807	R-NR effect D0-D42	3.81112877126566	0.14873867295867	0.402984461143941
s__Eubacterium callanderi	k2_0124063	4.87905512203591	4.86153710928063	4.96226481663069	4.94474680387542	5.56261775659606	5.18354329444328	5.64582745119085	5.26675298903807	T-C * R-NR effect D0-D42	0.110079093599552	0.740054106844507	0.850764495291013
s__Streptococcus parasanguinis_D	k2_0124084	5.66116632953286	4.59241119978793	5.82732342128807	4.75856829154314	6.72629290387593	4.77792806484784	6.89244999563114	4.94408515660305	R-NR effect D0-D42	25.3530491264387	3.1235994125713E-06	9.02717060236844E-05
s__Streptococcus parasanguinis_D	k2_0124084	5.66116632953286	4.59241119978793	5.82732342128807	4.75856829154314	6.72629290387593	4.77792806484784	6.89244999563114	4.94408515660305	T-C * R-NR effect D0-D42	0.26967326647582	0.603551032111111	0.768600690720854
s__Turicibacter sp001543345	k2_0124204	4.76245753159731	4.44538584987679	5.19008389095062	4.8730122092301	4.9741517408259	4.54789256537113	5.40177810017921	4.97551892472444	R-NR effect D0-D42	1.33385157162945	0.513284100060735	0.722596437314044
s__Turicibacter sp001543345	k2_0124204	4.76245753159731	4.44538584987679	5.19008389095062	4.8730122092301	4.9741517408259	4.54789256537113	5.40177810017921	4.97551892472444	T-C * R-NR effect D0-D42	2.36019275122851	0.124466809262186	0.358225827362063
s__Eisenbergiella sp900066775	k2_0124237	9.61086252631852	8.75733460998187	9.52499771681195	8.6714698004753	9.96067609490381	9.12784885966373	9.87481128539724	9.04198405015715	R-NR effect D0-D42	20.818934706494	3.01457274913075E-05	0.000564748399424
s__Eisenbergiella sp900066775	k2_0124237	9.61086252631852	8.75733460998187	9.52499771681195	8.6714698004753	9.96067609490381	9.12784885966373	9.87481128539724	9.04198405015715	T-C * R-NR effect D0-D42	0.226538916122649	0.634102130887595	0.785357830813349
s__Streptococcus sp001587175	k2_0124765	4.96784331833238	4.14324429166258	5.05526271903626	4.23066369236646	5.79843944664689	4.09542176429312	5.88585884735077	4.182841164997	R-NR effect D0-D42	23.2227014069402	9.06263443696194E-06	0.000213941034916
s__Streptococcus sp001587175	k2_0124765	4.96784331833238	4.14324429166258	5.05526271903626	4.23066369236646	5.79843944664689	4.09542176429312	5.88585884735077	4.182841164997	T-C * R-NR effect D0-D42	0.086529580405681	0.768636326585011	0.86357930062536
s__GCA-900066995 sp900291955	k2_0124826	7.21863499507559	6.749953753764	7.3767080018092	6.90802676049761	7.15605228022357	6.68950273368896	7.31412528695719	6.84757574042257	R-NR effect D0-D42	7.65382760718001	0.021776719261901	0.108366330917545
s__GCA-900066995 sp900291955	k2_0124826	7.21863499507559	6.749953753764	7.3767080018092	6.90802676049761	7.15605228022357	6.68950273368896	7.31412528695719	6.84757574042257	T-C * R-NR effect D0-D42	0.992133345431284	0.319221524642377	0.585406693596528
s__Bacteroides_B massiliensis	k2_0124841	6.15199475279283	5.27075709819835	6.33877384278733	5.45753618819285	6.50452019138254	6.11983957178032	6.69129928137704	6.30661866177482	R-NR effect D0-D42	5.68508634281784	0.058277268261653	0.210065634228236
s__Bacteroides_B massiliensis	k2_0124841	6.15199475279283	5.27075709819835	6.33877384278733	5.45753618819285	6.50452019138254	6.11983957178032	6.69129928137704	6.30661866177482	T-C * R-NR effect D0-D42	0.372316378557912	0.54174434287237	0.736317250968537
s__Actinomyces oris_A	k2_0124967	5.51156778273951	4.66486987610688	5.99095088808137	5.14425298144875	5.9909037787836	4.35630690893496	6.47028688412547	4.83569001427683	R-NR effect D0-D42	23.4514755805234	8.0830782191724E-06	0.000196495782423
s__Actinomyces oris_A	k2_0124967	5.51156778273951	4.66486987610688	5.99095088808137	5.14425298144875	5.9909037787836	4.35630690893496	6.47028688412547	4.83569001427683	T-C * R-NR effect D0-D42	3.09291731977476	0.078633713430124	0.25961203366906
s__Phascolarctobacterium_A succinatutens	k2_0124973	4.64415325944815	4.85368822815459	4.43292844557764	4.64246341428408	4.87129100526894	4.98443503556096	4.66006619139843	4.77321022169045	R-NR effect D0-D42	0.357378662156975	0.836365691867705	0.906025858246076
s__Phascolarctobacterium_A succinatutens	k2_0124973	4.64415325944815	4.85368822815459	4.43292844557764	4.64246341428408	4.87129100526894	4.98443503556096	4.66006619139843	4.77321022169045	T-C * R-NR effect D0-D42	0.611001943710903	0.434410809869875	0.67904380134924
s__Absiella sp000163515	k2_0125083	5.19409847302897	4.38283524295593	5.84612951902482	5.03486628895178	5.8828886820538	4.89501155092712	6.53491972804966	5.54704259692298	R-NR effect D0-D42	12.9711069939888	0.001525316274983	0.014093646305498
s__Absiella sp000163515	k2_0125083	5.19409847302897	4.38283524295593	5.84612951902482	5.03486628895178	5.8828886820538	4.89501155092712	6.53491972804966	5.54704259692298	T-C * R-NR effect D0-D42	8.94333928891535	0.00278483159703	0.022837682512058
s__CAG-217 sp000436335	k2_0125291	8.54228913955053	7.71731601041424	8.22033741801361	7.39536428887733	7.52467241272432	7.18154572237312	7.2027206911874	6.8595940008362	R-NR effect D0-D42	3.18818438331868	0.203092814192496	0.474231591287681
s__CAG-217 sp000436335	k2_0125291	8.54228913955053	7.71731601041424	8.22033741801361	7.39536428887733	7.52467241272432	7.18154572237312	7.2027206911874	6.8595940008362	T-C * R-NR effect D0-D42	0.547437413009902	0.459366660299404	0.692912765315901
s__Tyzzerella sp000411335	k2_0125308	6.59946849954231	5.68247254752157	6.83691737390931	5.91992142188857	7.40527106196566	5.76692246424598	7.64271993633266	6.00437133861298	R-NR effect D0-D42	27.6854505971967	9.73152243755118E-07	3.67995718842213E-05
s__Tyzzerella sp000411335	k2_0125308	6.59946849954231	5.68247254752157	6.83691737390931	5.91992142188857	7.40527106196566	5.76692246424598	7.64271993633266	6.00437133861298	T-C * R-NR effect D0-D42	0.87095613574877	0.350690745811589	0.609233710525445
s__COE1 sp001916965	k2_0125314	6.38841277517162	5.75030102154153	6.22775269820831	5.58964094457823	6.7716940471559	5.86776502862685	6.61103397019259	5.70710495166354	R-NR effect D0-D42	23.5256443322261	7.78881236457574E-06	0.000194602592331
s__COE1 sp001916965	k2_0125314	6.38841277517162	5.75030102154153	6.22775269820831	5.58964094457823	6.7716940471559	5.86776502862685	6.61103397019259	5.70710495166354	T-C * R-NR effect D0-D42	0.976124638655051	0.323157446923127	0.588908762088986
s__Eubacterium_R sp000436835	k2_0125476	6.16645522818704	5.97566784924164	6.40037336541025	6.20958598646485	5.3375343763068	6.02746377594046	5.57145251353001	6.26138191316367	R-NR effect D0-D42	4.18334222264184	0.12348061345353	0.356392102716761
s__Eubacterium_R sp000436835	k2_0125476	6.16645522818704	5.97566784924164	6.40037336541025	6.20958598646485	5.3375343763068	6.02746377594046	5.57145251353001	6.26138191316367	T-C * R-NR effect D0-D42	0.41622199830249	0.518828238998471	0.725136792420145
s__Blautia hansenii	k2_0125602	7.38020509687512	6.11413595885742	7.39961764746067	6.13354850944298	7.7388772529982	6.27528091960334	7.75828980358376	6.2946934701889	R-NR effect D0-D42	33.7642854486329	4.65777571419332E-08	3.22412813843483E-06
s__Blautia hansenii	k2_0125602	7.38020509687512	6.11413595885742	7.39961764746067	6.13354850944298	7.7388772529982	6.27528091960334	7.75828980358376	6.2946934701889	T-C * R-NR effect D0-D42	0.007554066885177	0.930739763831446	0.962745212829238
s__Bacteroides eggerthii	k2_0125716	5.97837517694367	5.00474384490837	6.30379720595637	5.33016587392108	6.42836633774513	5.83591202663269	6.75378836675783	6.16133405564539	R-NR effect D0-D42	5.29233431524767	0.070922527644643	0.241172025729161
s__Bacteroides eggerthii	k2_0125716	5.97837517694367	5.00474384490837	6.30379720595637	5.33016587392108	6.42836633774513	5.83591202663269	6.75378836675783	6.16133405564539	T-C * R-NR effect D0-D42	0.842424002725124	0.358704423880849	0.615666781121132
s__CAG-41 sp900066215	k2_0125764	9.92776736836922	8.9755479391495	9.42301612443963	8.47079669521991	8.52021954093103	8.47248558349273	8.01546829700144	7.96773433956313	R-NR effect D0-D42	7.89492732460087	0.019303600186622	0.099666122834595
s__CAG-41 sp900066215	k2_0125764	9.92776736836922	8.9755479391495	9.42301612443963	8.47079669521991	8.52021954093103	8.47248558349273	8.01546829700144	7.96773433956313	T-C * R-NR effect D0-D42	3.21026772542734	0.073177508640159	0.245770514215796
s__Clostridium_Q saccharolyticum	k2_0125835	6.09464964635397	5.56748805534447	6.38186435204728	5.85470276103778	6.96214875316928	5.8855040103437	7.24936345886258	6.172718716037	R-NR effect D0-D42	33.9549872505108	4.23416913467551E-08	3.03374504316049E-06
s__Clostridium_Q saccharolyticum	k2_0125835	6.09464964635397	5.56748805534447	6.38186435204728	5.85470276103778	6.96214875316928	5.8855040103437	7.24936345886258	6.172718716037	T-C * R-NR effect D0-D42	3.60344611829123	0.057659929868707	0.208576752510008
s__Blautia_A sp900066165	k2_0126135	10.9293472980396	10.3374239582697	10.8757584065987	10.2838350668288	11.203620442617	10.514816371382	11.1500315511761	10.4612274799411	R-NR effect D0-D42	8.34531379213115	0.015411259566011	0.084710072769301
s__Blautia_A sp900066165	k2_0126135	10.9293472980396	10.3374239582697	10.8757584065987	10.2838350668288	11.203620442617	10.514816371382	11.1500315511761	10.4612274799411	T-C * R-NR effect D0-D42	0.0570593136963	0.811205679782436	0.890342380067581
s__Bifidobacterium merycicum	k2_0126199	7.74115196743493	6.99380057215051	7.99743843641409	7.25008704112967	4.72965337814139	3.77718893470369	4.98593984712055	4.03347540368284	R-NR effect D0-D42	7.98054793732001	0.018494646472151	0.097460820893247
s__Bifidobacterium merycicum	k2_0126199	7.74115196743493	6.99380057215051	7.99743843641409	7.25008704112967	4.72965337814139	3.77718893470369	4.98593984712055	4.03347540368284	T-C * R-NR effect D0-D42	0.785423397757654	0.375487587054627	0.626268774492131
s__Agathobaculum sp900291975	k2_0126344	7.27665026722517	6.7082655026023	7.51692035179063	6.94853558716776	8.47526910395999	7.37087177012469	8.71553918852545	7.61114185469015	R-NR effect D0-D42	18.8469198963516	8.08059506754389E-05	0.00131187606674
s__Agathobaculum sp900291975	k2_0126344	7.27665026722517	6.7082655026023	7.51692035179063	6.94853558716776	8.47526910395999	7.37087177012469	8.71553918852545	7.61114185469015	T-C * R-NR effect D0-D42	1.28856369887785	0.256312811451331	0.526254787731741
s__Massilimaliae timonensis	k2_0126399	5.5171992962171	5.12419435125623	5.9191434131597	5.52613846819884	5.61717982672289	5.26665718477305	6.0191239436655	5.66860130171566	R-NR effect D0-D42	2.94792579291368	0.229016117351527	0.501771364411822
s__Massilimaliae timonensis	k2_0126399	5.5171992962171	5.12419435125623	5.9191434131597	5.52613846819884	5.61717982672289	5.26665718477305	6.0191239436655	5.66860130171566	T-C * R-NR effect D0-D42	5.04502543547642	0.024696744831732	0.118521158510921
s__Faecalibacterium prausnitzii_H	k2_0126500	9.39529408239945	9.02027782397305	9.23330765475856	8.85829139633217	9.38851281394595	9.21203923096652	9.22652638630506	9.05005280332563	R-NR effect D0-D42	2.67820878245902	0.262080284904157	0.529979443020119
s__Faecalibacterium prausnitzii_H	k2_0126500	9.39529408239945	9.02027782397305	9.23330765475856	8.85829139633217	9.38851281394595	9.21203923096652	9.22652638630506	9.05005280332563	T-C * R-NR effect D0-D42	0.579876464528297	0.446360746964239	0.686152202628083
s__Christensenella minuta	k2_0126585	6.32416147079794	5.89319840729506	6.17748073459204	5.74651767108916	6.30148568108507	5.87605343982607	6.15480494487917	5.72937270362017	R-NR effect D0-D42	4.54056878773224	0.103282802910331	0.315860490081453
s__Christensenella minuta	k2_0126585	6.32416147079794	5.89319840729506	6.17748073459204	5.74651767108916	6.30148568108507	5.87605343982607	6.15480494487917	5.72937270362017	T-C * R-NR effect D0-D42	0.477554491639808	0.489532124499204	0.712214055243202
s__CAG-81 sp900066785	k2_0126676	7.05231410031528	6.44134533239206	7.09551320154234	6.48454443361912	7.47133076721759	6.71466594857523	7.51452986844465	6.75786504980229	R-NR effect D0-D42	22.1768395346244	1.528834526372E-05	0.000344959127387
s__CAG-81 sp900066785	k2_0126676	7.05231410031528	6.44134533239206	7.09551320154234	6.48454443361912	7.47133076721759	6.71466594857523	7.51452986844465	6.75786504980229	T-C * R-NR effect D0-D42	0.094903781200401	0.758033197680964	0.858039794714262
s__Alistipes sp000434235	k2_0126827	4.41872815763342	3.71230155976358	5.11699704152406	4.41057044365421	4.08236619758817	4.08891823556551	4.78063508147881	4.78718711945615	R-NR effect D0-D42	6.15222426906553	0.046138287854979	0.176928420281442
s__Alistipes sp000434235	k2_0126827	4.41872815763342	3.71230155976358	5.11699704152406	4.41057044365421	4.08236619758817	4.08891823556551	4.78063508147881	4.78718711945615	T-C * R-NR effect D0-D42	3.7232646443515	0.05365935941662	0.198680710659544
s__Rubneribacter badeniensis	k2_0126897	7.16777807754309	6.79797601587984	7.41128199331886	7.04147993165561	7.95462952361374	7.23744212576967	8.19813343938951	7.48094604154544	R-NR effect D0-D42	7.16250234966299	0.027840842692928	0.127183446932794
s__Rubneribacter badeniensis	k2_0126897	7.16777807754309	6.79797601587984	7.41128199331886	7.04147993165561	7.95462952361374	7.23744212576967	8.19813343938951	7.48094604154544	T-C * R-NR effect D0-D42	1.30620037944641	0.253083751349284	0.523155654196589
s__Bacteroides_A plebeius_A	k2_0126957	3.58853364008892	2.73976169363839	4.60507484895556	3.75630290250504	3.70777013513412	3.63704006187033	4.72431134400077	4.65358127073698	R-NR effect D0-D42	3.73133953030219	0.15479250053582	0.412107283043213
s__Bacteroides_A plebeius_A	k2_0126957	3.58853364008892	2.73976169363839	4.60507484895556	3.75630290250504	3.70777013513412	3.63704006187033	4.72431134400077	4.65358127073698	T-C * R-NR effect D0-D42	9.52281765613952	0.00202932764809	0.017558843463557
s__Prevotella lascolaii	k2_0127008	4.96388144967208	4.96777437056125	4.94707199858524	4.9509649194744	5.40936806747363	5.72978206507817	5.39255861638678	5.71297261399132	R-NR effect D0-D42	1.108118955647	0.574612442875609	0.75301360009071
s__Prevotella lascolaii	k2_0127008	4.96388144967208	4.96777437056125	4.94707199858524	4.9509649194744	5.40936806747363	5.72978206507817	5.39255861638678	5.71297261399132	T-C * R-NR effect D0-D42	0.003831524676798	0.950643016353827	0.974504537848652
s__Ruminococcus_E sp900315605	k2_0127020	5.44253061537156	4.76427757581222	5.52405576359972	4.84580272404038	5.23973160294497	4.73092706145583	5.32125675117314	4.81245220968399	R-NR effect D0-D42	9.49649689171315	0.008666862394902	0.055691126734468
s__Ruminococcus_E sp900315605	k2_0127020	5.44253061537156	4.76427757581222	5.52405576359972	4.84580272404038	5.23973160294497	4.73092706145583	5.32125675117314	4.81245220968399	T-C * R-NR effect D0-D42	0.184272051808875	0.667727323612148	0.807043027414032
s__Coprococcus sp900066115	k2_0127066	7.75855418306803	7.28367852103537	7.47910059377645	7.00422493174378	7.74548138230246	7.08407447533007	7.46602779301087	6.80462088603848	R-NR effect D0-D42	8.73918557775664	0.01265639334293	0.0738529393415
s__Coprococcus sp900066115	k2_0127066	7.75855418306803	7.28367852103537	7.47910059377645	7.00422493174378	7.74548138230246	7.08407447533007	7.46602779301087	6.80462088603848	T-C * R-NR effect D0-D42	1.79461082457078	0.180365387761228	0.444012870581354
s__Flavonifractor sp000508885	k2_0127189	7.71687215203629	7.14157983655635	7.93355672231039	7.35826440683045	8.73226123784525	7.9578201847944	8.94894580811935	8.17450475506851	R-NR effect D0-D42	10.7013608270746	0.004744921392053	0.034852983750261
s__Flavonifractor sp000508885	k2_0127189	7.71687215203629	7.14157983655635	7.93355672231039	7.35826440683045	8.73226123784525	7.9578201847944	8.94894580811935	8.17450475506851	T-C * R-NR effect D0-D42	1.16868402108435	0.279671803796955	0.547283012317568
s__Coprobacter secundus	k2_0127422	3.9485736262268	3.21658701956338	4.18509769715519	3.45311109049177	4.5648192339621	4.03188149806903	4.80134330489049	4.26840556899742	R-NR effect D0-D42	4.62079726549803	0.099221690659725	0.306058447624106
s__Coprobacter secundus	k2_0127422	3.9485736262268	3.21658701956338	4.18509769715519	3.45311109049177	4.5648192339621	4.03188149806903	4.80134330489049	4.26840556899742	T-C * R-NR effect D0-D42	0.688230672397822	0.40676684736403	0.656874576763424
s__Bifidobacterium ruminantium	k2_0127426	9.2991848010574	8.68270038873662	9.51647298076122	8.89998856844044	5.28921200392892	3.96874432724327	5.50650018363274	4.18603250694709	R-NR effect D0-D42	10.5732191663087	0.005058882938715	0.036697118866272
s__Bifidobacterium ruminantium	k2_0127426	9.2991848010574	8.68270038873662	9.51647298076122	8.89998856844044	5.28921200392892	3.96874432724327	5.50650018363274	4.18603250694709	T-C * R-NR effect D0-D42	0.476127149589502	0.49018181559387	0.712557845313185
s__Blautia producta	k2_0127531	6.75326252084015	5.95341833352096	7.2306635138658	6.43081932654661	7.86729451193862	6.2946940733647	8.34469550496427	6.77209506639035	R-NR effect D0-D42	29.0364863290813	4.95230183872578E-07	2.04294956660162E-05
s__Blautia producta	k2_0127531	6.75326252084015	5.95341833352096	7.2306635138658	6.43081932654661	7.86729451193862	6.2946940733647	8.34469550496427	6.77209506639035	T-C * R-NR effect D0-D42	3.39474103622138	0.065404632818221	0.228106336831439
s__CAG-180 sp000432435	k2_0127670	6.69063702016209	7.15060214870113	6.57519261281758	7.03515774135662	6.49938617793274	6.76226548694158	6.38394177058823	6.64682107959707	R-NR effect D0-D42	0.996343269053909	0.607640633839167	0.769794742515215
s__CAG-180 sp000432435	k2_0127670	6.69063702016209	7.15060214870113	6.57519261281758	7.03515774135662	6.49938617793274	6.76226548694158	6.38394177058823	6.64682107959707	T-C * R-NR effect D0-D42	0.087735184011081	0.767076389763817	0.862857567580814
s__Dorea longicatena_B	k2_0127733	10.3147466146691	9.27464052179038	10.7131539604272	9.67304786754843	10.1942830418184	9.54391323460121	10.5926903875764	9.94232058035926	R-NR effect D0-D42	14.5132746032797	0.000705476355586	0.007735794816983
s__Dorea longicatena_B	k2_0127733	10.3147466146691	9.27464052179038	10.7131539604272	9.67304786754843	10.1942830418184	9.54391323460121	10.5926903875764	9.94232058035926	T-C * R-NR effect D0-D42	3.47625009666888	0.062255666136693	0.220896733711776
s__Lancefieldella sp000564995	k2_0127746	5.01642815980005	4.56071391355642	5.28750448956846	4.83179024332483	5.47550756225095	4.21910655301392	5.74658389201936	4.49018288278234	R-NR effect D0-D42	17.852421696287	0.000132860500562	0.001994861339322
s__Lancefieldella sp000564995	k2_0127746	5.01642815980005	4.56071391355642	5.28750448956846	4.83179024332483	5.47550756225095	4.21910655301392	5.74658389201936	4.49018288278234	T-C * R-NR effect D0-D42	1.26665468128522	0.260395198783737	0.528762447164874
s__Parabacteroides gordonii	k2_0127851	4.30443510627618	3.61094136601835	4.47351767072508	3.78002393046724	4.73590560210241	4.37004726238454	4.9049881665513	4.53912982683343	R-NR effect D0-D42	4.55321126585363	0.102631986771586	0.314676451933301
s__Parabacteroides gordonii	k2_0127851	4.30443510627618	3.61094136601835	4.47351767072508	3.78002393046724	4.73590560210241	4.37004726238454	4.9049881665513	4.53912982683343	T-C * R-NR effect D0-D42	0.38583920123142	0.534494643164157	0.732399128068543
s__UBA738 sp002404605	k2_0127949	6.47501199362042	6.53451270109602	5.87813358279199	5.93763429026759	6.21815221197669	6.59685052744679	5.62127380114826	5.99997211661836	R-NR effect D0-D42	2.19768816127191	0.333256078297945	0.594549793974031
s__UBA738 sp002404605	k2_0127949	6.47501199362042	6.53451270109602	5.87813358279199	5.93763429026759	6.21815221197669	6.59685052744679	5.62127380114826	5.99997211661836	T-C * R-NR effect D0-D42	6.77274201963837	0.009256051753392	0.058516587245903
s__Bacteroides_A coprocola	k2_0128020	5.28382273087876	4.38179148763199	5.52294646776697	4.6209152245202	5.76010608967983	5.14148152874596	5.99922982656805	5.38060526563417	R-NR effect D0-D42	7.92270023621802	0.019037394202279	0.098791255301278
s__Bacteroides_A coprocola	k2_0128020	5.28382273087876	4.38179148763199	5.52294646776697	4.6209152245202	5.76010608967983	5.14148152874596	5.99922982656805	5.38060526563417	T-C * R-NR effect D0-D42	0.81103047836757	0.367815764753556	0.620396676237499
s__Blautia_A sp900066145	k2_0128339	9.36472163101363	8.62676565061936	9.21948511055969	8.48152913016542	9.95724734981045	8.8655525877806	9.81201082935652	8.72031606732666	R-NR effect D0-D42	23.4632841330439	8.03549410544337E-06	0.000196495782423
s__Blautia_A sp900066145	k2_0128339	9.36472163101363	8.62676565061936	9.21948511055969	8.48152913016542	9.95724734981045	8.8655525877806	9.81201082935652	8.72031606732666	T-C * R-NR effect D0-D42	0.542992303538085	0.461195257719317	0.694002001667535
s__Bacteroides_F pectinophilus	k2_0128384	7.58845465508987	6.9065088580146	7.66263585399859	6.98069005692332	7.82389627365976	7.08766221344284	7.89807747256848	7.16184341235156	R-NR effect D0-D42	16.0553301843246	0.000326309222087	0.004172631558947
s__Bacteroides_F pectinophilus	k2_0128384	7.58845465508987	6.9065088580146	7.66263585399859	6.98069005692332	7.82389627365976	7.08766221344284	7.89807747256848	7.16184341235156	T-C * R-NR effect D0-D42	0.191462951566905	0.661701794740219	0.803417557118597
s__Bifidobacterium callitrichos	k2_0128545	6.00514814585038	5.00910815334525	6.26171060272117	5.26567061021605	3.35649062354623	2.30429954611701	3.61305308041702	2.56086200298781	R-NR effect D0-D42	10.5998523744636	0.004991962363873	0.036405668382242
s__Bifidobacterium callitrichos	k2_0128545	6.00514814585038	5.00910815334525	6.26171060272117	5.26567061021605	3.35649062354623	2.30429954611701	3.61305308041702	2.56086200298781	T-C * R-NR effect D0-D42	0.734538343839972	0.391416078329001	0.642759655768251
s__UBA737 sp002431945	k2_0128610	4.75947816365639	4.95841898344828	4.53500247463797	4.73394329442986	4.82678892360939	4.96784723257517	4.60231323459097	4.74337154355675	R-NR effect D0-D42	0.750889886441996	0.686983542108286	0.820362802915275
s__UBA737 sp002431945	k2_0128610	4.75947816365639	4.95841898344828	4.53500247463797	4.73394329442986	4.82678892360939	4.96784723257517	4.60231323459097	4.74337154355675	T-C * R-NR effect D0-D42	1.91842760290956	0.166030104098387	0.425448766674413
s__UBA4644 sp002405755	k2_0128668	5.12151391769459	5.18499086104103	4.9866227013317	5.05009964467814	5.25091612967594	5.40039820000855	5.11602491331305	5.26550698364567	R-NR effect D0-D42	1.24912259502605	0.535496300554569	0.732897751831387
s__UBA4644 sp002405755	k2_0128668	5.12151391769459	5.18499086104103	4.9866227013317	5.05009964467814	5.25091612967594	5.40039820000855	5.11602491331305	5.26550698364567	T-C * R-NR effect D0-D42	1.80063103254719	0.179636224839459	0.443712442015981
s__Erysipelatoclostridium sp003024675	k2_0128698	7.59213949691156	6.28673869154517	7.64772422210849	6.34232341674209	7.17987603351643	6.20410438018925	7.23546075871335	6.25968910538617	R-NR effect D0-D42	22.1525832043581	1.54748937987602E-05	0.000347249814693
s__Erysipelatoclostridium sp003024675	k2_0128698	7.59213949691156	6.28673869154517	7.64772422210849	6.34232341674209	7.17987603351643	6.20410438018925	7.23546075871335	6.25968910538617	T-C * R-NR effect D0-D42	0.055847694691465	0.813183461970559	0.891414114679145
s__Alistipes obesi	k2_0128896	6.67312204874905	6.12479564607441	7.05856331007746	6.51023690740282	5.88126301702959	5.75008003178381	6.266704278358	6.13552129311222	R-NR effect D0-D42	1.5326234579851	0.464723939125299	0.697000575610621
s__Alistipes obesi	k2_0128896	6.67312204874905	6.12479564607441	7.05856331007746	6.51023690740282	5.88126301702959	5.75008003178381	6.266704278358	6.13552129311222	T-C * R-NR effect D0-D42	1.30757681570242	0.25283385513983	0.523155654196589
s__Bifidobacterium kashiwanohense	k2_0129095	9.51502167553777	8.4887237393353	9.62323827689998	8.59694034069752	6.23992390580026	4.93810101679065	6.34814050716248	5.04631761815286	R-NR effect D0-D42	11.9073482029264	0.002596283962575	0.021595160291562
s__Bifidobacterium kashiwanohense	k2_0129095	9.51502167553777	8.4887237393353	9.62323827689998	8.59694034069752	6.23992390580026	4.93810101679065	6.34814050716248	5.04631761815286	T-C * R-NR effect D0-D42	0.106854001644706	0.743754637120578	0.85239137497904
s__Anaerotignum sp000436415	k2_0129104	5.50691785283072	4.95603493331346	5.93569229923198	5.38480937971472	5.30050126306228	5.1151582837716	5.72927570946355	5.54393273017287	R-NR effect D0-D42	3.56717272427727	0.168034433018148	0.428907890278823
s__Anaerotignum sp000436415	k2_0129104	5.50691785283072	4.95603493331346	5.93569229923198	5.38480937971472	5.30050126306228	5.1151582837716	5.72927570946355	5.54393273017287	T-C * R-NR effect D0-D42	3.73338580828306	0.053335177410061	0.198102222160604
s__CAG-127 sp002431865	k2_0129108	5.75923885987473	5.61947148332971	5.69699221005248	5.55722483350746	5.54252306840278	5.22339272270145	5.48027641858053	5.1611460728792	R-NR effect D0-D42	1.81856556153764	0.402813025702804	0.65302393010495
s__CAG-127 sp002431865	k2_0129108	5.75923885987473	5.61947148332971	5.69699221005248	5.55722483350746	5.54252306840278	5.22339272270145	5.48027641858053	5.1611460728792	T-C * R-NR effect D0-D42	0.096160434871194	0.756486843542781	0.858039794714262
s__RUG013 sp001486445	k2_0129251	5.69288548299183	5.68403393839235	5.87499730016446	5.86614575556497	5.01854481689461	5.45882335744568	5.20065663406723	5.6409351746183	R-NR effect D0-D42	7.57581291323595	0.022642956275816	0.111683373708249
s__RUG013 sp001486445	k2_0129251	5.69288548299183	5.68403393839235	5.87499730016446	5.86614575556497	5.01854481689461	5.45882335744568	5.20065663406723	5.6409351746183	T-C * R-NR effect D0-D42	1.77445088089917	0.182832205313849	0.446316034968177
s__KLE1615 sp900066985	k2_0129377	8.07591357830627	7.43176687850527	7.90672844766697	7.26258174786597	8.34462073188086	7.49245243411958	8.17543560124157	7.32326730348028	R-NR effect D0-D42	17.6135389635906	0.000149716136246	0.002223420728827
s__KLE1615 sp900066985	k2_0129377	8.07591357830627	7.43176687850527	7.90672844766697	7.26258174786597	8.34462073188086	7.49245243411958	8.17543560124157	7.32326730348028	T-C * R-NR effect D0-D42	0.870448496787844	0.350831175704677	0.609233710525445
s__Bittarella massiliensis	k2_0129917	6.54774293414219	6.24202574393886	6.77645984507485	6.47074265487152	7.0523724926809	6.51734906050885	7.28108940361356	6.74606597144151	R-NR effect D0-D42	4.92917007092024	0.085044125346946	0.273695987326183
s__Bittarella massiliensis	k2_0129917	6.54774293414219	6.24202574393886	6.77645984507485	6.47074265487152	7.0523724926809	6.51734906050885	7.28108940361356	6.74606597144151	T-C * R-NR effect D0-D42	1.27971892274434	0.257951303388266	0.52721002861249
s__Prevotella stercorea	k2_0129930	3.67612071807878	3.50791080859802	3.89358589976626	3.7253759902855	3.92385960209359	4.01346280024408	4.14132478378106	4.23092798193155	R-NR effect D0-D42	0.544595171625588	0.761627577800859	0.860915313517495
s__Prevotella stercorea	k2_0129930	3.67612071807878	3.50791080859802	3.89358589976626	3.7253759902855	3.92385960209359	4.01346280024408	4.14132478378106	4.23092798193155	T-C * R-NR effect D0-D42	0.52759076289783	0.467621517593732	0.698326137314823
s__CAG-45 sp900066395	k2_0129976	7.30085898783709	6.62846707994087	7.12014234932489	6.44775044142868	7.30185735904047	7.20632155327426	7.12114072052827	7.02560491476207	R-NR effect D0-D42	7.95820939483713	0.018702376129996	0.0980278478446
s__CAG-45 sp900066395	k2_0129976	7.30085898783709	6.62846707994087	7.12014234932489	6.44775044142868	7.30185735904047	7.20632155327426	7.12114072052827	7.02560491476207	T-C * R-NR effect D0-D42	0.808837806504584	0.368464076762937	0.620396676237499
s__Akkermansia sp001580195	k2_0130062	4.21057633218084	4.18235638752736	3.8071325305743	3.77891258592082	4.2041354350939	3.32008692356657	3.80069163348736	2.91664312196003	R-NR effect D0-D42	4.15681957391871	0.12512903589531	0.35962489978638
s__Akkermansia sp001580195	k2_0130062	4.21057633218084	4.18235638752736	3.8071325305743	3.77891258592082	4.2041354350939	3.32008692356657	3.80069163348736	2.91664312196003	T-C * R-NR effect D0-D42	0.919728657025644	0.337546228154729	0.598064553485429
s__Streptococcus australis	k2_0130152	4.8341507890996	3.89731903927864	5.00358466612624	4.06675291630527	5.65747468843401	3.95531804050936	5.82690856546065	4.124751917536	R-NR effect D0-D42	24.1916052755982	5.58289757431112E-06	0.00015000364272
s__Streptococcus australis	k2_0130152	4.8341507890996	3.89731903927864	5.00358466612624	4.06675291630527	5.65747468843401	3.95531804050936	5.82690856546065	4.124751917536	T-C * R-NR effect D0-D42	0.355458306352261	0.551039459762293	0.740801895984596
s__TF01-11 sp001414325	k2_0130259	6.47285187492705	5.78734679476131	6.50411551216541	5.81861043199967	6.58103752972248	5.85423820879078	6.61230116696083	5.88550184602913	R-NR effect D0-D42	17.0498617837492	0.000198458431697	0.002719812869292
s__TF01-11 sp001414325	k2_0130259	6.47285187492705	5.78734679476131	6.50411551216541	5.81861043199967	6.58103752972248	5.85423820879078	6.61230116696083	5.88550184602913	T-C * R-NR effect D0-D42	0.036357904090437	0.848778277748224	0.913655900454335
s__Faecalicatena glycyrrhizinilyticum	k2_0130271	7.92457675273176	6.68231980724472	8.40965408517366	7.16739713968662	8.73934179683732	7.07138949283851	9.22441912927921	7.5564668252804	R-NR effect D0-D42	25.0805040023516	3.57962682727632E-06	0.000100822041121
s__Faecalicatena glycyrrhizinilyticum	k2_0130271	7.92457675273176	6.68231980724472	8.40965408517366	7.16739713968662	8.73934179683732	7.07138949283851	9.22441912927921	7.5564668252804	T-C * R-NR effect D0-D42	3.05637062696235	0.08042111512859	0.262962237137839
s__Phascolarctobacterium faecium	k2_0130319	4.65875679756035	4.21124072906827	4.70671081772263	4.25919474923055	5.07191877138413	4.61117036885832	5.11987279154642	4.65912438902061	R-NR effect D0-D42	0.989010370575329	0.609872606585919	0.77088199483036
s__Phascolarctobacterium faecium	k2_0130319	4.65875679756035	4.21124072906827	4.70671081772263	4.25919474923055	5.07191877138413	4.61117036885832	5.11987279154642	4.65912438902061	T-C * R-NR effect D0-D42	0.011211474384254	0.915674190543607	0.953253477996454
s__Collinsella bouchesdurhonensis	k2_0130370	7.77959167687863	8.16754278738199	8.18241321702705	8.57036432753041	5.33809557513786	6.23152889396269	5.74091711528627	6.63435043411111	R-NR effect D0-D42	6.5444299662787	0.03792233664384	0.155496810093817
s__Collinsella bouchesdurhonensis	k2_0130370	7.77959167687863	8.16754278738199	8.18241321702705	8.57036432753041	5.33809557513786	6.23152889396269	5.74091711528627	6.63435043411111	T-C * R-NR effect D0-D42	1.68911107403494	0.19371819062684	0.461309090682224
s__Actinomyces graevenitzii	k2_0130400	5.00951262168124	4.44494455679988	5.31227677623009	4.74770871134873	4.9203805276152	4.45656146704268	5.22314468216405	4.75932562159152	R-NR effect D0-D42	2.80012580356345	0.246581453041044	0.516960294773934
s__Actinomyces graevenitzii	k2_0130400	5.00951262168124	4.44494455679988	5.31227677623009	4.74770871134873	4.9203805276152	4.45656146704268	5.22314468216405	4.75932562159152	T-C * R-NR effect D0-D42	1.14101843820117	0.285437229236444	0.552498511756999
s__CAG-95 sp000438155	k2_0130461	6.42076012576533	5.91601852557784	6.36862604145304	5.86388444126555	6.64345558624519	6.27417040733639	6.5913215019329	6.2220363230241	R-NR effect D0-D42	6.15280842770187	0.046124813783166	0.176928420281442
s__CAG-95 sp000438155	k2_0130461	6.42076012576533	5.91601852557784	6.36862604145304	5.86388444126555	6.64345558624519	6.27417040733639	6.5913215019329	6.2220363230241	T-C * R-NR effect D0-D42	0.079270620408011	0.778288287107425	0.867717302126967
s__Bifidobacterium boum	k2_0130630	6.2945193184792	5.34404208107589	6.84012797872727	5.88965074132397	3.84439543039852	2.25038289356595	4.3900040906466	2.79599155381403	R-NR effect D0-D42	20.835073245025	2.99034523054377E-05	0.000563328027533
s__Bifidobacterium boum	k2_0130630	6.2945193184792	5.34404208107589	6.84012797872727	5.88965074132397	3.84439543039852	2.25038289356595	4.3900040906466	2.79599155381403	T-C * R-NR effect D0-D42	4.19017953893899	0.040658791107949	0.162794610671433
s__Actinomyces johnsonii	k2_0130645	4.83831437651201	4.15048217960506	4.92110342672048	4.23327122981353	7.04598087912268	5.6425704614014	7.12876992933115	5.72535951160986	R-NR effect D0-D42	20.945263102081	2.83004868285585E-05	0.000547887064175
s__Actinomyces johnsonii	k2_0130645	4.83831437651201	4.15048217960506	4.92110342672048	4.23327122981353	7.04598087912268	5.6425704614014	7.12876992933115	5.72535951160986	T-C * R-NR effect D0-D42	0.097258374458761	0.755144833263372	0.857979575884668
s__Ruminococcus_E sp002493635	k2_0130675	6.07116742799541	5.46225076330001	6.17304896171168	5.56413229701628	5.36378950346985	5.25013668856789	5.46567103718612	5.35201822228416	R-NR effect D0-D42	3.61074826784011	0.164412932613785	0.424976213161201
s__Ruminococcus_E sp002493635	k2_0130675	6.07116742799541	5.46225076330001	6.17304896171168	5.56413229701628	5.36378950346985	5.25013668856789	5.46567103718612	5.35201822228416	T-C * R-NR effect D0-D42	0.17900778399428	0.672227325460058	0.809845544890524
s__Anaerotignum sp001304995	k2_0130693	6.03742724342132	5.51005874096507	6.02832320825371	5.50095470579746	6.83004187505392	5.86353316655377	6.82093783988631	5.85442913138615	R-NR effect D0-D42	17.60499662235	0.000150356966983	0.002224847294048
s__Anaerotignum sp001304995	k2_0130693	6.03742724342132	5.51005874096507	6.02832320825371	5.50095470579746	6.83004187505392	5.86353316655377	6.82093783988631	5.85442913138615	T-C * R-NR effect D0-D42	0.001895505780226	0.96527314656606	0.982106509859439
s__Eubacterium_I ramulus	k2_0130779	8.97286239744396	8.21316578066281	8.92962223131239	8.16992561453124	9.23465232943513	8.46834418033571	9.19141216330356	8.42510401420414	R-NR effect D0-D42	12.5306424698791	0.001901102619769	0.016668645435808
s__Eubacterium_I ramulus	k2_0130779	8.97286239744396	8.21316578066281	8.92962223131239	8.16992561453124	9.23465232943513	8.46834418033571	9.19141216330356	8.42510401420414	T-C * R-NR effect D0-D42	0.041218439056593	0.839116861652112	0.907321488744301
s__UBA9475 sp002161675	k2_0130907	5.52733306005801	5.38573240226184	5.7204436673365	5.57884300954033	6.05463209602232	5.67819314043899	6.24774270330082	5.87130374771748	R-NR effect D0-D42	6.95366989034545	0.030905072648413	0.135083018100646
s__UBA9475 sp002161675	k2_0130907	5.52733306005801	5.38573240226184	5.7204436673365	5.57884300954033	6.05463209602232	5.67819314043899	6.24774270330082	5.87130374771748	T-C * R-NR effect D0-D42	2.9190848642811	0.087537496607816	0.279827709557021
s__Bilophila wadsworthia	k2_0131035	6.20469098902799	5.33056088497027	6.87398152890925	5.99985142485154	4.78633751675357	4.38759236314834	5.45562805663484	5.0568829030296	R-NR effect D0-D42	3.52210709648898	0.171863701707068	0.433050331770312
s__Bilophila wadsworthia	k2_0131035	6.20469098902799	5.33056088497027	6.87398152890925	5.99985142485154	4.78633751675357	4.38759236314834	5.45562805663484	5.0568829030296	T-C * R-NR effect D0-D42	4.36876723071225	0.03660346363967	0.151457492912273
s__CAG-81 sp900066535	k2_0131105	7.53950505694798	6.93698594665891	7.58005139105905	6.97753228076999	8.10982656647387	7.20766352244227	8.15037290058495	7.24820985655334	R-NR effect D0-D42	25.9780423441716	2.28528189848865E-06	7.29147755736535E-05
s__CAG-81 sp900066535	k2_0131105	7.53950505694798	6.93698594665891	7.58005139105905	6.97753228076999	8.10982656647387	7.20766352244227	8.15037290058495	7.24820985655334	T-C * R-NR effect D0-D42	0.072834535652419	0.787253541597463	0.873671408522571
s__Enorma massiliensis_A	k2_0131167	5.64058798498945	5.13513826124845	6.07623506184032	5.57078533809932	5.07990355220422	5.03225221540051	5.51555062905509	5.46789929225138	R-NR effect D0-D42	2.40617971168638	0.300265001518953	0.568659878878954
s__Enorma massiliensis_A	k2_0131167	5.64058798498945	5.13513826124845	6.07623506184032	5.57078533809932	5.07990355220422	5.03225221540051	5.51555062905509	5.46789929225138	T-C * R-NR effect D0-D42	2.32877660800807	0.127001655180264	0.361950285942916
s__Absiella dolichum	k2_0131179	6.3358458681375	5.65484911754344	6.5754806382554	5.89448388766134	6.95564813527069	5.86894148728474	7.19528290538859	6.10857625740264	R-NR effect D0-D42	21.6986774166198	1.94174442396743E-05	0.000415187655889
s__Absiella dolichum	k2_0131179	6.3358458681375	5.65484911754344	6.5754806382554	5.89448388766134	6.95564813527069	5.86894148728474	7.19528290538859	6.10857625740264	T-C * R-NR effect D0-D42	1.44715478830324	0.228985040018729	0.501771364411822
s__Lawsonibacter sp900066645	k2_0131347	7.16716350540251	6.77103061825873	7.25351589419236	6.85738300704857	7.7983780498721	7.04962582736197	7.88473043866195	7.13597821615182	R-NR effect D0-D42	17.966257347373	0.00012550955414	0.001898448218914
s__Lawsonibacter sp900066645	k2_0131347	7.16716350540251	6.77103061825873	7.25351589419236	6.85738300704857	7.7983780498721	7.04962582736197	7.88473043866195	7.13597821615182	T-C * R-NR effect D0-D42	0.30159739098076	0.582882728846103	0.756432495903236
s__Bacteroides finegoldii	k2_0131440	5.86546794720636	4.92889025790047	5.96843913197747	5.03186144267157	6.58672454679793	5.92124131936967	6.68969573156903	6.02421250414077	R-NR effect D0-D42	7.06264690047135	0.029266157921993	0.130912364680634
s__Bacteroides finegoldii	k2_0131440	5.86546794720636	4.92889025790047	5.96843913197747	5.03186144267157	6.58672454679793	5.92124131936967	6.68969573156903	6.02421250414077	T-C * R-NR effect D0-D42	0.114446382918914	0.735137688439304	0.847629113378351
s__Ruminococcus_A sp002361775	k2_0131465	7.13697433371196	6.45299557346983	7.09501082257111	6.41103206232898	7.46677934253953	6.44721785686617	7.42481583139868	6.40525434572532	R-NR effect D0-D42	20.9900359601695	2.76739787915492E-05	0.00054650477779
s__Ruminococcus_A sp002361775	k2_0131465	7.13697433371196	6.45299557346983	7.09501082257111	6.41103206232898	7.46677934253953	6.44721785686617	7.42481583139868	6.40525434572532	T-C * R-NR effect D0-D42	0.048355894410975	0.825949241004122	0.898794750935474
s__Alistipes finegoldii	k2_0131491	6.51225414966464	6.11913820278036	6.8793211336958	6.48620518681152	6.28822631859115	6.40624926265552	6.65529330262232	6.77331624668668	R-NR effect D0-D42	1.8419987580578	0.398120968458086	0.649381053841658
s__Alistipes finegoldii	k2_0131491	6.51225414966464	6.11913820278036	6.8793211336958	6.48620518681152	6.28822631859115	6.40624926265552	6.65529330262232	6.77331624668668	T-C * R-NR effect D0-D42	1.49963591200867	0.220727391299939	0.494487474530417
s__CAG-110 sp002437585	k2_0131502	5.8099807383493	5.65044234638445	5.80167110694931	5.64213271498446	6.15453454794284	5.74695619158324	6.14622491654286	5.73864656018326	R-NR effect D0-D42	11.4343815486387	0.00328893730389	0.026031046412958
s__CAG-110 sp002437585	k2_0131502	5.8099807383493	5.65044234638445	5.80167110694931	5.64213271498446	6.15453454794284	5.74695619158324	6.14622491654286	5.73864656018326	T-C * R-NR effect D0-D42	0.007088216106297	0.932904141110884	0.963820013229661
s__Bacteroides stercorirosoris	k2_0131618	4.3761782712134	3.56884234326927	4.6274214384427	3.82008551049857	4.93099686080461	4.46447778875961	5.18224002803391	4.71572095598891	R-NR effect D0-D42	5.85345863531597	0.053571968810352	0.198555905443998
s__Bacteroides stercorirosoris	k2_0131618	4.3761782712134	3.56884234326927	4.6274214384427	3.82008551049857	4.93099686080461	4.46447778875961	5.18224002803391	4.71572095598891	T-C * R-NR effect D0-D42	0.890941133949809	0.345222396936158	0.603548060396948
s__Blautia_A sp900066335	k2_0131707	10.5195390080104	10.067874399648	10.5124594353661	10.0607948270037	10.3546125926806	10.1167350604912	10.3475330200363	10.1096554878469	R-NR effect D0-D42	2.39031692091294	0.302655991375593	0.572111749435917
s__Blautia_A sp900066335	k2_0131707	10.5195390080104	10.067874399648	10.5124594353661	10.0607948270037	10.3546125926806	10.1167350604912	10.3475330200363	10.1096554878469	T-C * R-NR effect D0-D42	0.000785225098412	0.977644709678346	0.989038455489329
s__Collinsella aerofaciens_F	k2_0131761	10.404075809225	10.4517573047443	10.9119549807029	10.9596364762222	6.70353934536839	8.13654013964849	7.21141851684628	8.64441931112639	R-NR effect D0-D42	12.4592563137876	0.001970184359923	0.017229620826391
s__Collinsella aerofaciens_F	k2_0131761	10.404075809225	10.4517573047443	10.9119549807029	10.9596364762222	6.70353934536839	8.13654013964849	7.21141851684628	8.64441931112639	T-C * R-NR effect D0-D42	2.41170652213827	0.120431017159946	0.351063721685381
s__Pauljensenia sp000308055	k2_0132001	5.05653812821626	4.03973867584228	5.32737880501977	4.31057935264579	5.56607349841595	4.23758251674337	5.83691417521945	4.50842319354688	R-NR effect D0-D42	13.1848029777643	0.001370744180902	0.012988675718799
s__Pauljensenia sp000308055	k2_0132001	5.05653812821626	4.03973867584228	5.32737880501977	4.31057935264579	5.56607349841595	4.23758251674337	5.83691417521945	4.50842319354688	T-C * R-NR effect D0-D42	0.739562878373704	0.389800939737234	0.640880450034969
s__Faecalibacterium sp002160895	k2_0132363	7.32556574984582	6.97114001107472	7.4584726643977	7.10404692562659	7.81999157029873	7.29980264201691	7.9528984848506	7.43270955656879	R-NR effect D0-D42	11.8481437512047	0.002674288606221	0.022198769650017
s__Faecalibacterium sp002160895	k2_0132363	7.32556574984582	6.97114001107472	7.4584726643977	7.10404692562659	7.81999157029873	7.29980264201691	7.9528984848506	7.43270955656879	T-C * R-NR effect D0-D42	1.11730743848511	0.290498971642401	0.56041464345185
s__Blautia_A hydrogenotrophica	k2_0132706	6.71484432570655	5.81233426255612	6.89857029883128	5.99606023568086	6.92866626927934	5.80767986216	7.11239224240408	5.99140583528473	R-NR effect D0-D42	14.2554475180042	0.000802544093738	0.00851322098396
s__Blautia_A hydrogenotrophica	k2_0132706	6.71484432570655	5.81233426255612	6.89857029883128	5.99606023568086	6.92866626927934	5.80767986216	7.11239224240408	5.99140583528473	T-C * R-NR effect D0-D42	0.499603863030984	0.479674233053375	0.70568788465057
s__Intestinimonas massiliensis	k2_0132847	7.09986034583299	6.86264763114089	7.11695266749346	6.87973995280137	7.59254044574733	7.25064976193506	7.6096327674078	7.26774208359553	R-NR effect D0-D42	7.11288308904403	0.028540203274346	0.128793580301027
s__Intestinimonas massiliensis	k2_0132847	7.09986034583299	6.86264763114089	7.11695266749346	6.87973995280137	7.59254044574733	7.25064976193506	7.6096327674078	7.26774208359553	T-C * R-NR effect D0-D42	0.023159114114151	0.879044030597671	0.930779315779333
s__Ruminococcus_F champanellensis	k2_0132927	5.43899739554181	5.54312990598289	5.41056854966696	5.51470106010804	5.39341862719422	5.49496445727207	5.36498978131937	5.46653561139723	R-NR effect D0-D42	0.518981548609531	0.771444325071385	0.863860188457429
s__Ruminococcus_F champanellensis	k2_0132927	5.43899739554181	5.54312990598289	5.41056854966696	5.51470106010804	5.39341862719422	5.49496445727207	5.36498978131937	5.46653561139723	T-C * R-NR effect D0-D42	0.042351179295793	0.836951811380988	0.906239349400019
s__PeH17 sp000435055	k2_0133170	5.73361277788666	6.02482677932019	5.19831694984663	5.48953095128016	5.41768623875433	5.49678145937126	4.8823904107143	4.96148563133123	R-NR effect D0-D42	0.626330134097657	0.731129217265541	0.846112701420365
s__PeH17 sp000435055	k2_0133170	5.73361277788666	6.02482677932019	5.19831694984663	5.48953095128016	5.41768623875433	5.49678145937126	4.8823904107143	4.96148563133123	T-C * R-NR effect D0-D42	8.48269344529172	0.003585408698055	0.028159248313187
s__Bacteroides_B sartorii	k2_0133462	5.74169196622911	4.89143303254481	5.76360305037107	4.91334411668676	6.34839469603345	5.82813086796291	6.3703057801754	5.85004195210486	R-NR effect D0-D42	6.59587773690441	0.03695926685971	0.152774945197423
s__Bacteroides_B sartorii	k2_0133462	5.74169196622911	4.89143303254481	5.76360305037107	4.91334411668676	6.34839469603345	5.82813086796291	6.3703057801754	5.85004195210486	T-C * R-NR effect D0-D42	0.006031495039224	0.938096365194117	0.9672268506571
s__Hungatella hathewayi	k2_0133727	5.13176061889532	4.60744853170248	5.35678712670866	4.83247503951582	6.22790468651405	4.90008805890283	6.45293119432739	5.12511456671617	R-NR effect D0-D42	30.3960499907331	2.50946769159732E-07	1.20572541793923E-05
s__Hungatella hathewayi	k2_0133727	5.13176061889532	4.60744853170248	5.35678712670866	4.83247503951582	6.22790468651405	4.90008805890283	6.45293119432739	5.12511456671617	T-C * R-NR effect D0-D42	1.45591450207939	0.227581286509459	0.500507255845251
s__Sellimonas sp002161525	k2_0133938	5.70354384896897	5.38424442269651	6.08592111429619	5.76662168802374	6.7867233710784	5.70370439621589	7.16910063640563	6.08608166154312	R-NR effect D0-D42	22.9465136566216	1.04046594479241E-05	0.000241435393098
s__Sellimonas sp002161525	k2_0133938	5.70354384896897	5.38424442269651	6.08592111429619	5.76662168802374	6.7867233710784	5.70370439621589	7.16910063640563	6.08608166154312	T-C * R-NR effect D0-D42	3.36329765287292	0.066664450109341	0.230922488758734
s__Streptococcus sp000479315	k2_0133975	4.7158998418596	3.70782024577816	4.84358557691276	3.83550598083132	5.45377213798158	3.78952037008449	5.58145787303475	3.91720610513765	R-NR effect D0-D42	24.2950076235201	5.30158984433031E-06	0.000144344619495
s__Streptococcus sp000479315	k2_0133975	4.7158998418596	3.70782024577816	4.84358557691276	3.83550598083132	5.45377213798158	3.78952037008449	5.58145787303475	3.91720610513765	T-C * R-NR effect D0-D42	0.205143157300313	0.650601077566662	0.796631472108086
s__Denitrobacterium detoxificans	k2_0133986	5.35037655365964	5.27450098701603	5.46288110858598	5.38700554194237	4.91130147805448	5.13102108338834	5.02380603298082	5.24352563831468	R-NR effect D0-D42	2.60220439209206	0.272231575049244	0.540755716197039
s__Denitrobacterium detoxificans	k2_0133986	5.35037655365964	5.27450098701603	5.46288110858598	5.38700554194237	4.91130147805448	5.13102108338834	5.02380603298082	5.24352563831468	T-C * R-NR effect D0-D42	0.812561140777689	0.367364130425191	0.620396676237499
s__F23-B02 sp001916715	k2_0134074	8.21748716201445	8.12311367913064	8.30115024416116	8.20677676127735	8.28243768017611	8.17684657087665	8.36610076232282	8.26050965302336	R-NR effect D0-D42	0.408018267695184	0.815454922912293	0.892257605001123
s__F23-B02 sp001916715	k2_0134074	8.21748716201445	8.12311367913064	8.30115024416116	8.20677676127735	8.28243768017611	8.17684657087665	8.36610076232282	8.26050965302336	T-C * R-NR effect D0-D42	0.366326780613122	0.545013327238668	0.738645822163337
s__Bacteroides faecichinchillae	k2_0134154	4.5414793416645	3.63183537747144	4.57632315976077	3.6666791955677	5.21271470534482	4.63902398401776	5.24755852344109	4.67386780211403	R-NR effect D0-D42	8.26264000966171	0.016061663350192	0.08734465129452
s__Bacteroides faecichinchillae	k2_0134154	4.5414793416645	3.63183537747144	4.57632315976077	3.6666791955677	5.21271470534482	4.63902398401776	5.24755852344109	4.67386780211403	T-C * R-NR effect D0-D42	0.01708056944301	0.896018444867862	0.941914885158391
s__CAG-83 sp001916855	k2_0134251	6.59267074557963	6.83212068601408	6.37228614746546	6.61173608789991	6.52288353144918	6.98165873956394	6.302498933335	6.76127414144977	R-NR effect D0-D42	4.79235302177028	0.091065476348281	0.28785712492754
s__CAG-83 sp001916855	k2_0134251	6.59267074557963	6.83212068601408	6.37228614746546	6.61173608789991	6.52288353144918	6.98165873956394	6.302498933335	6.76127414144977	T-C * R-NR effect D0-D42	1.84616753913383	0.174229790955025	0.436508395566046
s__Marvinbryantia formatexigens	k2_0134318	6.55745952114798	5.97056819024994	6.66853815068543	6.08164681978739	7.09682295368159	6.1617737250665	7.20790158321903	6.27285235460395	R-NR effect D0-D42	23.4140790323078	8.235639704664E-06	0.000198421666472
s__Marvinbryantia formatexigens	k2_0134318	6.55745952114798	5.97056819024994	6.66853815068543	6.08164681978739	7.09682295368159	6.1617737250665	7.20790158321903	6.27285235460395	T-C * R-NR effect D0-D42	0.433160020420473	0.510442434199003	0.720085285412341
s__Alistipes_A ihumii	k2_0134360	5.89254237973631	5.25792542712996	6.35292415704961	5.71830720444327	4.91214943106981	4.78244361129282	5.37253120838311	5.24282538860613	R-NR effect D0-D42	2.2010481652004	0.332696677460632	0.594111600677403
s__Alistipes_A ihumii	k2_0134360	5.89254237973631	5.25792542712996	6.35292415704961	5.71830720444327	4.91214943106981	4.78244361129282	5.37253120838311	5.24282538860613	T-C * R-NR effect D0-D42	1.44746312041684	0.228935452879169	0.501771364411822
s__Paraprevotella xylaniphila	k2_0134625	4.35348381223222	3.78932431422538	4.60936330912357	4.04520381111674	4.63246453895557	4.15922432546696	4.88834403584693	4.41510382235831	R-NR effect D0-D42	3.01191358228914	0.221804971241654	0.495542397456737
s__Paraprevotella xylaniphila	k2_0134625	4.35348381223222	3.78932431422538	4.60936330912357	4.04520381111674	4.63246453895557	4.15922432546696	4.88834403584693	4.41510382235831	T-C * R-NR effect D0-D42	0.840664659852337	0.35920674695662	0.615666781121132
s__Blautia sp001304935	k2_0134695	7.51233080515593	6.59376422168312	8.06906563767727	7.15049905420446	8.69824909072998	7.13984914303357	9.25498392325132	7.69658397555491	R-NR effect D0-D42	22.9963069658427	1.01488162700155E-05	0.000236844375124
s__Blautia sp001304935	k2_0134695	7.51233080515593	6.59376422168312	8.06906563767727	7.15049905420446	8.69824909072998	7.13984914303357	9.25498392325132	7.69658397555491	T-C * R-NR effect D0-D42	4.24158782982522	0.03944525960032	0.159499445750205
s__Catenibacterium mitsuokai	k2_0134809	6.53339404086244	6.19369578667523	6.5750123682885	6.23531411410128	6.18422876629317	5.84028330056319	6.22584709371922	5.88190162798924	R-NR effect D0-D42	1.07135217639745	0.585273459872536	0.757609131575099
s__Catenibacterium mitsuokai	k2_0134809	6.53339404086244	6.19369578667523	6.5750123682885	6.23531411410128	6.18422876629317	5.84028330056319	6.22584709371922	5.88190162798924	T-C * R-NR effect D0-D42	0.016248473925316	0.898568810171252	0.942896973468498
s__Faecalicatena contorta_B	k2_0134812	7.22545225274098	6.46395043253587	7.36354137130127	6.60203955109616	8.05065462441238	6.89704251048271	8.18874374297268	7.035131629043	R-NR effect D0-D42	23.3965695717035	8.30805704374357E-06	0.000198421666472
s__Faecalicatena contorta_B	k2_0134812	7.22545225274098	6.46395043253587	7.36354137130127	6.60203955109616	8.05065462441238	6.89704251048271	8.18874374297268	7.035131629043	T-C * R-NR effect D0-D42	0.469921676229092	0.493023203345729	0.712557845313185
s__Gordonibacter urolithinfaciens	k2_0134861	8.07813446681046	8.03253744165325	8.21099093275648	8.16539390759927	8.68553771752329	8.43327355659587	8.81839418346931	8.56613002254188	R-NR effect D0-D42	0.650750742189757	0.722256188655189	0.840488796350636
s__Gordonibacter urolithinfaciens	k2_0134861	8.07813446681046	8.03253744165325	8.21099093275648	8.16539390759927	8.68553771752329	8.43327355659587	8.81839418346931	8.56613002254188	T-C * R-NR effect D0-D42	0.250722002121506	0.616567151815762	0.77622079162009
s__Bifidobacterium reuteri	k2_0135133	6.73696904038044	5.8934518090578	6.8702307887077	6.02671355738506	4.11414572438882	2.88413737911094	4.24740747271608	3.0173991274382	R-NR effect D0-D42	13.0880165166993	0.001438710204119	0.013445520534604
s__Bifidobacterium reuteri	k2_0135133	6.73696904038044	5.8934518090578	6.8702307887077	6.02671355738506	4.11414572438882	2.88413737911094	4.24740747271608	3.0173991274382	T-C * R-NR effect D0-D42	0.221924450189135	0.637577479966481	0.788002387092576
s__Lawsonibacter sp000177015	k2_0135136	7.79921648045033	7.39695175784702	7.73533587349134	7.33307115088803	8.22999380901186	7.79208719941873	8.16611320205287	7.72820659245974	R-NR effect D0-D42	10.7355019235114	0.004664610409124	0.0344489492059
s__Lawsonibacter sp000177015	k2_0135136	7.79921648045033	7.39695175784702	7.73533587349134	7.33307115088803	8.22999380901186	7.79208719941873	8.16611320205287	7.72820659245974	T-C * R-NR effect D0-D42	0.241254873757441	0.623301244366284	0.779268917106687
s__Negativibacillus massiliensis	k2_0135184	5.55480995684532	5.38647934160274	5.64807950315357	5.479748887911	5.84207386447457	5.51886931473052	5.93534341078282	5.61213886103877	R-NR effect D0-D42	5.035020024944	0.080660199800303	0.263533004787551
s__Negativibacillus massiliensis	k2_0135184	5.55480995684532	5.38647934160274	5.64807950315357	5.479748887911	5.84207386447457	5.51886931473052	5.93534341078282	5.61213886103877	T-C * R-NR effect D0-D42	0.559015598135147	0.454657145134489	0.690636803628829
s__ER4 sp002405995	k2_0135254	5.70776328934613	5.89529637309596	5.38182343971042	5.56935652346025	5.40325225231949	6.17967013131462	5.07731240268377	5.85373028167891	R-NR effect D0-D42	14.5103016079288	0.000706525824372	0.007735794816983
s__ER4 sp002405995	k2_0135254	5.70776328934613	5.89529637309596	5.38182343971042	5.56935652346025	5.40325225231949	6.17967013131462	5.07731240268377	5.85373028167891	T-C * R-NR effect D0-D42	3.89213471332971	0.048512724212052	0.184303223890253
s__Clostridium_Q sp003024715	k2_0135411	8.42612291877824	7.75961058770008	8.38283143113463	7.71631910005647	8.86897774115286	8.04061535156709	8.82568625350925	7.99732386392347	R-NR effect D0-D42	18.0976514402042	0.000117528967823	0.001811276621089
s__Clostridium_Q sp003024715	k2_0135411	8.42612291877824	7.75961058770008	8.38283143113463	7.71631910005647	8.86897774115286	8.04061535156709	8.82568625350925	7.99732386392347	T-C * R-NR effect D0-D42	0.061206170261016	0.804599596503269	0.886187905102306
s__Clostridium_M sp000155435	k2_0135538	5.6983488703214	5.2132669830697	5.85082026894829	5.3657383816966	6.99598871821266	5.6429700175393	7.14846011683955	5.7954414161662	R-NR effect D0-D42	36.2723467028892	1.3291071386985E-08	1.44689024225959E-06
s__Clostridium_M sp000155435	k2_0135538	5.6983488703214	5.2132669830697	5.85082026894829	5.3657383816966	6.99598871821266	5.6429700175393	7.14846011683955	5.7954414161662	T-C * R-NR effect D0-D42	0.679831768327176	0.409644660103532	0.659695895844962
s__Streptococcus parasanguinis_C	k2_0135567	5.61117801329168	4.62747979710646	5.7897818104322	4.80608359424698	6.62922079836001	4.70837892996946	6.80782459550053	4.88698272710998	R-NR effect D0-D42	26.9422670111236	1.41111059785362E-06	4.92562024071298E-05
s__Streptococcus parasanguinis_C	k2_0135567	5.61117801329168	4.62747979710646	5.7897818104322	4.80608359424698	6.62922079836001	4.70837892996946	6.80782459550053	4.88698272710998	T-C * R-NR effect D0-D42	0.339678640329566	0.560014775553797	0.743892957534389
s__Pseudopropionibacterium propionicum	k2_0135677	4.06247775368397	3.47672793481664	4.41028313306464	3.82453331419731	5.32382290444628	4.25198946335159	5.67162828382694	4.59979484273226	R-NR effect D0-D42	13.6800846886123	0.001070058087813	0.010870938384648
s__Pseudopropionibacterium propionicum	k2_0135677	4.06247775368397	3.47672793481664	4.41028313306464	3.82453331419731	5.32382290444628	4.25198946335159	5.67162828382694	4.59979484273226	T-C * R-NR effect D0-D42	2.15791767159828	0.141836789339097	0.39139287004113
s__Bifidobacterium biavatii	k2_0135839	6.44859639922341	5.68623036359256	6.47455012335954	5.71218408772869	4.52581350443844	3.52781966474472	4.55176722857458	3.55377338888085	R-NR effect D0-D42	12.2973792671281	0.002136279245399	0.018313344731767
s__Bifidobacterium biavatii	k2_0135839	6.44859639922341	5.68623036359256	6.47455012335954	5.71218408772869	4.52581350443844	3.52781966474472	4.55176722857458	3.55377338888085	T-C * R-NR effect D0-D42	0.010624466840454	0.917903403251924	0.954600840051148
s__Ruminiclostridium sp001717745	k2_0135850	3.93673120233534	4.45840647780906	4.10976936577425	4.63144464124796	4.04384354123911	4.56507430128119	4.21688170467801	4.7381124647201	R-NR effect D0-D42	4.10435561932513	0.12845484853485	0.363994860586478
s__Ruminiclostridium sp001717745	k2_0135850	3.93673120233534	4.45840647780906	4.10976936577425	4.63144464124796	4.04384354123911	4.56507430128119	4.21688170467801	4.7381124647201	T-C * R-NR effect D0-D42	0.403058534695447	0.525513914538239	0.728698296292243
s__Catabacter hongkongensis	k2_0135867	4.49939547469256	4.11794400305039	4.47226217680127	4.0908107051591	4.46861929821309	4.19599672545575	4.4414860003218	4.16886342756446	R-NR effect D0-D42	2.42899343879344	0.296859380272385	0.565951832871894
s__Catabacter hongkongensis	k2_0135867	4.49939547469256	4.11794400305039	4.47226217680127	4.0908107051591	4.46861929821309	4.19599672545575	4.4414860003218	4.16886342756446	T-C * R-NR effect D0-D42	0.015247959039698	0.901724931066573	0.945237325070812
s__Blautia sp002161285	k2_0135918	6.7755397362073	6.26734772406677	6.97432945733875	6.46613744519821	7.76133533559354	6.43465588598471	7.96012505672499	6.63344560711615	R-NR effect D0-D42	43.1411106726284	4.28575011880437E-10	2.18787543564963E-07
s__Blautia sp002161285	k2_0135918	6.7755397362073	6.26734772406677	6.97432945733875	6.46613744519821	7.76133533559354	6.43465588598471	7.96012505672499	6.63344560711615	T-C * R-NR effect D0-D42	1.35243058319645	0.244853648060149	0.515720628508328
s__Faecalicatena sp900066545	k2_0136143	7.96727308043604	7.2063434681922	8.00167627099986	7.24074665875602	8.31657444429149	7.26544098159317	8.35097763485531	7.29984417215698	R-NR effect D0-D42	22.6419860717419	1.21158864606274E-05	0.000277984720816
s__Faecalicatena sp900066545	k2_0136143	7.96727308043604	7.2063434681922	8.00167627099986	7.24074665875602	8.31657444429149	7.26544098159317	8.35097763485531	7.29984417215698	T-C * R-NR effect D0-D42	0.033342224933904	0.855113034026021	0.917486843039648
s__Faecalicatena sp001487105	k2_0136264	6.35470412818597	5.63825645651839	6.69204401959546	5.97559634792789	7.14888894478416	5.88563019963131	7.48622883619365	6.22297009104081	R-NR effect D0-D42	24.1355645335165	5.74154473203964E-06	0.000153257965266
s__Faecalicatena sp001487105	k2_0136264	6.35470412818597	5.63825645651839	6.69204401959546	5.97559634792789	7.14888894478416	5.88563019963131	7.48622883619365	6.22297009104081	T-C * R-NR effect D0-D42	2.38718150529712	0.122334012957179	0.354369989000609
s__Erysipelatoclostridium sp002160495	k2_0136471	4.98845732146558	4.56867336729445	5.21773313866188	4.79794918449074	5.86985058297897	4.96037153270688	6.09912640017527	5.18964734990318	R-NR effect D0-D42	12.4527470820436	0.001976606999154	0.017248852531077
s__Erysipelatoclostridium sp002160495	k2_0136471	4.98845732146558	4.56867336729445	5.21773313866188	4.79794918449074	5.86985058297897	4.96037153270688	6.09912640017527	5.18964734990318	T-C * R-NR effect D0-D42	1.05078176439497	0.305327108201019	0.574369373511267
s__Lawsonibacter asaccharolyticus	k2_0136603	7.77504278665584	7.41705387729379	7.96587872687475	7.60788981751269	7.9826576941413	7.89810906583988	8.17349363436021	8.08894500605878	R-NR effect D0-D42	2.56337259483234	0.27756884196302	0.545584131793946
s__Lawsonibacter asaccharolyticus	k2_0136603	7.77504278665584	7.41705387729379	7.96587872687475	7.60788981751269	7.9826576941413	7.89810906583988	8.17349363436021	8.08894500605878	T-C * R-NR effect D0-D42	1.17879557704759	0.277601328567047	0.545584131793946
s__Dorea sp000509125	k2_0136699	6.10319733919155	5.50161937292809	5.98637641210358	5.38479844584012	6.97810700796696	5.90182278162726	6.86128608087899	5.78500185453929	R-NR effect D0-D42	8.09632821528669	0.017454389622969	0.093181342771508
s__Dorea sp000509125	k2_0136699	6.10319733919155	5.50161937292809	5.98637641210358	5.38479844584012	6.97810700796696	5.90182278162726	6.86128608087899	5.78500185453929	T-C * R-NR effect D0-D42	0.125896566793699	0.722725146904169	0.840488796350636
s__Bacteroides_A sp900066455	k2_0136766	4.32062826772266	3.23648730301024	4.7882801379475	3.70413917323508	4.90292764309336	4.21132403254778	5.37057951331821	4.67897590277263	R-NR effect D0-D42	8.44679578124783	0.01464878487531	0.081395425075873
s__Bacteroides_A sp900066455	k2_0136766	4.32062826772266	3.23648730301024	4.7882801379475	3.70413917323508	4.90292764309336	4.21132403254778	5.37057951331821	4.67897590277263	T-C * R-NR effect D0-D42	2.52633692253312	0.111959854430711	0.335468852160692
s__Lactonifactor longoviformis	k2_0136916	6.0502706474409	5.60825135857014	6.05245639683774	5.61043710796698	6.95280728992455	6.01767655303107	6.9549930393214	6.01986230242791	R-NR effect D0-D42	20.7080120665357	3.18648819700329E-05	0.000580965080204
s__Lactonifactor longoviformis	k2_0136916	6.0502706474409	5.60825135857014	6.05245639683774	5.61043710796698	6.95280728992455	6.01767655303107	6.9549930393214	6.01986230242791	T-C * R-NR effect D0-D42	0.000160236888519	0.989900271136779	0.995527033928663
s__Marseille-P4683 sp900232885	k2_0137004	6.87215489610986	6.53748218572228	7.09829098875007	6.76361827836249	7.22526729161172	6.73226159458894	7.45140338425193	6.95839768722915	R-NR effect D0-D42	7.02406298653193	0.029836240706578	0.132159660570137
s__Marseille-P4683 sp900232885	k2_0137004	6.87215489610986	6.53748218572228	7.09829098875007	6.76361827836249	7.22526729161172	6.73226159458894	7.45140338425193	6.95839768722915	T-C * R-NR effect D0-D42	2.19088599136523	0.138829437929378	0.386225766010613
s__Lachnoanaerobaculum sp000296385	k2_0137071	5.32603985532241	5.085610151112	5.11051457535688	4.87008487114646	5.44677477286753	5.08391545698114	5.23124949290199	4.8683901770156	R-NR effect D0-D42	6.91379069846403	0.031527492083516	0.136252145681566
s__Lachnoanaerobaculum sp000296385	k2_0137071	5.32603985532241	5.085610151112	5.11051457535688	4.87008487114646	5.44677477286753	5.08391545698114	5.23124949290199	4.8683901770156	T-C * R-NR effect D0-D42	2.6911811113381	0.100904993184318	0.310079753321862
s__Coprococcus eutactus	k2_0137112	6.51852308520981	5.88108703631983	6.61896833252809	5.9815322836381	6.41135774175329	5.78047825527624	6.51180298907157	5.88092350259451	R-NR effect D0-D42	11.2084364662542	0.003682298117997	0.028809397536204
s__Coprococcus eutactus	k2_0137112	6.51852308520981	5.88108703631983	6.61896833252809	5.9815322836381	6.41135774175329	5.78047825527624	6.51180298907157	5.88092350259451	T-C * R-NR effect D0-D42	0.305580329976237	0.580405020398424	0.755859089064784
s__Eubacterium limosum	k2_0137197	3.52476483524974	3.58202330182805	3.49269722476823	3.54995569134653	4.31063141944096	3.79343067730744	4.27856380895944	3.76136306682592	R-NR effect D0-D42	7.80807696753902	0.020160329659206	0.102279237674779
s__Eubacterium limosum	k2_0137197	3.52476483524974	3.58202330182805	3.49269722476823	3.54995569134653	4.31063141944096	3.79343067730744	4.27856380895944	3.76136306682592	T-C * R-NR effect D0-D42	0.014858596731756	0.902981507262668	0.946182365012016
s__Bacteroides massiliensis	k2_0137423	4.76044562148881	4.37780162459153	4.81929834439601	4.43665434749872	5.24458622571996	5.13164421822054	5.30343894862715	5.19049694112773	R-NR effect D0-D42	1.65940713205998	0.436178565302993	0.680340889820596
s__Bacteroides massiliensis	k2_0137423	4.76044562148881	4.37780162459153	4.81929834439601	4.43665434749872	5.24458622571996	5.13164421822054	5.30343894862715	5.19049694112773	T-C * R-NR effect D0-D42	0.059624118431202	0.807091025850317	0.887495893799864
s__CAG-83 sp002392625	k2_0137496	4.65294226547527	4.84366995539476	4.49743177565716	4.68815946557665	4.38384894691399	5.02278757319818	4.22833845709587	4.86727708338007	R-NR effect D0-D42	12.5777890424768	0.001856811478338	0.016343142408475
s__CAG-83 sp002392625	k2_0137496	4.65294226547527	4.84366995539476	4.49743177565716	4.68815946557665	4.38384894691399	5.02278757319818	4.22833845709587	4.86727708338007	T-C * R-NR effect D0-D42	1.03199031404301	0.30969165817604	0.577920529459826
s__Clostridium_M asparagiforme	k2_0137531	6.49085087499656	6.12588803809707	6.72397176854825	6.35900893164875	7.29935706926366	6.47547253611086	7.53247796281535	6.70859342966255	R-NR effect D0-D42	19.6475263816757	5.41494256707873E-05	0.000917619313027
s__Clostridium_M asparagiforme	k2_0137531	6.49085087499656	6.12588803809707	6.72397176854825	6.35900893164875	7.29935706926366	6.47547253611086	7.53247796281535	6.70859342966255	T-C * R-NR effect D0-D42	2.56898886849262	0.108977368106052	0.329676719514901
s__Dorea sp900066555	k2_0137749	9.0617073140675	8.45317445842584	9.1041773712626	8.49564451562094	8.77524920703409	8.56581898460176	8.81771926422919	8.60828904179686	R-NR effect D0-D42	5.02992513617869	0.08086593911666	0.26384447627315
s__Dorea sp900066555	k2_0137749	9.0617073140675	8.45317445842584	9.1041773712626	8.49564451562094	8.77524920703409	8.56581898460176	8.81771926422919	8.60828904179686	T-C * R-NR effect D0-D42	0.037408779195289	0.846635149221744	0.913033522424506
s__Eubacterium_R sp000434995	k2_0137925	5.44321970456833	5.5528722069137	5.26234895860918	5.37200146095455	4.50609140174556	5.58952022976644	4.32522065578641	5.40864948380729	R-NR effect D0-D42	9.89099139239147	0.007115386719614	0.048594045757367
s__Eubacterium_R sp000434995	k2_0137925	5.44321970456833	5.5528722069137	5.26234895860918	5.37200146095455	4.50609140174556	5.58952022976644	4.32522065578641	5.40864948380729	T-C * R-NR effect D0-D42	0.376202080711209	0.539642860016449	0.73505496506188
s__Alistipes sp900021155	k2_0137982	4.595361756978	3.98344115584423	5.0597357425793	4.44781514144553	4.66952943330135	4.39350814741496	5.13390341890265	4.85788213301626	R-NR effect D0-D42	2.91165420154266	0.233207398092225	0.505530262106501
s__Alistipes sp900021155	k2_0137982	4.595361756978	3.98344115584423	5.0597357425793	4.44781514144553	4.66952943330135	4.39350814741496	5.13390341890265	4.85788213301626	T-C * R-NR effect D0-D42	2.85774208750729	0.090935061267054	0.287667536959448
s__Blautia coccoides	k2_0138020	5.85868031481607	5.34190051047819	5.9724689155096	5.45568911117172	6.88261737328525	5.61584373450127	6.99640597397878	5.72963233519481	R-NR effect D0-D42	37.6101955288915	6.80847440633947E-09	9.27244202060573E-07
s__Blautia coccoides	k2_0138020	5.85868031481607	5.34190051047819	5.9724689155096	5.45568911117172	6.88261737328525	5.61584373450127	6.99640597397878	5.72963233519481	T-C * R-NR effect D0-D42	0.436732719065958	0.5087036630286	0.719371800487812
s__Bacteroides togonis	k2_0138070	4.79433259058573	4.04841470153389	4.71696800983418	3.97105012078234	5.35584880644544	4.98324663128986	5.27848422569389	4.90588205053831	R-NR effect D0-D42	6.04848170457706	0.048594697824506	0.18433255050397
s__Bacteroides togonis	k2_0138070	4.79433259058573	4.04841470153389	4.71696800983418	3.97105012078234	5.35584880644544	4.98324663128986	5.27848422569389	4.90588205053831	T-C * R-NR effect D0-D42	0.086060509022673	0.769246450108105	0.863715081933331
s__CAG-145 sp002439735	k2_0138194	5.25641385521418	5.3289899385649	5.10321634948595	5.17579243283667	5.19975012027555	5.31818781116246	5.04655261454733	5.16499030543424	R-NR effect D0-D42	0.478293844936275	0.787299201932958	0.873671408522571
s__CAG-145 sp002439735	k2_0138194	5.25641385521418	5.3289899385649	5.10321634948595	5.17579243283667	5.19975012027555	5.31818781116246	5.04655261454733	5.16499030543424	T-C * R-NR effect D0-D42	1.80456634504901	0.179161424909398	0.443451672321201
s__Bacteroides intestinalis	k2_0138256	5.11461407648288	4.31160400215548	5.43249584697567	4.62948577264827	5.5709328045256	5.23438249494672	5.88881457501839	5.55226426543951	R-NR effect D0-D42	4.40796297550401	0.110362874019415	0.332034397540303
s__Bacteroides intestinalis	k2_0138256	5.11461407648288	4.31160400215548	5.43249584697567	4.62948577264827	5.5709328045256	5.23438249494672	5.88881457501839	5.55226426543951	T-C * R-NR effect D0-D42	1.08140116274751	0.298384317697974	0.567055166811785
s__Bacteroides gallinarum	k2_0138401	4.35229981804312	3.57137194326675	4.61069494525042	3.82976707047405	4.94206669456869	4.50197967511328	5.200461821776	4.76037480232059	R-NR effect D0-D42	5.48644270891282	0.06436267758626	0.225628476619988
s__Bacteroides gallinarum	k2_0138401	4.35229981804312	3.57137194326675	4.61069494525042	3.82976707047405	4.94206669456869	4.50197967511328	5.200461821776	4.76037480232059	T-C * R-NR effect D0-D42	0.940323839598022	0.332194572316195	0.594111600677403
s__CAG-177 sp002451755	k2_0138597	5.37582819072027	6.03500012826832	5.63852574482358	6.29769768237164	5.33905236713344	5.93471811510464	5.60174992123676	6.19741566920796	R-NR effect D0-D42	5.71702672392996	0.057353961498702	0.20765388188005
s__CAG-177 sp002451755	k2_0138597	5.37582819072027	6.03500012826832	5.63852574482358	6.29769768237164	5.33905236713344	5.93471811510464	5.60174992123676	6.19741566920796	T-C * R-NR effect D0-D42	0.874622380109372	0.349678808899305	0.60859062715023
s__CAG-1427 sp000436075	k2_0138755	8.08505417048124	8.09509603515571	8.33841503693023	8.3484569016047	5.66403684659952	6.01917246973521	5.91739771304851	6.2725333361842	R-NR effect D0-D42	0.84103740589444	0.656706096068003	0.799940856967475
s__CAG-1427 sp000436075	k2_0138755	8.08505417048124	8.09509603515571	8.33841503693023	8.3484569016047	5.66403684659952	6.01917246973521	5.91739771304851	6.2725333361842	T-C * R-NR effect D0-D42	0.538476914107605	0.463064628912039	0.695277920763517
s__CAG-45 sp900315735	k2_0138764	5.52320497655895	4.89064954349622	5.21508731287756	4.58253187981483	5.55925096508596	5.37767277986103	5.25113330140457	5.06955511617964	R-NR effect D0-D42	8.75053379728934	0.012584782932648	0.073633600998475
s__CAG-45 sp900315735	k2_0138764	5.52320497655895	4.89064954349622	5.21508731287756	4.58253187981483	5.55925096508596	5.37767277986103	5.25113330140457	5.06955511617964	T-C * R-NR effect D0-D42	2.78443028517052	0.095184537662206	0.2974243701702
s__Faecalibacterium prausnitzii_F	k2_0138826	9.23637699521344	8.61942094375979	9.38235699428512	8.76540094283146	9.34342757885505	9.03289750881032	9.48940757792673	9.178877507882	R-NR effect D0-D42	6.92353938358281	0.031374190213505	0.135733255118595
s__Faecalibacterium prausnitzii_F	k2_0138826	9.23637699521344	8.61942094375979	9.38235699428512	8.76540094283146	9.34342757885505	9.03289750881032	9.48940757792673	9.178877507882	T-C * R-NR effect D0-D42	0.615139995785853	0.432859048555969	0.67837507658181
s__Prevotella sp001275135	k2_0138854	4.35159266070289	3.72819748523123	4.63278596357871	4.00939078810704	4.95550956836219	4.27998365889131	5.236702871238	4.56117696176712	R-NR effect D0-D42	4.77633995124654	0.091797521959683	0.289275524447025
s__Prevotella sp001275135	k2_0138854	4.35159266070289	3.72819748523123	4.63278596357871	4.00939078810704	4.95550956836219	4.27998365889131	5.236702871238	4.56117696176712	T-C * R-NR effect D0-D42	1.02551361857809	0.311214723915889	0.579427680414806
s__Holdemanella biformis	k2_0139042	7.77652569128201	7.64303440385111	7.98528914923293	7.85179786180203	7.42606194025014	6.78540097309103	7.63482539820106	6.99416443104195	R-NR effect D0-D42	2.86266807150912	0.238989888433665	0.511441202841451
s__Holdemanella biformis	k2_0139042	7.77652569128201	7.64303440385111	7.98528914923293	7.85179786180203	7.42606194025014	6.78540097309103	7.63482539820106	6.99416443104195	T-C * R-NR effect D0-D42	0.404437150886451	0.524806578456405	0.728698296292243
s__CAG-110 sp002436765	k2_0139178	5.57072469797105	5.68999466172526	5.38644214264915	5.50571210640336	5.58784240304019	5.68703950498308	5.40355984771829	5.50275694966118	R-NR effect D0-D42	0.438548840787462	0.803101300536366	0.884995554048442
s__CAG-110 sp002436765	k2_0139178	5.57072469797105	5.68999466172526	5.38644214264915	5.50571210640336	5.58784240304019	5.68703950498308	5.40355984771829	5.50275694966118	T-C * R-NR effect D0-D42	2.23878143849811	0.134587006804318	0.378549129331153
s__Escherichia sp001660175	k2_0139240	3.3648832962656	3.14337605912268	3.7046622277728	3.48315499062988	4.84227051316099	3.69632417905564	5.18204944466819	4.03610311056284	R-NR effect D0-D42	7.36276384950168	0.025188142655282	0.120179311263981
s__Escherichia sp001660175	k2_0139240	3.3648832962656	3.14337605912268	3.7046622277728	3.48315499062988	4.84227051316099	3.69632417905564	5.18204944466819	4.03610311056284	T-C * R-NR effect D0-D42	0.926916904545806	0.335665349049461	0.595695709147601
s__Faecalibacterium prausnitzii_L	k2_0139281	7.61759935008583	7.07212240081943	7.74872021977682	7.20324327051041	7.95434751730206	7.51203403250172	8.08546838699305	7.64315490219271	R-NR effect D0-D42	7.09394730519557	0.028811702066941	0.129589197402409
s__Faecalibacterium prausnitzii_L	k2_0139281	7.61759935008583	7.07212240081943	7.74872021977682	7.20324327051041	7.95434751730206	7.51203403250172	8.08546838699305	7.64315490219271	T-C * R-NR effect D0-D42	0.535173739990341	0.464439796546821	0.696830319286266
s__Paraprevotella clara	k2_0139378	5.8511864385605	5.00790203577748	6.04424944192094	5.20096503913792	6.09608147775172	5.51198402429927	6.28914448111215	5.70504702765971	R-NR effect D0-D42	5.83943524687936	0.053948919059906	0.199060569128445
s__Paraprevotella clara	k2_0139378	5.8511864385605	5.00790203577748	6.04424944192094	5.20096503913792	6.09608147775172	5.51198402429927	6.28914448111215	5.70504702765971	T-C * R-NR effect D0-D42	0.422396354772786	0.515743725402888	0.723713605830192
s__Agathobacter sp900317585	k2_0139416	9.50384597561951	8.80620708222788	9.79719621889252	9.09955732550089	8.73892005037196	8.25645029641203	9.03227029364498	8.54980053968504	R-NR effect D0-D42	2.85095728441229	0.240393373252568	0.51178389078872
s__Agathobacter sp900317585	k2_0139416	9.50384597561951	8.80620708222788	9.79719621889252	9.09955732550089	8.73892005037196	8.25645029641203	9.03227029364498	8.54980053968504	T-C * R-NR effect D0-D42	0.767621941590392	0.380953730558498	0.632943186073338
s__Catenibacterium sp000437715	k2_0139540	5.57079671247841	5.08097139398722	5.39777561562427	4.90795029713308	5.16788728710246	4.30547064885215	4.99486619024832	4.13244955199801	R-NR effect D0-D42	4.29765271110205	0.1166209490151	0.343884444604815
s__Catenibacterium sp000437715	k2_0139540	5.57079671247841	5.08097139398722	5.39777561562427	4.90795029713308	5.16788728710246	4.30547064885215	4.99486619024832	4.13244955199801	T-C * R-NR effect D0-D42	0.195690359473701	0.658222185443859	0.800529900343276
s__CAG-170 sp002404795	k2_0139614	6.57873425597707	6.75299111325822	6.22241941347229	6.39667627075345	6.02787996373745	6.75737836953541	5.67156512123267	6.40106352703063	R-NR effect D0-D42	10.4770373742406	0.005308113992604	0.038368739019107
s__CAG-170 sp002404795	k2_0139614	6.57873425597707	6.75299111325822	6.22241941347229	6.39667627075345	6.02787996373745	6.75737836953541	5.67156512123267	6.40106352703063	T-C * R-NR effect D0-D42	3.35530226549997	0.066988911484143	0.231653441575987
s__Akkermansia muciniphila_C	k2_0139682	4.50145533576403	4.56020553032789	4.11373057213252	4.17248076669638	4.58680278543384	3.45038737571706	4.19907802180233	3.06266261208555	R-NR effect D0-D42	8.54313783663952	0.013959864076723	0.078854889196868
s__Akkermansia muciniphila_C	k2_0139682	4.50145533576403	4.56020553032789	4.11373057213252	4.17248076669638	4.58680278543384	3.45038737571706	4.19907802180233	3.06266261208555	T-C * R-NR effect D0-D42	1.06214651831783	0.302726124028163	0.572111749435917
s__Pauljensenia sp000466265	k2_0139772	6.41297954857858	6.17311825874087	6.6036000156924	6.3637387258547	6.53185016490784	5.71248073291733	6.72247063202167	5.90310120003116	R-NR effect D0-D42	6.24905772356692	0.043957638869088	0.171792341762063
s__Pauljensenia sp000466265	k2_0139772	6.41297954857858	6.17311825874087	6.6036000156924	6.3637387258547	6.53185016490784	5.71248073291733	6.72247063202167	5.90310120003116	T-C * R-NR effect D0-D42	0.517265699637164	0.472010392971044	0.700214473263256
s__Bifidobacterium lemurum	k2_0140150	5.98269203772848	5.16574888387273	6.09594784213063	5.27900468827488	3.57123669838991	2.64316563777194	3.68449250279206	2.75642144217409	R-NR effect D0-D42	10.2703909506022	0.005885900844513	0.041444860429293
s__Bifidobacterium lemurum	k2_0140150	5.98269203772848	5.16574888387273	6.09594784213063	5.27900468827488	3.57123669838991	2.64316563777194	3.68449250279206	2.75642144217409	T-C * R-NR effect D0-D42	0.182229629120457	0.669464093180476	0.807281063899256
s__Clostridium_M lavalense	k2_0140257	5.50007913373332	5.26815146610699	5.49947884919105	5.26755118156472	6.44615388236358	5.54212209766577	6.44555359782131	5.5415218131235	R-NR effect D0-D42	24.6872941785697	4.35734736061363E-06	0.000120239233924
s__Clostridium_M lavalense	k2_0140257	5.50007913373332	5.26815146610699	5.49947884919105	5.26755118156472	6.44615388236358	5.54212209766577	6.44555359782131	5.5415218131235	T-C * R-NR effect D0-D42	1.52456491377961E-05	0.996884613609721	0.998459787181748
s__Eubacterium_E sp900016875	k2_0140644	6.06320249476233	5.56762857034451	6.52520392753302	6.0296300031152	7.09080579030518	5.81637918494926	7.55280722307587	6.27838061771995	R-NR effect D0-D42	35.2872263310733	2.17508463932512E-08	1.93109688413126E-06
s__Eubacterium_E sp900016875	k2_0140644	6.06320249476233	5.56762857034451	6.52520392753302	6.0296300031152	7.09080579030518	5.81637918494926	7.55280722307587	6.27838061771995	T-C * R-NR effect D0-D42	6.43304842213399	0.011201616302472	0.066882165174408
s__Agathobacter sp000434275	k2_0140657	6.11367773506027	5.58942326354518	5.97764034195315	5.45338587043807	6.17675569079206	5.67884228413475	6.04071829768494	5.54280489102763	R-NR effect D0-D42	9.54762445853794	0.008448112551336	0.054591917182997
s__Agathobacter sp000434275	k2_0140657	6.11367773506027	5.58942326354518	5.97764034195315	5.45338587043807	6.17675569079206	5.67884228413475	6.04071829768494	5.54280489102763	T-C * R-NR effect D0-D42	0.639241369215824	0.423985641913603	0.671927575310499
s__Olsenella_B sp000752675	k2_0140692	5.28252100031037	5.24337651432186	5.45076968341861	5.4116251974301	3.53335504926081	4.19896582701566	3.70160373236905	4.36721451012389	R-NR effect D0-D42	6.439323667282	0.039968572002047	0.161013007388778
s__Olsenella_B sp000752675	k2_0140692	5.28252100031037	5.24337651432186	5.45076968341861	5.4116251974301	3.53335504926081	4.19896582701566	3.70160373236905	4.36721451012389	T-C * R-NR effect D0-D42	0.606017921226908	0.436291084828634	0.680340889820596
s__Prevotellamassilia timonensis	k2_0140700	3.7953923622593	4.10354962934599	4.10636703835729	4.41452430544397	4.26010617534486	4.43581421738298	4.57108085144285	4.74678889348097	R-NR effect D0-D42	1.03361133835119	0.596422679683893	0.764529260461086
s__Prevotellamassilia timonensis	k2_0140700	3.7953923622593	4.10354962934599	4.10636703835729	4.41452430544397	4.26010617534486	4.43581421738298	4.57108085144285	4.74678889348097	T-C * R-NR effect D0-D42	0.978747405225022	0.322508247399754	0.588908762088986
s__Pauljensenia cellulosilytica	k2_0140706	6.00522253352271	5.63809872011946	5.98956677901931	5.62244296561605	6.4084918810036	5.55795298430286	6.3928361265002	5.54229722979946	R-NR effect D0-D42	9.24427073704419	0.009831779158026	0.061239580238961
s__Pauljensenia cellulosilytica	k2_0140706	6.00522253352271	5.63809872011946	5.98956677901931	5.62244296561605	6.4084918810036	5.55795298430286	6.3928361265002	5.54229722979946	T-C * R-NR effect D0-D42	0.004562207535855	0.946148543116288	0.972582595038238
s__Anaeromassilibacillus sp001305115	k2_0140764	6.37567982285316	5.57331292712589	6.52373045757047	5.72136356184321	7.32278170702962	6.12572224047939	7.47083234174693	6.2737728751967	R-NR effect D0-D42	21.7136198885795	1.92729125192345E-05	0.000414266182782
s__Anaeromassilibacillus sp001305115	k2_0140764	6.37567982285316	5.57331292712589	6.52373045757047	5.72136356184321	7.32278170702962	6.12572224047939	7.47083234174693	6.2737728751967	T-C * R-NR effect D0-D42	0.432000441196692	0.511008991297683	0.720635607893556
s__CAG-103 sp900317855	k2_0140932	6.57121715444847	7.19410269690982	6.19409398321462	6.81697952567596	5.88847531848455	7.00341253390827	5.51135214725069	6.62628936267441	R-NR effect D0-D42	9.83245843675525	0.007326706232951	0.04937668028939
s__CAG-103 sp900317855	k2_0140932	6.57121715444847	7.19410269690982	6.19409398321462	6.81697952567596	5.88847531848455	7.00341253390827	5.51135214725069	6.62628936267441	T-C * R-NR effect D0-D42	1.77208175967894	0.183124654592912	0.446618363395381
s__Pauljensenia pacaensis	k2_0141222	5.02018184465503	4.51750453504951	5.06264183881503	4.55996452920951	5.38376983726377	4.67199860743676	5.42622983142378	4.71445860159677	R-NR effect D0-D42	4.99673217099735	0.082219228123392	0.267130730036542
s__Pauljensenia pacaensis	k2_0141222	5.02018184465503	4.51750453504951	5.06264183881503	4.55996452920951	5.38376983726377	4.67199860743676	5.42622983142378	4.71445860159677	T-C * R-NR effect D0-D42	0.022607408708382	0.880482489035589	0.931336567008896
s__GCA-900066575 sp900066385	k2_0141244	7.3855976838034	6.95272257228359	7.34172732222043	6.90885221070062	7.84106561556065	7.2549157010234	7.79719525397768	7.21104533944043	R-NR effect D0-D42	19.6363660450061	5.44524332115445E-05	0.000918941062958
s__GCA-900066575 sp900066385	k2_0141244	7.3855976838034	6.95272257228359	7.34172732222043	6.90885221070062	7.84106561556065	7.2549157010234	7.79719525397768	7.21104533944043	T-C * R-NR effect D0-D42	0.142212181201955	0.70609163425423	0.831029121794862
s__Flavonifractor sp002159175	k2_0141308	5.80184768027891	5.70903331268799	6.01166838060437	5.91885401301345	6.42046953196934	6.04254997153543	6.6302902322948	6.2523706718609	R-NR effect D0-D42	11.9329936403444	0.002563205077494	0.021363529666298
s__Flavonifractor sp002159175	k2_0141308	5.80184768027891	5.70903331268799	6.01166838060437	5.91885401301345	6.42046953196934	6.04254997153543	6.6302902322948	6.2523706718609	T-C * R-NR effect D0-D42	5.23407568171717	0.022148574410841	0.109642155022876
s__Pauljensenia sp000411415	k2_0141346	6.76850309955977	6.04491305152067	6.75036485488862	6.02677480684952	6.74741265842743	5.68748491817208	6.72927441375628	5.66934667350093	R-NR effect D0-D42	13.2455270226018	0.001329751081142	0.012778125683253
s__Pauljensenia sp000411415	k2_0141346	6.76850309955977	6.04491305152067	6.75036485488862	6.02677480684952	6.74741265842743	5.68748491817208	6.72927441375628	5.66934667350093	T-C * R-NR effect D0-D42	0.005302684346134	0.941949727354519	0.969975463065017
s__CAG-353 sp900066885	k2_0141378	6.85750420046478	6.54342889231699	6.7758523726109	6.46177706446312	7.32685216226917	6.72288272616986	7.2452003344153	6.64123089831599	R-NR effect D0-D42	11.1388860042244	0.003812603453349	0.029378627365048
s__CAG-353 sp900066885	k2_0141378	6.85750420046478	6.54342889231699	6.7758523726109	6.46177706446312	7.32685216226917	6.72288272616986	7.2452003344153	6.64123089831599	T-C * R-NR effect D0-D42	0.248529566979528	0.618112362817301	0.777157727803996
s__Monoglobus pectinilyticus	k2_0141475	4.42902623256241	4.12811238157925	4.49868684671965	4.19777299573649	5.29131327534815	4.3533425420366	5.36097388950539	4.42300315619384	R-NR effect D0-D42	9.29706942892471	0.009575622677259	0.060164373867579
s__Monoglobus pectinilyticus	k2_0141475	4.42902623256241	4.12811238157925	4.49868684671965	4.19777299573649	5.29131327534815	4.3533425420366	5.36097388950539	4.42300315619384	T-C * R-NR effect D0-D42	0.054402493880389	0.815572389683935	0.892257605001123
s__Blautia hominis	k2_0141590	5.21420748101103	4.67266731240939	5.18344613552499	4.64190596692335	6.30770430242243	4.80276288725493	6.27694295693639	4.7720015417689	R-NR effect D0-D42	40.20436879719	1.86093944533171E-09	5.03007322773682E-07
s__Blautia hominis	k2_0141590	5.21420748101103	4.67266731240939	5.18344613552499	4.64190596692335	6.30770430242243	4.80276288725493	6.27694295693639	4.7720015417689	T-C * R-NR effect D0-D42	0.022618257151294	0.880454031998781	0.931336567008896
s__UBA2862 sp900315585	k2_0141686	5.0468310619725	5.46821170163342	4.94451558482524	5.36589622448616	4.72106395184752	5.36887732471976	4.61874847470026	5.2665618475725	R-NR effect D0-D42	13.5694535600416	0.001130916650438	0.011237624331848
s__UBA2862 sp900315585	k2_0141686	5.0468310619725	5.46821170163342	4.94451558482524	5.36589622448616	4.72106395184752	5.36887732471976	4.61874847470026	5.2665618475725	T-C * R-NR effect D0-D42	0.483497700038356	0.486842259269864	0.709960979196268
s__Bacteroides ndongoniae	k2_0141752	4.52223814560002	3.807723791252	4.65738211887829	3.94286776453027	5.08301169455506	4.77660541977398	5.21815566783333	4.91174939305226	R-NR effect D0-D42	5.33039378199442	0.069585651396105	0.238212741241988
s__Bacteroides ndongoniae	k2_0141752	4.52223814560002	3.807723791252	4.65738211887829	3.94286776453027	5.08301169455506	4.77660541977398	5.21815566783333	4.91174939305226	T-C * R-NR effect D0-D42	0.314550454200685	0.574901176562888	0.75301360009071
s__Eubacterium_G ventriosum	k2_0141784	7.81510218542693	6.76996216317276	7.90881279591288	6.8636727736587	7.69445610538132	6.65797950776959	7.78816671586726	6.75169011825554	R-NR effect D0-D42	19.581628598089	5.59633078442565E-05	0.000940552054469
s__Eubacterium_G ventriosum	k2_0141784	7.81510218542693	6.76996216317276	7.90881279591288	6.8636727736587	7.69445610538132	6.65797950776959	7.78816671586726	6.75169011825554	T-C * R-NR effect D0-D42	0.175299587005043	0.675444214226129	0.812283324764285
s__Clostridium sp001916075	k2_0141937	5.94886323627388	5.72879507076263	5.70462272245496	5.48455455694371	5.86905006421768	5.7622520248244	5.62480955039876	5.51801151100548	R-NR effect D0-D42	1.03382751970423	0.59635821543701	0.764529260461086
s__Clostridium sp001916075	k2_0141937	5.94886323627388	5.72879507076263	5.70462272245496	5.48455455694371	5.86905006421768	5.7622520248244	5.62480955039876	5.51801151100548	T-C * R-NR effect D0-D42	1.29647658800843	0.254857819691608	0.524352310136286
s__Pauljensenia odontolyticus_A	k2_0142238	5.5404012811801	5.08177442646436	5.71220731305981	5.25358045834407	5.97054701549285	5.13244349402373	6.14235304737256	5.30424952590344	R-NR effect D0-D42	8.52824065697087	0.014064233598706	0.07933470996839
s__Pauljensenia odontolyticus_A	k2_0142238	5.5404012811801	5.08177442646436	5.71220731305981	5.25358045834407	5.97054701549285	5.13244349402373	6.14235304737256	5.30424952590344	T-C * R-NR effect D0-D42	0.552136380121738	0.457446081963186	0.691533579578271
s__Dorea scindens	k2_0142244	6.87224240240041	6.06235754169283	7.09446567854939	6.2845808178418	7.95222932147611	6.3932008645	8.17445259762508	6.61542414064898	R-NR effect D0-D42	37.6093673421034	6.81129433443124E-09	9.27244202060573E-07
s__Dorea scindens	k2_0142244	6.87224240240041	6.06235754169283	7.09446567854939	6.2845808178418	7.95222932147611	6.3932008645	8.17445259762508	6.61542414064898	T-C * R-NR effect D0-D42	1.16398082138039	0.280641480444289	0.547606214111073
s__Slackia exigua	k2_0142293	5.4619135159761	5.28534012326543	5.57196972837214	5.39539633566147	5.00440985535834	5.24879123911922	5.11446606775438	5.35884745151526	R-NR effect D0-D42	4.45645037238444	0.10771944253391	0.326354750228849
s__Slackia exigua	k2_0142293	5.4619135159761	5.28534012326543	5.57196972837214	5.39539633566147	5.00440985535834	5.24879123911922	5.11446606775438	5.35884745151526	T-C * R-NR effect D0-D42	0.448350623363922	0.503119259454504	0.71618649550791
s__Collinsella ihuae	k2_0142307	6.27466778960745	6.22118340361531	6.5619925762406	6.50850819024845	5.13111303789232	5.78431787327823	5.41843782452547	6.07164265991137	R-NR effect D0-D42	10.0275395004977	0.00664580300751	0.045847059936945
s__Collinsella ihuae	k2_0142307	6.27466778960745	6.22118340361531	6.5619925762406	6.50850819024845	5.13111303789232	5.78431787327823	5.41843782452547	6.07164265991137	T-C * R-NR effect D0-D42	2.28603623441325	0.130542928741572	0.368698008976888
s__UBA2862 sp900318045	k2_0142606	5.03931993030052	5.25506785646391	5.01511853913521	5.2308664652986	4.93479140846742	5.18983217735325	4.91059001730211	5.16563078618794	R-NR effect D0-D42	4.05791775263287	0.131472328874578	0.37081007674294
s__UBA2862 sp900318045	k2_0142606	5.03931993030052	5.25506785646391	5.01511853913521	5.2308664652986	4.93479140846742	5.18983217735325	4.91059001730211	5.16563078618794	T-C * R-NR effect D0-D42	0.04364414089514	0.83451709100404	0.905287967369287
s__Anaerostipes sp000508985	k2_0142911	5.55344450622591	4.86921437662232	5.99797075994004	5.31374063033644	6.67446892920788	5.13033312198197	7.118995182922	5.5748593756961	R-NR effect D0-D42	31.7225352537945	1.29282277322988E-07	7.4364622617899E-06
s__Anaerostipes sp000508985	k2_0142911	5.55344450622591	4.86921437662232	5.99797075994004	5.31374063033644	6.67446892920788	5.13033312198197	7.118995182922	5.5748593756961	T-C * R-NR effect D0-D42	3.67675057643396	0.055176283543676	0.201736743054944
s__Bacteroides acidifaciens	k2_0143241	5.23117779584251	4.4779197559177	5.21228234042396	4.45902430049915	6.19386237016965	5.38068916847985	6.1749669147511	5.36179371306131	R-NR effect D0-D42	7.764500816142	0.020604404650211	0.104015313462869
s__Bacteroides acidifaciens	k2_0143241	5.23117779584251	4.4779197559177	5.21228234042396	4.45902430049915	6.19386237016965	5.38068916847985	6.1749669147511	5.36179371306131	T-C * R-NR effect D0-D42	0.00441656183591	0.947013817393829	0.972669433409098
s__Bacteroides_A plebeius	k2_0143247	4.68727994854825	3.70364767250259	5.41924237477106	4.4356100987254	5.14730652704879	4.6060684073276	5.8792689532716	5.33803083355041	R-NR effect D0-D42	5.52303217572205	0.063195885179956	0.223037252952017
s__Bacteroides_A plebeius	k2_0143247	4.68727994854825	3.70364767250259	5.41924237477106	4.4356100987254	5.14730652704879	4.6060684073276	5.8792689532716	5.33803083355041	T-C * R-NR effect D0-D42	5.55090273429687	0.018471158107233	0.097460820893247
s__ER4 sp002437735	k2_0143321	5.27574381459113	5.66154577745817	4.93175838946239	5.31756035232943	4.94962550892471	6.02330899660172	4.60564008379597	5.67932357147298	R-NR effect D0-D42	20.9169818076771	2.87035168654954E-05	0.000550352877365
s__ER4 sp002437735	k2_0143321	5.27574381459113	5.66154577745817	4.93175838946239	5.31756035232943	4.94962550892471	6.02330899660172	4.60564008379597	5.67932357147298	T-C * R-NR effect D0-D42	3.03149447080682	0.081662766917459	0.265534028734796
s__Faecalibacterium sp002160915	k2_0143450	7.01386866575794	6.64517128517807	7.13730716450916	6.76860978392929	7.43741940034392	6.96439886677466	7.56085789909514	7.08783736552588	R-NR effect D0-D42	8.23756255483738	0.01626432406729	0.088211818712896
s__Faecalibacterium sp002160915	k2_0143450	7.01386866575794	6.64517128517807	7.13730716450916	6.76860978392929	7.43741940034392	6.96439886677466	7.56085789909514	7.08783736552588	T-C * R-NR effect D0-D42	0.754653609760908	0.385006858136392	0.637618819395387
s__Pauljensenia odontolyticus_B	k2_0143587	6.10624466000788	5.73245414118252	6.02926652913905	5.65547601031369	6.43847488491841	5.79046460247545	6.36149675404957	5.71348647160662	R-NR effect D0-D42	5.31841507289857	0.070003675130317	0.239242685549969
s__Pauljensenia odontolyticus_B	k2_0143587	6.10624466000788	5.73245414118252	6.02926652913905	5.65547601031369	6.43847488491841	5.79046460247545	6.36149675404957	5.71348647160662	T-C * R-NR effect D0-D42	0.099585348072878	0.752327801063634	0.856089924643043
s__Neobitarella massiliensis	k2_0143607	6.21620075893282	5.63722614699934	6.52361943412881	5.94464482219533	6.56158447719761	6.10725411546184	6.86900315239359	6.41467279065783	R-NR effect D0-D42	5.8240419183677	0.054365747814669	0.200026769437033
s__Neobitarella massiliensis	k2_0143607	6.21620075893282	5.63722614699934	6.52361943412881	5.94464482219533	6.56158447719761	6.10725411546184	6.86900315239359	6.41467279065783	T-C * R-NR effect D0-D42	2.40924943162611	0.120620186635057	0.351113928879239
s__Alistipes_A sp900240235	k2_0143766	4.41831694573936	3.95811756414668	4.60930511831769	4.14910573672501	3.67794638122875	3.80262223966864	3.86893455380708	3.99361041224696	R-NR effect D0-D42	2.04251966745574	0.360140936549937	0.615720620380737
s__Alistipes_A sp900240235	k2_0143766	4.41831694573936	3.95811756414668	4.60930511831769	4.14910573672501	3.67794638122875	3.80262223966864	3.86893455380708	3.99361041224696	T-C * R-NR effect D0-D42	0.316312909313069	0.57383192256584	0.75301360009071
s__Blautia_A sp900316115	k2_0143784	6.62173155921593	6.03948085608598	6.68983245367315	6.1075817505432	7.15610023693027	6.10953939991564	7.22420113138749	6.17764029437286	R-NR effect D0-D42	29.7157002871805	3.5262871105701E-07	1.53205920846471E-05
s__Blautia_A sp900316115	k2_0143784	6.62173155921593	6.03948085608598	6.68983245367315	6.1075817505432	7.15610023693027	6.10953939991564	7.22420113138749	6.17764029437286	T-C * R-NR effect D0-D42	0.200530649418397	0.65429286163228	0.798615050585217
s__Faecalicatena orotica	k2_0143795	5.36797960417631	4.76140933623871	5.56319052958361	4.95662026164601	6.20976903296968	5.10606675681146	6.40497995837698	5.30127768221876	R-NR effect D0-D42	36.1159524646414	1.43721111732314E-08	1.5050180008071E-06
s__Faecalicatena orotica	k2_0143795	5.36797960417631	4.76140933623871	5.56319052958361	4.95662026164601	6.20976903296968	5.10606675681146	6.40497995837698	5.30127768221876	T-C * R-NR effect D0-D42	1.63689378462436	0.200752186530978	0.472004565223094
s__Phil1 sp001940855	k2_0143884	7.13965536584188	7.310645225839	6.95652006241439	7.12750992241151	7.39136279309608	7.41358997695724	7.20822748966859	7.23045467352976	R-NR effect D0-D42	0.604806148204489	0.739040116914362	0.850447967731264
s__Phil1 sp001940855	k2_0143884	7.13965536584188	7.310645225839	6.95652006241439	7.12750992241151	7.39136279309608	7.41358997695724	7.20822748966859	7.23045467352976	T-C * R-NR effect D0-D42	1.50306982413224	0.220199622859952	0.494118274593431
s__CAG-83 sp002438575	k2_0144319	5.39597067764831	6.18785094219246	5.17754194717776	5.96942221172191	4.98678312710357	6.36745975263274	4.76835439663302	6.14903102216219	R-NR effect D0-D42	21.94108360774	1.7201021199042E-05	0.00037972416528
s__CAG-83 sp002438575	k2_0144319	5.39597067764831	6.18785094219246	5.17754194717776	5.96942221172191	4.98678312710357	6.36745975263274	4.76835439663302	6.14903102216219	T-C * R-NR effect D0-D42	0.784221117814013	0.375853272840405	0.626268774492131
s__Sellimonas sp002159995	k2_0144374	6.48598795616104	5.90374942390007	6.59033367486985	6.00809514260888	7.23761704896425	6.08807399399077	7.34196276767305	6.19241971269958	R-NR effect D0-D42	35.1169951508421	2.36832550754492E-08	2.05792369634329E-06
s__Sellimonas sp002159995	k2_0144374	6.48598795616104	5.90374942390007	6.59033367486985	6.00809514260888	7.23761704896425	6.08807399399077	7.34196276767305	6.19241971269958	T-C * R-NR effect D0-D42	0.422713428881707	0.515586191997624	0.723713605830192
s__Collinsella tanakaei	k2_0144804	6.60343986553081	6.47510577035035	6.91388924744013	6.78555515225966	4.37688924732983	5.21475294886436	4.68733862923915	5.52520233077368	R-NR effect D0-D42	10.4349951845285	0.005420877413276	0.038908371451349
s__Collinsella tanakaei	k2_0144804	6.60343986553081	6.47510577035035	6.91388924744013	6.78555515225966	4.37688924732983	5.21475294886436	4.68733862923915	5.52520233077368	T-C * R-NR effect D0-D42	2.13151090210215	0.144298460182096	0.394390325682588
s__Pseudoflavonifractor capillosus	k2_0144941	7.21443202300747	6.93558025547987	7.36513644678164	7.08628467925403	7.69961565596085	7.19509464207071	7.85032007973502	7.34579906584488	R-NR effect D0-D42	11.8033144444626	0.002734908709622	0.022564378121406
s__Pseudoflavonifractor capillosus	k2_0144941	7.21443202300747	6.93558025547987	7.36513644678164	7.08628467925403	7.69961565596085	7.19509464207071	7.85032007973502	7.34579906584488	T-C * R-NR effect D0-D42	1.56496673143124	0.210939474553027	0.483104964603251
s__Bifidobacterium saguini	k2_0145315	6.59949593109345	5.71970520679135	6.66396380949946	5.78417308519737	3.67350430586543	2.48173711571816	3.73797218427145	2.54620499412417	R-NR effect D0-D42	11.0752797671827	0.003935804843005	0.030116344026929
s__Bifidobacterium saguini	k2_0145315	6.59949593109345	5.71970520679135	6.66396380949946	5.78417308519737	3.67350430586543	2.48173711571816	3.73797218427145	2.54620499412417	T-C * R-NR effect D0-D42	0.043057884215955	0.835616317654444	0.905494877966332
s__Bacteroides congonensis	k2_0145382	5.02158278026995	3.86459569141256	5.10673877310667	3.94975168424928	5.70630833788679	4.89184772962114	5.79146433072351	4.97700372245786	R-NR effect D0-D42	11.1986246387543	0.003700407540276	0.028895725419667
s__Bacteroides congonensis	k2_0145382	5.02158278026995	3.86459569141256	5.10673877310667	3.94975168424928	5.70630833788679	4.89184772962114	5.79146433072351	4.97700372245786	T-C * R-NR effect D0-D42	0.082496845578021	0.773941851247011	0.865018752187409
s__Anaerostipes hadrus_A	k2_0145505	8.8692050659104	7.56276539685264	8.70784912077301	7.40140945171526	8.52448147368565	7.88531549541471	8.36312552854827	7.72395955027733	R-NR effect D0-D42	17.7233649060566	0.000141716432235	0.002112298938864
s__Anaerostipes hadrus_A	k2_0145505	8.8692050659104	7.56276539685264	8.70784912077301	7.40140945171526	8.52448147368565	7.88531549541471	8.36312552854827	7.72395955027733	T-C * R-NR effect D0-D42	0.402293921948626	0.525906951719342	0.728698296292243
s__Anaerotignum lactatifermentans	k2_0145571	6.59513354979958	6.31246769936343	6.91480192969202	6.63213607925587	7.37897241940666	6.55018402277775	7.6986407992991	6.86985240267019	R-NR effect D0-D42	15.5489436672249	0.000420329414607	0.005048898027221
s__Anaerotignum lactatifermentans	k2_0145571	6.59513354979958	6.31246769936343	6.91480192969202	6.63213607925587	7.37897241940666	6.55018402277775	7.6986407992991	6.86985240267019	T-C * R-NR effect D0-D42	3.20815093353781	0.073272245348929	0.245886483159431
s__Olsenella_E sp002440065	k2_0145611	5.27972056016702	5.44044407027292	5.63872303115455	5.79944654126045	3.96299149789858	4.17142853842399	4.32199396888612	4.53043100941153	R-NR effect D0-D42	1.46849239837616	0.479867046844684	0.705699818788381
s__Olsenella_E sp002440065	k2_0145611	5.27972056016702	5.44044407027292	5.63872303115455	5.79944654126045	3.96299149789858	4.17142853842399	4.32199396888612	4.53043100941153	T-C * R-NR effect D0-D42	3.23279987562046	0.072177189526314	0.243624895382145
s__Blautia_A sp900066205	k2_0145717	9.99013662340333	9.51657352876857	10.0293022844405	9.55573918980578	10.1233304954924	9.73807751814192	10.1624961565296	9.77724317917913	R-NR effect D0-D42	3.3581020214707	0.186550926890831	0.451165714827076
s__Blautia_A sp900066205	k2_0145717	9.99013662340333	9.51657352876857	10.0293022844405	9.55573918980578	10.1233304954924	9.73807751814192	10.1624961565296	9.77724317917913	T-C * R-NR effect D0-D42	0.027618174153076	0.868009659029538	0.92316443944704
s__CAG-603 sp900066105	k2_0145723	6.77978729973591	6.27703027737647	6.82085680596345	6.318099783604	7.05273424589967	6.4478425890993	7.09380375212721	6.48891209532683	R-NR effect D0-D42	11.1769225123616	0.003740779539772	0.029084750351695
s__CAG-603 sp900066105	k2_0145723	6.77978729973591	6.27703027737647	6.82085680596345	6.318099783604	7.05273424589967	6.4478425890993	7.09380375212721	6.48891209532683	T-C * R-NR effect D0-D42	0.063825840794038	0.800548143441478	0.882519921936022
s__Bacteroides caecimuris	k2_0145747	5.93360306455408	5.00161817934691	5.93933898102156	5.00735409581439	6.94832514510365	6.03928505530146	6.95406106157113	6.04502097176894	R-NR effect D0-D42	9.57602374705914	0.008329000037475	0.054078912802939
s__Bacteroides caecimuris	k2_0145747	5.93360306455408	5.00161817934691	5.93933898102156	5.00735409581439	6.94832514510365	6.03928505530146	6.95406106157113	6.04502097176894	T-C * R-NR effect D0-D42	0.000398489684017	0.984073521483924	0.991845079402849
s__CAG-103 sp000432375	k2_0145754	7.49291719656369	7.95424251494828	6.98435280535076	7.44567812373535	6.56507281116356	7.78199062347006	6.05650841995062	7.27342623225713	R-NR effect D0-D42	12.2115089557104	0.002229998250911	0.018934122363245
s__CAG-103 sp000432375	k2_0145754	7.49291719656369	7.95424251494828	6.98435280535076	7.44567812373535	6.56507281116356	7.78199062347006	6.05650841995062	7.27342623225713	T-C * R-NR effect D0-D42	3.31655073493107	0.06858558511102	0.235381117305382
s__Faecalicatena lactaris	k2_0145769	8.64664175144132	7.71534627728718	8.44320079238007	7.51190531822594	8.48224742072031	8.04455657532816	8.27880646165906	7.84111561626691	R-NR effect D0-D42	12.6220404686284	0.001816179365169	0.016124514189892
s__Faecalicatena lactaris	k2_0145769	8.64664175144132	7.71534627728718	8.44320079238007	7.51190531822594	8.48224742072031	8.04455657532816	8.27880646165906	7.84111561626691	T-C * R-NR effect D0-D42	0.895511146813874	0.343988196073563	0.601721118410835
s__Bifidobacterium sp002742445	k2_0145801	8.65149939732435	7.73500113339121	8.90960866805165	7.99311040411851	4.99444620839605	3.76029077171492	5.25255547912335	4.01840004244222	R-NR effect D0-D42	10.0615917131104	0.006533608685545	0.04514933650045
s__Bifidobacterium sp002742445	k2_0145801	8.65149939732435	7.73500113339121	8.90960866805165	7.99311040411851	4.99444620839605	3.76029077171492	5.25255547912335	4.01840004244222	T-C * R-NR effect D0-D42	0.614663842634855	0.433037175477174	0.67837507658181
s__Massilioclostridium coli	k2_0145924	6.83023227675774	6.28266700104849	6.91991125473578	6.37234597902653	7.22188491641697	6.61716712285161	7.31156389439501	6.70684610082965	R-NR effect D0-D42	12.0810248409388	0.002380338866696	0.019961609715781
s__Massilioclostridium coli	k2_0145924	6.83023227675774	6.28266700104849	6.91991125473578	6.37234597902653	7.22188491641697	6.61716712285161	7.31156389439501	6.70684610082965	T-C * R-NR effect D0-D42	0.314913158997797	0.574680807854087	0.75301360009071
s__CAG-964 sp000435335	k2_0146156	5.65366991164303	5.03258710172883	5.67627567034244	5.05519286042824	5.34170564449301	5.21075458879125	5.36431140319241	5.23336034749065	R-NR effect D0-D42	4.82211453585194	0.089720385922811	0.284486068407423
s__CAG-964 sp000435335	k2_0146156	5.65366991164303	5.03258710172883	5.67627567034244	5.05519286042824	5.34170564449301	5.21075458879125	5.36431140319241	5.23336034749065	T-C * R-NR effect D0-D42	0.009648163343854	0.921753579912487	0.957142542680548
s__An200 sp003268275	k2_0146203	5.87020667273061	5.60261530359244	6.15133167046555	5.88374030132739	6.51636839028629	5.92502987750277	6.79749338802124	6.20615487523772	R-NR effect D0-D42	8.26492534970737	0.016043320650787	0.08734465129452
s__An200 sp003268275	k2_0146203	5.87020667273061	5.60261530359244	6.15133167046555	5.88374030132739	6.51636839028629	5.92502987750277	6.79749338802124	6.20615487523772	T-C * R-NR effect D0-D42	3.00192121370048	0.083165842078001	0.269135736170014
s__Coprococcus sp002437435	k2_0146393	5.6532993559511	5.22924127504051	5.6869533211148	5.26289524020422	5.78723176986786	5.08156316127697	5.82088573503156	5.11521712644066	R-NR effect D0-D42	15.9086740337668	0.000351135974814	0.004439750220247
s__Coprococcus sp002437435	k2_0146393	5.6532993559511	5.22924127504051	5.6869533211148	5.26289524020422	5.78723176986786	5.08156316127697	5.82088573503156	5.11521712644066	T-C * R-NR effect D0-D42	0.056074494274299	0.812811535018129	0.891386226910322
s__Eubacterium_G sp000432355	k2_0146500	5.26895986676041	4.96794475622127	4.82431360385301	4.52329849331387	5.11487748841062	4.75634479199103	4.67023122550322	4.31169852908363	R-NR effect D0-D42	3.8036961816349	0.149292458094894	0.403252663995014
s__Eubacterium_G sp000432355	k2_0146500	5.26895986676041	4.96794475622127	4.82431360385301	4.52329849331387	5.11487748841062	4.75634479199103	4.67023122550322	4.31169852908363	T-C * R-NR effect D0-D42	4.81042687047966	0.028288037181599	0.12836482649961
s__Faecalicatena sp001517425	k2_0146584	5.76411525503425	5.07171927408229	5.8302283718752	5.13783239092324	6.37818620928128	5.34783488768823	6.44429932612223	5.41394800452918	R-NR effect D0-D42	29.0989758601944	4.79996065430818E-07	2.00031013389741E-05
s__Faecalicatena sp001517425	k2_0146584	5.76411525503425	5.07171927408229	5.8302283718752	5.13783239092324	6.37818620928128	5.34783488768823	6.44429932612223	5.41394800452918	T-C * R-NR effect D0-D42	0.173810255242984	0.676747478416237	0.813371601486731
s__Dorea faecis	k2_0146814	6.46083830129476	6.12618134449647	6.76598790209885	6.43133094530056	7.57343724044851	6.67781365674288	7.8785868412526	6.98296325754697	R-NR effect D0-D42	13.6665195148291	0.001077340518715	0.010917763470052
s__Dorea faecis	k2_0146814	6.46083830129476	6.12618134449647	6.76598790209885	6.43133094530056	7.57343724044851	6.67781365674288	7.8785868412526	6.98296325754697	T-C * R-NR effect D0-D42	2.34793061273433	0.125449441460527	0.359902239935922
s__Bacteroides sp002491635	k2_0147448	6.33838341281138	5.27179124201632	6.62610389860557	5.55951172781051	6.78614117649206	6.01495090773631	7.07386166228625	6.3026713935305	R-NR effect D0-D42	7.86804950708915	0.019564770499498	0.100573570819765
s__Bacteroides sp002491635	k2_0147448	6.33838341281138	5.27179124201632	6.62610389860557	5.55951172781051	6.78614117649206	6.01495090773631	7.07386166228625	6.3026713935305	T-C * R-NR effect D0-D42	0.808097468035271	0.368683333307642	0.620396676237499
s__Bacteroides rodentium	k2_0147478	7.29330816603567	6.16482607995485	7.61996335710539	6.49148127102456	7.73720323022314	6.96797057194489	8.06385842129286	7.2946257630146	R-NR effect D0-D42	8.84177623052801	0.012023549243929	0.070959790624576
s__Bacteroides rodentium	k2_0147478	7.29330816603567	6.16482607995485	7.61996335710539	6.49148127102456	7.73720323022314	6.96797057194489	8.06385842129286	7.2946257630146	T-C * R-NR effect D0-D42	1.08212104671406	0.298223547532359	0.567055166811785
s__Flavonifractor sp900199495	k2_0147578	6.28489522935737	6.03840190642356	6.53342963545428	6.28693631252047	6.84255811090007	6.47273356528496	7.09109251699699	6.72126797138187	R-NR effect D0-D42	5.54567913227322	0.062484324222617	0.221323486665366
s__Flavonifractor sp900199495	k2_0147578	6.28489522935737	6.03840190642356	6.53342963545428	6.28693631252047	6.84255811090007	6.47273356528496	7.09109251699699	6.72126797138187	T-C * R-NR effect D0-D42	4.04138453976498	0.044397383074201	0.173014229460912
s__Bifidobacterium parmae	k2_0147595	5.82601125202809	4.94551517057568	5.85030858906879	4.96981250761638	3.21671753237028	2.39129251098205	3.24101486941098	2.41558984802275	R-NR effect D0-D42	9.16390949377876	0.010234870149169	0.062855954419858
s__Bifidobacterium parmae	k2_0147595	5.82601125202809	4.94551517057568	5.85030858906879	4.96981250761638	3.21671753237028	2.39129251098205	3.24101486941098	2.41558984802275	T-C * R-NR effect D0-D42	0.007441580589557	0.931256081522284	0.962745212829238
s__UBA1390 sp002305315	k2_0147619	5.02029236575677	5.33086260399785	5.08723762769593	5.39780786593702	5.29173055272833	5.31144281789287	5.3586758146675	5.37838807983204	R-NR effect D0-D42	2.88718635963619	0.236077962291205	0.509319808767713
s__UBA1390 sp002305315	k2_0147619	5.02029236575677	5.33086260399785	5.08723762769593	5.39780786593702	5.29173055272833	5.31144281789287	5.3586758146675	5.37838807983204	T-C * R-NR effect D0-D42	0.11556982431182	0.733889948796453	0.846988679111072
s__Escherichia sp002965065	k2_0147909	4.02285724262402	3.76724909950154	4.35011447574643	4.09450633262395	5.52425694813322	4.25139804338118	5.85151418125563	4.57865527650359	R-NR effect D0-D42	8.98900142326931	0.011170256402098	0.066792572688388
s__Escherichia sp002965065	k2_0147909	4.02285724262402	3.76724909950154	4.35011447574643	4.09450633262395	5.52425694813322	4.25139804338118	5.85151418125563	4.57865527650359	T-C * R-NR effect D0-D42	0.82391187064934	0.364038903810232	0.617867202031678
s__CAG-180 sp002314305	k2_0148082	4.81877607712593	4.56215663409893	5.0659777565032	4.80935831347619	5.26975051114718	4.75379180288773	5.51695219052444	5.000993482265	R-NR effect D0-D42	8.30672450894167	0.0157115015117	0.08624431743788
s__CAG-180 sp002314305	k2_0148082	4.81877607712593	4.56215663409893	5.0659777565032	4.80935831347619	5.26975051114718	4.75379180288773	5.51695219052444	5.000993482265	T-C * R-NR effect D0-D42	2.14909616438479	0.142653846696204	0.391881519796118
s__Coprococcus sp000154245	k2_0148227	7.12504814595272	6.95460961949097	7.18201051254138	7.01157198607963	7.49755829968865	6.68256963701165	7.55452066627731	6.73953200360031	R-NR effect D0-D42	13.9591740333003	0.000930687482283	0.009696244075623
s__Coprococcus sp000154245	k2_0148227	7.12504814595272	6.95460961949097	7.18201051254138	7.01157198607963	7.49755829968865	6.68256963701165	7.55452066627731	6.73953200360031	T-C * R-NR effect D0-D42	0.097343974850787	0.755040553963318	0.857979575884668
s__Blautia_A sp000436615	k2_0148356	8.69384843466402	8.30925435032412	8.69028202174506	8.30568793740516	9.22407851546404	8.63637464088866	9.22051210254508	8.6328082279697	R-NR effect D0-D42	3.16409020272658	0.205554288696458	0.47725054862782
s__Blautia_A sp000436615	k2_0148356	8.69384843466402	8.30925435032412	8.69028202174506	8.30568793740516	9.22407851546404	8.63637464088866	9.22051210254508	8.6328082279697	T-C * R-NR effect D0-D42	0.000144922913364	0.990394983843508	0.995759013790469
s__Fournierella sp002159185	k2_0148411	6.30834101386612	6.03421812902315	6.33645118007861	6.06232829523564	7.10048761257573	6.46912136337211	7.12859777878822	6.4972315295846	R-NR effect D0-D42	19.9686708682349	4.61166992380488E-05	0.000798053388509
s__Fournierella sp002159185	k2_0148411	6.30834101386612	6.03421812902315	6.33645118007861	6.06232829523564	7.10048761257573	6.46912136337211	7.12859777878822	6.4972315295846	T-C * R-NR effect D0-D42	0.059647523650654	0.807053913417015	0.887495893799864
s__Ruminiclostridium_C sp000435295	k2_0148439	8.41706225336586	8.41745455883148	8.83112437670786	8.83151668217348	8.02028876403235	8.5910901942694	8.43435088737436	9.0051523176114	R-NR effect D0-D42	3.78111775755269	0.150987401597612	0.406749701929187
s__Ruminiclostridium_C sp000435295	k2_0148439	8.41706225336586	8.41745455883148	8.83112437670786	8.83151668217348	8.02028876403235	8.5910901942694	8.43435088737436	9.0051523176114	T-C * R-NR effect D0-D42	2.02659412858043	0.154566653112829	0.412107283043213
s__Acetivibrio_A ethanolgignens	k2_0148561	6.25176851166498	5.69060057896124	6.23867869869177	5.67751076598803	6.94227807299544	5.9316619115902	6.92918826002223	5.91857209861699	R-NR effect D0-D42	28.2860712808558	7.20705213986508E-07	2.8576311591465E-05
s__Acetivibrio_A ethanolgignens	k2_0148561	6.25176851166498	5.69060057896124	6.23867869869177	5.67751076598803	6.94227807299544	5.9316619115902	6.92918826002223	5.91857209861699	T-C * R-NR effect D0-D42	0.006416952912332	0.936153041738974	0.96595478081404
s__CAG-170 sp000436735	k2_0148615	6.5251976842579	6.77412828456718	6.37999825978078	6.62892886009007	6.52996385142813	6.69372261161805	6.38476442695101	6.54852318714093	R-NR effect D0-D42	1.68420487962851	0.430803831502976	0.677376548099816
s__CAG-170 sp000436735	k2_0148615	6.5251976842579	6.77412828456718	6.37999825978078	6.62892886009007	6.52996385142813	6.69372261161805	6.38476442695101	6.54852318714093	T-C * R-NR effect D0-D42	0.86455446284026	0.352467288268754	0.609689286442012
s__Rubneribacter sp002159915	k2_0148654	6.92143787111439	6.76493040987341	6.96001261078711	6.80350514954612	7.66136517143981	7.15825076929921	7.69993991111252	7.19682550897193	R-NR effect D0-D42	7.29798850105794	0.026017282492613	0.122123256304613
s__Rubneribacter sp002159915	k2_0148654	6.92143787111439	6.76493040987341	6.96001261078711	6.80350514954612	7.66136517143981	7.15825076929921	7.69993991111252	7.19682550897193	T-C * R-NR effect D0-D42	0.064693948706122	0.7992251353421	0.881933383609062
s__Prevotella sp002265625	k2_0148672	3.47846450939496	3.88384670888799	3.84172979320436	4.2471119926974	3.94189394096298	4.19811599241096	4.30515922477239	4.56138127622036	R-NR effect D0-D42	1.68064895974146	0.43157046477858	0.677376548099816
s__Prevotella sp002265625	k2_0148672	3.47846450939496	3.88384670888799	3.84172979320436	4.2471119926974	3.94189394096298	4.19811599241096	4.30515922477239	4.56138127622036	T-C * R-NR effect D0-D42	1.3021375354175	0.253823147042832	0.523806838061105
s__Lawsonibacter sp002161175	k2_0148756	5.53814031335315	5.46601365305277	5.69179930054838	5.619672640248	6.08542624211297	5.8449870829926	6.2390852293082	5.99864607018783	R-NR effect D0-D42	3.49894332499719	0.173865778999483	0.436159607760374
s__Lawsonibacter sp002161175	k2_0148756	5.53814031335315	5.46601365305277	5.69179930054838	5.619672640248	6.08542624211297	5.8449870829926	6.2390852293082	5.99864607018783	T-C * R-NR effect D0-D42	1.8734601845884	0.171079305878078	0.432707070058823
s__Raoultibacter timonensis	k2_0148789	6.058691718961	6.03480366133753	6.14127664564266	6.11738858801919	6.0707007207381	6.15655915819256	6.15328564741976	6.23914408487422	R-NR effect D0-D42	0.360008899219679	0.835266494792989	0.905494877966332
s__Raoultibacter timonensis	k2_0148789	6.058691718961	6.03480366133753	6.14127664564266	6.11738858801919	6.0707007207381	6.15655915819256	6.15328564741976	6.23914408487422	T-C * R-NR effect D0-D42	0.339241919308279	0.560267127608691	0.743892957534389
s__Collinsella sp000763055	k2_0148915	10.5124387527185	10.5470802456786	11.0123671259672	11.0470086189273	7.01045481761304	8.41487960051851	7.51038319086174	8.9148079737672	R-NR effect D0-D42	12.5853864494939	0.001849771382145	0.016316341953956
s__Collinsella sp000763055	k2_0148915	10.5124387527185	10.5470802456786	11.0123671259672	11.0470086189273	7.01045481761304	8.41487960051851	7.51038319086174	8.9148079737672	T-C * R-NR effect D0-D42	2.46342252454906	0.116524635449409	0.343848707496666
s__Anaerofilum sp002160015	k2_0149029	6.65600250155022	6.4100492843513	6.93035808499675	6.68440486779783	7.29037167072505	6.7526388203951	7.56472725417158	7.02699440384164	R-NR effect D0-D42	13.9023735402723	0.000957498148937	0.009899803646227
s__Anaerofilum sp002160015	k2_0149029	6.65600250155022	6.4100492843513	6.93035808499675	6.68440486779783	7.29037167072505	6.7526388203951	7.56472725417158	7.02699440384164	T-C * R-NR effect D0-D42	5.63236759130007	0.017631801631495	0.094005584677579
s__Eubacterium_E sp002161065	k2_0149120	6.0392548243528	5.58548356706506	6.27117092867272	5.81739967138498	7.01301423014296	5.84895916560698	7.24493033446289	6.08087526992691	R-NR effect D0-D42	34.6511993796075	2.98942497887017E-08	2.42397927236775E-06
s__Eubacterium_E sp002161065	k2_0149120	6.0392548243528	5.58548356706506	6.27117092867272	5.81739967138498	7.01301423014296	5.84895916560698	7.24493033446289	6.08087526992691	T-C * R-NR effect D0-D42	1.91916797784029	0.165948410970085	0.425448766674413
s__Ruthenibacterium sp003149955	k2_0149195	6.7819601729686	6.57143702103844	7.08001275523876	6.8694896033086	7.67782432516396	7.24408641721924	7.97587690743413	7.5421389994894	R-NR effect D0-D42	2.38648667992675	0.303236169445164	0.572810599451457
s__Ruthenibacterium sp003149955	k2_0149195	6.7819601729686	6.57143702103844	7.08001275523876	6.8694896033086	7.67782432516396	7.24408641721924	7.97587690743413	7.5421389994894	T-C * R-NR effect D0-D42	1.7032464719158	0.191863956102911	0.458497599019478
s__Erysipelatoclostridium saccharogumia	k2_0149494	6.2525465979927	5.39715303699715	6.384104869023	5.52871130802745	6.91082302452029	5.65773714134071	7.04238129555058	5.78929541237101	R-NR effect D0-D42	18.4556598963027	9.82662478713246E-05	0.001537622054814
s__Erysipelatoclostridium saccharogumia	k2_0149494	6.2525465979927	5.39715303699715	6.384104869023	5.52871130802745	6.91082302452029	5.65773714134071	7.04238129555058	5.78929541237101	T-C * R-NR effect D0-D42	0.272083283274242	0.601937699648036	0.767982994490028
s__Fournierella sp002161595	k2_0149611	6.53098771940329	6.19516050312839	6.72387842542599	6.38805120915108	7.18497060897133	6.48183368097572	7.37786131499402	6.67472438699841	R-NR effect D0-D42	22.7253919586667	1.16210089759498E-05	0.00026813672688
s__Fournierella sp002161595	k2_0149611	6.53098771940329	6.19516050312839	6.72387842542599	6.38805120915108	7.18497060897133	6.48183368097572	7.37786131499402	6.67472438699841	T-C * R-NR effect D0-D42	2.56168825311028	0.10948161303434	0.330852773182536
s__CAG-177 sp002438685	k2_0149663	4.76475968881719	5.52181365930127	5.09217435051636	5.84922832100045	4.84160494793901	5.28360307416461	5.16901960963818	5.61101773586378	R-NR effect D0-D42	5.81696470707095	0.054558467535411	0.200555158789036
s__CAG-177 sp002438685	k2_0149663	4.76475968881719	5.52181365930127	5.09217435051636	5.84922832100045	4.84160494793901	5.28360307416461	5.16901960963818	5.61101773586378	T-C * R-NR effect D0-D42	1.18994893557931	0.275339856826971	0.543632714151263
s__Flavonifractor sp002161215	k2_0149848	6.19918119717517	6.09204407778345	6.40172718471088	6.29459006531915	6.7745526945292	6.48264971660058	6.97709868206491	6.68519570413629	R-NR effect D0-D42	3.95407380322013	0.13847895676542	0.385989700180194
s__Flavonifractor sp002161215	k2_0149848	6.19918119717517	6.09204407778345	6.40172718471088	6.29459006531915	6.7745526945292	6.48264971660058	6.97709868206491	6.68519570413629	T-C * R-NR effect D0-D42	3.43254345057198	0.063923583489179	0.224667166493079
s__CAG-1427 sp000431675	k2_0149905	6.39253379118936	5.95205018820166	6.59970886648993	6.15922526350224	5.28585595871171	4.98534852950867	5.49303103401229	5.19252360480925	R-NR effect D0-D42	3.43360776564873	0.179639379872695	0.443712442015981
s__CAG-1427 sp000431675	k2_0149905	6.39253379118936	5.95205018820166	6.59970886648993	6.15922526350224	5.28585595871171	4.98534852950867	5.49303103401229	5.19252360480925	T-C * R-NR effect D0-D42	1.20179473454164	0.272963263553901	0.540919987690692
s__Pauljensenia pyogenes	k2_0149920	4.93679189817113	3.95276210141374	5.2110289879147	4.22699919115731	5.4263270560362	4.16676327276004	5.70056414577977	4.44100036250361	R-NR effect D0-D42	14.4181489069864	0.000739841596478	0.008035939042598
s__Pauljensenia pyogenes	k2_0149920	4.93679189817113	3.95276210141374	5.2110289879147	4.22699919115731	5.4263270560362	4.16676327276004	5.70056414577977	4.44100036250361	T-C * R-NR effect D0-D42	0.924071296244847	0.336408248626747	0.596565908550428
s__Clostridium_M sp000431375	k2_0149970	6.87787657177631	6.17929051826722	6.90243619906066	6.20385014555157	7.55036575975417	6.43940462722468	7.57492538703852	6.46396425450903	R-NR effect D0-D42	17.3230385412505	0.000173121089219	0.002463507067496
s__Clostridium_M sp000431375	k2_0149970	6.87787657177631	6.17929051826722	6.90243619906066	6.20385014555157	7.55036575975417	6.43940462722468	7.57492538703852	6.46396425450903	T-C * R-NR effect D0-D42	0.011445324695728	0.914802605766435	0.95258894491334
s__UBA5905 sp002437905	k2_0150196	5.79248269754685	5.68364117182185	5.59054807501134	5.48170654928634	5.81637057491067	5.80580644334497	5.61443595237516	5.60387182080946	R-NR effect D0-D42	1.19388854000067	0.550491221146895	0.74075985079536
s__UBA5905 sp002437905	k2_0150196	5.79248269754685	5.68364117182185	5.59054807501134	5.48170654928634	5.81637057491067	5.80580644334497	5.61443595237516	5.60387182080946	T-C * R-NR effect D0-D42	3.51874324420368	0.060678442041797	0.216428608994498
s__Enteroscipio sp000270285	k2_0150284	6.31752971091411	6.23768539035952	6.54932056282145	6.46947624226686	6.64971673366967	6.71698950661241	6.88150758557702	6.94878035851975	R-NR effect D0-D42	0.347279842190119	0.840599525326815	0.908485178317241
s__Enteroscipio sp000270285	k2_0150284	6.31752971091411	6.23768539035952	6.54932056282145	6.46947624226686	6.64971673366967	6.71698950661241	6.88150758557702	6.94878035851975	T-C * R-NR effect D0-D42	1.97860840271028	0.159537085437763	0.417659908287067
s__Faecalicatena sp000364245	k2_0150585	5.93517944325028	5.2514430459181	6.01087527035843	5.32713887302624	6.67539297237903	5.62078098554721	6.75108879948718	5.69647681265535	R-NR effect D0-D42	34.5873770030006	3.08635950448391E-08	2.42397927236775E-06
s__Faecalicatena sp000364245	k2_0150585	5.93517944325028	5.2514430459181	6.01087527035843	5.32713887302624	6.67539297237903	5.62078098554721	6.75108879948718	5.69647681265535	T-C * R-NR effect D0-D42	0.248403885040148	0.618201200037546	0.777157727803996
s__CAG-81 sp000435795	k2_0150651	5.85404047204957	5.61598484321345	5.76913973892711	5.53108411009099	6.52683056926433	5.65015102748985	6.44192983614187	5.56525029436739	R-NR effect D0-D42	13.7621216562192	0.001027053939381	0.010486220721076
s__CAG-81 sp000435795	k2_0150651	5.85404047204957	5.61598484321345	5.76913973892711	5.53108411009099	6.52683056926433	5.65015102748985	6.44192983614187	5.56525029436739	T-C * R-NR effect D0-D42	0.123088772928327	0.725708314610639	0.842225847362845
s__CAG-177 sp000431775	k2_0150833	5.20179795558172	5.35573268790175	5.15251646415791	5.30645119647794	5.10762844004296	5.28945517361248	5.05834694861915	5.24017368218867	R-NR effect D0-D42	1.18916748548861	0.551792205579124	0.740801895984596
s__CAG-177 sp000431775	k2_0150833	5.20179795558172	5.35573268790175	5.15251646415791	5.30645119647794	5.10762844004296	5.28945517361248	5.05834694861915	5.24017368218867	T-C * R-NR effect D0-D42	0.108123219662161	0.742291024149758	0.85239137497904
s__Holdemania sp900120005	k2_0150866	5.32892919250714	5.01739763055834	5.43740365920858	5.12587209725978	5.39163058779441	5.47365791022697	5.50010505449585	5.58213237692841	R-NR effect D0-D42	2.01399957598278	0.36531335458543	0.618593714028633
s__Holdemania sp900120005	k2_0150866	5.32892919250714	5.01739763055834	5.43740365920858	5.12587209725978	5.39163058779441	5.47365791022697	5.50010505449585	5.58213237692841	T-C * R-NR effect D0-D42	0.221212672884349	0.638117471927256	0.788002387092576
s__Oscillibacter sp001916835	k2_0150890	6.76774659432406	6.78634158604721	6.28790656531121	6.30650155703436	6.60526123745998	7.25229370774331	6.12542120844712	6.77245367873046	R-NR effect D0-D42	8.95811403650725	0.011344105396899	0.067634053198444
s__Oscillibacter sp001916835	k2_0150890	6.76774659432406	6.78634158604721	6.28790656531121	6.30650155703436	6.60526123745998	7.25229370774331	6.12542120844712	6.77245367873046	T-C * R-NR effect D0-D42	5.03657040574137	0.024817576477461	0.118821784682238
s__Holdemania massiliensis	k2_0150941	4.58225666941401	4.16773358181873	4.7029556423888	4.28843255479352	4.88224238731296	4.34355291109957	5.00294136028775	4.46425188407435	R-NR effect D0-D42	3.71208564739584	0.156289874878983	0.413075530475112
s__Holdemania massiliensis	k2_0150941	4.58225666941401	4.16773358181873	4.7029556423888	4.28843255479352	4.88224238731296	4.34355291109957	5.00294136028775	4.46425188407435	T-C * R-NR effect D0-D42	0.240573806185694	0.623791988578467	0.779310639753582
s__UBA7160 sp002491565	k2_0150970	5.65448383845826	5.35303786833752	5.64717421683206	5.34572824671133	5.974195466765	5.53438249398679	5.96688584513881	5.52707287236059	R-NR effect D0-D42	10.0908687036398	0.006438663111359	0.044720238344879
s__UBA7160 sp002491565	k2_0150970	5.65448383845826	5.35303786833752	5.64717421683206	5.34572824671133	5.974195466765	5.53438249398679	5.96688584513881	5.52707287236059	T-C * R-NR effect D0-D42	0.003742572914803	0.951218587918716	0.974605296803822
s__GCA-900066905 sp900066905	k2_0151208	6.06269712853063	5.8653407117092	5.99042567978193	5.79306926296049	6.46228366397617	5.89843601704461	6.39001221522746	5.82616456829591	R-NR effect D0-D42	10.7630451829425	0.004600811438033	0.034107391643018
s__GCA-900066905 sp900066905	k2_0151208	6.06269712853063	5.8653407117092	5.99042567978193	5.79306926296049	6.46228366397617	5.89843601704461	6.39001221522746	5.82616456829591	T-C * R-NR effect D0-D42	0.22027233670633	0.638832489785093	0.788143451815197
s__UBA7177 sp002491225	k2_0151342	5.8296748456401	5.67206668991053	5.87804172739633	5.72043357166675	6.29834218285273	5.8689513500073	6.34670906460895	5.91731823176353	R-NR effect D0-D42	7.99383346247657	0.01837219807475	0.097166366891092
s__UBA7177 sp002491225	k2_0151342	5.8296748456401	5.67206668991053	5.87804172739633	5.72043357166675	6.29834218285273	5.8689513500073	6.34670906460895	5.91731823176353	T-C * R-NR effect D0-D42	0.144546188223217	0.703802671419352	0.831029121794862
s__Bariatricus massiliensis	k2_0151461	5.63421459379293	5.29359848805315	5.83052703132387	5.48991092558408	6.14850692629553	5.57306759023837	6.34481936382647	5.76938002776931	R-NR effect D0-D42	10.0066898801977	0.00671544662217	0.046171521893842
s__Bariatricus massiliensis	k2_0151461	5.63421459379293	5.29359848805315	5.83052703132387	5.48991092558408	6.14850692629553	5.57306759023837	6.34481936382647	5.76938002776931	T-C * R-NR effect D0-D42	1.55847979414614	0.211887946512612	0.484177513021775
s__Streptococcus parasanguinis_A	k2_0151539	5.60133202817359	4.59870819163542	5.78618928185084	4.78356544531267	6.70240331253253	4.73693505778243	6.88726056620978	4.92179231145968	R-NR effect D0-D42	27.5582833925849	1.03703829963136E-06	3.85024037790407E-05
s__Streptococcus parasanguinis_A	k2_0151539	5.60133202817359	4.59870819163542	5.78618928185084	4.78356544531267	6.70240331253253	4.73693505778243	6.88726056620978	4.92179231145968	T-C * R-NR effect D0-D42	0.354643579009121	0.55149620999945	0.740801895984596
s__CHKCI006 sp900018345	k2_0151776	5.87991170793868	5.37383557911606	6.08986969826537	5.58379356944275	6.48413956593948	5.5871731384303	6.69409755626617	5.79713112875698	R-NR effect D0-D42	15.8644948795099	0.0003589787226	0.004524904639198
s__CHKCI006 sp900018345	k2_0151776	5.87991170793868	5.37383557911606	6.08986969826537	5.58379356944275	6.48413956593948	5.5871731384303	6.69409755626617	5.79713112875698	T-C * R-NR effect D0-D42	1.10903016457235	0.292292866410524	0.562546685400839
s__Collinsella aerofaciens_A	k2_0152314	9.93868027670738	10.1050203983832	10.3820771585934	10.5484172802692	6.28050193964938	7.83079066059359	6.72389882153543	8.27418754247963	R-NR effect D0-D42	14.4935340999465	0.000712474062514	0.007780064361784
s__Collinsella aerofaciens_A	k2_0152314	9.93868027670738	10.1050203983832	10.3820771585934	10.5484172802692	6.28050193964938	7.83079066059359	6.72389882153543	8.27418754247963	T-C * R-NR effect D0-D42	1.88580393915947	0.169675955830953	0.430943161451251
s__An7 sp002159765	k2_0152435	4.97590567506232	4.54702992871328	5.43915056570048	5.01027481935145	3.99928456656889	4.2524560439779	4.46252945720706	4.71570093461607	R-NR effect D0-D42	6.26803679315674	0.043542474300352	0.170987947156381
s__An7 sp002159765	k2_0152435	4.97590567506232	4.54702992871328	5.43915056570048	5.01027481935145	3.99928456656889	4.2524560439779	4.46252945720706	4.71570093461607	T-C * R-NR effect D0-D42	5.08529366857545	0.024129589860812	0.117315767847092
s__Clostridium sp000435835	k2_0152589	3.87132750969578	3.95496153859133	3.7848514881783	3.86848551707385	4.39790881507823	4.12875160727892	4.31143279356075	4.04227558576144	R-NR effect D0-D42	0.600573429686392	0.740605847548458	0.850811330910802
s__Clostridium sp000435835	k2_0152589	3.87132750969578	3.95496153859133	3.7848514881783	3.86848551707385	4.39790881507823	4.12875160727892	4.31143279356075	4.04227558576144	T-C * R-NR effect D0-D42	0.07810109680463	0.779887430682609	0.868573838807683
s__Blautia sp900120295	k2_0152691	6.97389630276122	6.09932669524333	7.14787811423226	6.27330850671438	7.7456775281928	6.27933636008892	7.91965933966385	6.45331817155997	R-NR effect D0-D42	23.632561853761	7.38336599181406E-06	0.000186133745127
s__Blautia sp900120295	k2_0152691	6.97389630276122	6.09932669524333	7.14787811423226	6.27330850671438	7.7456775281928	6.27933636008892	7.91965933966385	6.45331817155997	T-C * R-NR effect D0-D42	0.457230953198746	0.49892094220013	0.712870452605164
s__Raoultibacter massiliensis	k2_0152751	6.97468730745277	6.95629762440544	6.78309432692096	6.76470464387363	6.9837061255076	7.05088831511213	6.79211314497578	6.85929533458032	R-NR effect D0-D42	0.117083495444376	0.943138865678421	0.970774311698732
s__Raoultibacter massiliensis	k2_0152751	6.97468730745277	6.95629762440544	6.78309432692096	6.76470464387363	6.9837061255076	7.05088831511213	6.79211314497578	6.85929533458032	T-C * R-NR effect D0-D42	1.1599173880137	0.281482674088224	0.548511432299143
s__Blautia_A sp000433815	k2_0152854	7.33687381565626	6.26505134316756	7.54779596346499	6.47597349097628	7.96432556177477	6.50986797247652	8.1752477095835	6.72079012028525	R-NR effect D0-D42	18.8434002920422	8.09482783590972E-05	0.00131187606674
s__Blautia_A sp000433815	k2_0152854	7.33687381565626	6.26505134316756	7.54779596346499	6.47597349097628	7.96432556177477	6.50986797247652	8.1752477095835	6.72079012028525	T-C * R-NR effect D0-D42	0.514313777199845	0.47327739402827	0.700497983298244
s__Holdemanella sp002299315	k2_0153103	6.58920477186698	6.30480053059653	7.0265813851033	6.74217714383286	5.48787716609107	4.85045058655279	5.9252537793274	5.28782719978912	R-NR effect D0-D42	1.20208713791612	0.548239212040711	0.739458740028517
s__Holdemanella sp002299315	k2_0153103	6.58920477186698	6.30480053059653	7.0265813851033	6.74217714383286	5.48787716609107	4.85045058655279	5.9252537793274	5.28782719978912	T-C * R-NR effect D0-D42	0.911286696853722	0.339773250548467	0.600156259701895
s__Ruthenibacterium sp002315015	k2_0153133	5.35848026777747	4.89826422123523	5.46360267063769	5.00338662409545	5.9245532682044	5.18360429861873	6.02967567106462	5.28872670147895	R-NR effect D0-D42	26.3424982513664	1.90457984849252E-06	6.17325722320909E-05
s__Ruthenibacterium sp002315015	k2_0153133	5.35848026777747	4.89826422123523	5.46360267063769	5.00338662409545	5.9245532682044	5.18360429861873	6.02967567106462	5.28872670147895	T-C * R-NR effect D0-D42	0.787451872952886	0.374871736954431	0.626268774492131
s__Tyzzerella sp000209385	k2_0153142	5.66484901601615	4.4875626581639	6.04214087881497	4.86485452096271	6.46893338341913	4.76299935294551	6.84622524621794	5.14029121574433	R-NR effect D0-D42	33.9556920341057	4.23267731107214E-08	3.03374504316049E-06
s__Tyzzerella sp000209385	k2_0153142	5.66484901601615	4.4875626581639	6.04214087881497	4.86485452096271	6.46893338341913	4.76299935294551	6.84622524621794	5.14029121574433	T-C * R-NR effect D0-D42	2.44158111143838	0.118157075048994	0.345668692335309
s__Bacteroides timonensis	k2_0153430	4.95599061209032	4.13402777936956	5.38168800597523	4.55972517325447	5.23783642106399	4.99391017376562	5.6635338149489	5.41960756765052	R-NR effect D0-D42	4.91776510483476	0.085530473407471	0.27461199166361
s__Bacteroides timonensis	k2_0153430	4.95599061209032	4.13402777936956	5.38168800597523	4.55972517325447	5.23783642106399	4.99391017376562	5.6635338149489	5.41960756765052	T-C * R-NR effect D0-D42	2.18028145518758	0.139788895642332	0.387838213181579
s__Olsenella_E sp900119915	k2_0153432	4.99611019625874	4.86791162630402	5.62019306542433	5.49199449546961	4.43236724841041	4.31400248539016	5.05645011757601	4.93808535455575	R-NR effect D0-D42	0.007808558617285	0.996103332480412	0.998459787181748
s__Olsenella_E sp900119915	k2_0153432	4.99611019625874	4.86791162630402	5.62019306542433	5.49199449546961	4.43236724841041	4.31400248539016	5.05645011757601	4.93808535455575	T-C * R-NR effect D0-D42	4.82100789083131	0.028114900870654	0.127960476719348
s__Mogibacterium diversum	k2_0153503	5.12371819893229	4.79491641458802	5.31932896292875	4.99052717858449	5.05657979972748	4.2851606032798	5.25219056372394	4.48077136727627	R-NR effect D0-D42	6.94120082499126	0.031098353214672	0.135517625563965
s__Mogibacterium diversum	k2_0153503	5.12371819893229	4.79491641458802	5.31932896292875	4.99052717858449	5.05657979972748	4.2851606032798	5.25219056372394	4.48077136727627	T-C * R-NR effect D0-D42	0.694733701269797	0.404558925268906	0.654344020118104
s__Gordonibacter massiliensis	k2_0153647	7.02682928973586	6.84210119675054	7.02714146477523	6.8424133717899	8.11092399928905	7.39196825404049	8.11123617432842	7.39228042907986	R-NR effect D0-D42	12.9110555360373	0.001571809511798	0.014470378471808
s__Gordonibacter massiliensis	k2_0153647	7.02682928973586	6.84210119675054	7.02714146477523	6.8424133717899	8.11092399928905	7.39196825404049	8.11123617432842	7.39228042907986	T-C * R-NR effect D0-D42	2.36995572322485E-06	0.998771684290932	0.999087790922772
s__UCG-010 sp003150215	k2_0153882	4.89883870041962	5.10424568767491	4.83751330888148	5.04292029613678	4.54945335252849	4.87603755671676	4.48812796099035	4.81471216517863	R-NR effect D0-D42	2.60224709390343	0.27222576272061	0.540755716197039
s__UCG-010 sp003150215	k2_0153882	4.89883870041962	5.10424568767491	4.83751330888148	5.04292029613678	4.54945335252849	4.87603755671676	4.48812796099035	4.81471216517863	T-C * R-NR effect D0-D42	0.132690354393276	0.715658734926517	0.837224369361185
s__Faecalicatena sp002320245	k2_0154241	7.01618315660695	6.27009793441986	7.08344189909271	6.33735667690561	7.63973265122845	6.38938933860302	7.70699139371421	6.45664808108877	R-NR effect D0-D42	35.7048122700523	1.76521872977681E-08	1.60489574158444E-06
s__Faecalicatena sp002320245	k2_0154241	7.01618315660695	6.27009793441986	7.08344189909271	6.33735667690561	7.63973265122845	6.38938933860302	7.70699139371421	6.45664808108877	T-C * R-NR effect D0-D42	0.156570408616858	0.692333889674929	0.822902097040864
s__Christensenella massiliensis	k2_0154270	5.24281521278751	5.19295704949234	5.49652421403168	5.44666605073651	5.8092969510321	5.34022638385929	6.06300595227627	5.59393538510347	R-NR effect D0-D42	4.4785707548092	0.106534609221836	0.323244683552733
s__Christensenella massiliensis	k2_0154270	5.24281521278751	5.19295704949234	5.49652421403168	5.44666605073651	5.8092969510321	5.34022638385929	6.06300595227627	5.59393538510347	T-C * R-NR effect D0-D42	1.16967577031846	0.279467870986975	0.547146109832601
s__Olsenella_E provencensis	k2_0154425	5.90979722430644	6.33855426173371	6.27057752770186	6.69933456512913	5.02255613234962	5.76827821214922	5.38333643574504	6.12905851554464	R-NR effect D0-D42	12.4179647379883	0.00201128316712	0.017476766924511
s__Olsenella_E provencensis	k2_0154425	5.90979722430644	6.33855426173371	6.27057752770186	6.69933456512913	5.02255613234962	5.76827821214922	5.38333643574504	6.12905851554464	T-C * R-NR effect D0-D42	3.71489642533584	0.053928970530946	0.199060569128445
s__Collinsella sp000434535	k2_0154467	10.1252414034579	10.2534192787034	10.601734837308	10.7299127125535	6.23227619682832	7.80339754496634	6.7087696306784	8.27989097881642	R-NR effect D0-D42	13.323903153989	0.001278648552736	0.012374409216523
s__Collinsella sp000434535	k2_0154467	10.1252414034579	10.2534192787034	10.601734837308	10.7299127125535	6.23227619682832	7.80339754496634	6.7087696306784	8.27989097881642	T-C * R-NR effect D0-D42	1.90668117565201	0.167332385511848	0.427571530793306
s__UBA7102 sp002492415	k2_0154490	5.92229627778939	5.54873427554159	5.97869427305726	5.60513227080946	6.21615714910524	5.59374257468854	6.27255514437311	5.65014056995641	R-NR effect D0-D42	17.0507061912574	0.000198374659487	0.002719812869292
s__UBA7102 sp002492415	k2_0154490	5.92229627778939	5.54873427554159	5.97869427305726	5.60513227080946	6.21615714910524	5.59374257468854	6.27255514437311	5.65014056995641	T-C * R-NR effect D0-D42	0.211883667475263	0.645294994001245	0.792768355113389
s__Oscillibacter sp900115635	k2_0154672	5.73307486622764	5.6154429230824	5.77767855564394	5.6600466124987	6.06274331517709	5.87354334920175	6.1073470045934	5.91814703861805	R-NR effect D0-D42	2.59577118095342	0.27310864648991	0.540919987690692
s__Oscillibacter sp900115635	k2_0154672	5.73307486622764	5.6154429230824	5.77767855564394	5.6600466124987	6.06274331517709	5.87354334920175	6.1073470045934	5.91814703861805	T-C * R-NR effect D0-D42	0.193744568060822	0.659818149420662	0.801516157713856
s__An172 sp002160515	k2_0154679	6.36378980253088	6.12986360281051	6.56596399040265	6.33203779068228	6.78739502880079	6.33135012954504	6.98956921667255	6.53352431741681	R-NR effect D0-D42	4.50177612077437	0.105305665235006	0.319991322038515
s__An172 sp002160515	k2_0154679	6.36378980253088	6.12986360281051	6.56596399040265	6.33203779068228	6.78739502880079	6.33135012954504	6.98956921667255	6.53352431741681	T-C * R-NR effect D0-D42	1.29118488083054	0.255829707005847	0.526086869794501
s__Absiella sp000165065	k2_0154686	6.30820671323753	5.50148806420643	6.75676177338848	5.95004312435739	7.13683156819371	5.90382035055271	7.58538662834467	6.35237541070367	R-NR effect D0-D42	19.5397452280533	5.71476313928567E-05	0.000956520191018
s__Absiella sp000165065	k2_0154686	6.30820671323753	5.50148806420643	6.75676177338848	5.95004312435739	7.13683156819371	5.90382035055271	7.58538662834467	6.35237541070367	T-C * R-NR effect D0-D42	3.53651489187405	0.060031472302043	0.215060116562756
s__Fournierella sp002160145	k2_0154706	6.02445714284317	5.64981530584715	6.11372794078787	5.73908610379185	6.50494310077407	5.91392922610189	6.59421389871878	6.00320002404659	R-NR effect D0-D42	13.3067127214064	0.001289686181056	0.012451721899364
s__Fournierella sp002160145	k2_0154706	6.02445714284317	5.64981530584715	6.11372794078787	5.73908610379185	6.50494310077407	5.91392922610189	6.59421389871878	6.00320002404659	T-C * R-NR effect D0-D42	0.439502110871331	0.507362863162732	0.718720060061255
s__An7 sp002159335	k2_0154710	5.38554332982975	4.97010721122819	5.73540718053849	5.31997106193694	4.64867854591887	4.61720871727558	4.99854239662762	4.96707256798432	R-NR effect D0-D42	2.64197821782648	0.266871206688663	0.536369098482529
s__An7 sp002159335	k2_0154710	5.38554332982975	4.97010721122819	5.73540718053849	5.31997106193694	4.64867854591887	4.61720871727558	4.99854239662762	4.96707256798432	T-C * R-NR effect D0-D42	2.14410106461696	0.143118844750111	0.39228010869762
s__14-2 sp001940225	k2_0154808	5.88535623553151	5.30709549068792	6.00889372771484	5.43063298287125	6.1886447639995	5.36053394171531	6.31218225618283	5.48407143389865	R-NR effect D0-D42	17.1824991344737	0.000185723868138	0.002588724496499
s__14-2 sp001940225	k2_0154808	5.88535623553151	5.30709549068792	6.00889372771484	5.43063298287125	6.1886447639995	5.36053394171531	6.31218225618283	5.48407143389865	T-C * R-NR effect D0-D42	0.552055105018667	0.457479193118077	0.691533579578271
s__Roseburia sp001940165	k2_0154907	6.10506045602227	5.52092679359035	6.08412694623261	5.4999932838007	6.51075577758678	5.56969548939512	6.48982226779713	5.54876197960546	R-NR effect D0-D42	21.8184697136802	1.82885595129424E-05	0.000397289771547
s__Roseburia sp001940165	k2_0154907	6.10506045602227	5.52092679359035	6.08412694623261	5.4999932838007	6.51075577758678	5.56969548939512	6.48982226779713	5.54876197960546	T-C * R-NR effect D0-D42	0.015493764835924	0.900940022912292	0.944657009903415
s__Faecalicatena sp002160525	k2_0155266	5.9927011376893	5.55683277134291	6.26200862158698	5.82614025524058	6.93862797789903	5.86561997989455	7.20793546179671	6.13492746379223	R-NR effect D0-D42	40.6385279575268	1.49780673015459E-09	4.79129337945214E-07
s__Faecalicatena sp002160525	k2_0155266	5.9927011376893	5.55683277134291	6.26200862158698	5.82614025524058	6.93862797789903	5.86561997989455	7.20793546179671	6.13492746379223	T-C * R-NR effect D0-D42	3.69168138414784	0.054684464579302	0.200725765702718
s__Faecalibacterium prausnitzii_J	k2_0155359	9.5189607393646	9.08313835298417	9.40142456438061	8.96560217800018	9.63733490122728	9.63671669075625	9.51979872624329	9.51918051577226	R-NR effect D0-D42	5.39166762543971	0.067486087549854	0.232248736028461
s__Faecalibacterium prausnitzii_J	k2_0155359	9.5189607393646	9.08313835298417	9.40142456438061	8.96560217800018	9.63733490122728	9.63671669075625	9.51979872624329	9.51918051577226	T-C * R-NR effect D0-D42	0.407820187722905	0.523077970542832	0.728698296292243
s__Eubacterium_I sp900066595	k2_0155570	6.72852210963303	5.75782795967297	7.01613098768916	6.04543683772909	7.30243735195602	6.0731220013559	7.59004623001215	6.36073087941202	R-NR effect D0-D42	27.8870830595956	8.79826128894244E-07	3.42210467657533E-05
s__Eubacterium_I sp900066595	k2_0155570	6.72852210963303	5.75782795967297	7.01613098768916	6.04543683772909	7.30243735195602	6.0731220013559	7.59004623001215	6.36073087941202	T-C * R-NR effect D0-D42	2.13073429258225	0.144371581022397	0.394390325682588
s__Gemmiger variabile	k2_0155689	9.03010948926605	8.5459697855441	9.11754390135212	8.63340419763017	9.45912024078979	8.72960386779838	9.54655465287586	8.81703827988444	R-NR effect D0-D42	14.606309723112	0.00067341090222	0.007457543396905
s__Gemmiger variabile	k2_0155689	9.03010948926605	8.5459697855441	9.11754390135212	8.63340419763017	9.45912024078979	8.72960386779838	9.54655465287586	8.81703827988444	T-C * R-NR effect D0-D42	0.295641570795738	0.58662775463532	0.758400680573171
s__Dorea sp000403455	k2_0155735	6.32021876959131	5.55644413891633	6.53613919637829	5.7723645657033	7.05289773695966	5.85666629880794	7.26881816374663	6.07258672559492	R-NR effect D0-D42	36.728819884614	1.05788412171167E-08	1.23459957711383E-06
s__Dorea sp000403455	k2_0155735	6.32021876959131	5.55644413891633	6.53613919637829	5.7723645657033	7.05289773695966	5.85666629880794	7.26881816374663	6.07258672559492	T-C * R-NR effect D0-D42	1.76807401089968	0.183620615063613	0.446837169094355
s__Senegalimassilia anaerobia	k2_0155798	8.61349983949624	8.58320172501412	8.88993499136058	8.85963687687846	7.06117850553758	7.35232009423828	7.33761365740192	7.62875524610262	R-NR effect D0-D42	1.20418489816529	0.547664476294825	0.73939230452498
s__Senegalimassilia anaerobia	k2_0155798	8.61349983949624	8.58320172501412	8.88993499136058	8.85963687687846	7.06117850553758	7.35232009423828	7.33761365740192	7.62875524610262	T-C * R-NR effect D0-D42	1.09911370283271	0.294460691771997	0.56404097952275
s__Bacteroides oleiciplenus	k2_0155800	4.66427025304796	3.92442682024227	4.8607320690875	4.1208886362818	5.40880421433942	4.8874319689572	5.60526603037895	5.08389378499674	R-NR effect D0-D42	4.76765173174795	0.092197167894204	0.289863921231661
s__Bacteroides oleiciplenus	k2_0155800	4.66427025304796	3.92442682024227	4.8607320690875	4.1208886362818	5.40880421433942	4.8874319689572	5.60526603037895	5.08389378499674	T-C * R-NR effect D0-D42	0.472236924343292	0.491959874785159	0.712557845313185
s__Collinsella sp002232035	k2_0155937	9.78059721324524	9.95938364849456	10.2120065406649	10.3907929759142	6.10341134000772	7.64954086462957	6.53482066742741	8.08095019204926	R-NR effect D0-D42	13.6371483999681	0.001093278608198	0.011010525666042
s__Collinsella sp002232035	k2_0155937	9.78059721324524	9.95938364849456	10.2120065406649	10.3907929759142	6.10341134000772	7.64954086462957	6.53482066742741	8.08095019204926	T-C * R-NR effect D0-D42	1.64941420000559	0.199038680353388	0.469370666378739
s__Pauljensenia sp001838165	k2_0155979	6.49042832422607	5.71525295663191	6.66629722776285	5.8911218601687	6.75831486580738	5.68984289046626	6.93418376934417	5.86571179400305	R-NR effect D0-D42	10.8734045474812	0.004353817320569	0.03268564326692
s__Pauljensenia sp001838165	k2_0155979	6.49042832422607	5.71525295663191	6.66629722776285	5.8911218601687	6.75831486580738	5.68984289046626	6.93418376934417	5.86571179400305	T-C * R-NR effect D0-D42	0.395239441598051	0.529558105951836	0.730153715296184
s__Ruminococcus_E sp002493005	k2_0155988	5.38277610167646	4.79197047770435	5.68417570554506	5.09337008157295	4.4741653573708	4.65746405639779	4.7755649612394	4.95886366026639	R-NR effect D0-D42	3.24010321727349	0.197888486065084	0.467694778408451
s__Ruminococcus_E sp002493005	k2_0155988	5.38277610167646	4.79197047770435	5.68417570554506	5.09337008157295	4.4741653573708	4.65746405639779	4.7755649612394	4.95886366026639	T-C * R-NR effect D0-D42	1.29694735401847	0.254771578255096	0.524352310136286
s__UBA2862 sp002350605	k2_0156505	4.92616187757878	5.4564850953173	4.7337691658221	5.26409238356062	4.91506326194685	5.38410018471161	4.72267055019017	5.19170747295493	R-NR effect D0-D42	8.50398470427842	0.014235842823967	0.079751964462391
s__UBA2862 sp002350605	k2_0156505	4.92616187757878	5.4564850953173	4.7337691658221	5.26409238356062	4.91506326194685	5.38410018471161	4.72267055019017	5.19170747295493	T-C * R-NR effect D0-D42	1.43250548957451	0.231355976140017	0.503902555984157
s__CAG-81 sp900066055	k2_0156595	7.76101376677611	7.36082109299267	7.71548289370871	7.31529021992527	8.24180595975539	7.53759473280526	8.196275086688	7.49206385973787	R-NR effect D0-D42	17.3587039700365	0.000170061234128	0.002428426853771
s__CAG-81 sp900066055	k2_0156595	7.76101376677611	7.36082109299267	7.71548289370871	7.31529021992527	8.24180595975539	7.53759473280526	8.196275086688	7.49206385973787	T-C * R-NR effect D0-D42	0.090484917170329	0.763561586702062	0.861753803378042
s__CAG-127 sp002404515	k2_0156649	6.10716670159749	5.9327833961847	6.07640432262962	5.90202101721683	5.9423494122247	5.61965698456027	5.91158703325683	5.5888946055924	R-NR effect D0-D42	2.29435303401488	0.317532051223976	0.584407795042234
s__CAG-127 sp002404515	k2_0156649	6.10716670159749	5.9327833961847	6.07640432262962	5.90202101721683	5.9423494122247	5.61965698456027	5.91158703325683	5.5888946055924	T-C * R-NR effect D0-D42	0.028990271955536	0.864801500337798	0.922876751340362
s__Eggerthella timonensis	k2_0156659	7.09673595531986	6.7191756628281	7.28914006674572	6.91157977425397	8.96798573395098	7.69054010157465	9.16038984537685	7.88294421300052	R-NR effect D0-D42	30.163225956223	2.81928321298085E-07	1.29370254402402E-05
s__Eggerthella timonensis	k2_0156659	7.09673595531986	6.7191756628281	7.28914006674572	6.91157977425397	8.96798573395098	7.69054010157465	9.16038984537685	7.88294421300052	T-C * R-NR effect D0-D42	1.11598629597154	0.290784352647193	0.560435722610258
s__CAG-83 sp000431575	k2_0156688	7.74408705072537	7.72024872265234	7.34899524382485	7.32515691575183	7.35511823268315	7.93025442985654	6.96002642578263	7.53516262295602	R-NR effect D0-D42	5.22465063580864	0.073363751222293	0.245991428564733
s__CAG-83 sp000431575	k2_0156688	7.74408705072537	7.72024872265234	7.34899524382485	7.32515691575183	7.35511823268315	7.93025442985654	6.96002642578263	7.53516262295602	T-C * R-NR effect D0-D42	2.48819662688823	0.114703087810056	0.339947322653316
s__Actinomyces gerencseriae	k2_0156908	4.86345619137517	4.42015377012597	5.27731165408534	4.83400923283614	6.35139643602467	5.17293817307507	6.76525189873483	5.58679363578524	R-NR effect D0-D42	19.167196244427	6.88487752090583E-05	0.001129230513871
s__Actinomyces gerencseriae	k2_0156908	4.86345619137517	4.42015377012597	5.27731165408534	4.83400923283614	6.35139643602467	5.17293817307507	6.76525189873483	5.58679363578524	T-C * R-NR effect D0-D42	3.27580647015043	0.070308362784592	0.24000841315528
s__Oscillibacter sp000436875	k2_0156941	5.47816207153437	5.49200143576962	5.47763031653367	5.49146968076892	5.63982986692932	5.89377358813639	5.63929811192862	5.89324183313569	R-NR effect D0-D42	3.79940842700307	0.149612866144293	0.403845965190544
s__Oscillibacter sp000436875	k2_0156941	5.47816207153437	5.49200143576962	5.47763031653367	5.49146968076892	5.63982986692932	5.89377358813639	5.63929811192862	5.89324183313569	T-C * R-NR effect D0-D42	1.23743632798323E-05	0.997193270258755	0.998459787181748
s__Ruminococcus_E sp002491825	k2_0157285	5.41215617684397	4.9022377409305	5.57710587392085	5.06718743800738	4.51757941356831	4.70754583086864	4.68252911064519	4.87249552794552	R-NR effect D0-D42	2.69032731245261	0.260497072403459	0.528762447164874
s__Ruminococcus_E sp002491825	k2_0157285	5.41215617684397	4.9022377409305	5.57710587392085	5.06718743800738	4.51757941356831	4.70754583086864	4.68252911064519	4.87249552794552	T-C * R-NR effect D0-D42	0.365491165605249	0.545472286073828	0.738645822163337
s__Bacteroides_A salanitronis	k2_0157316	4.73334199450211	4.1024649175669	4.82005090232259	4.18917382538737	5.35716364619347	4.75011937890495	5.44387255401395	4.83682828672542	R-NR effect D0-D42	6.09202123209707	0.047548234688722	0.181313716590792
s__Bacteroides_A salanitronis	k2_0157316	4.73334199450211	4.1024649175669	4.82005090232259	4.18917382538737	5.35716364619347	4.75011937890495	5.44387255401395	4.83682828672542	T-C * R-NR effect D0-D42	0.125958477409313	0.722659793223909	0.840488796350636
s__Enorma phocaeensis	k2_0157343	5.157026301081	5.03233769160393	5.35962481103105	5.23493620155397	4.43433947102796	4.84397453776368	4.63693798097801	5.04657304771373	R-NR effect D0-D42	5.37926056013134	0.067906040948199	0.233244971600037
s__Enorma phocaeensis	k2_0157343	5.157026301081	5.03233769160393	5.35962481103105	5.23493620155397	4.43433947102796	4.84397453776368	4.63693798097801	5.04657304771373	T-C * R-NR effect D0-D42	1.00557975196557	0.315964127476326	0.583276481601253
s__Blautia sp000432195	k2_0157414	5.51150978976943	4.62170653065445	5.69107646500952	4.80127320589454	6.42875934102002	4.6233363717425	6.60832601626011	4.80290304698259	R-NR effect D0-D42	45.457099698931	1.34622055916252E-10	1.09959295272395E-07
s__Blautia sp000432195	k2_0157414	5.51150978976943	4.62170653065445	5.69107646500952	4.80127320589454	6.42875934102002	4.6233363717425	6.60832601626011	4.80290304698259	T-C * R-NR effect D0-D42	0.721787649019006	0.395558153212355	0.647191278160945
s__Collinsella aerofaciens	k2_0157459	10.4120459398352	10.5252179289354	10.7901153979435	10.9032873870438	6.69813810064026	8.27540530303787	7.07620755874859	8.6534747611462	R-NR effect D0-D42	14.8907698110384	0.000584131221796	0.0065990079353
s__Collinsella aerofaciens	k2_0157459	10.4120459398352	10.5252179289354	10.7901153979435	10.9032873870438	6.69813810064026	8.27540530303787	7.07620755874859	8.6534747611462	T-C * R-NR effect D0-D42	1.34402262342985	0.246325814385758	0.516960294773934
s__CAG-45 sp002299665	k2_0157684	6.64470367747286	5.96630082791963	6.57136707869728	5.89296422914406	6.93015869405203	6.0493674986454	6.85682209527645	5.97603089986983	R-NR effect D0-D42	23.8192484460166	6.72536591362741E-06	0.000173837939185
s__CAG-45 sp002299665	k2_0157684	6.64470367747286	5.96630082791963	6.57136707869728	5.89296422914406	6.93015869405203	6.0493674986454	6.85682209527645	5.97603089986983	T-C * R-NR effect D0-D42	0.216269454358439	0.641897227796047	0.790563413244589
s__UBA9715 sp002371495	k2_0157889	5.16985504341654	5.19630642552611	5.29039823646113	5.3168496185707	4.39492698360721	4.93997983562448	4.5154701766518	5.06052302866907	R-NR effect D0-D42	9.12313668182469	0.010445663728362	0.063766951669106
s__UBA9715 sp002371495	k2_0157889	5.16985504341654	5.19630642552611	5.29039823646113	5.3168496185707	4.39492698360721	4.93997983562448	4.5154701766518	5.06052302866907	T-C * R-NR effect D0-D42	0.485572597313535	0.485908942861941	0.709442812223392
s__Anaerotruncus sp000403395	k2_0158064	5.72335696491148	5.2562825019111	5.8592456394717	5.39217117647132	6.44611841657987	5.7192142911048	6.58200709114008	5.85510296566501	R-NR effect D0-D42	19.2114491397348	6.7342126251236E-05	0.001108972756492
s__Anaerotruncus sp000403395	k2_0158064	5.72335696491148	5.2562825019111	5.8592456394717	5.39217117647132	6.44611841657987	5.7192142911048	6.58200709114008	5.85510296566501	T-C * R-NR effect D0-D42	0.908804706920023	0.340431764160978	0.600279880608919
s__Blautia sp000436935	k2_0158068	6.68111982305134	5.79843343014376	6.67453063579552	5.79184424288794	6.85594066631594	5.89029758583815	6.84935147906012	5.88370839858233	R-NR effect D0-D42	13.2501796724855	0.001326661243412	0.012778125683253
s__Blautia sp000436935	k2_0158068	6.68111982305134	5.79843343014376	6.67453063579552	5.79184424288794	6.85594066631594	5.89029758583815	6.84935147906012	5.88370839858233	T-C * R-NR effect D0-D42	0.000698357765486	0.978917189830441	0.989578664175129
s__UBA1191 sp900066305	k2_0158205	7.7538887917647	7.80472992052946	7.72931324748702	7.78015437625179	7.41764093222225	7.70869986864042	7.39306538794458	7.68412432436275	R-NR effect D0-D42	1.55174699174358	0.46030153385433	0.693380979209302
s__UBA1191 sp900066305	k2_0158205	7.7538887917647	7.80472992052946	7.72931324748702	7.78015437625179	7.41764093222225	7.70869986864042	7.39306538794458	7.68412432436275	T-C * R-NR effect D0-D42	0.015910849847728	0.899622516077483	0.943517810904068
s__Provencibacterium massiliense	k2_0158220	6.2357028447099	6.04014142832163	6.29718863719848	6.10162722081021	6.74466443070092	6.42362975997544	6.8061502231895	6.48511555246402	R-NR effect D0-D42	3.29436348695322	0.192591917930432	0.459162517704544
s__Provencibacterium massiliense	k2_0158220	6.2357028447099	6.04014142832163	6.29718863719848	6.10162722081021	6.74466443070092	6.42362975997544	6.8061502231895	6.48511555246402	T-C * R-NR effect D0-D42	0.16788878468526	0.681994967903434	0.817993377068318
s__Olsenella_E sp002305805	k2_0158268	4.76223727675753	4.75436824017387	4.9812803776724	4.97341134108873	3.95531295016817	4.13087580443668	4.17435605108304	4.34991890535154	R-NR effect D0-D42	0.879739157462609	0.644120422607939	0.792107138190552
s__Olsenella_E sp002305805	k2_0158268	4.76223727675753	4.75436824017387	4.9812803776724	4.97341134108873	3.95531295016817	4.13087580443668	4.17435605108304	4.34991890535154	T-C * R-NR effect D0-D42	1.32199978876929	0.250233466284233	0.520342910542163
s__Gemmiger sp002306375	k2_0158287	7.8812375743697	7.59122347218942	7.78758111176154	7.49756700958126	8.34651830962392	7.82734453479832	8.25286184701577	7.73368807219016	R-NR effect D0-D42	4.93103543690006	0.084964843116184	0.273656482087141
s__Gemmiger sp002306375	k2_0158287	7.8812375743697	7.59122347218942	7.78758111176154	7.49756700958126	8.34651830962392	7.82734453479832	8.25286184701577	7.73368807219016	T-C * R-NR effect D0-D42	0.207794575428466	0.648501512037688	0.794861997347514
s__Agathobacter sp002474415	k2_0158307	6.92429692906842	6.43678059036681	6.60252039544466	6.11500405674305	7.18377348195305	6.58567503310381	6.8619969483293	6.26389849948005	R-NR effect D0-D42	9.24021944675326	0.009851715038442	0.061239580238961
s__Agathobacter sp002474415	k2_0158307	6.92429692906842	6.43678059036681	6.60252039544466	6.11500405674305	7.18377348195305	6.58567503310381	6.8619969483293	6.26389849948005	T-C * R-NR effect D0-D42	2.79114356847072	0.094786562982992	0.296461941019551
s__CAG-1427 sp000435675	k2_0158452	7.14846004552673	6.65615259404209	7.17061937747941	6.67831192599478	5.91216407921956	5.78069191573737	5.93432341117224	5.80285124769006	R-NR effect D0-D42	1.15149122336334	0.56228546585874	0.744126326172098
s__CAG-1427 sp000435675	k2_0158452	7.14846004552673	6.65615259404209	7.17061937747941	6.67831192599478	5.91216407921956	5.78069191573737	5.93432341117224	5.80285124769006	T-C * R-NR effect D0-D42	0.002978264535841	0.956478268496322	0.976320232076726
s__CAG-170 sp000432135	k2_0158502	7.25389998369009	7.66062618653396	6.68608294376929	7.09280914661316	6.61140396985192	7.42859310433757	6.04358692993112	6.86077606441677	R-NR effect D0-D42	8.36935722712485	0.015227098938685	0.08386809873347
s__CAG-170 sp000432135	k2_0158502	7.25389998369009	7.66062618653396	6.68608294376929	7.09280914661316	6.61140396985192	7.42859310433757	6.04358692993112	6.86077606441677	T-C * R-NR effect D0-D42	6.92035672921907	0.008521997433964	0.054942284016652
s__Eubacterium_I ramulus_A	k2_0158813	8.16551979323642	7.23693462492867	8.06525747112869	7.13667230282094	8.56425424982149	7.34691968715864	8.46399192771376	7.24665736505091	R-NR effect D0-D42	27.0500643797881	1.33706694519969E-06	4.70739776223753E-05
s__Eubacterium_I ramulus_A	k2_0158813	8.16551979323642	7.23693462492867	8.06525747112869	7.13667230282094	8.56425424982149	7.34691968715864	8.46399192771376	7.24665736505091	T-C * R-NR effect D0-D42	0.242911316365735	0.622111270834425	0.779268917106687
s__CAG-110 sp000435995	k2_0158845	5.62167955114872	5.62214011285756	5.61536081587444	5.61582137758328	5.80335592825535	5.72872405778542	5.79703719298107	5.72240532251114	R-NR effect D0-D42	0.226852178842364	0.892770179133435	0.939709642160038
s__CAG-110 sp000435995	k2_0158845	5.62167955114872	5.62214011285756	5.61536081587444	5.61582137758328	5.80335592825535	5.72872405778542	5.79703719298107	5.72240532251114	T-C * R-NR effect D0-D42	0.001272991947985	0.971538305326489	0.985176577432917
s__Bacteroides intestinalis_A	k2_0158887	3.67924588778081	3.09131822117503	3.97672519736088	3.38879753075509	3.94898805861485	3.74352724013597	4.24646736819491	4.04100654971603	R-NR effect D0-D42	1.95306224907131	0.376615267004391	0.627282524651686
s__Bacteroides intestinalis_A	k2_0158887	3.67924588778081	3.09131822117503	3.97672519736088	3.38879753075509	3.94898805861485	3.74352724013597	4.24646736819491	4.04100654971603	T-C * R-NR effect D0-D42	0.811028427580595	0.367816370372561	0.620396676237499
s__QAND01 sp003150225	k2_0159113	4.12036740877955	4.93152851642378	3.90566063085281	4.71682173849704	3.37734285059916	4.40605855530244	3.16263607267241	4.1913517773757	R-NR effect D0-D42	15.8506455765158	0.000361473151708	0.004542327235616
s__QAND01 sp003150225	k2_0159113	4.12036740877955	4.93152851642378	3.90566063085281	4.71682173849704	3.37734285059916	4.40605855530244	3.16263607267241	4.1913517773757	T-C * R-NR effect D0-D42	0.943396157019379	0.331405964729338	0.594111600677403
s__Bacteroides cutis	k2_0159455	4.23584577678513	3.25070913475075	4.72397897536376	3.73884233332938	4.909133074636	4.27813443878638	5.39726627321463	4.76626763736502	R-NR effect D0-D42	6.94081563498116	0.031104343178967	0.135517625563965
s__Bacteroides cutis	k2_0159455	4.23584577678513	3.25070913475075	4.72397897536376	3.73884233332938	4.909133074636	4.27813443878638	5.39726627321463	4.76626763736502	T-C * R-NR effect D0-D42	2.75444721797612	0.096984331880174	0.301369131771793
s__Murimonas intestini	k2_0159469	5.95393788840001	5.32879318174496	6.08520146084762	5.46005675419258	6.70962082926349	5.66231088242821	6.84088440171111	5.79357445487582	R-NR effect D0-D42	25.174352026791	3.4155363731477E-06	9.75458080275189E-05
s__Murimonas intestini	k2_0159469	5.95393788840001	5.32879318174496	6.08520146084762	5.46005675419258	6.70962082926349	5.66231088242821	6.84088440171111	5.79357445487582	T-C * R-NR effect D0-D42	0.547225876041239	0.459453420292718	0.692912765315901
s__Dorea sp900066765	k2_0159693	7.8801665551799	7.22506099849697	7.78466708253386	7.12956152585093	8.24635488769605	7.53393532943674	8.15085541505001	7.4384358567907	R-NR effect D0-D42	15.8310798649928	0.000365026745218	0.00455758116359
s__Dorea sp900066765	k2_0159693	7.8801665551799	7.22506099849697	7.78466708253386	7.12956152585093	8.24635488769605	7.53393532943674	8.15085541505001	7.4384358567907	T-C * R-NR effect D0-D42	0.308479196625967	0.578614913796061	0.754933782929526
s__Olsenella_D sp002331575	k2_0159743	6.25800937239229	5.98633757000144	6.57867102279225	6.30699922040139	6.92668041863891	6.04788919165328	7.24734206903887	6.36855084205324	R-NR effect D0-D42	12.7349389642402	0.00171649736165	0.015373191282844
s__Olsenella_D sp002331575	k2_0159743	6.25800937239229	5.98633757000144	6.57867102279225	6.30699922040139	6.92668041863891	6.04788919165328	7.24734206903887	6.36855084205324	T-C * R-NR effect D0-D42	2.81146512770056	0.093592862549679	0.293181272421936
s__CAG-170 sp002298695	k2_0159807	6.04430284739401	6.09866160106366	5.92571689525557	5.98007564892522	5.7989558993545	6.22730163024296	5.68036994721606	6.10871567810452	R-NR effect D0-D42	8.71241423881736	0.012826946578937	0.0743053189055
s__CAG-170 sp002298695	k2_0159807	6.04430284739401	6.09866160106366	5.92571689525557	5.98007564892522	5.7989558993545	6.22730163024296	5.68036994721606	6.10871567810452	T-C * R-NR effect D0-D42	0.847367452524395	0.35729814097475	0.614661165855467
s__Blautia_A sp002159835	k2_0160319	6.51112327800598	5.96680528732645	6.88344857600239	6.33913058532286	7.49259605119958	6.36993177893547	7.86492134919599	6.74225707693188	R-NR effect D0-D42	27.6865845155385	9.72600662542631E-07	3.67995718842213E-05
s__Blautia_A sp002159835	k2_0160319	6.51112327800598	5.96680528732645	6.88344857600239	6.33913058532286	7.49259605119958	6.36993177893547	7.86492134919599	6.74225707693188	T-C * R-NR effect D0-D42	4.44092857739724	0.035087158654443	0.146220363208924
s__Prevotella copri_A	k2_0160482	5.47646481018765	5.94902518165158	5.65054685827654	6.12310722974047	5.3811617667778	5.95888037701847	5.55524381486669	6.13296242510736	R-NR effect D0-D42	2.32558267648449	0.312612355056588	0.580717022017494
s__Prevotella copri_A	k2_0160482	5.47646481018765	5.94902518165158	5.65054685827654	6.12310722974047	5.3811617667778	5.95888037701847	5.55524381486669	6.13296242510736	T-C * R-NR effect D0-D42	0.221674566589513	0.637766934236638	0.788002387092576
s__GCA-900066755 sp900066755	k2_0160743	6.28721515024726	5.61143721120054	6.6075530937153	5.93177515466858	6.74911581431476	5.88785833790177	7.0694537577828	6.20819628136981	R-NR effect D0-D42	16.3039709511572	0.00028816265136	0.003771975218446
s__GCA-900066755 sp900066755	k2_0160743	6.28721515024726	5.61143721120054	6.6075530937153	5.93177515466858	6.74911581431476	5.88785833790177	7.0694537577828	6.20819628136981	T-C * R-NR effect D0-D42	3.22322239002233	0.072600580058149	0.244637598149735
s__Lawsonibacter sp002160305	k2_0161328	6.27423328332577	6.11466254224083	6.59523564179656	6.43566490071163	6.8254383945683	6.43541312650886	7.14644075303909	6.75641548497965	R-NR effect D0-D42	6.01102143219168	0.04951346054876	0.187234234149201
s__Lawsonibacter sp002160305	k2_0161328	6.27423328332577	6.11466254224083	6.59523564179656	6.43566490071163	6.8254383945683	6.43541312650886	7.14644075303909	6.75641548497965	T-C * R-NR effect D0-D42	6.81192529131363	0.009055108150408	0.057692763941136
s__Collinsella provencensis	k2_0161602	6.04016330882068	5.88701098118448	6.53075049999755	6.37759817236135	3.78233972952003	4.9384167065275	4.2729269206969	5.42900389770437	R-NR effect D0-D42	21.8577507107913	1.79328675043545E-05	0.00039164615448
s__Collinsella provencensis	k2_0161602	6.04016330882068	5.88701098118448	6.53075049999755	6.37759817236135	3.78233972952003	4.9384167065275	4.2729269206969	5.42900389770437	T-C * R-NR effect D0-D42	5.45815169893774	0.019477238843238	0.100309008115741
s__Mogibacterium sp002299625	k2_0161606	5.96690635709924	6.00538793445439	5.69952241058797	5.73800398794312	5.64479975784724	5.98152749370733	5.37741581133596	5.71414354719606	R-NR effect D0-D42	1.2257870758624	0.541780935151923	0.736317250968537
s__Mogibacterium sp002299625	k2_0161606	5.96690635709924	6.00538793445439	5.69952241058797	5.73800398794312	5.64479975784724	5.98152749370733	5.37741581133596	5.71414354719606	T-C * R-NR effect D0-D42	0.553585813810969	0.45685622287247	0.691533579578271
s__Flavonifractor sp002159265	k2_0161738	5.75602717849722	5.64499497803543	5.86311134595095	5.75207914548916	6.34083635183236	5.99120923851119	6.4479205192861	6.09829340596492	R-NR effect D0-D42	7.49084852143005	0.023625603505671	0.11541502956598
s__Flavonifractor sp002159265	k2_0161738	5.75602717849722	5.64499497803543	5.86311134595095	5.75207914548916	6.34083635183236	5.99120923851119	6.4479205192861	6.09829340596492	T-C * R-NR effect D0-D42	1.00801235886746	0.315379487616821	0.582809876663845
s__GCA-900066135 sp900066135	k2_0161859	9.0079749807373	8.65197265468306	8.87426664092682	8.51826431487257	9.41609833039831	8.7337409622704	9.28238999058782	8.60003262245992	R-NR effect D0-D42	15.3795855705868	0.000457472957039	0.005446995791681
s__GCA-900066135 sp900066135	k2_0161859	9.0079749807373	8.65197265468306	8.87426664092682	8.51826431487257	9.41609833039831	8.7337409622704	9.28238999058782	8.60003262245992	T-C * R-NR effect D0-D42	0.851155755228092	0.356225585735373	0.613591434898044
s__Faecalicatena sp900120155	k2_0161993	6.02360012358229	5.8071876329519	6.18838504903356	5.97197255840318	6.77845166585554	6.02676425349227	6.94323659130682	6.19154917894355	R-NR effect D0-D42	23.4546208854593	8.07037633670341E-06	0.000196495782423
s__Faecalicatena sp900120155	k2_0161993	6.02360012358229	5.8071876329519	6.18838504903356	5.97197255840318	6.77845166585554	6.02676425349227	6.94323659130682	6.19154917894355	T-C * R-NR effect D0-D42	1.52442062347188	0.216951744916029	0.490875859411115
s__CAG-170 sp002437575	k2_0162181	5.68796131776466	5.8145904807116	5.39886842649287	5.52549758943981	5.44494267831109	5.92134230441038	5.1558497870393	5.63224941313859	R-NR effect D0-D42	6.10553975534492	0.047227927470354	0.180429238343243
s__CAG-170 sp002437575	k2_0162181	5.68796131776466	5.8145904807116	5.39886842649287	5.52549758943981	5.44494267831109	5.92134230441038	5.1558497870393	5.63224941313859	T-C * R-NR effect D0-D42	3.3427363496213	0.067502264854501	0.232248736028461
s__NK3B98 sp000421005	k2_0162336	5.08829826755091	5.06210590672047	5.09173742636807	5.06554506553763	5.50591616664569	5.23380018470495	5.50935532546285	5.23723934352212	R-NR effect D0-D42	6.04782263015801	0.04861071422448	0.18433255050397
s__NK3B98 sp000421005	k2_0162336	5.08829826755091	5.06210590672047	5.09173742636807	5.06554506553763	5.50591616664569	5.23380018470495	5.50935532546285	5.23723934352212	T-C * R-NR effect D0-D42	0.000863895243015	0.97655187743301	0.988410871731453
s__Veillonella_A sp000431435	k2_0162908	6.44751257158179	5.68982884535372	6.60595614168603	5.84827241545796	6.72347661891118	5.67914474527522	6.88192018901542	5.83758831537946	R-NR effect D0-D42	13.4481168642968	0.001201651483422	0.01179698235167
s__Veillonella_A sp000431435	k2_0162908	6.44751257158179	5.68982884535372	6.60595614168603	5.84827241545796	6.72347661891118	5.67914474527522	6.88192018901542	5.83758831537946	T-C * R-NR effect D0-D42	0.420965531717684	0.516455655517465	0.724066219407253
s__Agathobaculum desmolans	k2_0162944	6.63470273010761	6.13397110458396	6.73813319260631	6.23740156708266	7.38481192739006	6.46343526095223	7.48824238988876	6.56686572345093	R-NR effect D0-D42	30.5942439952726	2.2727115938091E-07	1.11828363242366E-05
s__Agathobaculum desmolans	k2_0162944	6.63470273010761	6.13397110458396	6.73813319260631	6.23740156708266	7.38481192739006	6.46343526095223	7.48824238988876	6.56686572345093	T-C * R-NR effect D0-D42	0.583656684956736	0.444882576020296	0.685669285104641
s__UBA9475 sp002161235	k2_0162993	5.99156270001633	5.80375941507786	6.23946607475031	6.05166278981184	6.61161839214421	6.10197302797097	6.85952176687819	6.34987640270495	R-NR effect D0-D42	10.0744074268442	0.006491876107255	0.044936986478015
s__UBA9475 sp002161235	k2_0162993	5.99156270001633	5.80375941507786	6.23946607475031	6.05166278981184	6.61161839214421	6.10197302797097	6.85952176687819	6.34987640270495	T-C * R-NR effect D0-D42	3.81696313692385	0.050736117383135	0.190973551514031
s__14-2 sp000403315	k2_0163016	5.93445724588521	5.29531106518518	6.06878493233714	5.4296387516371	6.61004901298895	5.62355517010848	6.74437669944087	5.7578828565604	R-NR effect D0-D42	33.3955755647617	5.6007076821622E-08	3.74971970064761E-06
s__14-2 sp000403315	k2_0163016	5.93445724588521	5.29531106518518	6.06878493233714	5.4296387516371	6.61004901298895	5.62355517010848	6.74437669944087	5.7578828565604	T-C * R-NR effect D0-D42	0.886020946303688	0.346557876404271	0.605375529506403
s__Massiliomicrobiota timonensis	k2_0163149	4.93403288017942	4.10774244487779	5.21267390508815	4.38638346978652	6.23040730192558	4.63489849893485	6.5090483268343	4.91353952384357	R-NR effect D0-D42	25.8376952008678	2.45140899078453E-06	7.76089482043723E-05
s__Massiliomicrobiota timonensis	k2_0163149	4.93403288017942	4.10774244487779	5.21267390508815	4.38638346978652	6.23040730192558	4.63489849893485	6.5090483268343	4.91353952384357	T-C * R-NR effect D0-D42	1.23863986329434	0.265733346427125	0.535135595073165
s__Pauljensenia bouchesdurhonensis	k2_0163181	6.36790672184015	5.88020679644357	6.54238407267476	6.05468414727817	5.61186505800683	4.84155942235932	5.78634240884144	5.01603677319393	R-NR effect D0-D42	5.52019240202924	0.063285679920169	0.223037252952017
s__Pauljensenia bouchesdurhonensis	k2_0163181	6.36790672184015	5.88020679644357	6.54238407267476	6.05468414727817	5.61186505800683	4.84155942235932	5.78634240884144	5.01603677319393	T-C * R-NR effect D0-D42	0.403669413065813	0.525200277800705	0.728698296292243
s__Faecalicatena sp000403295	k2_0163317	5.66772789543392	5.04633065877915	5.77485391171919	5.15345667506442	6.3976733399505	5.32678442841048	6.50479935623576	5.43391044469574	R-NR effect D0-D42	37.8866902338345	5.92938631838209E-09	8.96874582380461E-07
s__Faecalicatena sp000403295	k2_0163317	5.66772789543392	5.04633065877915	5.77485391171919	5.15345667506442	6.3976733399505	5.32678442841048	6.50479935623576	5.43391044469574	T-C * R-NR effect D0-D42	0.55111710137578	0.457861606067494	0.691533579578271
s__Negativibacillus sp000435195	k2_0163537	5.55859239311007	5.56935374650386	5.62929812782424	5.64005948121803	5.84742961127396	5.52864348274824	5.91813534598813	5.59934921746241	R-NR effect D0-D42	3.34424009422003	0.187848395740076	0.45367998119602
s__Negativibacillus sp000435195	k2_0163537	5.55859239311007	5.56935374650386	5.62929812782424	5.64005948121803	5.84742961127396	5.52864348274824	5.91813534598813	5.59934921746241	T-C * R-NR effect D0-D42	0.106763244818694	0.743859662200122	0.85239137497904
s__Clostridium_M clostridioforme_A	k2_0163568	6.70393382676079	5.98406142059978	6.88243722774665	6.16256482158564	7.78794174748177	6.32562180393762	7.96644514846763	6.50412520492348	R-NR effect D0-D42	45.4753111523409	1.33401788409286E-10	1.09959295272395E-07
s__Clostridium_M clostridioforme_A	k2_0163568	6.70393382676079	5.98406142059978	6.88243722774665	6.16256482158564	7.78794174748177	6.32562180393762	7.96644514846763	6.50412520492348	T-C * R-NR effect D0-D42	0.933321613219164	0.334001290798951	0.594570349969894
s__Phil12 sp002633275	k2_0163654	5.18405342002844	4.19322396691571	5.55171255338399	4.56088310027125	5.80956591212811	5.09344225260385	6.17722504548366	5.4611013859594	R-NR effect D0-D42	8.64067396582027	0.013295402464049	0.076341918777742
s__Phil12 sp002633275	k2_0163654	5.18405342002844	4.19322396691571	5.55171255338399	4.56088310027125	5.80956591212811	5.09344225260385	6.17722504548366	5.4611013859594	T-C * R-NR effect D0-D42	1.77151821911673	0.183194299028732	0.446618363395381
s__Lachnoclostridium_A edouardi	k2_0163821	6.06149017477283	5.43695706630849	6.16089570501798	5.53636259655364	6.6349002330666	5.65558392876851	6.73430576331175	5.75498945901366	R-NR effect D0-D42	25.3951658257029	3.05850931440789E-06	8.92210860002987E-05
s__Lachnoclostridium_A edouardi	k2_0163821	6.06149017477283	5.43695706630849	6.16089570501798	5.53636259655364	6.6349002330666	5.65558392876851	6.73430576331175	5.75498945901366	T-C * R-NR effect D0-D42	0.363801535346056	0.546402502994273	0.738804124408778
s__Pauljensenia keddieii	k2_0163906	6.29280639080665	5.77780828456224	6.50691972263758	5.99192161639317	6.24984939001942	5.43160456719508	6.46396272185036	5.64571789902601	R-NR effect D0-D42	7.95608387719835	0.018722262810673	0.0980278478446
s__Pauljensenia keddieii	k2_0163906	6.29280639080665	5.77780828456224	6.50691972263758	5.99192161639317	6.24984939001942	5.43160456719508	6.46396272185036	5.64571789902601	T-C * R-NR effect D0-D42	0.791939264030134	0.373514378096022	0.625495215023374
s__Streptococcus sp000448565	k2_0164076	5.68838744089195	4.67980538658397	5.85483431369665	4.84625225938867	6.78910089902203	4.82165621577125	6.95554777182673	4.98810308857595	R-NR effect D0-D42	27.0556110427401	1.33336395254149E-06	4.70739776223753E-05
s__Streptococcus sp000448565	k2_0164076	5.68838744089195	4.67980538658397	5.85483431369665	4.84625225938867	6.78910089902203	4.82165621577125	6.95554777182673	4.98810308857595	T-C * R-NR effect D0-D42	0.277230130812313	0.598522460835901	0.765617285128605
s__UBA6398 sp003150315	k2_0164110	6.69074131711966	5.82397581743879	6.96386964712858	6.0971041474477	7.42614730787123	5.82820465501058	7.69927563788015	6.10133298501949	R-NR effect D0-D42	30.9702469417865	1.88319947748964E-07	1.00373985810281E-05
s__UBA6398 sp003150315	k2_0164110	6.69074131711966	5.82397581743879	6.96386964712858	6.0971041474477	7.42614730787123	5.82820465501058	7.69927563788015	6.10133298501949	T-C * R-NR effect D0-D42	1.45779235428517	0.227281707140028	0.500387327202089
s__Faecalicatena contorta_A	k2_0164461	5.76523325546808	5.24803430033997	5.7477803246588	5.23058136953069	6.24977443681983	5.33738019475511	6.23232150601055	5.31992726394583	R-NR effect D0-D42	23.3593453343827	8.46413555760604E-06	0.000200974009403
s__Faecalicatena contorta_A	k2_0164461	5.76523325546808	5.24803430033997	5.7477803246588	5.23058136953069	6.24977443681983	5.33738019475511	6.23232150601055	5.31992726394583	T-C * R-NR effect D0-D42	0.012155863068756	0.912208230383699	0.951342802065124
s__GCA-900066575 sp002160825	k2_0164768	5.49362397225437	5.30907258532017	5.66851875110594	5.48396736417175	6.23238338929581	5.60728277479504	6.40727816814739	5.78217755364662	R-NR effect D0-D42	18.6853639266881	8.76041695682115E-05	0.00139545752574
s__GCA-900066575 sp002160825	k2_0164768	5.49362397225437	5.30907258532017	5.66851875110594	5.48396736417175	6.23238338929581	5.60728277479504	6.40727816814739	5.78217755364662	T-C * R-NR effect D0-D42	1.89329724933594	0.168830492937631	0.430133333223509
s__Adlercreutzia equolifaciens	k2_0164845	9.41834585774112	9.34013173948293	9.36134034638961	9.28312622813141	8.1525217053909	9.40286164031408	8.09551619403939	9.34585612896257	R-NR effect D0-D42	13.3775053747964	0.001244834502776	0.01213342269532
s__Adlercreutzia equolifaciens	k2_0164845	9.41834585774112	9.34013173948293	9.36134034638961	9.28312622813141	8.1525217053909	9.40286164031408	8.09551619403939	9.34585612896257	T-C * R-NR effect D0-D42	0.031457480909921	0.859223606701378	0.919085701877535
s__Ruminococcus_A sp000432335	k2_0164934	6.64559503648966	5.66444707089827	6.85631578768589	5.8751678220945	7.32774659522257	5.78518269659978	7.5384673464188	5.99590344779601	R-NR effect D0-D42	30.8346110295398	2.01534447513297E-07	1.00373985810281E-05
s__Ruminococcus_A sp000432335	k2_0164934	6.64559503648966	5.66444707089827	6.85631578768589	5.8751678220945	7.32774659522257	5.78518269659978	7.5384673464188	5.99590344779601	T-C * R-NR effect D0-D42	0.77425378804071	0.378904317359451	0.630580779175223
s__CAG-103 sp900316745	k2_0165095	5.09800080240151	5.1123703569128	5.1445183741851	5.15888792869639	5.41710003665197	5.31525544284304	5.46361760843556	5.36177301462663	R-NR effect D0-D42	0.741708997923752	0.690144350973297	0.822407831376559
s__CAG-103 sp900316745	k2_0165095	5.09800080240151	5.1123703569128	5.1445183741851	5.15888792869639	5.41710003665197	5.31525544284304	5.46361760843556	5.36177301462663	T-C * R-NR effect D0-D42	0.128702943285816	0.719780680410759	0.839881228227868
s__Blautia_A sp000285855	k2_0165411	10.2393508754216	9.27369507289681	10.4071212957029	9.44146549317817	11.0871092300875	9.49583109698974	11.2548796503689	9.6636015172711	R-NR effect D0-D42	37.4394887231526	7.41512234687951E-09	9.7688256982761E-07
s__Blautia_A sp000285855	k2_0165411	10.2393508754216	9.27369507289681	10.4071212957029	9.44146549317817	11.0871092300875	9.49583109698974	11.2548796503689	9.6636015172711	T-C * R-NR effect D0-D42	0.667766133215309	0.413831520402707	0.663039595655024
s__UBA1820 sp003150615	k2_0165580	2.72224391433319	2.40224409734667	3.67175887118917	3.35175905420265	2.45726317792354	2.68557689623003	3.40677813477952	3.63509185308602	R-NR effect D0-D42	1.51705998955936	0.468354404640449	0.698718848713342
s__UBA1820 sp003150615	k2_0165580	2.72224391433319	2.40224409734667	3.67175887118917	3.35175905420265	2.45726317792354	2.68557689623003	3.40677813477952	3.63509185308602	T-C * R-NR effect D0-D42	4.8162861099122	0.028192026300406	0.12807145206992
s__Olsenella_E sp002159535	k2_0165917	4.65688906513082	4.74410122059471	4.68717350550291	4.7743856609668	3.36762514287164	4.08247638462717	3.39790958324373	4.11276082499926	R-NR effect D0-D42	6.2382641241262	0.04419551073832	0.172556850722082
s__Olsenella_E sp002159535	k2_0165917	4.65688906513082	4.74410122059471	4.68717350550291	4.7743856609668	3.36762514287164	4.08247638462717	3.39790958324373	4.11276082499926	T-C * R-NR effect D0-D42	0.016307136159526	0.898386866798252	0.942896973468498
s__Olsenella_E sp002159495	k2_0165954	4.88468830696367	4.92710321098869	5.26755834013068	5.30997324415569	4.28053837691273	4.2822604523309	4.66340841007974	4.6651304854979	R-NR effect D0-D42	0.250799848818701	0.88214404109574	0.932610992450169
s__Olsenella_E sp002159495	k2_0165954	4.88468830696367	4.92710321098869	5.26755834013068	5.30997324415569	4.28053837691273	4.2822604523309	4.66340841007974	4.6651304854979	T-C * R-NR effect D0-D42	4.57577022026214	0.032427165202708	0.138702940639881
s__Acutalibacter sp000432995	k2_0165997	4.84559642301612	4.84942240848341	5.12415007751595	5.12797606298324	5.39157410238806	5.08132838543217	5.67012775688789	5.35988203993201	R-NR effect D0-D42	4.10332278430531	0.128521201999437	0.363994860586478
s__Acutalibacter sp000432995	k2_0165997	4.84559642301612	4.84942240848341	5.12415007751595	5.12797606298324	5.39157410238806	5.08132838543217	5.67012775688789	5.35988203993201	T-C * R-NR effect D0-D42	4.28503897964197	0.03844920092159	0.156869666896878
s__Eubacterium_J plexicaudatum	k2_0166030	5.67055670071578	5.07298380511789	5.71085299228804	5.11328009669015	6.33024444298957	5.35915457058813	6.37054073456182	5.39945086216038	R-NR effect D0-D42	32.8662884590403	7.29753423036185E-08	4.58509689181504E-06
s__Eubacterium_J plexicaudatum	k2_0166030	5.67055670071578	5.07298380511789	5.71085299228804	5.11328009669015	6.33024444298957	5.35915457058813	6.37054073456182	5.39945086216038	T-C * R-NR effect D0-D42	0.081649170576611	0.775074822443341	0.865845907855614
s__Ruminococcus_C sp000980705	k2_0166056	7.47566000114475	7.17334956318614	7.23767710459013	6.93536666663152	7.14308357827767	7.09698601536289	6.90510068172305	6.85900311880828	R-NR effect D0-D42	1.64921672851779	0.438406654563315	0.682337186446867
s__Ruminococcus_C sp000980705	k2_0166056	7.47566000114475	7.17334956318614	7.23767710459013	6.93536666663152	7.14308357827767	7.09698601536289	6.90510068172305	6.85900311880828	T-C * R-NR effect D0-D42	1.18473359261998	0.276394432795675	0.544522365430553
s__Collinsella phocaeensis	k2_0166212	6.29441255415631	6.23497611827604	6.5690999795607	6.50966354368043	4.68320903849519	5.31237943252331	4.95789646389959	5.58706685792771	R-NR effect D0-D42	7.94267493131326	0.018848207439522	0.098343106336046
s__Collinsella phocaeensis	k2_0166212	6.29441255415631	6.23497611827604	6.5690999795607	6.50966354368043	4.68320903849519	5.31237943252331	4.95789646389959	5.58706685792771	T-C * R-NR effect D0-D42	1.88799028394487	0.169428771937835	0.430851248190609
s__CAG-145 sp000435715	k2_0166251	6.18347929529686	5.66087504177531	6.4600592722473	5.93745501872575	6.3864787684478	5.77132458370703	6.66305874539825	6.04790456065747	R-NR effect D0-D42	2.63903820286407	0.267263797844284	0.536886946731829
s__CAG-145 sp000435715	k2_0166251	6.18347929529686	5.66087504177531	6.4600592722473	5.93745501872575	6.3864787684478	5.77132458370703	6.66305874539825	6.04790456065747	T-C * R-NR effect D0-D42	0.698905994713527	0.40315154020103	0.653102296779455
s__Prevotella sp000434515	k2_0166350	3.55429592464712	4.12765801233024	3.54835245127146	4.12171453895459	3.32968722624235	4.11008039805884	3.32374375286669	4.10413692468319	R-NR effect D0-D42	3.41710617146396	0.181127679331179	0.444012870581354
s__Prevotella sp000434515	k2_0166350	3.55429592464712	4.12765801233024	3.54835245127146	4.12171453895459	3.32968722624235	4.11008039805884	3.32374375286669	4.10413692468319	T-C * R-NR effect D0-D42	0.000226596969355	0.987989787028239	0.994319933519795
s__Olsenella_E mediterranea	k2_0166369	4.94466257689054	5.09830439103167	5.11785340050004	5.27149521464118	4.05138198916146	4.45842588616366	4.22457281277097	4.63161670977317	R-NR effect D0-D42	4.2737268983451	0.118024452763867	0.345668692335309
s__Olsenella_E mediterranea	k2_0166369	4.94466257689054	5.09830439103167	5.11785340050004	5.27149521464118	4.05138198916146	4.45842588616366	4.22457281277097	4.63161670977317	T-C * R-NR effect D0-D42	1.03625206679783	0.308694746905521	0.577247869213438
s__Blautia_A obeum_B	k2_0166371	9.10293313662986	8.64146846048123	9.1392975229055	8.67783284675687	9.53114102712635	8.80404248803059	9.56750541340199	8.84040687430624	R-NR effect D0-D42	10.5578428402797	0.005097926349157	0.03691477164886
s__Blautia_A obeum_B	k2_0166371	9.10293313662986	8.64146846048123	9.1392975229055	8.67783284675687	9.53114102712635	8.80404248803059	9.56750541340199	8.84040687430624	T-C * R-NR effect D0-D42	0.036516729239224	0.848452332882332	0.913655900454335
s__Hungatella saccharolyticum	k2_0166501	6.05888871027254	5.60611209036215	5.8301261748115	5.37734955490112	6.33960304862105	5.77692430869469	6.11084051316002	5.54816177323365	R-NR effect D0-D42	10.7590505749303	0.004610009840094	0.034107391643018
s__Hungatella saccharolyticum	k2_0166501	6.05888871027254	5.60611209036215	5.8301261748115	5.37734955490112	6.33960304862105	5.77692430869469	6.11084051316002	5.54816177323365	T-C * R-NR effect D0-D42	1.92718762038851	0.165066462044944	0.425448766674413
s__Oscillibacter sp000403435	k2_0166509	5.57590622148459	5.50930506857513	5.60483240990473	5.53823125699527	5.96985678398728	5.81695782754996	5.99878297240742	5.8458840159701	R-NR effect D0-D42	1.96410468027466	0.374541622702727	0.626268774492131
s__Oscillibacter sp000403435	k2_0166509	5.57590622148459	5.50930506857513	5.60483240990473	5.53823125699527	5.96985678398728	5.81695782754996	5.99878297240742	5.8458840159701	T-C * R-NR effect D0-D42	0.106081648180236	0.744649998890756	0.852412668772056
s__Lachnospira eligens	k2_0166616	6.59167030055862	6.05707866038013	6.38980129570823	5.85520965552974	6.62953351662237	6.17762389285914	6.42766451177199	5.97575488800876	R-NR effect D0-D42	6.98002194033563	0.030500537573367	0.134373457874465
s__Lachnospira eligens	k2_0166616	6.59167030055862	6.05707866038013	6.38980129570823	5.85520965552974	6.62953351662237	6.17762389285914	6.42766451177199	5.97575488800876	T-C * R-NR effect D0-D42	1.03292583416567	0.309472462699576	0.577908339124403
s__Parabacteroides sp900155425	k2_0166675	4.99296180694527	4.36059266783365	5.02033981685028	4.38797067773867	5.33665339239028	5.15201542517787	5.3640314022953	5.17939343508289	R-NR effect D0-D42	4.30405751555713	0.116248079186441	0.343469837620302
s__Parabacteroides sp900155425	k2_0166675	4.99296180694527	4.36059266783365	5.02033981685028	4.38797067773867	5.33665339239028	5.15201542517787	5.3640314022953	5.17939343508289	T-C * R-NR effect D0-D42	0.011552897614251	0.914404695561004	0.952436822804131
s__Faecalicatena sp000509105	k2_0166780	7.63599640823505	7.13997909733325	7.7948224737207	7.2988051628189	8.3499697962121	7.40738747281859	8.50879586169775	7.56621353830424	R-NR effect D0-D42	27.4428565197301	1.09865015901652E-06	4.04224076524637E-05
s__Faecalicatena sp000509105	k2_0166780	7.63599640823505	7.13997909733325	7.7948224737207	7.2988051628189	8.3499697962121	7.40738747281859	8.50879586169775	7.56621353830424	T-C * R-NR effect D0-D42	1.23535761984817	0.266367633099393	0.535620587679922
s__GCA-900066575 sp002160765	k2_0166834	6.11331129017115	5.77939837700256	6.24983206383004	5.91591915066144	6.93979998552935	6.11926521177832	7.07632075918823	6.2557859854372	R-NR effect D0-D42	29.1649201209193	4.64427645005107E-07	1.962810549656E-05
s__GCA-900066575 sp002160765	k2_0166834	6.11331129017115	5.77939837700256	6.24983206383004	5.91591915066144	6.93979998552935	6.11926521177832	7.07632075918823	6.2557859854372	T-C * R-NR effect D0-D42	1.10173774359407	0.293885058310859	0.563682165943829
s__Adlercreutzia mucosicola	k2_0166900	6.96131030726279	6.92131755999816	6.93886684024363	6.898874092979	6.34979188396116	7.06827224786879	6.327348416942	7.04582878084963	R-NR effect D0-D42	12.0811388016746	0.002380203237975	0.019961609715781
s__Adlercreutzia mucosicola	k2_0166900	6.96131030726279	6.92131755999816	6.93886684024363	6.898874092979	6.34979188396116	7.06827224786879	6.327348416942	7.04582878084963	T-C * R-NR effect D0-D42	0.014480473185245	0.904217908049313	0.946868897045576
s__Collinsella aerofaciens_E	k2_0167046	9.85845739541838	10.021330509226	10.2996322868235	10.4625054006312	6.24016725392677	7.80775874281935	6.68134214533194	8.24893363422451	R-NR effect D0-D42	14.734181033728	0.000631703438476	0.007087573743781
s__Collinsella aerofaciens_E	k2_0167046	9.85845739541838	10.021330509226	10.2996322868235	10.4625054006312	6.24016725392677	7.80775874281935	6.68134214533194	8.24893363422451	T-C * R-NR effect D0-D42	1.79774248667081	0.179985657010053	0.443877671032039
s__DNF00809 sp000814825	k2_0167107	5.64552883840722	5.66630898345403	5.81045891637639	5.8312390614232	5.27191197187687	5.5594408216291	5.43684204984605	5.72437089959827	R-NR effect D0-D42	3.28717831990036	0.193285064830662	0.460546210483328
s__DNF00809 sp000814825	k2_0167107	5.64552883840722	5.66630898345403	5.81045891637639	5.8312390614232	5.27191197187687	5.5594408216291	5.43684204984605	5.72437089959827	T-C * R-NR effect D0-D42	1.42409063833691	0.232731275816631	0.504840127373364
s__Olsenella_E sp003150175	k2_0167121	6.01883267744359	6.0453974246381	6.3531580533391	6.37972280053361	3.91353891248578	4.5578352151239	4.24786428838129	4.89216059101941	R-NR effect D0-D42	7.41571010567691	0.024530082614071	0.11825755436706
s__Olsenella_E sp003150175	k2_0167121	6.01883267744359	6.0453974246381	6.3531580533391	6.37972280053361	3.91353891248578	4.5578352151239	4.24786428838129	4.89216059101941	T-C * R-NR effect D0-D42	2.77411288676331	0.09579972109572	0.29864741071608
s__An7 sp002161805	k2_0167125	5.47557489221627	5.34987677320854	5.60094733375224	5.47524921474451	5.05297905389005	5.07117972433208	5.17835149542602	5.19655216586805	R-NR effect D0-D42	0.374904976967287	0.829068507546626	0.901661492451469
s__An7 sp002161805	k2_0167125	5.47557489221627	5.34987677320854	5.60094733375224	5.47524921474451	5.05297905389005	5.07117972433208	5.17835149542602	5.19655216586805	T-C * R-NR effect D0-D42	0.511579257843891	0.474456005476447	0.700787821470455
s__UBA1777 sp003150355	k2_0167137	5.66797390099765	5.67788391427807	5.39211498123277	5.40202499451319	5.58346439097559	5.71595616817439	5.30760547121071	5.44009724840951	R-NR effect D0-D42	0.460523257017371	0.794325757052144	0.878425776279707
s__UBA1777 sp003150355	k2_0167137	5.66797390099765	5.67788391427807	5.39211498123277	5.40202499451319	5.58346439097559	5.71595616817439	5.30760547121071	5.44009724840951	T-C * R-NR effect D0-D42	3.31126655202672	0.068806442411728	0.235940815121326
s__14-2 sp000403255	k2_0167306	6.33221999470436	5.62043567529389	6.36084836933928	5.64906404992881	6.94883947492237	5.95285784396286	6.97746784955729	5.98148621859778	R-NR effect D0-D42	28.4319591546534	6.70005726671708E-07	2.68265038012476E-05
s__14-2 sp000403255	k2_0167306	6.33221999470436	5.62043567529389	6.36084836933928	5.64906404992881	6.94883947492237	5.95285784396286	6.97746784955729	5.98148621859778	T-C * R-NR effect D0-D42	0.033007591790579	0.855833928547217	0.917486843039648
s__Lachnoclostridium_A sp002160755	k2_0167440	6.13078661780193	5.71160739141888	6.36431340128304	5.9451341749	7.00041303881211	6.06298464859019	7.23393982229323	6.2965114320713	R-NR effect D0-D42	25.400246370309	3.05074972781199E-06	8.92210860002987E-05
s__Lachnoclostridium_A sp002160755	k2_0167440	6.13078661780193	5.71160739141888	6.36431340128304	5.9451341749	7.00041303881211	6.06298464859019	7.23393982229323	6.2965114320713	T-C * R-NR effect D0-D42	2.49178743930554	0.114441685730152	0.339418913959289
s__Olsenella_E sp002159735	k2_0167449	4.7784412831994	4.73036269811776	4.90385694627721	4.85577836119556	3.84786096760031	4.08319101658049	3.97327663067811	4.2086066796583	R-NR effect D0-D42	1.29005145805309	0.524649043223778	0.728698296292243
s__Olsenella_E sp002159735	k2_0167449	4.7784412831994	4.73036269811776	4.90385694627721	4.85577836119556	3.84786096760031	4.08319101658049	3.97327663067811	4.2086066796583	T-C * R-NR effect D0-D42	0.400572218572506	0.526793887283763	0.728761509623732
s__D5 sp900113995	k2_0167469	5.48352509154453	5.41504771621449	5.36844406068493	5.29996668535489	5.82877059699817	5.46939225566003	5.71368956613857	5.35431122480043	R-NR effect D0-D42	8.49473679585913	0.014301821132103	0.080004462546702
s__D5 sp900113995	k2_0167469	5.48352509154453	5.41504771621449	5.36844406068493	5.29996668535489	5.82877059699817	5.46939225566003	5.71368956613857	5.35431122480043	T-C * R-NR effect D0-D42	1.11606466294421	0.290767414565328	0.560435722610258
s__Clostridium_M sp001517625	k2_0167598	7.1250695324385	6.14606538443878	7.14512298534653	6.16611883734681	7.63893423718083	6.4837401644177	7.65898769008886	6.50379361732573	R-NR effect D0-D42	23.4599979160149	8.04870814730553E-06	0.000196495782423
s__Clostridium_M sp001517625	k2_0167598	7.1250695324385	6.14606538443878	7.14512298534653	6.16611883734681	7.63893423718083	6.4837401644177	7.65898769008886	6.50379361732573	T-C * R-NR effect D0-D42	0.008810535920361	0.925216829902784	0.959762644989324
s__Bifidobacterium imperatoris	k2_0167724	6.81768483439299	5.81185907774424	6.69608514213425	5.6902593854855	3.7137648199914	2.5928264915748	3.59216512773266	2.47122679931606	R-NR effect D0-D42	12.120599052563	0.002333701777818	0.019691814174811
s__Bifidobacterium imperatoris	k2_0167724	6.81768483439299	5.81185907774424	6.69608514213425	5.6902593854855	3.7137648199914	2.5928264915748	3.59216512773266	2.47122679931606	T-C * R-NR effect D0-D42	0.157283846630662	0.691669624754145	0.822715364552291
s__992a sp001940245	k2_0167825	5.69219509824896	5.08160364631497	5.84257032161875	5.23197886968477	6.30939424743894	5.18481508784948	6.45976947080874	5.33519031121928	R-NR effect D0-D42	30.8933828994852	1.95698339062354E-07	1.00373985810281E-05
s__992a sp001940245	k2_0167825	5.69219509824896	5.08160364631497	5.84257032161875	5.23197886968477	6.30939424743894	5.18481508784948	6.45976947080874	5.33519031121928	T-C * R-NR effect D0-D42	0.870339514692887	0.35086133377959	0.609233710525445
s__Lawsonibacter sp900066825	k2_0168166	8.48495640648016	8.08245583010561	8.50359098489655	8.10109040852199	8.85667789388183	8.38025065561502	8.87531247229821	8.39888523403141	R-NR effect D0-D42	12.5297447765598	0.00190195611486	0.016668645435808
s__Lawsonibacter sp900066825	k2_0168166	8.48495640648016	8.08245583010561	8.50359098489655	8.10109040852199	8.85667789388183	8.38025065561502	8.87531247229821	8.39888523403141	T-C * R-NR effect D0-D42	0.0230029635959	0.879449365934321	0.930967135944989
s__Bifidobacterium sp002802865	k2_0168438	6.05554577506294	5.21838725505447	6.14771633200551	5.31055781199704	3.21764822228454	2.11606314770921	3.30981877922711	2.20823370465177	R-NR effect D0-D42	10.3692182880827	0.005602125811705	0.039998394781474
s__Bifidobacterium sp002802865	k2_0168438	6.05554577506294	5.21838725505447	6.14771633200551	5.31055781199704	3.21764822228454	2.11606314770921	3.30981877922711	2.20823370465177	T-C * R-NR effect D0-D42	0.095669393844787	0.757089760492859	0.858039794714262
s__Bacteroides fluxus	k2_0168637	4.90417795427873	4.10735726211131	5.07348394492028	4.27666325275286	5.47095828509821	4.91712475276778	5.64026427573976	5.08643074340933	R-NR effect D0-D42	6.12658616852048	0.046733544044572	0.178875158273694
s__Bacteroides fluxus	k2_0168637	4.90417795427873	4.10735726211131	5.07348394492028	4.27666325275286	5.47095828509821	4.91712475276778	5.64026427573976	5.08643074340933	T-C * R-NR effect D0-D42	0.388091397894414	0.533304353891658	0.732399128068543
s__OEMR01 sp900199515	k2_0168812	5.57395553912329	5.32739594788679	5.80876048493977	5.56220089370327	6.31190742869407	5.69863855209233	6.54671237451055	5.9334434979088	R-NR effect D0-D42	11.1863444023204	0.003723198377638	0.029018210256251
s__OEMR01 sp900199515	k2_0168812	5.57395553912329	5.32739594788679	5.80876048493977	5.56220089370327	6.31190742869407	5.69863855209233	6.54671237451055	5.9334434979088	T-C * R-NR effect D0-D42	1.97512073888174	0.15990537184455	0.418088052889336
s__Collinsella sp002305035	k2_0168854	6.21179642031765	6.10710881105744	6.60564902111958	6.50096141185937	4.64141008039842	5.49060994033835	5.03526268120034	5.88446254114027	R-NR effect D0-D42	17.213460110645	0.000182870911564	0.002566476985668
s__Collinsella sp002305035	k2_0168854	6.21179642031765	6.10710881105744	6.60564902111958	6.50096141185937	4.64141008039842	5.49060994033835	5.03526268120034	5.88446254114027	T-C * R-NR effect D0-D42	5.4869161979118	0.01915930812917	0.099297734009554
s__Anaerostipes sp900066705	k2_0168927	8.12242658436509	7.25325985608043	8.20563432216313	7.33646759387847	8.37800816688044	7.47436532556407	8.46121590467848	7.55757306336211	R-NR effect D0-D42	12.9093183998281	0.001573175328473	0.014470378471808
s__Anaerostipes sp900066705	k2_0168927	8.12242658436509	7.25325985608043	8.20563432216313	7.33646759387847	8.37800816688044	7.47436532556407	8.46121590467848	7.55757306336211	T-C * R-NR effect D0-D42	0.121356517121399	0.727567869081623	0.843664729508617
s__Bifidobacterium myosotis	k2_0169206	6.26260450211706	5.44448740739467	6.36869846847958	5.55058137375719	3.63226794193728	2.67236239239102	3.73836190829981	2.77845635875355	R-NR effect D0-D42	9.33934467134941	0.009375340988554	0.059001267322516
s__Bifidobacterium myosotis	k2_0169206	6.26260450211706	5.44448740739467	6.36869846847958	5.55058137375719	3.63226794193728	2.67236239239102	3.73836190829981	2.77845635875355	T-C * R-NR effect D0-D42	0.137625082290128	0.710653510455106	0.833517787679108
s__CAG-95 sp900066375	k2_0169577	7.57556611340308	7.13372498159075	7.66561348562949	7.22377235381717	8.07199953425558	7.33697486321	8.162046906482	7.42702223543642	R-NR effect D0-D42	18.8249357789072	8.16990740701219E-05	0.001318810349812
s__CAG-95 sp900066375	k2_0169577	7.57556611340308	7.13372498159075	7.66561348562949	7.22377235381717	8.07199953425558	7.33697486321	8.162046906482	7.42702223543642	T-C * R-NR effect D0-D42	0.393537506021403	0.530445774922347	0.730666415722261
s__Ruminococcus_G gauvreauii	k2_0169766	5.45545143443482	5.04040885112997	5.56545985869051	5.15041727538565	6.07133534870017	5.25556544715588	6.18134377295586	5.36557387141157	R-NR effect D0-D42	18.5170202310552	9.52972012493996E-05	0.001502678648272
s__Ruminococcus_G gauvreauii	k2_0169766	5.45545143443482	5.04040885112997	5.56545985869051	5.15041727538565	6.07133534870017	5.25556544715588	6.18134377295586	5.36557387141157	T-C * R-NR effect D0-D42	0.512431303902304	0.474088253143082	0.700497983298244
s__Butyricimonas sp900258545	k2_0170001	4.702208196248	4.40601406206717	4.87140494201082	4.57521080782999	5.24880225575906	5.19970016854685	5.41799900152188	5.36889691430967	R-NR effect D0-D42	0.884594444192999	0.642558624449109	0.790900971142303
s__Butyricimonas sp900258545	k2_0170001	4.702208196248	4.40601406206717	4.87140494201082	4.57521080782999	5.24880225575906	5.19970016854685	5.41799900152188	5.36889691430967	T-C * R-NR effect D0-D42	0.517735286875563	0.471809346164346	0.700214473263256
s__Fournierella massiliensis	k2_0170237	7.65289397580924	7.43362894520792	7.77450990509135	7.55524487449003	8.33601066229862	7.67060257660299	8.45762659158073	7.79221850588509	R-NR effect D0-D42	22.2393515299739	1.48178834566345E-05	0.000336201311316
s__Fournierella massiliensis	k2_0170237	7.65289397580924	7.43362894520792	7.77450990509135	7.55524487449003	8.33601066229862	7.67060257660299	8.45762659158073	7.79221850588509	T-C * R-NR effect D0-D42	0.975068560493639	0.323419339331967	0.588908762088986
s__Blautia_A sp900066355	k2_0170668	9.3732279039948	9.26592157131325	9.26867540372937	9.16136907104783	9.60725770507191	9.24582350120718	9.50270520480649	9.14127100094176	R-NR effect D0-D42	2.82549483606419	0.243473440085696	0.514161821952155
s__Blautia_A sp900066355	k2_0170668	9.3732279039948	9.26592157131325	9.26867540372937	9.16136907104783	9.60725770507191	9.24582350120718	9.50270520480649	9.14127100094176	T-C * R-NR effect D0-D42	0.323141721880347	0.569725674282861	0.75106525120935
s__Bacteroides bouchesdurhonensis	k2_0170748	4.55689205786148	3.99324234088785	4.47661101634058	3.91296129936695	5.36499940566843	4.97546497957033	5.28471836414752	4.89518393804943	R-NR effect D0-D42	3.83869896598264	0.146702363479542	0.399421634966966
s__Bacteroides bouchesdurhonensis	k2_0170748	4.55689205786148	3.99324234088785	4.47661101634058	3.91296129936695	5.36499940566843	4.97546497957033	5.28471836414752	4.89518393804943	T-C * R-NR effect D0-D42	0.095118873618048	0.757767727283151	0.858039794714262
s__Massilimaliae massiliensis	k2_0170879	5.27410899128796	5.48070760302892	5.42175185852574	5.6283504702667	5.73579198040706	5.77742958688284	5.88343484764484	5.92507245412062	R-NR effect D0-D42	1.42011423154395	0.491616117624999	0.712557845313185
s__Massilimaliae massiliensis	k2_0170879	5.27410899128796	5.48070760302892	5.42175185852574	5.6283504702667	5.73579198040706	5.77742958688284	5.88343484764484	5.92507245412062	T-C * R-NR effect D0-D42	0.760738163292444	0.38309761503108	0.635487676599078
s__Enteroscipio rubneri	k2_0171132	6.70533129853005	6.55283327103042	6.63106961666174	6.4785715891621	7.35076252383976	6.93275808858422	7.27650084197144	6.8584964067159	R-NR effect D0-D42	2.80217867283613	0.246328483147703	0.516960294773934
s__Enteroscipio rubneri	k2_0171132	6.70533129853005	6.55283327103042	6.63106961666174	6.4785715891621	7.35076252383976	6.93275808858422	7.27650084197144	6.8584964067159	T-C * R-NR effect D0-D42	0.128278538345512	0.720223629009032	0.840158040809165
s__Johnsonella ignava	k2_0171289	5.87624792984937	5.67609374608332	6.02535429520907	5.82520011144302	6.35273765827023	5.84332728891061	6.50184402362993	5.99243365427031	R-NR effect D0-D42	7.85860217627896	0.019657406547664	0.100728793401077
s__Johnsonella ignava	k2_0171289	5.87624792984937	5.67609374608332	6.02535429520907	5.82520011144302	6.35273765827023	5.84332728891061	6.50184402362993	5.99243365427031	T-C * R-NR effect D0-D42	1.04747537414562	0.306089248146952	0.575084773327371
s__Massilioclostridium methylpentosum	k2_0171398	5.49181878570564	4.98490308725534	5.61429173006057	5.10737603161027	6.26123975406174	5.24365956310754	6.38371269841668	5.36613250746247	R-NR effect D0-D42	33.6589149543402	4.90975119193568E-08	3.34190397797755E-06
s__Massilioclostridium methylpentosum	k2_0171398	5.49181878570564	4.98490308725534	5.61429173006057	5.10737603161027	6.26123975406174	5.24365956310754	6.38371269841668	5.36613250746247	T-C * R-NR effect D0-D42	0.639525534631503	0.42388266016955	0.671927575310499
s__Collinsella intestinalis	k2_0171446	6.64212228545323	6.24309950083703	6.9926217825678	6.5935989979516	4.39114293236515	5.15380767270361	4.74164242947972	5.50430716981818	R-NR effect D0-D42	10.1026233561498	0.006400931975317	0.044533911732872
s__Collinsella intestinalis	k2_0171446	6.64212228545323	6.24309950083703	6.9926217825678	6.5935989979516	4.39114293236515	5.15380767270361	4.74164242947972	5.50430716981818	T-C * R-NR effect D0-D42	2.16698828455674	0.141002140828105	0.389616199690109
s__Blautia_A sp900066505	k2_0171473	8.87899654119482	8.41299644725239	9.06024874033074	8.5942486463883	9.39549254597063	8.51138058823428	9.57674474510655	8.6926327873702	R-NR effect D0-D42	18.3007118238758	0.000106182004577	0.001648849074883
s__Blautia_A sp900066505	k2_0171473	8.87899654119482	8.41299644725239	9.06024874033074	8.5942486463883	9.39549254597063	8.51138058823428	9.57674474510655	8.6926327873702	T-C * R-NR effect D0-D42	1.17678456719773	0.278011567187741	0.545699569403142
s__Bifidobacterium callitrichidarum	k2_0171507	6.48980449650902	5.73080033458342	6.58223971046576	5.82323554854016	4.64912892526565	3.47889154190086	4.74156413922239	3.5713267558576	R-NR effect D0-D42	14.2133853731078	0.000819601192556	0.008649228088888
s__Bifidobacterium callitrichidarum	k2_0171507	6.48980449650902	5.73080033458342	6.58223971046576	5.82323554854016	4.64912892526565	3.47889154190086	4.74156413922239	3.5713267558576	T-C * R-NR effect D0-D42	0.130740541345972	0.717665452656822	0.83861107543647
s__Bifidobacterium moukalabense	k2_0171556	6.92243400041922	6.23454729166811	7.12335121804089	6.43546450928978	4.35611562790432	2.93956870196419	4.55703284552598	3.14048591958586	R-NR effect D0-D42	15.618540937043	0.000405954096111	0.004960028510089
s__Bifidobacterium moukalabense	k2_0171556	6.92243400041922	6.23454729166811	7.12335121804089	6.43546450928978	4.35611562790432	2.93956870196419	4.55703284552598	3.14048591958586	T-C * R-NR effect D0-D42	0.521132390726166	0.470359035705432	0.700205313544023
s__An181 sp002160325	k2_0171772	5.06081995234282	4.46122287593581	5.33153198141021	4.7319349050032	6.17182290150141	4.74538221754814	6.4425349305688	5.01609424661553	R-NR effect D0-D42	37.7108332211317	6.47435653867194E-09	9.27244202060573E-07
s__An181 sp002160325	k2_0171772	5.06081995234282	4.46122287593581	5.33153198141021	4.7319349050032	6.17182290150141	4.74538221754814	6.4425349305688	5.01609424661553	T-C * R-NR effect D0-D42	2.08076577907764	0.149165326190187	0.403252663995014
s__Acetatifactor muris	k2_0171910	5.81607559905992	5.30066599760426	5.76804419314942	5.25263459169376	6.62237377495206	5.74515390574542	6.57434236904156	5.69712249983492	R-NR effect D0-D42	30.8522556854026	1.99764264576652E-07	1.00373985810281E-05
s__Acetatifactor muris	k2_0171910	5.81607559905992	5.30066599760426	5.76804419314942	5.25263459169376	6.62237377495206	5.74515390574542	6.57434236904156	5.69712249983492	T-C * R-NR effect D0-D42	0.129042383634555	0.719427001725029	0.839774985907257
s__UCG-010 sp003150115	k2_0172124	5.78077147234803	5.63784669263736	5.77314539977033	5.63022062005966	4.93127603619269	4.77885447990351	4.92364996361499	4.77122840732581	R-NR effect D0-D42	0.689898749810595	0.708256208097829	0.831526964791745
s__UCG-010 sp003150115	k2_0172124	5.78077147234803	5.63784669263736	5.77314539977033	5.63022062005966	4.93127603619269	4.77885447990351	4.92364996361499	4.77122840732581	T-C * R-NR effect D0-D42	0.001823119423193	0.96594227184009	0.982542525079683
s__Anaerotruncus sp900199635	k2_0172306	4.78013413807774	4.78162865165398	4.82848588113133	4.82998039470757	5.14575981395375	5.14919846877121	5.19411155700733	5.19755021182479	R-NR effect D0-D42	0.005532880264695	0.997237382936912	0.998459787181748
s__Anaerotruncus sp900199635	k2_0172306	4.78013413807774	4.78162865165398	4.82848588113133	4.82998039470757	5.14575981395375	5.14919846877121	5.19411155700733	5.19755021182479	T-C * R-NR effect D0-D42	0.12255990035419	0.726274486374183	0.842643466577319
s__CAG-83 sp900313295	k2_0172426	5.41063341787913	5.68254600486396	5.29356188695582	5.56547447394066	5.24208407114258	5.78483423765606	5.12501254021928	5.66776270673276	R-NR effect D0-D42	7.87852301447003	0.019462582415824	0.100309008115741
s__CAG-83 sp900313295	k2_0172426	5.41063341787913	5.68254600486396	5.29356188695582	5.56547447394066	5.24208407114258	5.78483423765606	5.12501254021928	5.66776270673276	T-C * R-NR effect D0-D42	0.545089912298181	0.460330922986999	0.693380979209302
s__Libanicoccus massiliensis	k2_0172591	6.43260764803576	6.72709704653195	6.5040849635111	6.7985743620073	4.63630537793563	5.30838311487002	4.70778269341097	5.37986043034536	R-NR effect D0-D42	6.10193330789377	0.04731316681939	0.180585956346157
s__Libanicoccus massiliensis	k2_0172591	6.43260764803576	6.72709704653195	6.5040849635111	6.7985743620073	4.63630537793563	5.30838311487002	4.70778269341097	5.37986043034536	T-C * R-NR effect D0-D42	0.100824105557649	0.750842907609025	0.855115012458243
s__Bifidobacterium sp002802915	k2_0172622	6.14314536478505	5.37332587798836	6.22327592059787	5.45345643380118	3.61249153122807	2.79104242676599	3.69262208704088	2.87117298257881	R-NR effect D0-D42	7.34388379052643	0.025427045314629	0.12048487602085
s__Bifidobacterium sp002802915	k2_0172622	6.14314536478505	5.37332587798836	6.22327592059787	5.45345643380118	3.61249153122807	2.79104242676599	3.69262208704088	2.87117298257881	T-C * R-NR effect D0-D42	0.077003121975167	0.781400532951669	0.869784621579345
s__Arabia massiliensis	k2_0172733	6.66466160015816	6.46140917455198	6.71719795950546	6.51394553389928	7.52153097268612	6.9562448129972	7.57406733203342	7.0087811723445	R-NR effect D0-D42	11.3551246391881	0.003421889758343	0.02697876017968
s__Arabia massiliensis	k2_0172733	6.66466160015816	6.46140917455198	6.71719795950546	6.51394553389928	7.52153097268612	6.9562448129972	7.57406733203342	7.0087811723445	T-C * R-NR effect D0-D42	0.163188271137642	0.686237956326117	0.82019192672984
s__Ruminococcus_A sp000437095	k2_0173271	9.58516992202706	9.07858492165243	9.08369115283913	8.57710615246451	8.94117723366133	8.66067040367629	8.43969846447341	8.15919163448837	R-NR effect D0-D42	2.38425648410544	0.303574496062742	0.572984353153923
s__Ruminococcus_A sp000437095	k2_0173271	9.58516992202706	9.07858492165243	9.08369115283913	8.57710615246451	8.94117723366133	8.66067040367629	8.43969846447341	8.15919163448837	T-C * R-NR effect D0-D42	2.31282375282399	0.128310767899934	0.363994860586478
s__Blautia_A schinkii	k2_0173305	6.69344475853709	6.04314643682845	6.76899527525424	6.1186969535456	7.51911255582087	6.25775113970658	7.59466307253802	6.33330165642373	R-NR effect D0-D42	43.5033700645995	3.57571765136531E-10	2.08617584116799E-07
s__Blautia_A schinkii	k2_0173305	6.69344475853709	6.04314643682845	6.76899527525424	6.1186969535456	7.51911255582087	6.25775113970658	7.59466307253802	6.33330165642373	T-C * R-NR effect D0-D42	0.227971374628851	0.633032120345847	0.785357830813349
s__CAG-390 sp000437015	k2_0173346	5.43891640629649	5.80447081571108	5.22545282406813	5.59100723348272	5.57648834456456	5.96008710856462	5.3630247623362	5.74662352633626	R-NR effect D0-D42	4.75087572342784	0.0929737706422	0.29163201175326
s__CAG-390 sp000437015	k2_0173346	5.43891640629649	5.80447081571108	5.22545282406813	5.59100723348272	5.57648834456456	5.96008710856462	5.3630247623362	5.74662352633626	T-C * R-NR effect D0-D42	1.86125670320405	0.172479828747434	0.434015785954726
s__Bifidobacterium kashiwanohense_A	k2_0173606	8.39074248145232	7.4103696391278	8.71849583029021	7.73812298796568	4.84873946519515	3.49299805019222	5.17649281403304	3.8207513990301	R-NR effect D0-D42	11.4994338459553	0.003183681896155	0.025394837624796
s__Bifidobacterium kashiwanohense_A	k2_0173606	8.39074248145232	7.4103696391278	8.71849583029021	7.73812298796568	4.84873946519515	3.49299805019222	5.17649281403304	3.8207513990301	T-C * R-NR effect D0-D42	0.975065214474171	0.323420169542503	0.588908762088986
s__Hespellia stercorisuis	k2_0173762	6.81674608876853	6.16744554951801	6.94071567566737	6.29141513641685	7.35849818810463	6.45554192270233	7.48246777500346	6.57951150960116	R-NR effect D0-D42	18.001683125676	0.000123305990671	0.001872050802598
s__Hespellia stercorisuis	k2_0173762	6.81674608876853	6.16744554951801	6.94071567566737	6.29141513641685	7.35849818810463	6.45554192270233	7.48246777500346	6.57951150960116	T-C * R-NR effect D0-D42	0.466796649031721	0.494464562776057	0.712557845313185
s__Dorea sp000765215	k2_0173768	6.0905208089662	5.54004086543793	6.37883331185069	5.82835336832241	7.04013663979882	5.84715381061008	7.32844914268331	6.13546631349457	R-NR effect D0-D42	29.6860190258942	3.5790096856007E-07	1.53859742694666E-05
s__Dorea sp000765215	k2_0173768	6.0905208089662	5.54004086543793	6.37883331185069	5.82835336832241	7.04013663979882	5.84715381061008	7.32844914268331	6.13546631349457	T-C * R-NR effect D0-D42	2.74168125372489	0.097761862050093	0.302928258431396
s__Acetatifactor sp002431915	k2_0173789	5.77557116155011	5.18938105745024	5.74706215336321	5.16087204926334	5.80957112263956	5.56381925419312	5.78106211445267	5.53531024600623	R-NR effect D0-D42	10.3169138281877	0.005750566460855	0.040773113587035
s__Acetatifactor sp002431915	k2_0173789	5.77557116155011	5.18938105745024	5.74706215336321	5.16087204926334	5.80957112263956	5.56381925419312	5.78106211445267	5.53531024600623	T-C * R-NR effect D0-D42	0.034146427574115	0.853395696825854	0.916452281313907
s__CAG-83 sp000435555	k2_0173793	6.49175199095644	7.38976413775735	6.38275565124535	7.28076779804625	6.01644205226109	7.42508366298252	5.90744571255	7.31608732327142	R-NR effect D0-D42	17.0196495366566	0.000201479127343	0.00275197577281
s__CAG-83 sp000435555	k2_0173793	6.49175199095644	7.38976413775735	6.38275565124535	7.28076779804625	6.01644205226109	7.42508366298252	5.90744571255	7.31608732327142	T-C * R-NR effect D0-D42	0.137784641111352	0.710493387337389	0.833517787679108
s__Dorea sp000433215	k2_0173965	8.22099047139287	7.76310963112929	8.34249219361282	7.88461135334924	8.00564302264529	7.69002859205105	8.12714474486524	7.81153031427101	R-NR effect D0-D42	1.77247438940151	0.412203881221347	0.661990031815958
s__Dorea sp000433215	k2_0173965	8.22099047139287	7.76310963112929	8.34249219361282	7.88461135334924	8.00564302264529	7.69002859205105	8.12714474486524	7.81153031427101	T-C * R-NR effect D0-D42	0.172331855531525	0.678047674717441	0.813982573791521
s__An200 sp002160025	k2_0174154	6.75109071899193	6.47025688509484	6.88906882535382	6.60823499145673	7.48861693472167	6.75861549065745	7.62659504108356	6.89659359701934	R-NR effect D0-D42	23.3982305985476	8.30115995531632E-06	0.000198421666472
s__An200 sp002160025	k2_0174154	6.75109071899193	6.47025688509484	6.88906882535382	6.60823499145673	7.48861693472167	6.75861549065745	7.62659504108356	6.89659359701934	T-C * R-NR effect D0-D42	0.994964722231089	0.318531972883906	0.584930115673504
s__Gordonibacter pamelaeae	k2_0174486	8.98831949327109	8.66473156885629	8.96014305361214	8.63655512919734	9.51694515831765	9.01953577805137	9.4887687186587	8.99135933839242	R-NR effect D0-D42	3.25395236071643	0.196522926464679	0.466356555306071
s__Gordonibacter pamelaeae	k2_0174486	8.98831949327109	8.66473156885629	8.96014305361214	8.63655512919734	9.51694515831765	9.01953577805137	9.4887687186587	8.99135933839242	T-C * R-NR effect D0-D42	0.013470011884579	0.907604688466825	0.948722177552729
s__UC5-1-2E3 sp001304875	k2_0174491	6.44521413645705	6.16837527509541	6.6125393726043	6.33570051124267	7.45587738820918	6.46818984911788	7.62320262435643	6.63551508526513	R-NR effect D0-D42	20.94483085067	2.83066039522502E-05	0.000547887064175
s__UC5-1-2E3 sp001304875	k2_0174491	6.44521413645705	6.16837527509541	6.6125393726043	6.33570051124267	7.45587738820918	6.46818984911788	7.62320262435643	6.63551508526513	T-C * R-NR effect D0-D42	0.908320797604347	0.340560353420878	0.600279880608919
s__Dorea sp900240315	k2_0174785	6.70614347564343	5.7174632819651	7.1691068056182	6.18042661193987	7.25418535090962	6.26847256903463	7.71714868088439	6.7314358990094	R-NR effect D0-D42	15.5201377296477	0.00042642721384	0.005107122408565
s__Dorea sp900240315	k2_0174785	6.70614347564343	5.7174632819651	7.1691068056182	6.18042661193987	7.25418535090962	6.26847256903463	7.71714868088439	6.7314358990094	T-C * R-NR effect D0-D42	4.24169879075225	0.039442681784243	0.159499445750205
s__Actinomyces sp000195595	k2_0174817	4.15760453105623	3.824313188067	4.44812118302224	4.11482984003301	6.07264730346152	4.64582570587195	6.36316395542753	4.93634235783797	R-NR effect D0-D42	24.0300177029503	6.05268337330662E-06	0.000160514018809
s__Actinomyces sp000195595	k2_0174817	4.15760453105623	3.824313188067	4.44812118302224	4.11482984003301	6.07264730346152	4.64582570587195	6.36316395542753	4.93634235783797	T-C * R-NR effect D0-D42	0.996314765237798	0.318203872919262	0.584808914763151
s__Adlercreutzia caecimuris	k2_0174826	7.0254919600001	7.1060936168085	6.99494618613727	7.07554784294567	6.47609315889397	7.20312917635936	6.44554738503115	7.17258340249653	R-NR effect D0-D42	9.38265106021515	0.009174516994233	0.058337246396879
s__Adlercreutzia caecimuris	k2_0174826	7.0254919600001	7.1060936168085	6.99494618613727	7.07554784294567	6.47609315889397	7.20312917635936	6.44554738503115	7.17258340249653	T-C * R-NR effect D0-D42	0.022692110622188	0.880260488843721	0.931336567008896
s__CAG-83 sp900317425	k2_0175091	4.96805409394745	5.20920091162959	4.92464631820783	5.16579313588997	4.88563080326606	5.39309472816233	4.84222302752644	5.34968695242271	R-NR effect D0-D42	9.79210740814847	0.007476027551463	0.050052617246186
s__CAG-83 sp900317425	k2_0175091	4.96805409394745	5.20920091162959	4.92464631820783	5.16579313588997	4.88563080326606	5.39309472816233	4.84222302752644	5.34968695242271	T-C * R-NR effect D0-D42	0.096039996220725	0.756634565785188	0.858039794714262
s__Dorea phocaeense	k2_0175171	6.17778069555059	5.87937412468667	6.51818589456472	6.2197793237008	7.21378019590363	6.27999495599956	7.55418539491776	6.62040015501369	R-NR effect D0-D42	23.943522632516	6.32018981487076E-06	0.000166526807767
s__Dorea phocaeense	k2_0175171	6.17778069555059	5.87937412468667	6.51818589456472	6.2197793237008	7.21378019590363	6.27999495599956	7.55418539491776	6.62040015501369	T-C * R-NR effect D0-D42	5.28928237484399	0.021457060274633	0.107259038141495
s__Faecalibacterium prausnitzii_E	k2_0175337	9.37264289968032	8.67148528743549	9.46384566251653	8.7626880502717	9.60396214993216	8.95566605626886	9.69516491276837	9.04686881910507	R-NR effect D0-D42	13.6426001466353	0.001090302527247	0.011010525666042
s__Faecalibacterium prausnitzii_E	k2_0175337	9.37264289968032	8.67148528743549	9.46384566251653	8.7626880502717	9.60396214993216	8.95566605626886	9.69516491276837	9.04686881910507	T-C * R-NR effect D0-D42	0.269847749484711	0.6034339214914	0.768600690720854
s__CAG-110 sp000434635	k2_0175390	6.86782496998487	7.03505776086694	6.57490359014126	6.74213638102333	6.72243345319733	7.04173979151005	6.42951207335373	6.74881841166644	R-NR effect D0-D42	2.01385440365868	0.36533987224218	0.618593714028633
s__CAG-110 sp000434635	k2_0175390	6.86782496998487	7.03505776086694	6.57490359014126	6.74213638102333	6.72243345319733	7.04173979151005	6.42951207335373	6.74881841166644	T-C * R-NR effect D0-D42	3.13413512987722	0.076669041285793	0.254359353867731
s__Butyricicoccus_A porcorum	k2_0175552	5.37780705972297	5.11288281427069	5.39796742881965	5.13304318336737	6.02540797057495	5.32463333753013	6.04556833967163	5.3447937066268	R-NR effect D0-D42	32.339737665036	9.49544216557559E-08	5.72714566168988E-06
s__Butyricicoccus_A porcorum	k2_0175552	5.37780705972297	5.11288281427069	5.39796742881965	5.13304318336737	6.02540797057495	5.32463333753013	6.04556833967163	5.3447937066268	T-C * R-NR effect D0-D42	0.036416382502353	0.848658181255783	0.913655900454335
s__Slackia_A piriformis	k2_0175738	6.67174880929359	6.45181093422886	6.63449868445024	6.41456080938551	5.38033436095167	5.78671603101243	5.34308423610832	5.74946590616908	R-NR effect D0-D42	4.13611997154521	0.126430821530361	0.361838454891377
s__Slackia_A piriformis	k2_0175738	6.67174880929359	6.45181093422886	6.63449868445024	6.41456080938551	5.38033436095167	5.78671603101243	5.34308423610832	5.74946590616908	T-C * R-NR effect D0-D42	0.032376720410298	0.857203344126414	0.917645729334803
s__Slackia heliotrinireducens	k2_0175819	5.75989055563753	5.6872364676327	5.80105381458193	5.72839972657711	5.13881367383283	5.50440622476802	5.17997693277724	5.54556948371242	R-NR effect D0-D42	5.94183239531912	0.051256327884956	0.192399671950514
s__Slackia heliotrinireducens	k2_0175819	5.75989055563753	5.6872364676327	5.80105381458193	5.72839972657711	5.13881367383283	5.50440622476802	5.17997693277724	5.54556948371242	T-C * R-NR effect D0-D42	0.097172976143611	0.755248916578203	0.857979575884668
s__Bifidobacterium thermophilum	k2_0176323	6.1578775978257	5.43052682615083	6.03784754083622	5.31049676916135	3.01978320761515	2.22774705586141	2.89975315062567	2.10771699887192	R-NR effect D0-D42	8.20636845974263	0.016519988122421	0.089479617363354
s__Bifidobacterium thermophilum	k2_0176323	6.1578775978257	5.43052682615083	6.03784754083622	5.31049676916135	3.01978320761515	2.22774705586141	2.89975315062567	2.10771699887192	T-C * R-NR effect D0-D42	0.197527409796521	0.656724095709874	0.799940856967475
s__Bacteroides_A sp000436795	k2_0176455	4.20431786014688	3.75732921493126	4.14026878703512	3.69328014181949	4.20427551190791	4.25035792623945	4.14022643879614	4.18630885312769	R-NR effect D0-D42	1.84974829647638	0.396581326393093	0.648114500595995
s__Bacteroides_A sp000436795	k2_0176455	4.20431786014688	3.75732921493126	4.14026878703512	3.69328014181949	4.20427551190791	4.25035792623945	4.14022643879614	4.18630885312769	T-C * R-NR effect D0-D42	0.059682522521143	0.806998431929334	0.887495893799864
s__Gemmiger_A sp002160955	k2_0176673	6.69361712023806	6.46231419035447	6.82908818803535	6.59778525815175	7.30492629340851	6.78021131146751	7.44039736120579	6.9156823792648	R-NR effect D0-D42	12.7473322821692	0.001705893700452	0.015311801917908
s__Gemmiger_A sp002160955	k2_0176673	6.69361712023806	6.46231419035447	6.82908818803535	6.59778525815175	7.30492629340851	6.78021131146751	7.44039736120579	6.9156823792648	T-C * R-NR effect D0-D42	1.33437691733155	0.248028049817475	0.518661830749907
s__Eubacterium_G sp000435815	k2_0176793	5.03955462208298	3.79640055202277	5.46424071250699	4.22108664244678	4.55162848296577	3.9786214823591	4.97631457338978	4.40330757278311	R-NR effect D0-D42	10.2068518341222	0.006075895355093	0.042635664313055
s__Eubacterium_G sp000435815	k2_0176793	5.03955462208298	3.79640055202277	5.46424071250699	4.22108664244678	4.55162848296577	3.9786214823591	4.97631457338978	4.40330757278311	T-C * R-NR effect D0-D42	1.73190481210327	0.188167818153224	0.454182842398207
s__UBA7182 sp002160135	k2_0176802	6.03519060263611	5.84868997854118	6.03487943564336	5.84837881154842	6.86411578075107	6.07735400926229	6.86380461375832	6.07704284226953	R-NR effect D0-D42	28.8891345871183	5.33094412905941E-07	2.16942572031207E-05
s__UBA7182 sp002160135	k2_0176802	6.03519060263611	5.84868997854118	6.03487943564336	5.84837881154842	6.86411578075107	6.07735400926229	6.86380461375832	6.07704284226953	T-C * R-NR effect D0-D42	5.28736177329847E-06	0.99816532479276	0.998899090040096
s__Marvinbryantia sp900066075	k2_0177046	7.82437148194252	6.9195592763777	7.69172558243324	6.78691337686841	8.31935095723305	7.04732695445511	8.18670505772376	6.91468105494583	R-NR effect D0-D42	37.1900414805683	8.40011248358222E-09	1.07206435571718E-06
s__Marvinbryantia sp900066075	k2_0177046	7.82437148194252	6.9195592763777	7.69172558243324	6.78691337686841	8.31935095723305	7.04732695445511	8.18670505772376	6.91468105494583	T-C * R-NR effect D0-D42	0.576842222382993	0.447552737611132	0.686425989729694
s__Streptococcus sp000314795	k2_0177141	5.11666992369486	4.15342145854463	5.39620882127413	4.4329603561239	6.14820968057545	4.29683030198944	6.42774857815471	4.57636919956871	R-NR effect D0-D42	24.9851847190462	3.75436137847229E-06	0.000104304842651
s__Streptococcus sp000314795	k2_0177141	5.11666992369486	4.15342145854463	5.39620882127413	4.4329603561239	6.14820968057545	4.29683030198944	6.42774857815471	4.57636919956871	T-C * R-NR effect D0-D42	0.842210701733393	0.358765273544119	0.615666781121132
s__Acutalibacter sp000435395	k2_0177304	6.10518767030333	6.19378878569139	6.45094584740315	6.5395469627912	6.66370584572131	6.4235607313648	7.00946402282112	6.76931890846462	R-NR effect D0-D42	1.8179190054949	0.402943267351732	0.65302393010495
s__Acutalibacter sp000435395	k2_0177304	6.10518767030333	6.19378878569139	6.45094584740315	6.5395469627912	6.66370584572131	6.4235607313648	7.00946402282112	6.76931890846462	T-C * R-NR effect D0-D42	2.6271746677163	0.105048492411496	0.319685576012332
s__Emergencia timonensis	k2_0177344	6.43204158451159	5.80787324726662	6.67224527488853	6.04807693764356	7.01340751280363	5.89592320319125	7.25361120318057	6.13612689356819	R-NR effect D0-D42	21.62429227158	2.01532269540644E-05	0.000428675931669
s__Emergencia timonensis	k2_0177344	6.43204158451159	5.80787324726662	6.67224527488853	6.04807693764356	7.01340751280363	5.89592320319125	7.25361120318057	6.13612689356819	T-C * R-NR effect D0-D42	1.43682535945527	0.230653757906519	0.503468705125721
s__Angelakisella massiliensis	k2_0177499	7.07610916342378	6.80384299755091	7.33516606150556	7.06289989563269	7.65484525433255	7.05087770310281	7.91390215241432	7.30993460118459	R-NR effect D0-D42	17.4606944519094	0.000161606332569	0.002332156403578
s__Angelakisella massiliensis	k2_0177499	7.07610916342378	6.80384299755091	7.33516606150556	7.06289989563269	7.65484525433255	7.05087770310281	7.91390215241432	7.30993460118459	T-C * R-NR effect D0-D42	4.63606617882317	0.031306686400494	0.135728776284095
s__Ruminococcus_D sp000434695	k2_0177645	5.19218850948213	5.16478051362428	4.98421345802497	4.95680546216712	4.92681728284617	5.02017948248318	4.71884223138901	4.81220443102602	R-NR effect D0-D42	0.355316569177489	0.837228468483416	0.906239349400019
s__Ruminococcus_D sp000434695	k2_0177645	5.19218850948213	5.16478051362428	4.98421345802497	4.95680546216712	4.92681728284617	5.02017948248318	4.71884223138901	4.81220443102602	T-C * R-NR effect D0-D42	1.72629138134062	0.188885216198841	0.454571139043056
s__CAG-180 sp002437245	k2_0177948	4.78049190256345	4.9771126292293	4.61158140801235	4.8082021346782	4.52316538692721	4.97373239106385	4.35425489237611	4.80482189651275	R-NR effect D0-D42	2.89580974847502	0.235062257536464	0.507664865033802
s__CAG-180 sp002437245	k2_0177948	4.78049190256345	4.9771126292293	4.61158140801235	4.8082021346782	4.52316538692721	4.97373239106385	4.35425489237611	4.80482189651275	T-C * R-NR effect D0-D42	0.624621834625259	0.429334950640939	0.676031218241295
s__MTC7 sp001695645	k2_0177957	5.08351186360396	4.36625393501705	5.27327019635989	4.55601226777299	5.85057786464818	4.70418492354057	6.04033619740411	4.8939432562965	R-NR effect D0-D42	24.4729679632746	4.85023218173856E-06	0.000132941934431
s__MTC7 sp001695645	k2_0177957	5.08351186360396	4.36625393501705	5.27327019635989	4.55601226777299	5.85057786464818	4.70418492354057	6.04033619740411	4.8939432562965	T-C * R-NR effect D0-D42	0.963089376014182	0.326409737193119	0.589746496657274
s__Dorea sp002160985	k2_0178269	5.70009421602347	5.18238414891725	6.11861327441482	5.60090320730859	6.80098754203035	5.40768841267797	7.2195066004217	5.82620747106932	R-NR effect D0-D42	45.0300177007252	1.66669409324541E-10	1.13446311280238E-07
s__Dorea sp002160985	k2_0178269	5.70009421602347	5.18238414891725	6.11861327441482	5.60090320730859	6.80098754203035	5.40768841267797	7.2195066004217	5.82620747106932	T-C * R-NR effect D0-D42	5.97272197006191	0.014528837235281	0.080838925434454
s__UBA1777 sp002350825	k2_0178550	4.80538597860056	4.98049398263751	4.80192116135226	4.97702916538921	5.07052977373868	5.18016972804743	5.06706495649038	5.17670491079913	R-NR effect D0-D42	1.34519616829277	0.510380841375342	0.720085285412341
s__UBA1777 sp002350825	k2_0178550	4.80538597860056	4.98049398263751	4.80192116135226	4.97702916538921	5.07052977373868	5.18016972804743	5.06706495649038	5.17670491079913	T-C * R-NR effect D0-D42	0.000592778607654	0.980575787633596	0.990274855760536
s__CAG-448 sp003150135	k2_0178574	4.92405683804308	4.90862519187071	4.83621748413529	4.82078583796293	5.2263588462266	4.92529073427297	5.13851949231882	4.83745138036519	R-NR effect D0-D42	1.99686233761111	0.368457034869588	0.620396676237499
s__CAG-448 sp003150135	k2_0178574	4.92405683804308	4.90862519187071	4.83621748413529	4.82078583796293	5.2263588462266	4.92529073427297	5.13851949231882	4.83745138036519	T-C * R-NR effect D0-D42	0.150974476014994	0.697605848175252	0.826599498017224
s__Holdemania filiformis	k2_0178745	6.4574089034609	5.98859956651209	6.52100189525375	6.05219255830494	6.90361414022144	6.50171717551272	6.96720713201429	6.56531016730557	R-NR effect D0-D42	5.12813515206119	0.076990936178037	0.254806307415805
s__Holdemania filiformis	k2_0178745	6.4574089034609	5.98859956651209	6.52100189525375	6.05219255830494	6.90361414022144	6.50171717551272	6.96720713201429	6.56531016730557	T-C * R-NR effect D0-D42	0.111189159246237	0.738794335427463	0.850404753631837
s__Pauljensenia odontolyticus_C	k2_0178976	5.71881709533006	5.24031183580957	5.70163708936249	5.223131829842	6.06834343577697	5.1641427406553	6.0511634298094	5.14696273468773	R-NR effect D0-D42	10.9191097744643	0.004255449478217	0.032183806794515
s__Pauljensenia odontolyticus_C	k2_0178976	5.71881709533006	5.24031183580957	5.70163708936249	5.223131829842	6.06834343577697	5.1641427406553	6.0511634298094	5.14696273468773	T-C * R-NR effect D0-D42	0.005726208349756	0.939680280145708	0.968126706386244
s__Acutalibacter timonensis	k2_0179192	5.86847909497327	5.91825174348519	6.11385915438343	6.16363180289535	6.30476492584789	6.13005595148374	6.55014498525805	6.3754360108939	R-NR effect D0-D42	1.27298668804258	0.529144702928696	0.730153715296184
s__Acutalibacter timonensis	k2_0179192	5.86847909497327	5.91825174348519	6.11385915438343	6.16363180289535	6.30476492584789	6.13005595148374	6.55014498525805	6.3754360108939	T-C * R-NR effect D0-D42	1.85259694444755	0.173481656199179	0.435463481203102
s__Prevotella sp900290275	k2_0179320	4.14660868902563	4.21851836386409	4.39774836899296	4.46965804383141	4.32122079191151	4.66686115075296	4.57236047187884	4.91800083072029	R-NR effect D0-D42	1.12516580707063	0.569735589678395	0.75106525120935
s__Prevotella sp900290275	k2_0179320	4.14660868902563	4.21851836386409	4.39774836899296	4.46965804383141	4.32122079191151	4.66686115075296	4.57236047187884	4.91800083072029	T-C * R-NR effect D0-D42	0.591558737207151	0.441816996932461	0.685311483884935
s__Faecalicatena sp002161355	k2_0179400	5.40563294765481	5.0455357713084	5.67503164830762	5.3149344719612	6.40024754726473	5.36776377733984	6.66964624791754	5.63716247799264	R-NR effect D0-D42	34.6071029069338	3.05606851378566E-08	2.42397927236775E-06
s__Faecalicatena sp002161355	k2_0179400	5.40563294765481	5.0455357713084	5.67503164830762	5.3149344719612	6.40024754726473	5.36776377733984	6.66964624791754	5.63716247799264	T-C * R-NR effect D0-D42	3.24827387916105	0.071498716333714	0.242525546102065
s__Marseille-P3106 sp900169975	k2_0179480	7.15965879601398	6.77899270634982	7.36824267903225	6.98757658936809	7.54124011365042	7.16061844220233	7.7498239966687	7.36920232522061	R-NR effect D0-D42	5.49143668276417	0.06420216530376	0.225259143557178
s__Marseille-P3106 sp900169975	k2_0179480	7.15965879601398	6.77899270634982	7.36824267903225	6.98757658936809	7.54124011365042	7.16061844220233	7.7498239966687	7.36920232522061	T-C * R-NR effect D0-D42	1.99502473834605	0.157816488925221	0.415017733915391
s__Flavonifractor sp002159455	k2_0180013	6.25553758986513	6.12069433393592	6.52067749465787	6.38583423872865	6.86570501663698	6.4672766709191	7.13084492142971	6.73241657571183	R-NR effect D0-D42	8.84368510331365	0.012012079005637	0.070959790624576
s__Flavonifractor sp002159455	k2_0180013	6.25553758986513	6.12069433393592	6.52067749465787	6.38583423872865	6.86570501663698	6.4672766709191	7.13084492142971	6.73241657571183	T-C * R-NR effect D0-D42	6.53274870712238	0.010590617490966	0.064363217013549
s__Phoenicibacter massiliensis	k2_0180197	5.44044611794428	5.42936095978111	5.60860461347018	5.59751945530701	5.06476899391992	4.98404025520628	5.23292748944581	5.15219875073218	R-NR effect D0-D42	0.079350559788509	0.961101477460418	0.979325956573939
s__Phoenicibacter massiliensis	k2_0180197	5.44044611794428	5.42936095978111	5.60860461347018	5.59751945530701	5.06476899391992	4.98404025520628	5.23292748944581	5.15219875073218	T-C * R-NR effect D0-D42	0.665263352958618	0.414707908303678	0.663402701728249
s__Pauljensenia sp000278725	k2_0180387	6.70583108518825	6.3032817784456	6.69895344948221	6.29640414273955	6.25223299566419	5.40899640319596	6.24535535995815	5.40211876748991	R-NR effect D0-D42	6.95323264213982	0.030911829980824	0.135083018100646
s__Pauljensenia sp000278725	k2_0180387	6.70583108518825	6.3032817784456	6.69895344948221	6.29640414273955	6.25223299566419	5.40899640319596	6.24535535995815	5.40211876748991	T-C * R-NR effect D0-D42	0.000675697363249	0.979261981041007	0.989682239686086
s__Anaeromassilibacillus sp002159845	k2_0180411	7.23973223049388	7.26674990762195	7.46001796829861	7.48703564542669	8.08082419873209	7.67234381441116	8.30110993653683	7.8926295522159	R-NR effect D0-D42	6.36846536293012	0.041410008280328	0.164746654404619
s__Anaeromassilibacillus sp002159845	k2_0180411	7.23973223049388	7.26674990762195	7.46001796829861	7.48703564542669	8.08082419873209	7.67234381441116	8.30110993653683	7.8926295522159	T-C * R-NR effect D0-D42	1.54739254601827	0.213520784853237	0.486075186923422
s__Pauljensenia odontolyticus	k2_0180446	4.95413946775078	4.45914348448331	5.10702703928399	4.61203105601652	5.27865726113162	4.46270446511017	5.43154483266483	4.61559203664338	R-NR effect D0-D42	10.0161987211444	0.006683594344822	0.046030015690139
s__Pauljensenia odontolyticus	k2_0180446	4.95413946775078	4.45914348448331	5.10702703928399	4.61203105601652	5.27865726113162	4.46270446511017	5.43154483266483	4.61559203664338	T-C * R-NR effect D0-D42	0.517514883865942	0.4719036912044	0.700214473263256
s__Faecalicatena sp002159505	k2_0180823	5.8434504359181	5.35637320072403	6.12390696282332	5.63682972762925	6.73368836045104	5.67876610636904	7.01414488735625	5.95922263327426	R-NR effect D0-D42	31.0388383767464	1.81970875322944E-07	9.90892073091871E-06
s__Faecalicatena sp002159505	k2_0180823	5.8434504359181	5.35637320072403	6.12390696282332	5.63682972762925	6.73368836045104	5.67876610636904	7.01414488735625	5.95922263327426	T-C * R-NR effect D0-D42	3.17482677353121	0.074781141197135	0.250127912079524
s__UBA1394 sp900066845	k2_0180842	4.81417906979815	4.50620507178653	4.70118888604046	4.39321488802884	5.03096382779335	4.90386953450656	4.91797364403566	4.79087935074887	R-NR effect D0-D42	1.3913312070697	0.498742372795874	0.712870452605164
s__UBA1394 sp900066845	k2_0180842	4.81417906979815	4.50620507178653	4.70118888604046	4.39321488802884	5.03096382779335	4.90386953450656	4.91797364403566	4.79087935074887	T-C * R-NR effect D0-D42	0.252529113451828	0.615299854147039	0.775869599320103
s__Olsenella_E sp002159625	k2_0180916	4.76847159731315	4.83757990240975	5.0624885677903	5.13159687288689	4.0846145954384	4.13212957712816	4.37863156591555	4.42614654760531	R-NR effect D0-D42	0.335010098740099	0.845772346660506	0.912585010240821
s__Olsenella_E sp002159625	k2_0180916	4.76847159731315	4.83757990240975	5.0624885677903	5.13159687288689	4.0846145954384	4.13212957712816	4.37863156591555	4.42614654760531	T-C * R-NR effect D0-D42	2.49391219668701	0.114287318205014	0.339207418277091
s__Dorea sp000433535	k2_0180998	6.39280071922563	5.72783475238531	6.41540415824962	5.7504381914093	6.8537133174093	5.93845760621607	6.87631675643329	5.96106104524006	R-NR effect D0-D42	8.44221710645684	0.014682359303257	0.081471135046875
s__Dorea sp000433535	k2_0180998	6.39280071922563	5.72783475238531	6.41540415824962	5.7504381914093	6.8537133174093	5.93845760621607	6.87631675643329	5.96106104524006	T-C * R-NR effect D0-D42	0.00612556539113	0.937616469478986	0.966976177109136
s__COE1 sp000403335	k2_0181050	5.66149428320552	5.14206373449472	5.77841970624835	5.25898915753755	6.07215899887551	5.33184422352004	6.18908442191834	5.44876964656287	R-NR effect D0-D42	20.6314970858663	3.31075719165921E-05	0.000600939216477
s__COE1 sp000403335	k2_0181050	5.66149428320552	5.14206373449472	5.77841970624835	5.25898915753755	6.07215899887551	5.33184422352004	6.18908442191834	5.44876964656287	T-C * R-NR effect D0-D42	0.752837010976918	0.385579500129025	0.638049707668938
s__Merdibacter massiliensis	k2_0181088	6.00818107483217	5.92792552152961	6.01656354659645	5.93630799329389	6.76729338004309	6.19288573407297	6.77567585180736	6.20126820583724	R-NR effect D0-D42	13.2349914253483	0.001336774424599	0.012815461854606
s__Merdibacter massiliensis	k2_0181088	6.00818107483217	5.92792552152961	6.01656354659645	5.93630799329389	6.76729338004309	6.19288573407297	6.77567585180736	6.20126820583724	T-C * R-NR effect D0-D42	0.002392570999632	0.960987900230045	0.979325956573939
s__Romboutsia ilealis	k2_0181090	4.7867465650144	5.11583730868189	4.96423682676432	5.29332757043181	5.06220532818745	4.67211848162992	5.23969558993737	4.84960874337984	R-NR effect D0-D42	2.33142526690813	0.311700454694197	0.579683359276457
s__Romboutsia ilealis	k2_0181090	4.7867465650144	5.11583730868189	4.96423682676432	5.29332757043181	5.06220532818745	4.67211848162992	5.23969558993737	4.84960874337984	T-C * R-NR effect D0-D42	0.320262061915514	0.571450197902008	0.75203706585985
s__Collinsella vaginalis	k2_0181196	5.91697289236911	5.95242926740482	6.05618589163547	6.09164226667118	4.27946680152346	5.22292148228194	4.41867980078982	5.3621344815483	R-NR effect D0-D42	18.6862998602714	8.75631833168903E-05	0.00139545752574
s__Collinsella vaginalis	k2_0181196	5.91697289236911	5.95242926740482	6.05618589163547	6.09164226667118	4.27946680152346	5.22292148228194	4.41867980078982	5.3621344815483	T-C * R-NR effect D0-D42	0.665992725480123	0.414452223808448	0.663402701728249
s__Blautia sp003287895	k2_0181287	6.70297647292866	5.6958394628666	7.02750982565372	6.02037281559166	7.72953081622552	5.89157886304024	8.05406416895059	6.21611221576531	R-NR effect D0-D42	45.5685743771285	1.2732386103123E-10	1.09959295272395E-07
s__Blautia sp003287895	k2_0181287	6.70297647292866	5.6958394628666	7.02750982565372	6.02037281559166	7.72953081622552	5.89157886304024	8.05406416895059	6.21611221576531	T-C * R-NR effect D0-D42	2.20716969188766	0.137370495970964	0.38399801885381
s__Coprococcus_A catus	k2_0181384	9.26836778311153	8.99699261182421	9.38703817167774	9.11566300039042	9.22049213138822	8.89064917132288	9.33916251995443	9.00931955988909	R-NR effect D0-D42	2.59674446148392	0.272975773159119	0.540919987690692
s__Coprococcus_A catus	k2_0181384	9.26836778311153	8.99699261182421	9.38703817167774	9.11566300039042	9.22049213138822	8.89064917132288	9.33916251995443	9.00931955988909	T-C * R-NR effect D0-D42	0.443785648706353	0.505300920661552	0.717498457928689
s__Dorea sp900312975	k2_0181401	6.68076468459695	6.64069850769731	7.07237108933686	7.03230491243722	7.31275064174981	6.88097717161138	7.70435704648972	7.27258357635129	R-NR effect D0-D42	4.54378622742536	0.103116783390734	0.315688863094271
s__Dorea sp900312975	k2_0181401	6.68076468459695	6.64069850769731	7.07237108933686	7.03230491243722	7.31275064174981	6.88097717161138	7.70435704648972	7.27258357635129	T-C * R-NR effect D0-D42	4.21884881694223	0.039977274606323	0.161013007388778
s__Alistipes_A indistinctus	k2_0181557	4.31712452646867	3.59977486346067	4.94437330073642	4.22702363772842	3.68103919388611	3.25784320502256	4.30828796815386	3.88509197929032	R-NR effect D0-D42	2.00034645638266	0.367815719600567	0.620396676237499
s__Alistipes_A indistinctus	k2_0181557	4.31712452646867	3.59977486346067	4.94437330073642	4.22702363772842	3.68103919388611	3.25784320502256	4.30828796815386	3.88509197929032	T-C * R-NR effect D0-D42	2.87771143491034	0.089813585690657	0.284560654740608
s__Ruminococcus_E bromii	k2_0181682	9.59781501400588	8.83362477079118	10.1956141296274	9.4314238864127	8.28962615316796	8.27954562480462	8.88742526878949	8.87734474042614	R-NR effect D0-D42	2.63223923838063	0.268173902444657	0.537664318892479
s__Ruminococcus_E bromii	k2_0181682	9.59781501400588	8.83362477079118	10.1956141296274	9.4314238864127	8.28962615316796	8.27954562480462	8.88742526878949	8.87734474042614	T-C * R-NR effect D0-D42	2.33869395034276	0.126195318401724	0.361559651492375
s__OEMS01 sp900199405	k2_0181893	5.58708592212174	5.6754610627315	5.57553637915118	5.66391151976094	5.41433095282402	5.58840801154597	5.40278140985345	5.57685846857541	R-NR effect D0-D42	1.90299569614484	0.386162177777657	0.638755096818125
s__OEMS01 sp900199405	k2_0181893	5.58708592212174	5.6754610627315	5.57553637915118	5.66391151976094	5.41433095282402	5.58840801154597	5.40278140985345	5.57685846857541	T-C * R-NR effect D0-D42	0.012638568597481	0.910489297237664	0.950278121624999
s__Collinsella stercoris	k2_0181906	6.74173417949834	6.57326727200477	7.03147073144965	6.86300382395608	4.65497716713854	5.51860060892563	4.94471371908985	5.80833716087694	R-NR effect D0-D42	13.9935810510818	0.000914813328984	0.009555236919623
s__Collinsella stercoris	k2_0181906	6.74173417949834	6.57326727200477	7.03147073144965	6.86300382395608	4.65497716713854	5.51860060892563	4.94471371908985	5.80833716087694	T-C * R-NR effect D0-D42	2.08761563557516	0.148497678866711	0.402698884788611
s__Romboutsia timonensis	k2_0181942	6.2731974153288	6.1758633504223	6.33141439202199	6.2340803271155	6.40556034902356	5.86119199687732	6.46377732571675	5.91940897357051	R-NR effect D0-D42	2.14958881626558	0.341367930557265	0.600664455207399
s__Romboutsia timonensis	k2_0181942	6.2731974153288	6.1758633504223	6.33141439202199	6.2340803271155	6.40556034902356	5.86119199687732	6.46377732571675	5.91940897357051	T-C * R-NR effect D0-D42	0.036880398637663	0.847708758082254	0.913549499589641
s__Traorella massiliensis	k2_0181979	5.36440082809199	5.04791870751501	5.62197288915754	5.30549076858056	5.88866850250439	5.22976725997033	6.14624056356994	5.48733932103589	R-NR effect D0-D42	11.7771656230345	0.002770900804365	0.022769333772689
s__Traorella massiliensis	k2_0181979	5.36440082809199	5.04791870751501	5.62197288915754	5.30549076858056	5.88866850250439	5.22976725997033	6.14624056356994	5.48733932103589	T-C * R-NR effect D0-D42	2.65341775741206	0.103327525648585	0.315860490081453
s__Alistipes senegalensis	k2_0182008	5.39938398697433	5.05085648197151	5.73368508193373	5.38515757693091	5.07272853888492	5.33862204055677	5.40702963384432	5.67292313551618	R-NR effect D0-D42	3.36543771926551	0.185867939592121	0.450762865376616
s__Alistipes senegalensis	k2_0182008	5.39938398697433	5.05085648197151	5.73368508193373	5.38515757693091	5.07272853888492	5.33862204055677	5.40702963384432	5.67292313551618	T-C * R-NR effect D0-D42	2.01159141179596	0.156101496939577	0.413075530475112
s__Lawsonibacter sp000492175	k2_0182150	5.59728475433811	5.40287502291215	5.68163445743056	5.4872247260046	5.9607456447795	5.67328920413928	6.04509534787195	5.75763890723173	R-NR effect D0-D42	9.36543538240909	0.009253830628297	0.058516587245903
s__Lawsonibacter sp000492175	k2_0182150	5.59728475433811	5.40287502291215	5.68163445743056	5.4872247260046	5.9607456447795	5.67328920413928	6.04509534787195	5.75763890723173	T-C * R-NR effect D0-D42	1.21041350201966	0.271250244338417	0.539856724112132
s__Blautia_A sp900120195	k2_0182164	8.82852448516823	8.62064617508332	8.6696306781839	8.46175236809899	9.06510272729316	8.60900423815873	8.90620892030883	8.4501104311744	R-NR effect D0-D42	4.18622578139627	0.123302709931199	0.356130316378371
s__Blautia_A sp900120195	k2_0182164	8.82852448516823	8.62064617508332	8.6696306781839	8.46175236809899	9.06510272729316	8.60900423815873	8.90620892030883	8.4501104311744	T-C * R-NR effect D0-D42	0.661180967578957	0.416143326694175	0.664039801946395
NA_ungrp.	1CMET2-PWY: N10-formyl-tetrahydrofolate biosynthesis	6.96447418254052	6.89919694703746	6.97365366443073	6.90837642892767	6.84287569977727	6.73584080233292	6.85205518166748	6.74502028422314	R-NR effect D0-D42	1.85559366621334	0.395423936318428	0.647191278160945
NA_ungrp.	1CMET2-PWY: N10-formyl-tetrahydrofolate biosynthesis	6.96447418254052	6.89919694703746	6.97365366443073	6.90837642892767	6.84287569977727	6.73584080233292	6.85205518166748	6.74502028422314	T-C * R-NR effect D0-D42	0.019771471904392	0.88817720563146	0.935839965892385
1CMET2-PWY: N10-formyl-tetrahydrofolate biosynthesis	1CMET2-PWY: N10-formyl-tetrahydrofolate biosynthesis|g__Bacteroides.s__Bacteroides_uniformis	0.906125034277919	0.540500114440053	1.0588133889493	0.693188469111436	1.17524603334321	1.35918351648822	1.3279343880146	1.51187187115961	R-NR effect D0-D42	1.75898062107308	0.414994376047291	0.663601030453068
1CMET2-PWY: N10-formyl-tetrahydrofolate biosynthesis	1CMET2-PWY: N10-formyl-tetrahydrofolate biosynthesis|g__Bacteroides.s__Bacteroides_uniformis	0.906125034277919	0.540500114440053	1.0588133889493	0.693188469111436	1.17524603334321	1.35918351648822	1.3279343880146	1.51187187115961	T-C * R-NR effect D0-D42	0.211846882605414	0.645323671643288	0.792768355113389
1CMET2-PWY: N10-formyl-tetrahydrofolate biosynthesis	1CMET2-PWY: N10-formyl-tetrahydrofolate biosynthesis|unclassified	3.97968999287473	4.08454475245576	3.70576008699047	3.81061484657151	3.81253486720261	3.66512353640358	3.53860496131835	3.39119363051932	R-NR effect D0-D42	0.459930246194972	0.794561313857573	0.878448404383955
1CMET2-PWY: N10-formyl-tetrahydrofolate biosynthesis	1CMET2-PWY: N10-formyl-tetrahydrofolate biosynthesis|unclassified	3.97968999287473	4.08454475245576	3.70576008699047	3.81061484657151	3.81253486720261	3.66512353640358	3.53860496131835	3.39119363051932	T-C * R-NR effect D0-D42	1.21803422124174	0.269746782138327	0.537677403812626
ANAEROFRUCAT-PWY: homolactic fermentation	ANAEROFRUCAT-PWY: homolactic fermentation	5.2073098256126	5.85979547823873	5.15634803997352	5.80883369259965	5.95490129699567	5.8958728287022	5.90393951135659	5.84491104306312	R-NR effect D0-D42	9.3804039398683	0.009184830909205	0.058337246396879
ANAEROFRUCAT-PWY: homolactic fermentation	ANAEROFRUCAT-PWY: homolactic fermentation	5.2073098256126	5.85979547823873	5.15634803997352	5.80883369259965	5.95490129699567	5.8958728287022	5.90393951135659	5.84491104306312	T-C * R-NR effect D0-D42	0.088613575002341	0.765947162541707	0.861980769308441
ANAEROFRUCAT-PWY: homolactic fermentation	ANAEROFRUCAT-PWY: homolactic fermentation|unclassified	3.30507902007651	4.08840859118143	3.25036041931886	4.03368999042378	3.1547072800699	3.76130693624403	3.09998867931224	3.70658833548638	R-NR effect D0-D42	8.47894830709197	0.014415170016497	0.080358229801871
ANAEROFRUCAT-PWY: homolactic fermentation	ANAEROFRUCAT-PWY: homolactic fermentation|unclassified	3.30507902007651	4.08840859118143	3.25036041931886	4.03368999042378	3.1547072800699	3.76130693624403	3.09998867931224	3.70658833548638	T-C * R-NR effect D0-D42	0.052831635406051	0.818207294239126	0.893942907884588
ANAGLYCOLYSIS-PWY: glycolysis III (from glucose)	ANAGLYCOLYSIS-PWY: glycolysis III (from glucose)	7.56983803886778	7.52405531280045	7.54418726072736	7.49840453466003	7.2370613318543	7.29870705474872	7.21141055371388	7.2730562766083	R-NR effect D0-D42	1.16670567206103	0.558024262685708	0.743892957534389
ANAGLYCOLYSIS-PWY: glycolysis III (from glucose)	ANAGLYCOLYSIS-PWY: glycolysis III (from glucose)	7.56983803886778	7.52405531280045	7.54418726072736	7.49840453466003	7.2370613318543	7.29870705474872	7.21141055371388	7.2730562766083	T-C * R-NR effect D0-D42	0.23861156594694	0.625210718235747	0.780605494733962
ANAGLYCOLYSIS-PWY: glycolysis III (from glucose)	ANAGLYCOLYSIS-PWY: glycolysis III (from glucose)|g__Escherichia.s__Escherichia_coli	-0.497233222576352	-0.006872048182601	-0.304875240839257	0.185485933554494	0.658498035477618	0.369282937111373	0.850856017214713	0.561640918848468	R-NR effect D0-D42	3.39343544089536	0.183284127583413	0.446618363395381
ANAGLYCOLYSIS-PWY: glycolysis III (from glucose)	ANAGLYCOLYSIS-PWY: glycolysis III (from glucose)|g__Escherichia.s__Escherichia_coli	-0.497233222576352	-0.006872048182601	-0.304875240839257	0.185485933554494	0.658498035477618	0.369282937111373	0.850856017214713	0.561640918848468	T-C * R-NR effect D0-D42	0.471879753574171	0.492123662748563	0.712557845313185
ANAGLYCOLYSIS-PWY: glycolysis III (from glucose)	ANAGLYCOLYSIS-PWY: glycolysis III (from glucose)|g__Lactobacillus.s__Lactobacillus_casei_paracasei	-1.49480451709751	-1.46635579999219	-1.38281948010676	-1.35437076300144	-1.49143183908779	-1.58072454042618	-1.37944680209704	-1.46873950343543	R-NR effect D0-D42	1.42392921258786	0.490679258349347	0.712557845313185
ANAGLYCOLYSIS-PWY: glycolysis III (from glucose)	ANAGLYCOLYSIS-PWY: glycolysis III (from glucose)|g__Lactobacillus.s__Lactobacillus_casei_paracasei	-1.49480451709751	-1.46635579999219	-1.38281948010676	-1.35437076300144	-1.49143183908779	-1.58072454042618	-1.37944680209704	-1.46873950343543	T-C * R-NR effect D0-D42	4.41485855266762	0.035627232300356	0.148017921378081
ANAGLYCOLYSIS-PWY: glycolysis III (from glucose)	ANAGLYCOLYSIS-PWY: glycolysis III (from glucose)|unclassified	5.05723008102391	5.3865541872745	4.84745487456313	5.17677898081372	4.69506183533313	5.19480790895807	4.48528662887234	4.98503270249728	R-NR effect D0-D42	5.22182054180553	0.073467637863388	0.246137680913927
ANAGLYCOLYSIS-PWY: glycolysis III (from glucose)	ANAGLYCOLYSIS-PWY: glycolysis III (from glucose)|unclassified	5.05723008102391	5.3865541872745	4.84745487456313	5.17677898081372	4.69506183533313	5.19480790895807	4.48528662887234	4.98503270249728	T-C * R-NR effect D0-D42	1.44227424395547	0.229771672638608	0.502617842022536
ARG+POLYAMINE-SYN: superpathway of arginine and polyamine biosynthesis	ARG+POLYAMINE-SYN: superpathway of arginine and polyamine biosynthesis	4.84477578189579	5.05552797353174	4.73560060774498	4.94635279938093	4.66468472534436	5.30303487204635	4.55550955119355	5.19385969789554	R-NR effect D0-D42	8.68708010714852	0.01299045978562	0.07507305640758
ARG+POLYAMINE-SYN: superpathway of arginine and polyamine biosynthesis	ARG+POLYAMINE-SYN: superpathway of arginine and polyamine biosynthesis	4.84477578189579	5.05552797353174	4.73560060774498	4.94635279938093	4.66468472534436	5.30303487204635	4.55550955119355	5.19385969789554	T-C * R-NR effect D0-D42	0.444817192346136	0.504806518805346	0.717498457928689
ARG+POLYAMINE-SYN: superpathway of arginine and polyamine biosynthesis	ARG+POLYAMINE-SYN: superpathway of arginine and polyamine biosynthesis|unclassified	1.64575168795814	1.98992914676434	1.44584498152182	1.79002244032802	1.74902153325706	1.81409906642494	1.54911482682074	1.61419235998862	R-NR effect D0-D42	1.36528824357924	0.505279204753186	0.717498457928689
ARG+POLYAMINE-SYN: superpathway of arginine and polyamine biosynthesis	ARG+POLYAMINE-SYN: superpathway of arginine and polyamine biosynthesis|unclassified	1.64575168795814	1.98992914676434	1.44584498152182	1.79002244032802	1.74902153325706	1.81409906642494	1.54911482682074	1.61419235998862	T-C * R-NR effect D0-D42	0.96225774956406	0.326618694204728	0.589746496657274
ARGININE-SYN4-PWY: L-ornithine de novo biosynthesis	ARGININE-SYN4-PWY: L-ornithine de novo biosynthesis	2.58640784751707	2.35302425889263	2.66034151475395	2.42695792612951	3.28472490712898	3.53780717962117	3.35865857436586	3.61174084685805	R-NR effect D0-D42	1.08242793021589	0.582041245556524	0.756293941905377
ARGININE-SYN4-PWY: L-ornithine de novo biosynthesis	ARGININE-SYN4-PWY: L-ornithine de novo biosynthesis	2.58640784751707	2.35302425889263	2.66034151475395	2.42695792612951	3.28472490712898	3.53780717962117	3.35865857436586	3.61174084685805	T-C * R-NR effect D0-D42	0.043973719844985	0.833902514419897	0.905037966752819
ARGININE-SYN4-PWY: L-ornithine de novo biosynthesis	ARGININE-SYN4-PWY: L-ornithine de novo biosynthesis|g__Bacteroides.s__Bacteroides_uniformis	1.04915198251168	0.549744863070885	1.17988580209423	0.68047868265344	1.28460632734776	1.46177821386139	1.41534014693031	1.59251203344395	R-NR effect D0-D42	2.69519893510949	0.259863322843997	0.528263718514128
ARGININE-SYN4-PWY: L-ornithine de novo biosynthesis	ARGININE-SYN4-PWY: L-ornithine de novo biosynthesis|g__Bacteroides.s__Bacteroides_uniformis	1.04915198251168	0.549744863070885	1.17988580209423	0.68047868265344	1.28460632734776	1.46177821386139	1.41534014693031	1.59251203344395	T-C * R-NR effect D0-D42	0.159746494500496	0.689390020366399	0.822034698737627
ARGSYN-PWY: L-arginine biosynthesis I (via L-ornithine)	ARGSYN-PWY: L-arginine biosynthesis I (via L-ornithine)	7.55829636394844	7.36398312386451	7.63824179798953	7.4439285579056	6.79807802385403	6.7455247344698	6.87802345789512	6.82547016851089	R-NR effect D0-D42	1.57468792519956	0.455051826282675	0.690636803628829
ARGSYN-PWY: L-arginine biosynthesis I (via L-ornithine)	ARGSYN-PWY: L-arginine biosynthesis I (via L-ornithine)	7.55829636394844	7.36398312386451	7.63824179798953	7.4439285579056	6.79807802385403	6.7455247344698	6.87802345789512	6.82547016851089	T-C * R-NR effect D0-D42	0.564188120315862	0.452577689935139	0.689931797571895
ARGSYN-PWY: L-arginine biosynthesis I (via L-ornithine)	ARGSYN-PWY: L-arginine biosynthesis I (via L-ornithine)|g__Bifidobacterium.s__Bifidobacterium_longum	4.44291731446962	3.69411878530979	4.50138906511039	3.75259053595057	0.37179267410245	-0.159735338831456	0.430264424743229	-0.101263588190677	R-NR effect D0-D42	3.424090164586	0.180496285152602	0.444012870581354
ARGSYN-PWY: L-arginine biosynthesis I (via L-ornithine)	ARGSYN-PWY: L-arginine biosynthesis I (via L-ornithine)|g__Bifidobacterium.s__Bifidobacterium_longum	4.44291731446962	3.69411878530979	4.50138906511039	3.75259053595057	0.37179267410245	-0.159735338831456	0.430264424743229	-0.101263588190677	T-C * R-NR effect D0-D42	0.027906889205042	0.867327912561657	0.922882627726427
ARGSYN-PWY: L-arginine biosynthesis I (via L-ornithine)	ARGSYN-PWY: L-arginine biosynthesis I (via L-ornithine)|g__Blautia.s__Ruminococcus_torques	2.97614442873477	2.85633877935556	2.54551534692355	2.42570969754435	1.66968514523635	2.6436097182783	1.23905606342513	2.21298063646708	R-NR effect D0-D42	9.17486869395577	0.010178940529713	0.062701045434913
ARGSYN-PWY: L-arginine biosynthesis I (via L-ornithine)	ARGSYN-PWY: L-arginine biosynthesis I (via L-ornithine)|g__Blautia.s__Ruminococcus_torques	2.97614442873477	2.85633877935556	2.54551534692355	2.42570969754435	1.66968514523635	2.6436097182783	1.23905606342513	2.21298063646708	T-C * R-NR effect D0-D42	1.70420508834206	0.191738960209314	0.458467162467704
ARGSYN-PWY: L-arginine biosynthesis I (via L-ornithine)	ARGSYN-PWY: L-arginine biosynthesis I (via L-ornithine)|g__Escherichia.s__Escherichia_coli	-0.587936347038503	-0.275351535184981	-0.534345486381772	-0.221760674528249	0.441917485251095	0.157159250376874	0.495508345907827	0.210750111033605	R-NR effect D0-D42	1.62957572079199	0.442733238653774	0.685600366807968
ARGSYN-PWY: L-arginine biosynthesis I (via L-ornithine)	ARGSYN-PWY: L-arginine biosynthesis I (via L-ornithine)|g__Escherichia.s__Escherichia_coli	-0.587936347038503	-0.275351535184981	-0.534345486381772	-0.221760674528249	0.441917485251095	0.157159250376874	0.495508345907827	0.210750111033605	T-C * R-NR effect D0-D42	0.030358523051405	0.861679229010762	0.920587947868602
ARGSYN-PWY: L-arginine biosynthesis I (via L-ornithine)	ARGSYN-PWY: L-arginine biosynthesis I (via L-ornithine)|unclassified	3.00732536739928	3.17939202521635	2.61753851098685	2.78960516880392	3.45425881253358	3.30070703776787	3.06447195612115	2.91092018135544	R-NR effect D0-D42	0.755706280186246	0.685331140943217	0.81958781247792
ARGSYN-PWY: L-arginine biosynthesis I (via L-ornithine)	ARGSYN-PWY: L-arginine biosynthesis I (via L-ornithine)|unclassified	3.00732536739928	3.17939202521635	2.61753851098685	2.78960516880392	3.45425881253358	3.30070703776787	3.06447195612115	2.91092018135544	T-C * R-NR effect D0-D42	3.01283572707109	0.082607657878693	0.267687474303446
ARGSYNBSUB-PWY: L-arginine biosynthesis II (acetyl cycle)	ARGSYNBSUB-PWY: L-arginine biosynthesis II (acetyl cycle)	6.88704818580302	6.59038731664092	6.97030446659327	6.67364359743117	5.91823950932917	5.71452972905667	6.00149579011943	5.79778600984693	R-NR effect D0-D42	2.9693080905771	0.226580713784371	0.50002809171739
ARGSYNBSUB-PWY: L-arginine biosynthesis II (acetyl cycle)	ARGSYNBSUB-PWY: L-arginine biosynthesis II (acetyl cycle)	6.88704818580302	6.59038731664092	6.97030446659327	6.67364359743117	5.91823950932917	5.71452972905667	6.00149579011943	5.79778600984693	T-C * R-NR effect D0-D42	0.348169676925068	0.555151064677285	0.741854701043882
ARGSYNBSUB-PWY: L-arginine biosynthesis II (acetyl cycle)	ARGSYNBSUB-PWY: L-arginine biosynthesis II (acetyl cycle)|g__Bifidobacterium.s__Bifidobacterium_longum	4.48429260121809	3.69448539407555	4.56318929766015	3.77338209051762	0.329796782523189	-0.292432222871203	0.408693478965256	-0.213535526429136	R-NR effect D0-D42	3.72753342639976	0.155087359182672	0.412623306125103
ARGSYNBSUB-PWY: L-arginine biosynthesis II (acetyl cycle)	ARGSYNBSUB-PWY: L-arginine biosynthesis II (acetyl cycle)|g__Bifidobacterium.s__Bifidobacterium_longum	4.48429260121809	3.69448539407555	4.56318929766015	3.77338209051762	0.329796782523189	-0.292432222871203	0.408693478965256	-0.213535526429136	T-C * R-NR effect D0-D42	0.046699714530178	0.828908889798897	0.901661492451469
ARGSYNBSUB-PWY: L-arginine biosynthesis II (acetyl cycle)	ARGSYNBSUB-PWY: L-arginine biosynthesis II (acetyl cycle)|g__Blautia.s__Ruminococcus_torques	2.47080160419567	2.39512045813861	2.22268394643283	2.14700280037577	1.34273046882382	2.17872614040251	1.09461281106098	1.93060848263967	R-NR effect D0-D42	7.35799694151979	0.02524824903636	0.120179311263981
ARGSYNBSUB-PWY: L-arginine biosynthesis II (acetyl cycle)	ARGSYNBSUB-PWY: L-arginine biosynthesis II (acetyl cycle)|g__Blautia.s__Ruminococcus_torques	2.47080160419567	2.39512045813861	2.22268394643283	2.14700280037577	1.34273046882382	2.17872614040251	1.09461281106098	1.93060848263967	T-C * R-NR effect D0-D42	0.747538544335612	0.3872566629042	0.639270901900062
ARGSYNBSUB-PWY: L-arginine biosynthesis II (acetyl cycle)	ARGSYNBSUB-PWY: L-arginine biosynthesis II (acetyl cycle)|g__Escherichia.s__Escherichia_coli	-0.686543244078681	-0.213861836860128	-0.705239802630476	-0.232558395411923	0.426838005053928	0.142399323388419	0.408141446502134	0.123702764836624	R-NR effect D0-D42	2.86148285918171	0.239131557287386	0.511441202841451
ARGSYNBSUB-PWY: L-arginine biosynthesis II (acetyl cycle)	ARGSYNBSUB-PWY: L-arginine biosynthesis II (acetyl cycle)|g__Escherichia.s__Escherichia_coli	-0.686543244078681	-0.213861836860128	-0.705239802630476	-0.232558395411923	0.426838005053928	0.142399323388419	0.408141446502134	0.123702764836624	T-C * R-NR effect D0-D42	0.004201031770094	0.948321006261118	0.972800848606532
ARO-PWY: chorismate biosynthesis I	ARO-PWY: chorismate biosynthesis I	8.25893577828149	8.20309311844564	8.27022580104209	8.21438314120624	8.19007913701305	8.15135548842904	8.20136915977365	8.16264551118964	R-NR effect D0-D42	2.02435508482798	0.363426740176015	0.617867202031678
ARO-PWY: chorismate biosynthesis I	ARO-PWY: chorismate biosynthesis I	8.25893577828149	8.20309311844564	8.27022580104209	8.21438314120624	8.19007913701305	8.15135548842904	8.20136915977365	8.16264551118964	T-C * R-NR effect D0-D42	0.117277356837825	0.73200638361315	0.846168715164479
ARO-PWY: chorismate biosynthesis I	ARO-PWY: chorismate biosynthesis I|g__Anaerostipes.s__Anaerostipes_hadrus	1.27418484030368	0.861063446743575	1.53436316631272	1.12124177275261	1.05686959371595	1.2938870469064	1.31704791972499	1.55406537291543	R-NR effect D0-D42	2.04065433699486	0.360476984165118	0.615720620380737
ARO-PWY: chorismate biosynthesis I	ARO-PWY: chorismate biosynthesis I|g__Anaerostipes.s__Anaerostipes_hadrus	1.27418484030368	0.861063446743575	1.53436316631272	1.12124177275261	1.05686959371595	1.2938870469064	1.31704791972499	1.55406537291543	T-C * R-NR effect D0-D42	0.706971025724329	0.400451195540982	0.651052023323794
ARO-PWY: chorismate biosynthesis I	ARO-PWY: chorismate biosynthesis I|g__Blautia.s__Blautia_sp_KLE_1732	2.26546829367455	2.47667928304771	1.99967417587406	2.21088516524721	1.08747955466493	2.36243239556775	0.821685436864439	2.09663827776726	R-NR effect D0-D42	6.32796494816284	0.042257117658343	0.16722681057817
ARO-PWY: chorismate biosynthesis I	ARO-PWY: chorismate biosynthesis I|g__Blautia.s__Blautia_sp_KLE_1732	2.26546829367455	2.47667928304771	1.99967417587406	2.21088516524721	1.08747955466493	2.36243239556775	0.821685436864439	2.09663827776726	T-C * R-NR effect D0-D42	0.466044760805289	0.494812413185857	0.712557845313185
ARO-PWY: chorismate biosynthesis I	ARO-PWY: chorismate biosynthesis I|g__Blautia.s__Ruminococcus_gnavus	-0.361301999193953	-0.978595316211454	0.146490439358798	-0.470802877658703	1.25164759870451	-0.680873765507713	1.75944003725726	-0.173081326954962	R-NR effect D0-D42	32.0958320189822	1.07270086550405E-07	6.2584433353122E-06
ARO-PWY: chorismate biosynthesis I	ARO-PWY: chorismate biosynthesis I|g__Blautia.s__Ruminococcus_gnavus	-0.361301999193953	-0.978595316211454	0.146490439358798	-0.470802877658703	1.25164759870451	-0.680873765507713	1.75944003725726	-0.173081326954962	T-C * R-NR effect D0-D42	3.09070364926697	0.078740751566571	0.259755435701031
ARO-PWY: chorismate biosynthesis I	ARO-PWY: chorismate biosynthesis I|g__Blautia.s__Ruminococcus_obeum	3.01427833132131	3.58222735639925	2.91712209245373	3.48507111753166	2.11124730373765	3.64756650901354	2.01409106487007	3.55041027014596	R-NR effect D0-D42	16.6849832312752	0.000238178154585	0.003189244535497
ARO-PWY: chorismate biosynthesis I	ARO-PWY: chorismate biosynthesis I|g__Blautia.s__Ruminococcus_obeum	3.01427833132131	3.58222735639925	2.91712209245373	3.48507111753166	2.11124730373765	3.64756650901354	2.01409106487007	3.55041027014596	T-C * R-NR effect D0-D42	0.096373141033496	0.756226199441644	0.858039794714262
ARO-PWY: chorismate biosynthesis I	ARO-PWY: chorismate biosynthesis I|g__Blautia.s__Ruminococcus_torques	2.93774821317925	2.83755252957974	2.76582949215252	2.66563380855301	1.94221915526943	2.80205552296371	1.7703004342427	2.63013680193699	R-NR effect D0-D42	7.14139189871196	0.028136265449063	0.127960476719348
ARO-PWY: chorismate biosynthesis I	ARO-PWY: chorismate biosynthesis I|g__Blautia.s__Ruminococcus_torques	2.93774821317925	2.83755252957974	2.76582949215252	2.66563380855301	1.94221915526943	2.80205552296371	1.7703004342427	2.63013680193699	T-C * R-NR effect D0-D42	0.270631262291658	0.602908630296954	0.768510487835345
ARO-PWY: chorismate biosynthesis I	ARO-PWY: chorismate biosynthesis I|g__Clostridium.s__Clostridium_sp_SS2_1	1.83610235393326	1.3512301369843	2.0301181340667	1.54524591711774	1.62746261274025	1.69425893577897	1.8214783928737	1.88827471591241	R-NR effect D0-D42	2.79142036382405	0.247657092311137	0.518228689564259
ARO-PWY: chorismate biosynthesis I	ARO-PWY: chorismate biosynthesis I|g__Clostridium.s__Clostridium_sp_SS2_1	1.83610235393326	1.3512301369843	2.0301181340667	1.54524591711774	1.62746261274025	1.69425893577897	1.8214783928737	1.88827471591241	T-C * R-NR effect D0-D42	0.583529020188053	0.444932372721016	0.685669285104641
ARO-PWY: chorismate biosynthesis I	ARO-PWY: chorismate biosynthesis I|g__Dorea.s__Dorea_formicigenerans	2.49196139704866	2.72958655115168	2.18075344414659	2.41837859824962	1.71093476255252	2.41744002701763	1.39972680965045	2.10623207411557	R-NR effect D0-D42	4.85790683657717	0.088129018552945	0.28118664982049
ARO-PWY: chorismate biosynthesis I	ARO-PWY: chorismate biosynthesis I|g__Dorea.s__Dorea_formicigenerans	2.49196139704866	2.72958655115168	2.18075344414659	2.41837859824962	1.71093476255252	2.41744002701763	1.39972680965045	2.10623207411557	T-C * R-NR effect D0-D42	1.56742494925527	0.210581367902758	0.482882822299194
ARO-PWY: chorismate biosynthesis I	ARO-PWY: chorismate biosynthesis I|g__Dorea.s__Dorea_longicatena	3.66269676185809	3.33383345645086	3.54223440822354	3.21337110281631	2.19487504508369	3.45302597502704	2.07441269144915	3.33256362139249	R-NR effect D0-D42	14.9475693889248	0.000567775369065	0.006441096131286
ARO-PWY: chorismate biosynthesis I	ARO-PWY: chorismate biosynthesis I|g__Dorea.s__Dorea_longicatena	3.66269676185809	3.33383345645086	3.54223440822354	3.21337110281631	2.19487504508369	3.45302597502704	2.07441269144915	3.33256362139249	T-C * R-NR effect D0-D42	0.1160700531982	0.733336550954683	0.84674766019195
ARO-PWY: chorismate biosynthesis I	ARO-PWY: chorismate biosynthesis I|g__Escherichia.s__Escherichia_coli	-0.439119583679846	-0.049185955146992	-0.317689896573059	0.072243731959795	0.54584431802907	0.290476350823389	0.667274005135857	0.411906037930176	R-NR effect D0-D42	2.33216136733097	0.311585754384978	0.579683359276457
ARO-PWY: chorismate biosynthesis I	ARO-PWY: chorismate biosynthesis I|g__Escherichia.s__Escherichia_coli	-0.439119583679846	-0.049185955146992	-0.317689896573059	0.072243731959795	0.54584431802907	0.290476350823389	0.667274005135857	0.411906037930176	T-C * R-NR effect D0-D42	0.188085834808703	0.664514558406542	0.804588632236086
ARO-PWY: chorismate biosynthesis I	ARO-PWY: chorismate biosynthesis I|g__Eubacterium.s__Eubacterium_rectale	2.71037715229898	2.88542353397299	3.10512309299296	3.28016947466697	0.990633333179243	2.45466032923587	1.38537927387322	2.84940626992985	R-NR effect D0-D42	9.1945457320362	0.010079285860532	0.062369399173355
ARO-PWY: chorismate biosynthesis I	ARO-PWY: chorismate biosynthesis I|g__Eubacterium.s__Eubacterium_rectale	2.71037715229898	2.88542353397299	3.10512309299296	3.28016947466697	0.990633333179243	2.45466032923587	1.38537927387322	2.84940626992985	T-C * R-NR effect D0-D42	0.910799387520456	0.339902406633321	0.600156259701895
ARO-PWY: chorismate biosynthesis I	ARO-PWY: chorismate biosynthesis I|g__Lachnospiraceae_noname.s__Lachnospiraceae_bacterium_5_1_63FAA	1.83983127675692	1.5501393539727	1.98462603943631	1.69493411665209	1.59178522458587	1.69151106937162	1.73657998726526	1.83630583205101	R-NR effect D0-D42	1.75461930329811	0.415900324645102	0.664039801946395
ARO-PWY: chorismate biosynthesis I	ARO-PWY: chorismate biosynthesis I|g__Lachnospiraceae_noname.s__Lachnospiraceae_bacterium_5_1_63FAA	1.83983127675692	1.5501393539727	1.98462603943631	1.69493411665209	1.59178522458587	1.69151106937162	1.73657998726526	1.83630583205101	T-C * R-NR effect D0-D42	0.291126147761702	0.589499770547024	0.760909311919736
ARO-PWY: chorismate biosynthesis I	ARO-PWY: chorismate biosynthesis I|g__Ruminococcus.s__Ruminococcus_sp_5_1_39BFAA	4.22994714486655	3.86074869524451	4.43194578793904	4.06274733831699	4.63380473047543	4.45089620391671	4.83580337354791	4.65289484698919	R-NR effect D0-D42	0.778989493673521	0.677399046060051	0.813675795326249
ARO-PWY: chorismate biosynthesis I	ARO-PWY: chorismate biosynthesis I|g__Ruminococcus.s__Ruminococcus_sp_5_1_39BFAA	4.22994714486655	3.86074869524451	4.43194578793904	4.06274733831699	4.63380473047543	4.45089620391671	4.83580337354791	4.65289484698919	T-C * R-NR effect D0-D42	0.367113803537336	0.544581711017209	0.738645822163337
ARO-PWY: chorismate biosynthesis I	ARO-PWY: chorismate biosynthesis I|g__Streptococcus.s__Streptococcus_thermophilus	0.479999287231972	0.178528641517841	0.698218381833618	0.396747736119486	0.466024093609138	0.485557816097371	0.684243188210783	0.703776910699016	R-NR effect D0-D42	0.584594537134876	0.746546578152637	0.852599615541211
ARO-PWY: chorismate biosynthesis I	ARO-PWY: chorismate biosynthesis I|g__Streptococcus.s__Streptococcus_thermophilus	0.479999287231972	0.178528641517841	0.698218381833618	0.396747736119486	0.466024093609138	0.485557816097371	0.684243188210783	0.703776910699016	T-C * R-NR effect D0-D42	0.661305593267912	0.416099397842677	0.664039801946395
ARO-PWY: chorismate biosynthesis I	ARO-PWY: chorismate biosynthesis I|unclassified	6.99743003004549	7.09140074635031	6.79345312206797	6.88742383837279	6.79174571861808	7.05520737616563	6.58776881064056	6.85123046818811	R-NR effect D0-D42	5.04377670501202	0.080307814013697	0.262802173423028
ARO-PWY: chorismate biosynthesis I	ARO-PWY: chorismate biosynthesis I|unclassified	6.99743003004549	7.09140074635031	6.79345312206797	6.88742383837279	6.79174571861808	7.05520737616563	6.58776881064056	6.85123046818811	T-C * R-NR effect D0-D42	5.88879263593321	0.015237543893299	0.08386809873347
ASPASN-PWY: superpathway of L-aspartate and L-asparagine biosynthesis	ASPASN-PWY: superpathway of L-aspartate and L-asparagine biosynthesis	6.40996150327893	6.32150585568287	6.31087707182765	6.2224214242316	6.13074190123309	6.49316820226425	6.03165746978182	6.39408377081298	R-NR effect D0-D42	8.00952377581234	0.018228629199027	0.096557356224158
ASPASN-PWY: superpathway of L-aspartate and L-asparagine biosynthesis	ASPASN-PWY: superpathway of L-aspartate and L-asparagine biosynthesis	6.40996150327893	6.32150585568287	6.31087707182765	6.2224214242316	6.13074190123309	6.49316820226425	6.03165746978182	6.39408377081298	T-C * R-NR effect D0-D42	0.84910278456374	0.356806279606737	0.614332565730992
ASPASN-PWY: superpathway of L-aspartate and L-asparagine biosynthesis	ASPASN-PWY: superpathway of L-aspartate and L-asparagine biosynthesis|g__Escherichia.s__Escherichia_coli	-0.506002199958261	-0.128123070221613	-0.241814654154544	0.136064475582103	0.762967134212692	0.330923150193904	1.02715468001641	0.59511069599762	R-NR effect D0-D42	2.51324517246667	0.284613663146644	0.552450481223651
ASPASN-PWY: superpathway of L-aspartate and L-asparagine biosynthesis	ASPASN-PWY: superpathway of L-aspartate and L-asparagine biosynthesis|g__Escherichia.s__Escherichia_coli	-0.506002199958261	-0.128123070221613	-0.241814654154544	0.136064475582103	0.762967134212692	0.330923150193904	1.02715468001641	0.59511069599762	T-C * R-NR effect D0-D42	0.515143646686965	0.472920648287927	0.700497983298244
ASPASN-PWY: superpathway of L-aspartate and L-asparagine biosynthesis	ASPASN-PWY: superpathway of L-aspartate and L-asparagine biosynthesis|g__Faecalibacterium.s__Faecalibacterium_prausnitzii	3.34043736398523	3.94365830771197	2.99488321771881	3.59810416144555	2.40004312874983	4.78209082462555	2.05448898248342	4.43653667835913	R-NR effect D0-D42	26.7745737674297	1.53452927726835E-06	5.26640131795289E-05
ASPASN-PWY: superpathway of L-aspartate and L-asparagine biosynthesis	ASPASN-PWY: superpathway of L-aspartate and L-asparagine biosynthesis|g__Faecalibacterium.s__Faecalibacterium_prausnitzii	3.34043736398523	3.94365830771197	2.99488321771881	3.59810416144555	2.40004312874983	4.78209082462555	2.05448898248342	4.43653667835913	T-C * R-NR effect D0-D42	0.967824249370096	0.325223404873223	0.589334454610173
ASPASN-PWY: superpathway of L-aspartate and L-asparagine biosynthesis	ASPASN-PWY: superpathway of L-aspartate and L-asparagine biosynthesis|unclassified	4.49687742939158	4.24217959774211	4.41470523812662	4.16000740647715	4.26242148271682	4.30890589733934	4.18024929145187	4.22673370607438	R-NR effect D0-D42	3.01965999216122	0.220947536713941	0.494709287247662
ASPASN-PWY: superpathway of L-aspartate and L-asparagine biosynthesis	ASPASN-PWY: superpathway of L-aspartate and L-asparagine biosynthesis|unclassified	4.49687742939158	4.24217959774211	4.41470523812662	4.16000740647715	4.26242148271682	4.30890589733934	4.18024929145187	4.22673370607438	T-C * R-NR effect D0-D42	0.474842978951983	0.490767568200091	0.712557845313185
AST-PWY: L-arginine degradation II (AST pathway)	AST-PWY: L-arginine degradation II (AST pathway)	-0.802190662307668	-0.150372152797348	-0.707610390201107	-0.055791880690787	0.425240056979198	0.158146327816894	0.519820329085758	0.252726599923455	R-NR effect D0-D42	4.28829619730584	0.117167809954889	0.34450204165282
AST-PWY: L-arginine degradation II (AST pathway)	AST-PWY: L-arginine degradation II (AST pathway)	-0.802190662307668	-0.150372152797348	-0.707610390201107	-0.055791880690787	0.425240056979198	0.158146327816894	0.519820329085758	0.252726599923455	T-C * R-NR effect D0-D42	0.092435096196368	0.761103964007032	0.860606660874801
BIOTIN-BIOSYNTHESIS-PWY: biotin biosynthesis I	BIOTIN-BIOSYNTHESIS-PWY: biotin biosynthesis I	1.93874126888302	2.27958462731767	1.98998574297444	2.33082910140909	2.93865239480223	2.77433933428647	2.98989686889366	2.82558380837789	R-NR effect D0-D42	2.15301004289734	0.340784481200033	0.600398538635168
BIOTIN-BIOSYNTHESIS-PWY: biotin biosynthesis I	BIOTIN-BIOSYNTHESIS-PWY: biotin biosynthesis I	1.93874126888302	2.27958462731767	1.98998574297444	2.33082910140909	2.93865239480223	2.77433933428647	2.98989686889366	2.82558380837789	T-C * R-NR effect D0-D42	0.038521310177544	0.84440004296843	0.911618603916389
BIOTIN-BIOSYNTHESIS-PWY: biotin biosynthesis I	BIOTIN-BIOSYNTHESIS-PWY: biotin biosynthesis I|g__Escherichia.s__Escherichia_coli	-0.293864785409178	0.221663857884202	-0.152112980246449	0.363415663046931	0.720246668256911	0.527302999198777	0.861998473419641	0.669054804361506	R-NR effect D0-D42	3.43339374049174	0.179658604574559	0.443712442015981
BIOTIN-BIOSYNTHESIS-PWY: biotin biosynthesis I	BIOTIN-BIOSYNTHESIS-PWY: biotin biosynthesis I|g__Escherichia.s__Escherichia_coli	-0.293864785409178	0.221663857884202	-0.152112980246449	0.363415663046931	0.720246668256911	0.527302999198777	0.861998473419641	0.669054804361506	T-C * R-NR effect D0-D42	0.263304823875956	0.607858733348333	0.769794742515215
BRANCHED-CHAIN-AA-SYN-PWY: superpathway of branched amino acid biosynthesis	BRANCHED-CHAIN-AA-SYN-PWY: superpathway of branched amino acid biosynthesis	8.04459513922349	8.00824986945277	8.02958168860549	7.99323641883478	7.89782228741585	7.82825219669932	7.88280883679786	7.81323874608133	R-NR effect D0-D42	1.66176905816674	0.435663758576389	0.680141739306564
BRANCHED-CHAIN-AA-SYN-PWY: superpathway of branched amino acid biosynthesis	BRANCHED-CHAIN-AA-SYN-PWY: superpathway of branched amino acid biosynthesis	8.04459513922349	8.00824986945277	8.02958168860549	7.99323641883478	7.89782228741585	7.82825219669932	7.88280883679786	7.81323874608133	T-C * R-NR effect D0-D42	0.102920503225604	0.748352671440132	0.853906735821071
BRANCHED-CHAIN-AA-SYN-PWY: superpathway of branched amino acid biosynthesis	BRANCHED-CHAIN-AA-SYN-PWY: superpathway of branched amino acid biosynthesis|g__Bifidobacterium.s__Bifidobacterium_longum	4.27117196353579	3.59869172880653	4.3699449951492	3.69746476041994	0.181121487462263	-0.388520889397381	0.279894519075672	-0.289747857783971	R-NR effect D0-D42	2.71927025059904	0.25675444306483	0.526311369960164
BRANCHED-CHAIN-AA-SYN-PWY: superpathway of branched amino acid biosynthesis	BRANCHED-CHAIN-AA-SYN-PWY: superpathway of branched amino acid biosynthesis|g__Bifidobacterium.s__Bifidobacterium_longum	4.27117196353579	3.59869172880653	4.3699449951492	3.69746476041994	0.181121487462263	-0.388520889397381	0.279894519075672	-0.289747857783971	T-C * R-NR effect D0-D42	0.070473022019769	0.790649301886972	0.876178116849553
BRANCHED-CHAIN-AA-SYN-PWY: superpathway of branched amino acid biosynthesis	BRANCHED-CHAIN-AA-SYN-PWY: superpathway of branched amino acid biosynthesis|g__Blautia.s__Blautia_sp_KLE_1732	2.55385229875158	2.82834898666461	2.36376829897989	2.63826498689292	1.61717094238588	2.82331534605111	1.42708694261418	2.63323134627941	R-NR effect D0-D42	6.97447951153049	0.030585178327046	0.134601151172045
BRANCHED-CHAIN-AA-SYN-PWY: superpathway of branched amino acid biosynthesis	BRANCHED-CHAIN-AA-SYN-PWY: superpathway of branched amino acid biosynthesis|g__Blautia.s__Blautia_sp_KLE_1732	2.55385229875158	2.82834898666461	2.36376829897989	2.63826498689292	1.61717094238588	2.82331534605111	1.42708694261418	2.63323134627941	T-C * R-NR effect D0-D42	0.287166659385093	0.592041948824924	0.761723412658229
BRANCHED-CHAIN-AA-SYN-PWY: superpathway of branched amino acid biosynthesis	BRANCHED-CHAIN-AA-SYN-PWY: superpathway of branched amino acid biosynthesis|g__Blautia.s__Ruminococcus_obeum	3.00825246713771	3.7416893141745	2.77240603385657	3.50584288089337	2.28218912132514	3.95451226161154	2.046342688044	3.71866582833041	R-NR effect D0-D42	15.3614989599403	0.000461628787566	0.005480021324412
BRANCHED-CHAIN-AA-SYN-PWY: superpathway of branched amino acid biosynthesis	BRANCHED-CHAIN-AA-SYN-PWY: superpathway of branched amino acid biosynthesis|g__Blautia.s__Ruminococcus_obeum	3.00825246713771	3.7416893141745	2.77240603385657	3.50584288089337	2.28218912132514	3.95451226161154	2.046342688044	3.71866582833041	T-C * R-NR effect D0-D42	0.443149361037172	0.505606296705414	0.717498457928689
BRANCHED-CHAIN-AA-SYN-PWY: superpathway of branched amino acid biosynthesis	BRANCHED-CHAIN-AA-SYN-PWY: superpathway of branched amino acid biosynthesis|g__Faecalibacterium.s__Faecalibacterium_prausnitzii	3.79173975399385	4.4568902108753	3.54035411517373	4.20550457205518	2.93477384854587	5.32310137757899	2.68338820972576	5.07171573875887	R-NR effect D0-D42	20.9775424165125	2.78473928979082E-05	0.00054650477779
BRANCHED-CHAIN-AA-SYN-PWY: superpathway of branched amino acid biosynthesis	BRANCHED-CHAIN-AA-SYN-PWY: superpathway of branched amino acid biosynthesis|g__Faecalibacterium.s__Faecalibacterium_prausnitzii	3.79173975399385	4.4568902108753	3.54035411517373	4.20550457205518	2.93477384854587	5.32310137757899	2.68338820972576	5.07171573875887	T-C * R-NR effect D0-D42	0.382042905014032	0.536511931017183	0.733024413376092
BRANCHED-CHAIN-AA-SYN-PWY: superpathway of branched amino acid biosynthesis	BRANCHED-CHAIN-AA-SYN-PWY: superpathway of branched amino acid biosynthesis|g__Ruminococcus.s__Ruminococcus_sp	3.21331487053905	3.24845282635744	2.84610338980848	2.88124134562687	2.23433739699548	3.57002358136177	1.86712591626491	3.2028121006312	R-NR effect D0-D42	12.8585696506576	0.001613604430944	0.014709733249948
BRANCHED-CHAIN-AA-SYN-PWY: superpathway of branched amino acid biosynthesis	BRANCHED-CHAIN-AA-SYN-PWY: superpathway of branched amino acid biosynthesis|g__Ruminococcus.s__Ruminococcus_sp	3.21331487053905	3.24845282635744	2.84610338980848	2.88124134562687	2.23433739699548	3.57002358136177	1.86712591626491	3.2028121006312	T-C * R-NR effect D0-D42	1.49345182003947	0.221681661901125	0.495537989712203
BRANCHED-CHAIN-AA-SYN-PWY: superpathway of branched amino acid biosynthesis	BRANCHED-CHAIN-AA-SYN-PWY: superpathway of branched amino acid biosynthesis|g__Subdoligranulum.s__Subdoligranulum_sp_4_3_54A2FAA	0.050724674426967	0.525793872966853	0.287987212750122	0.763056411290008	1.08794592853547	1.29763477022911	1.32520846685862	1.53489730855227	R-NR effect D0-D42	3.03758640984756	0.218975986705588	0.49224639593595
BRANCHED-CHAIN-AA-SYN-PWY: superpathway of branched amino acid biosynthesis	BRANCHED-CHAIN-AA-SYN-PWY: superpathway of branched amino acid biosynthesis|g__Subdoligranulum.s__Subdoligranulum_sp_4_3_54A2FAA	0.050724674426967	0.525793872966853	0.287987212750122	0.763056411290008	1.08794592853547	1.29763477022911	1.32520846685862	1.53489730855227	T-C * R-NR effect D0-D42	0.929174187484477	0.335077603914837	0.595695709147601
BRANCHED-CHAIN-AA-SYN-PWY: superpathway of branched amino acid biosynthesis	BRANCHED-CHAIN-AA-SYN-PWY: superpathway of branched amino acid biosynthesis|unclassified	6.60031017293686	6.69045068036896	6.42186804532271	6.5120085527548	6.68322192728945	6.73306410369371	6.50477979967529	6.55462197607956	R-NR effect D0-D42	0.297568369755311	0.861755074608635	0.920587947868602
BRANCHED-CHAIN-AA-SYN-PWY: superpathway of branched amino acid biosynthesis	BRANCHED-CHAIN-AA-SYN-PWY: superpathway of branched amino acid biosynthesis|unclassified	6.60031017293686	6.69045068036896	6.42186804532271	6.5120085527548	6.68322192728945	6.73306410369371	6.50477979967529	6.55462197607956	T-C * R-NR effect D0-D42	3.721686437107	0.053710097364571	0.198688439888504
CALVIN-PWY: Calvin-Benson-Bassham cycle	CALVIN-PWY: Calvin-Benson-Bassham cycle	7.81014426964643	7.78910516580897	7.80904163852059	7.78800253468312	7.80709556111245	7.87810986519368	7.80599292998661	7.87700723406783	R-NR effect D0-D42	1.81494324708535	0.403543244496002	0.653179584724301
CALVIN-PWY: Calvin-Benson-Bassham cycle	CALVIN-PWY: Calvin-Benson-Bassham cycle	7.81014426964643	7.78910516580897	7.80904163852059	7.78800253468312	7.80709556111245	7.87810986519368	7.80599292998661	7.87700723406783	T-C * R-NR effect D0-D42	0.000423704031533	0.983577446256408	0.99158980264408
CALVIN-PWY: Calvin-Benson-Bassham cycle	CALVIN-PWY: Calvin-Benson-Bassham cycle|g__Anaerostipes.s__Anaerostipes_hadrus	1.09672337787995	0.667765150153544	1.31582365116259	0.886865423436178	0.766200310818466	1.0283048693461	0.9853005841011	1.24740514262874	R-NR effect D0-D42	2.31306107778357	0.314575697920744	0.582114703356737
CALVIN-PWY: Calvin-Benson-Bassham cycle	CALVIN-PWY: Calvin-Benson-Bassham cycle|g__Anaerostipes.s__Anaerostipes_hadrus	1.09672337787995	0.667765150153544	1.31582365116259	0.886865423436178	0.766200310818466	1.0283048693461	0.9853005841011	1.24740514262874	T-C * R-NR effect D0-D42	0.525663130751582	0.468435898084508	0.698718848713342
CALVIN-PWY: Calvin-Benson-Bassham cycle	CALVIN-PWY: Calvin-Benson-Bassham cycle|g__Clostridium.s__Clostridium_sp_SS2_1	1.11806443029495	0.542834922384233	1.39979018967306	0.824560681762337	0.837734656817891	0.933112613223405	1.119460416196	1.21483837260151	R-NR effect D0-D42	2.50738698412158	0.285448545496393	0.552498511756999
CALVIN-PWY: Calvin-Benson-Bassham cycle	CALVIN-PWY: Calvin-Benson-Bassham cycle|g__Clostridium.s__Clostridium_sp_SS2_1	1.11806443029495	0.542834922384233	1.39979018967306	0.824560681762337	0.837734656817891	0.933112613223405	1.119460416196	1.21483837260151	T-C * R-NR effect D0-D42	0.837982590416345	0.359974389080331	0.615720620380737
CALVIN-PWY: Calvin-Benson-Bassham cycle	CALVIN-PWY: Calvin-Benson-Bassham cycle|g__Faecalibacterium.s__Faecalibacterium_prausnitzii	2.15173067323226	2.5486276278094	1.78597758087557	2.18287453545271	1.06315048387489	3.40696960361144	0.697397391518198	3.04121651125475	R-NR effect D0-D42	19.8797108261476	4.82142752823156E-05	0.000823879080556
CALVIN-PWY: Calvin-Benson-Bassham cycle	CALVIN-PWY: Calvin-Benson-Bassham cycle|g__Faecalibacterium.s__Faecalibacterium_prausnitzii	2.15173067323226	2.5486276278094	1.78597758087557	2.18287453545271	1.06315048387489	3.40696960361144	0.697397391518198	3.04121651125475	T-C * R-NR effect D0-D42	0.828047756766864	0.362837648589166	0.617678297102409
CALVIN-PWY: Calvin-Benson-Bassham cycle	CALVIN-PWY: Calvin-Benson-Bassham cycle|g__Lachnospiraceae_noname.s__Lachnospiraceae_bacterium_5_1_63FAA	1.36517437603968	0.913494236796285	1.58899429778452	1.13731415854113	1.02058130027513	1.0529467209763	1.24440122201997	1.27676664272114	R-NR effect D0-D42	1.70799132381717	0.425710533753057	0.673354693976563
CALVIN-PWY: Calvin-Benson-Bassham cycle	CALVIN-PWY: Calvin-Benson-Bassham cycle|g__Lachnospiraceae_noname.s__Lachnospiraceae_bacterium_5_1_63FAA	1.36517437603968	0.913494236796285	1.58899429778452	1.13731415854113	1.02058130027513	1.0529467209763	1.24440122201997	1.27676664272114	T-C * R-NR effect D0-D42	0.402291496692328	0.525908199217388	0.728698296292243
CALVIN-PWY: Calvin-Benson-Bassham cycle	CALVIN-PWY: Calvin-Benson-Bassham cycle|g__Ruminococcus.s__Ruminococcus_bromii	3.64398887785428	3.10986505589103	4.25224222157552	3.71811839961227	1.42214417378668	2.67449991916591	2.03039751750792	3.28275326288715	R-NR effect D0-D42	9.47068902975411	0.008779423668618	0.056199320160872
CALVIN-PWY: Calvin-Benson-Bassham cycle	CALVIN-PWY: Calvin-Benson-Bassham cycle|g__Ruminococcus.s__Ruminococcus_bromii	3.64398887785428	3.10986505589103	4.25224222157552	3.71811839961227	1.42214417378668	2.67449991916591	2.03039751750792	3.28275326288715	T-C * R-NR effect D0-D42	1.43747557820097	0.230548283964066	0.503468705125721
CALVIN-PWY: Calvin-Benson-Bassham cycle	CALVIN-PWY: Calvin-Benson-Bassham cycle|unclassified	6.36317557953128	6.41806417856881	6.13001631853477	6.18490491757229	6.41426805730175	6.43973171700857	6.18110879630524	6.20657245601206	R-NR effect D0-D42	0.040860153872757	0.979777203103101	0.989957965728121
CALVIN-PWY: Calvin-Benson-Bassham cycle	CALVIN-PWY: Calvin-Benson-Bassham cycle|unclassified	6.36317557953128	6.41806417856881	6.13001631853477	6.18490491757229	6.41426805730175	6.43973171700857	6.18110879630524	6.20657245601206	T-C * R-NR effect D0-D42	6.70210211018349	0.009629931101651	0.060412655328943
CENTFERM-PWY: pyruvate fermentation to butanoate	CENTFERM-PWY: pyruvate fermentation to butanoate	2.27239165942643	2.74496697501145	2.42893239403408	2.90150770961911	2.43293381344611	3.04362353074406	2.58947454805377	3.20016426535172	R-NR effect D0-D42	7.35945013791184	0.025229910367386	0.120179311263981
CENTFERM-PWY: pyruvate fermentation to butanoate	CENTFERM-PWY: pyruvate fermentation to butanoate	2.27239165942643	2.74496697501145	2.42893239403408	2.90150770961911	2.43293381344611	3.04362353074406	2.58947454805377	3.20016426535172	T-C * R-NR effect D0-D42	0.554865375163445	0.456336490894377	0.691533579578271
CENTFERM-PWY: pyruvate fermentation to butanoate	CENTFERM-PWY: pyruvate fermentation to butanoate|unclassified	1.77038152901701	2.41948374113482	1.89319357621748	2.54229578833529	1.90801445381812	2.40075459767071	2.03082650101859	2.52356664487118	R-NR effect D0-D42	7.27654484604386	0.026297736108665	0.122570305713301
CENTFERM-PWY: pyruvate fermentation to butanoate	CENTFERM-PWY: pyruvate fermentation to butanoate|unclassified	1.77038152901701	2.41948374113482	1.89319357621748	2.54229578833529	1.90801445381812	2.40075459767071	2.03082650101859	2.52356664487118	T-C * R-NR effect D0-D42	0.306717140052456	0.579701700955309	0.755424935131296
CITRULBIO-PWY: L-citrulline biosynthesis	CITRULBIO-PWY: L-citrulline biosynthesis	2.5662654510499	2.76381951717922	2.58843694382822	2.78599100995754	2.78658507113937	3.55483835297145	2.80875656391769	3.57700984574977	R-NR effect D0-D42	7.41887759561928	0.024491263966621	0.118229695082363
CITRULBIO-PWY: L-citrulline biosynthesis	CITRULBIO-PWY: L-citrulline biosynthesis	2.5662654510499	2.76381951717922	2.58843694382822	2.78599100995754	2.78658507113937	3.55483835297145	2.80875656391769	3.57700984574977	T-C * R-NR effect D0-D42	0.010142473990982	0.919780791553334	0.955579942178534
CITRULBIO-PWY: L-citrulline biosynthesis	CITRULBIO-PWY: L-citrulline biosynthesis|unclassified	0.945469165460555	1.11057854258819	0.908362938709694	1.07347231583733	1.51933672615666	1.37125917932499	1.4822304994058	1.33415295257413	R-NR effect D0-D42	1.2524850159316	0.534596774934466	0.732399128068543
CITRULBIO-PWY: L-citrulline biosynthesis	CITRULBIO-PWY: L-citrulline biosynthesis|unclassified	0.945469165460555	1.11057854258819	0.908362938709694	1.07347231583733	1.51933672615666	1.37125917932499	1.4822304994058	1.33415295257413	T-C * R-NR effect D0-D42	0.033032077835742	0.855781051023896	0.917486843039648
COA-PWY-1: coenzyme A biosynthesis II (mammalian)	COA-PWY-1: coenzyme A biosynthesis II (mammalian)	8.17474476547931	8.13283521628104	8.19525076424116	8.15334121504289	7.95803423288502	7.90795687443368	7.97854023164686	7.92846287319552	R-NR effect D0-D42	1.36348993471491	0.50573373310459	0.717498457928689
COA-PWY-1: coenzyme A biosynthesis II (mammalian)	COA-PWY-1: coenzyme A biosynthesis II (mammalian)	8.17474476547931	8.13283521628104	8.19525076424116	8.15334121504289	7.95803423288502	7.90795687443368	7.97854023164686	7.92846287319552	T-C * R-NR effect D0-D42	0.302205686532858	0.582502946279563	0.756293941905377
COA-PWY-1: coenzyme A biosynthesis II (mammalian)	COA-PWY-1: coenzyme A biosynthesis II (mammalian)|g__Alistipes.s__Alistipes_putredinis	0.851580279541146	0.465389213162176	0.740801687382197	0.354610621003227	0.070989304602905	0.951577340270919	-0.039789287556044	0.840798748111971	R-NR effect D0-D42	8.73166838944587	0.012704053099711	0.073953990744834
COA-PWY-1: coenzyme A biosynthesis II (mammalian)	COA-PWY-1: coenzyme A biosynthesis II (mammalian)|g__Alistipes.s__Alistipes_putredinis	0.851580279541146	0.465389213162176	0.740801687382197	0.354610621003227	0.070989304602905	0.951577340270919	-0.039789287556044	0.840798748111971	T-C * R-NR effect D0-D42	0.138495867644451	0.709780925657927	0.832972787467521
COA-PWY-1: coenzyme A biosynthesis II (mammalian)	COA-PWY-1: coenzyme A biosynthesis II (mammalian)|g__Bacteroides.s__Bacteroides_uniformis	0.668601266525139	0.16748039550066	0.776328874830728	0.275208003806248	0.970343234373318	1.12239302633605	1.07807084267891	1.23012063464164	R-NR effect D0-D42	2.85994577139729	0.239315411025958	0.511441202841451
COA-PWY-1: coenzyme A biosynthesis II (mammalian)	COA-PWY-1: coenzyme A biosynthesis II (mammalian)|g__Bacteroides.s__Bacteroides_uniformis	0.668601266525139	0.16748039550066	0.776328874830728	0.275208003806248	0.970343234373318	1.12239302633605	1.07807084267891	1.23012063464164	T-C * R-NR effect D0-D42	0.131162761021983	0.71722948185031	0.838341500823316
COA-PWY-1: coenzyme A biosynthesis II (mammalian)	COA-PWY-1: coenzyme A biosynthesis II (mammalian)|g__Bifidobacterium.s__Bifidobacterium_adolescentis	3.78115396439415	3.71247426824581	3.94271200833806	3.87403231218972	-0.963055474298104	-1.33451389321164	-0.801497430354191	-1.17295584926773	R-NR effect D0-D42	0.557367320254798	0.75677926480946	0.858039794714262
COA-PWY-1: coenzyme A biosynthesis II (mammalian)	COA-PWY-1: coenzyme A biosynthesis II (mammalian)|g__Bifidobacterium.s__Bifidobacterium_adolescentis	3.78115396439415	3.71247426824581	3.94271200833806	3.87403231218972	-0.963055474298104	-1.33451389321164	-0.801497430354191	-1.17295584926773	T-C * R-NR effect D0-D42	0.212878236435245	0.644520764720896	0.792360867886857
COA-PWY-1: coenzyme A biosynthesis II (mammalian)	COA-PWY-1: coenzyme A biosynthesis II (mammalian)|g__Bifidobacterium.s__Bifidobacterium_longum	4.23658355883413	3.41925800748291	4.25387955418071	3.43655400282949	-0.022650736009137	-0.527819296309662	-0.005354740662555	-0.51052330096308	R-NR effect D0-D42	3.42424778425129	0.180482060831092	0.444012870581354
COA-PWY-1: coenzyme A biosynthesis II (mammalian)	COA-PWY-1: coenzyme A biosynthesis II (mammalian)|g__Bifidobacterium.s__Bifidobacterium_longum	4.23658355883413	3.41925800748291	4.25387955418071	3.43655400282949	-0.022650736009137	-0.527819296309662	-0.005354740662555	-0.51052330096308	T-C * R-NR effect D0-D42	0.002136595664524	0.963132252624314	0.980416779590653
COA-PWY-1: coenzyme A biosynthesis II (mammalian)	COA-PWY-1: coenzyme A biosynthesis II (mammalian)|g__Blautia.s__Blautia_sp_KLE_1732	1.77284195223678	1.81390218011867	1.45235165004836	1.49341187793025	0.697571303627074	1.65312612171434	0.377081001438651	1.33263581952591	R-NR effect D0-D42	4.59097898012146	0.100712083637065	0.309719992148926
COA-PWY-1: coenzyme A biosynthesis II (mammalian)	COA-PWY-1: coenzyme A biosynthesis II (mammalian)|g__Blautia.s__Blautia_sp_KLE_1732	1.77284195223678	1.81390218011867	1.45235165004836	1.49341187793025	0.697571303627074	1.65312612171434	0.377081001438651	1.33263581952591	T-C * R-NR effect D0-D42	0.872307121780068	0.350317390709644	0.609066080739969
COA-PWY-1: coenzyme A biosynthesis II (mammalian)	COA-PWY-1: coenzyme A biosynthesis II (mammalian)|g__Blautia.s__Ruminococcus_gnavus	-0.425418573519178	-1.12670590082215	0.178262934792362	-0.523024392510606	1.31623124360063	-0.738405775837725	1.91991275191217	-0.134724267526184	R-NR effect D0-D42	31.1002318214418	1.76469829877777E-07	9.73922682730866E-06
COA-PWY-1: coenzyme A biosynthesis II (mammalian)	COA-PWY-1: coenzyme A biosynthesis II (mammalian)|g__Blautia.s__Ruminococcus_gnavus	-0.425418573519178	-1.12670590082215	0.178262934792362	-0.523024392510606	1.31623124360063	-0.738405775837725	1.91991275191217	-0.134724267526184	T-C * R-NR effect D0-D42	4.20277197261225	0.040357958140266	0.162066766022465
COA-PWY-1: coenzyme A biosynthesis II (mammalian)	COA-PWY-1: coenzyme A biosynthesis II (mammalian)|g__Blautia.s__Ruminococcus_obeum	2.08840715201176	2.25157660494604	2.09063046337264	2.25379991630692	1.0909631104608	2.50252085435835	1.09318642182167	2.50474416571923	R-NR effect D0-D42	16.0514391128215	0.000326944686303	0.004172631558947
COA-PWY-1: coenzyme A biosynthesis II (mammalian)	COA-PWY-1: coenzyme A biosynthesis II (mammalian)|g__Blautia.s__Ruminococcus_obeum	2.08840715201176	2.25157660494604	2.09063046337264	2.25379991630692	1.0909631104608	2.50252085435835	1.09318642182167	2.50474416571923	T-C * R-NR effect D0-D42	4.58946602748256E-05	0.994594724687226	0.998459787181748
COA-PWY-1: coenzyme A biosynthesis II (mammalian)	COA-PWY-1: coenzyme A biosynthesis II (mammalian)|g__Blautia.s__Ruminococcus_torques	2.3805517487363	2.2320958006004	2.21661813243079	2.06816218429489	1.59766358971329	2.21315553885528	1.43372997340778	2.04922192254977	R-NR effect D0-D42	5.12917708324733	0.076950836995364	0.254806307415805
COA-PWY-1: coenzyme A biosynthesis II (mammalian)	COA-PWY-1: coenzyme A biosynthesis II (mammalian)|g__Blautia.s__Ruminococcus_torques	2.3805517487363	2.2320958006004	2.21661813243079	2.06816218429489	1.59766358971329	2.21315553885528	1.43372997340778	2.04922192254977	T-C * R-NR effect D0-D42	0.319086799697629	0.57215696235509	0.752556854833555
COA-PWY-1: coenzyme A biosynthesis II (mammalian)	COA-PWY-1: coenzyme A biosynthesis II (mammalian)|g__Collinsella.s__Collinsella_aerofaciens	3.83857099330684	4.64849928794145	3.98119017751367	4.79111847214828	-0.61593407453179	1.95084444772125	-0.473314890324959	2.09346363192809	R-NR effect D0-D42	27.417709510481	1.11255125145839E-06	4.05683867049649E-05
COA-PWY-1: coenzyme A biosynthesis II (mammalian)	COA-PWY-1: coenzyme A biosynthesis II (mammalian)|g__Collinsella.s__Collinsella_aerofaciens	3.83857099330684	4.64849928794145	3.98119017751367	4.79111847214828	-0.61593407453179	1.95084444772125	-0.473314890324959	2.09346363192809	T-C * R-NR effect D0-D42	0.143350128082147	0.704972987345969	0.831029121794862
COA-PWY-1: coenzyme A biosynthesis II (mammalian)	COA-PWY-1: coenzyme A biosynthesis II (mammalian)|g__Coprococcus.s__Coprococcus_comes	2.46988209678259	2.31803266547309	2.20306728475889	2.0512178534494	1.9210018964857	2.67220320189651	1.654187084462	2.40538838987282	R-NR effect D0-D42	5.88867403395386	0.052636945651991	0.196318982687426
COA-PWY-1: coenzyme A biosynthesis II (mammalian)	COA-PWY-1: coenzyme A biosynthesis II (mammalian)|g__Coprococcus.s__Coprococcus_comes	2.46988209678259	2.31803266547309	2.20306728475889	2.0512178534494	1.9210018964857	2.67220320189651	1.654187084462	2.40538838987282	T-C * R-NR effect D0-D42	0.690740516101528	0.405912617911083	0.656166276339148
COA-PWY-1: coenzyme A biosynthesis II (mammalian)	COA-PWY-1: coenzyme A biosynthesis II (mammalian)|g__Dialister.s__Dialister_invisus	0.056278474952678	0.282856155482135	-0.111234133811219	0.115343546718239	0.921060065070021	0.823248163552583	0.753547456306125	0.655735554788687	R-NR effect D0-D42	0.483567129326161	0.785226109839131	0.872390903608451
COA-PWY-1: coenzyme A biosynthesis II (mammalian)	COA-PWY-1: coenzyme A biosynthesis II (mammalian)|g__Dialister.s__Dialister_invisus	0.056278474952678	0.282856155482135	-0.111234133811219	0.115343546718239	0.921060065070021	0.823248163552583	0.753547456306125	0.655735554788687	T-C * R-NR effect D0-D42	0.211599981989934	0.645516234552082	0.792768355113389
COA-PWY-1: coenzyme A biosynthesis II (mammalian)	COA-PWY-1: coenzyme A biosynthesis II (mammalian)|g__Dorea.s__Dorea_formicigenerans	2.12485794781994	2.36922899904545	1.91921948785653	2.16359053908203	1.39373218200477	1.96348166209578	1.18809372204135	1.75784320213237	R-NR effect D0-D42	2.80199982800195	0.24635051142096	0.516960294773934
COA-PWY-1: coenzyme A biosynthesis II (mammalian)	COA-PWY-1: coenzyme A biosynthesis II (mammalian)|g__Dorea.s__Dorea_formicigenerans	2.12485794781994	2.36922899904545	1.91921948785653	2.16359053908203	1.39373218200477	1.96348166209578	1.18809372204135	1.75784320213237	T-C * R-NR effect D0-D42	0.605016838144138	0.436670251809044	0.680376833618734
COA-PWY-1: coenzyme A biosynthesis II (mammalian)	COA-PWY-1: coenzyme A biosynthesis II (mammalian)|g__Dorea.s__Dorea_longicatena	3.46179255119769	2.90174638779201	3.55185666239043	2.99181049898474	2.17461146443514	3.1595928011388	2.26467557562787	3.24965691233153	R-NR effect D0-D42	15.2991049030211	0.000476257229536	0.005573164829298
COA-PWY-1: coenzyme A biosynthesis II (mammalian)	COA-PWY-1: coenzyme A biosynthesis II (mammalian)|g__Dorea.s__Dorea_longicatena	3.46179255119769	2.90174638779201	3.55185666239043	2.99181049898474	2.17461146443514	3.1595928011388	2.26467557562787	3.24965691233153	T-C * R-NR effect D0-D42	0.08460837112932	0.771146783404054	0.863860188457429
COA-PWY-1: coenzyme A biosynthesis II (mammalian)	COA-PWY-1: coenzyme A biosynthesis II (mammalian)|g__Eggerthella.s__Eggerthella_lenta	-0.410788963096799	-0.793676258563487	0.284323427335997	-0.098563868130691	2.30121484853744	0.87581634339343	2.99632723897024	1.57092873382623	R-NR effect D0-D42	9.89850581661767	0.007088702862289	0.048492901992608
COA-PWY-1: coenzyme A biosynthesis II (mammalian)	COA-PWY-1: coenzyme A biosynthesis II (mammalian)|g__Eggerthella.s__Eggerthella_lenta	-0.410788963096799	-0.793676258563487	0.284323427335997	-0.098563868130691	2.30121484853744	0.87581634339343	2.99632723897024	1.57092873382623	T-C * R-NR effect D0-D42	4.41494552184497	0.035625416236581	0.148017921378081
COA-PWY-1: coenzyme A biosynthesis II (mammalian)	COA-PWY-1: coenzyme A biosynthesis II (mammalian)|g__Eggerthella.s__Eggerthella_sp_1_3_56FAA	0.085173330892707	-0.127179397556833	0.285601781489896	0.073249053040357	3.10122636726649	2.24534957927089	3.30165481786368	2.44577802986808	R-NR effect D0-D42	4.86373105732434	0.087872750445415	0.280588203924216
COA-PWY-1: coenzyme A biosynthesis II (mammalian)	COA-PWY-1: coenzyme A biosynthesis II (mammalian)|g__Eggerthella.s__Eggerthella_sp_1_3_56FAA	0.085173330892707	-0.127179397556833	0.285601781489896	0.073249053040357	3.10122636726649	2.24534957927089	3.30165481786368	2.44577802986808	T-C * R-NR effect D0-D42	0.451680079283733	0.501538189467263	0.71443389110021
COA-PWY-1: coenzyme A biosynthesis II (mammalian)	COA-PWY-1: coenzyme A biosynthesis II (mammalian)|g__Eggerthella.s__Eggerthella_sp_HGA1	0.361156218933238	0.385731523820097	0.476781268825293	0.501356573712152	3.16524753499874	2.3321849854983	3.2808725848908	2.44781003539036	R-NR effect D0-D42	6.49481744751233	0.038874812806696	0.158125059752137
COA-PWY-1: coenzyme A biosynthesis II (mammalian)	COA-PWY-1: coenzyme A biosynthesis II (mammalian)|g__Eggerthella.s__Eggerthella_sp_HGA1	0.361156218933238	0.385731523820097	0.476781268825293	0.501356573712152	3.16524753499874	2.3321849854983	3.2808725848908	2.44781003539036	T-C * R-NR effect D0-D42	0.200520345783275	0.654301165342345	0.798615050585217
COA-PWY-1: coenzyme A biosynthesis II (mammalian)	COA-PWY-1: coenzyme A biosynthesis II (mammalian)|g__Escherichia.s__Escherichia_coli	-0.400179433661504	0.044199510389193	-0.296031760068583	0.148347183982114	0.722318637337027	0.508535840558949	0.826466310929948	0.61268351415187	R-NR effect D0-D42	2.30489157756313	0.315863288991076	0.583276481601253
COA-PWY-1: coenzyme A biosynthesis II (mammalian)	COA-PWY-1: coenzyme A biosynthesis II (mammalian)|g__Escherichia.s__Escherichia_coli	-0.400179433661504	0.044199510389193	-0.296031760068583	0.148347183982114	0.722318637337027	0.508535840558949	0.826466310929948	0.61268351415187	T-C * R-NR effect D0-D42	0.131185861572362	0.717205651860458	0.838341500823316
COA-PWY-1: coenzyme A biosynthesis II (mammalian)	COA-PWY-1: coenzyme A biosynthesis II (mammalian)|g__Eubacterium.s__Eubacterium_hallii	2.89997021030553	2.2445831992317	2.98669835892449	2.33131134785066	0.877334688828783	2.49841944145982	0.96406283744774	2.58514759007878	R-NR effect D0-D42	36.2466799693568	1.34627397663723E-08	1.44689024225959E-06
COA-PWY-1: coenzyme A biosynthesis II (mammalian)	COA-PWY-1: coenzyme A biosynthesis II (mammalian)|g__Eubacterium.s__Eubacterium_hallii	2.89997021030553	2.2445831992317	2.98669835892449	2.33131134785066	0.877334688828783	2.49841944145982	0.96406283744774	2.58514759007878	T-C * R-NR effect D0-D42	0.112531484143915	0.737280280512062	0.849151887771206
COA-PWY-1: coenzyme A biosynthesis II (mammalian)	COA-PWY-1: coenzyme A biosynthesis II (mammalian)|g__Eubacterium.s__Eubacterium_rectale	2.39482779325646	2.58608124423304	2.74804597663123	2.93929942760781	0.652016481802507	1.9278942297766	1.00523466517728	2.28111241315138	R-NR effect D0-D42	6.63728067120655	0.036202020905014	0.149948329996021
COA-PWY-1: coenzyme A biosynthesis II (mammalian)	COA-PWY-1: coenzyme A biosynthesis II (mammalian)|g__Eubacterium.s__Eubacterium_rectale	2.39482779325646	2.58608124423304	2.74804597663123	2.93929942760781	0.652016481802507	1.9278942297766	1.00523466517728	2.28111241315138	T-C * R-NR effect D0-D42	0.707646446203171	0.400226243644488	0.650945431718076
COA-PWY-1: coenzyme A biosynthesis II (mammalian)	COA-PWY-1: coenzyme A biosynthesis II (mammalian)|g__Faecalibacterium.s__Faecalibacterium_prausnitzii	3.36791010949853	3.88655054582231	3.1523265055473	3.67096694187108	2.63550226392402	4.81236836697977	2.41991865997279	4.59678476302854	R-NR effect D0-D42	21.7656360096153	1.8778123584439E-05	0.000405766437666
COA-PWY-1: coenzyme A biosynthesis II (mammalian)	COA-PWY-1: coenzyme A biosynthesis II (mammalian)|g__Faecalibacterium.s__Faecalibacterium_prausnitzii	3.36791010949853	3.88655054582231	3.1523265055473	3.67096694187108	2.63550226392402	4.81236836697977	2.41991865997279	4.59678476302854	T-C * R-NR effect D0-D42	0.349708334120123	0.554278281489354	0.741854701043882
COA-PWY-1: coenzyme A biosynthesis II (mammalian)	COA-PWY-1: coenzyme A biosynthesis II (mammalian)|g__Lactobacillus.s__Lactobacillus_casei_paracasei	-1.10074942331112	-1.0459320346864	-1.12323159873323	-1.06841421010851	-0.859008448420311	-0.885300224454836	-0.881490623842422	-0.907782399876947	R-NR effect D0-D42	0.184792579971713	0.911743763019937	0.951101284335485
COA-PWY-1: coenzyme A biosynthesis II (mammalian)	COA-PWY-1: coenzyme A biosynthesis II (mammalian)|g__Lactobacillus.s__Lactobacillus_casei_paracasei	-1.10074942331112	-1.0459320346864	-1.12323159873323	-1.06841421010851	-0.859008448420311	-0.885300224454836	-0.881490623842422	-0.907782399876947	T-C * R-NR effect D0-D42	0.053099063806826	0.817755832707694	0.893688739838968
COA-PWY-1: coenzyme A biosynthesis II (mammalian)	COA-PWY-1: coenzyme A biosynthesis II (mammalian)|g__Ruminococcus.s__Ruminococcus_sp	1.72718814129752	1.61155737013169	1.34952621695126	1.23389544578543	0.422842546317707	1.89275590394416	0.045180621971447	1.5150939795979	R-NR effect D0-D42	13.134773560284	0.001405465407523	0.013256167954557
COA-PWY-1: coenzyme A biosynthesis II (mammalian)	COA-PWY-1: coenzyme A biosynthesis II (mammalian)|g__Ruminococcus.s__Ruminococcus_sp	1.72718814129752	1.61155737013169	1.34952621695126	1.23389544578543	0.422842546317707	1.89275590394416	0.045180621971447	1.5150939795979	T-C * R-NR effect D0-D42	1.38961273305199	0.238470510620616	0.511441202841451
COA-PWY-1: coenzyme A biosynthesis II (mammalian)	COA-PWY-1: coenzyme A biosynthesis II (mammalian)|g__Ruminococcus.s__Ruminococcus_sp_5_1_39BFAA	3.74931486482548	3.28039676408515	3.95842878279439	3.48951068205406	4.08129180267569	3.85001264973526	4.2904057206446	4.05912656770416	R-NR effect D0-D42	1.41219629495265	0.493566267992917	0.712557845313185
COA-PWY-1: coenzyme A biosynthesis II (mammalian)	COA-PWY-1: coenzyme A biosynthesis II (mammalian)|g__Ruminococcus.s__Ruminococcus_sp_5_1_39BFAA	3.74931486482548	3.28039676408515	3.95842878279439	3.48951068205406	4.08129180267569	3.85001264973526	4.2904057206446	4.05912656770416	T-C * R-NR effect D0-D42	0.430903575673142	0.511545910219632	0.720894926617314
COA-PWY-1: coenzyme A biosynthesis II (mammalian)	COA-PWY-1: coenzyme A biosynthesis II (mammalian)|g__Subdoligranulum.s__Subdoligranulum_sp_4_3_54A2FAA	-0.260658374798762	0.1627714031058	0.137549379174056	0.560979157078618	0.88332185579089	1.14588189175039	1.28152960976371	1.54408964572321	R-NR effect D0-D42	2.30816725919919	0.315346378627446	0.582809876663845
COA-PWY-1: coenzyme A biosynthesis II (mammalian)	COA-PWY-1: coenzyme A biosynthesis II (mammalian)|g__Subdoligranulum.s__Subdoligranulum_sp_4_3_54A2FAA	-0.260658374798762	0.1627714031058	0.137549379174056	0.560979157078618	0.88332185579089	1.14588189175039	1.28152960976371	1.54408964572321	T-C * R-NR effect D0-D42	2.00814342264789	0.156456682444664	0.413075530475112
COA-PWY-1: coenzyme A biosynthesis II (mammalian)	COA-PWY-1: coenzyme A biosynthesis II (mammalian)|unclassified	6.74414458563912	6.91653432448725	6.55271556532113	6.72510530416926	6.53829234297303	6.90096818509489	6.34686332265504	6.7095391647769	R-NR effect D0-D42	9.24740957368459	0.009816361085563	0.061239580238961
COA-PWY-1: coenzyme A biosynthesis II (mammalian)	COA-PWY-1: coenzyme A biosynthesis II (mammalian)|unclassified	6.74414458563912	6.91653432448725	6.55271556532113	6.72510530416926	6.53829234297303	6.90096818509489	6.34686332265504	6.7095391647769	T-C * R-NR effect D0-D42	4.11040281692834	0.042620210079044	0.168337464180672
COA-PWY: coenzyme A biosynthesis I	COA-PWY: coenzyme A biosynthesis I	6.8214676536209	6.6868041311433	6.80419550583813	6.66953198336053	7.15362372710306	6.88798393334584	7.1363515793203	6.87071178556307	R-NR effect D0-D42	12.7728804655115	0.001684241048854	0.015251530916899
COA-PWY: coenzyme A biosynthesis I	COA-PWY: coenzyme A biosynthesis I	6.8214676536209	6.6868041311433	6.80419550583813	6.66953198336053	7.15362372710306	6.88798393334584	7.1363515793203	6.87071178556307	T-C * R-NR effect D0-D42	0.079566430816811	0.777885832139912	0.867717302126967
COA-PWY: coenzyme A biosynthesis I	COA-PWY: coenzyme A biosynthesis I|g__Blautia.s__Ruminococcus_torques	2.38958750617701	2.20368115573828	2.12726435962847	1.94135800918975	0.909463838346904	2.12255203244104	0.647140691798369	1.8602288858925	R-NR effect D0-D42	13.1233640852822	0.001413506132044	0.013280192182403
COA-PWY: coenzyme A biosynthesis I	COA-PWY: coenzyme A biosynthesis I|g__Blautia.s__Ruminococcus_torques	2.38958750617701	2.20368115573828	2.12726435962847	1.94135800918975	0.909463838346904	2.12255203244104	0.647140691798369	1.8602288858925	T-C * R-NR effect D0-D42	0.541125919708293	0.461966483073608	0.694394963883922
COA-PWY: coenzyme A biosynthesis I	COA-PWY: coenzyme A biosynthesis I|g__Eggerthella.s__Eggerthella_lenta	-0.626772463084407	-1.01479813849215	0.01442688353257	-0.373598791875174	2.09389466217476	0.635363962909799	2.73509400879174	1.27656330952678	R-NR effect D0-D42	10.3329940632869	0.005704516601741	0.040587536239568
COA-PWY: coenzyme A biosynthesis I	COA-PWY: coenzyme A biosynthesis I|g__Eggerthella.s__Eggerthella_lenta	-0.626772463084407	-1.01479813849215	0.01442688353257	-0.373598791875174	2.09389466217476	0.635363962909799	2.73509400879174	1.27656330952678	T-C * R-NR effect D0-D42	3.65837125681026	0.055788144577925	0.203210182852921
COA-PWY: coenzyme A biosynthesis I	COA-PWY: coenzyme A biosynthesis I|g__Eggerthella.s__Eggerthella_sp_1_3_56FAA	-0.011308810540054	-0.212255421230111	0.195553700296179	-0.005392910393879	2.95798635940641	2.08446483563393	3.16484887024264	2.29132734647017	R-NR effect D0-D42	5.47683750632416	0.064672529316543	0.225997453373065
COA-PWY: coenzyme A biosynthesis I	COA-PWY: coenzyme A biosynthesis I|g__Eggerthella.s__Eggerthella_sp_1_3_56FAA	-0.011308810540054	-0.212255421230111	0.195553700296179	-0.005392910393879	2.95798635940641	2.08446483563393	3.16484887024264	2.29132734647017	T-C * R-NR effect D0-D42	0.520663983316467	0.470558582984834	0.700205313544023
COA-PWY: coenzyme A biosynthesis I	COA-PWY: coenzyme A biosynthesis I|g__Eggerthella.s__Eggerthella_sp_HGA1	0.227074379165678	0.264928213080888	0.333920786658546	0.371774620573757	3.00211135442201	2.12661529953227	3.10895776191488	2.23346170702514	R-NR effect D0-D42	7.70497452047653	0.02122687396467	0.106368777020508
COA-PWY: coenzyme A biosynthesis I	COA-PWY: coenzyme A biosynthesis I|g__Eggerthella.s__Eggerthella_sp_HGA1	0.227074379165678	0.264928213080888	0.333920786658546	0.371774620573757	3.00211135442201	2.12661529953227	3.10895776191488	2.23346170702514	T-C * R-NR effect D0-D42	0.182530354372716	0.669207651805025	0.807281063899256
COA-PWY: coenzyme A biosynthesis I	COA-PWY: coenzyme A biosynthesis I|g__Escherichia.s__Escherichia_coli	-0.797697040972687	-0.329997794891995	-0.65903690916037	-0.191337663079678	0.442597984762778	0.102265523115297	0.581258116575095	0.240925654927613	R-NR effect D0-D42	2.90466361981623	0.234023951995386	0.506225540227307
COA-PWY: coenzyme A biosynthesis I	COA-PWY: coenzyme A biosynthesis I|g__Escherichia.s__Escherichia_coli	-0.797697040972687	-0.329997794891995	-0.65903690916037	-0.191337663079678	0.442597984762778	0.102265523115297	0.581258116575095	0.240925654927613	T-C * R-NR effect D0-D42	0.201563412706832	0.653461852821673	0.798306373593692
COA-PWY: coenzyme A biosynthesis I	COA-PWY: coenzyme A biosynthesis I|g__Faecalibacterium.s__Faecalibacterium_prausnitzii	2.72497215099	3.33235888920015	2.45240200230909	3.05978874051923	1.85176011208057	4.23812491483281	1.57918996339965	3.9655547661519	R-NR effect D0-D42	18.9089468960744	7.833833777518E-05	0.001279735085895
COA-PWY: coenzyme A biosynthesis I	COA-PWY: coenzyme A biosynthesis I|g__Faecalibacterium.s__Faecalibacterium_prausnitzii	2.72497215099	3.33235888920015	2.45240200230909	3.05978874051923	1.85176011208057	4.23812491483281	1.57918996339965	3.9655547661519	T-C * R-NR effect D0-D42	0.40369256717031	0.525188396590148	0.728698296292243
COA-PWY: coenzyme A biosynthesis I	COA-PWY: coenzyme A biosynthesis I|g__Lachnospiraceae_noname.s__Lachnospiraceae_bacterium_5_1_63FAA	1.28358156174992	0.726453071235351	1.48007795544191	0.922949464927343	0.947973467610168	0.931685346577302	1.14446986130216	1.12818174026929	R-NR effect D0-D42	3.41775911958996	0.18106855549351	0.444012870581354
COA-PWY: coenzyme A biosynthesis I	COA-PWY: coenzyme A biosynthesis I|g__Lachnospiraceae_noname.s__Lachnospiraceae_bacterium_5_1_63FAA	1.28358156174992	0.726453071235351	1.48007795544191	0.922949464927343	0.947973467610168	0.931685346577302	1.14446986130216	1.12818174026929	T-C * R-NR effect D0-D42	0.498799839507114	0.480027937461832	0.705699818788381
COA-PWY: coenzyme A biosynthesis I	COA-PWY: coenzyme A biosynthesis I|unclassified	5.6780356313994	5.82605373731183	5.5163292853629	5.66434739127533	5.83015886118652	5.7484903701575	5.66845251515002	5.586784024121	R-NR effect D0-D42	1.58045247495954	0.453742130193447	0.690466002549769
COA-PWY: coenzyme A biosynthesis I	COA-PWY: coenzyme A biosynthesis I|unclassified	5.6780356313994	5.82605373731183	5.5163292853629	5.66434739127533	5.83015886118652	5.7484903701575	5.66845251515002	5.586784024121	T-C * R-NR effect D0-D42	1.31253922478049	0.251935429050321	0.522286442762188
COBALSYN-PWY: adenosylcobalamin salvage from cobinamide I	COBALSYN-PWY: adenosylcobalamin salvage from cobinamide I	6.76126992798517	6.65720789868535	6.6854311420264	6.58136911272658	6.46073654021551	6.91609429462801	6.38489775425673	6.84025550866924	R-NR effect D0-D42	13.0730000761497	0.001449553011399	0.01348513553201
COBALSYN-PWY: adenosylcobalamin salvage from cobinamide I	COBALSYN-PWY: adenosylcobalamin salvage from cobinamide I	6.76126992798517	6.65720789868535	6.6854311420264	6.58136911272658	6.46073654021551	6.91609429462801	6.38489775425673	6.84025550866924	T-C * R-NR effect D0-D42	0.551428688279714	0.457734519818873	0.691533579578271
COBALSYN-PWY: adenosylcobalamin salvage from cobinamide I	COBALSYN-PWY: adenosylcobalamin salvage from cobinamide I|g__Blautia.s__Blautia_sp_KLE_1732	1.62653704775645	1.54880050207836	1.31467762656459	1.23694108088649	0.521072223559615	1.49205508609761	0.209212802367752	1.18019566490575	R-NR effect D0-D42	4.23023540966619	0.120619091267565	0.351113928879239
COBALSYN-PWY: adenosylcobalamin salvage from cobinamide I	COBALSYN-PWY: adenosylcobalamin salvage from cobinamide I|g__Blautia.s__Blautia_sp_KLE_1732	1.62653704775645	1.54880050207836	1.31467762656459	1.23694108088649	0.521072223559615	1.49205508609761	0.209212802367752	1.18019566490575	T-C * R-NR effect D0-D42	0.681203039777756	0.409172769321752	0.659456033902934
COBALSYN-PWY: adenosylcobalamin salvage from cobinamide I	COBALSYN-PWY: adenosylcobalamin salvage from cobinamide I|g__Eubacterium.s__Eubacterium_rectale	2.23000642365077	2.28903404403086	2.67087924676173	2.72990686714182	0.598465615895361	1.94375038970074	1.03933843900632	2.3846232128117	R-NR effect D0-D42	8.73886262705628	0.012658437203489	0.0738529393415
COBALSYN-PWY: adenosylcobalamin salvage from cobinamide I	COBALSYN-PWY: adenosylcobalamin salvage from cobinamide I|g__Eubacterium.s__Eubacterium_rectale	2.23000642365077	2.28903404403086	2.67087924676173	2.72990686714182	0.598465615895361	1.94375038970074	1.03933843900632	2.3846232128117	T-C * R-NR effect D0-D42	1.25017860241314	0.263518367934256	0.531445985827691
COBALSYN-PWY: adenosylcobalamin salvage from cobinamide I	COBALSYN-PWY: adenosylcobalamin salvage from cobinamide I|g__Faecalibacterium.s__Faecalibacterium_prausnitzii	3.34409152748327	3.87237490194712	3.01782928097481	3.54611265543866	2.44081302544682	4.73754547383901	2.11455077893836	4.41128322733056	R-NR effect D0-D42	25.0345515684996	3.66282524213771E-06	0.000102458755403
COBALSYN-PWY: adenosylcobalamin salvage from cobinamide I	COBALSYN-PWY: adenosylcobalamin salvage from cobinamide I|g__Faecalibacterium.s__Faecalibacterium_prausnitzii	3.34409152748327	3.87237490194712	3.01782928097481	3.54611265543866	2.44081302544682	4.73754547383901	2.11455077893836	4.41128322733056	T-C * R-NR effect D0-D42	0.840272532569088	0.359318838009727	0.615666781121132
COBALSYN-PWY: adenosylcobalamin salvage from cobinamide I	COBALSYN-PWY: adenosylcobalamin salvage from cobinamide I|g__Ruminococcus.s__Ruminococcus_sp	2.19796925048922	2.02909832094141	1.69626169071853	1.52739076117072	0.743746348031337	2.35724543759264	0.242038788260646	1.85553787782195	R-NR effect D0-D42	12.8322522198432	0.001634977706455	0.014871378514838
COBALSYN-PWY: adenosylcobalamin salvage from cobinamide I	COBALSYN-PWY: adenosylcobalamin salvage from cobinamide I|g__Ruminococcus.s__Ruminococcus_sp	2.19796925048922	2.02909832094141	1.69626169071853	1.52739076117072	0.743746348031337	2.35724543759264	0.242038788260646	1.85553787782195	T-C * R-NR effect D0-D42	2.0342131340085	0.153793756642606	0.411838035015673
COBALSYN-PWY: adenosylcobalamin salvage from cobinamide I	COBALSYN-PWY: adenosylcobalamin salvage from cobinamide I|unclassified	4.81198033909376	4.80344975086086	4.42078326497094	4.41225267673804	4.64730626703253	4.80547012471293	4.25610919290971	4.41427305059011	R-NR effect D0-D42	0.393161682520486	0.821534914692852	0.895900825528867
COBALSYN-PWY: adenosylcobalamin salvage from cobinamide I	COBALSYN-PWY: adenosylcobalamin salvage from cobinamide I|unclassified	4.81198033909376	4.80344975086086	4.42078326497094	4.41225267673804	4.64730626703253	4.80547012471293	4.25610919290971	4.41427305059011	T-C * R-NR effect D0-D42	4.16958788215413	0.041155809210752	0.164140942203821
COLANSYN-PWY: colanic acid building blocks biosynthesis	COLANSYN-PWY: colanic acid building blocks biosynthesis	2.19156413189667	2.16224561970151	2.14268101885854	2.11336250666339	3.26263562182691	3.25267577280846	3.21375250878879	3.20379265977033	R-NR effect D0-D42	0.011303385211477	0.994364248164001	0.998459787181748
COLANSYN-PWY: colanic acid building blocks biosynthesis	COLANSYN-PWY: colanic acid building blocks biosynthesis	2.19156413189667	2.16224561970151	2.14268101885854	2.11336250666339	3.26263562182691	3.25267577280846	3.21375250878879	3.20379265977033	T-C * R-NR effect D0-D42	0.028326663331882	0.866343129494692	0.922882627726427
COMPLETE-ARO-PWY: superpathway of aromatic amino acid biosynthesis	COMPLETE-ARO-PWY: superpathway of aromatic amino acid biosynthesis	8.21503843579821	8.15632022126815	8.22926875873755	8.1705505442075	8.15307659704524	8.06253004286783	8.16730691998459	8.07676036580717	R-NR effect D0-D42	5.24356603207444	0.072673169812181	0.244680317817764
COMPLETE-ARO-PWY: superpathway of aromatic amino acid biosynthesis	COMPLETE-ARO-PWY: superpathway of aromatic amino acid biosynthesis	8.21503843579821	8.15632022126815	8.22926875873755	8.1705505442075	8.15307659704524	8.06253004286783	8.16730691998459	8.07676036580717	T-C * R-NR effect D0-D42	0.189118380120192	0.663651397127937	0.804402315858763
COMPLETE-ARO-PWY: superpathway of aromatic amino acid biosynthesis	COMPLETE-ARO-PWY: superpathway of aromatic amino acid biosynthesis|g__Anaerostipes.s__Anaerostipes_hadrus	1.36128176135051	0.956609191174925	1.60941545762876	1.20474288745318	1.15315947054593	1.37800869036155	1.40129316682418	1.6261423866398	R-NR effect D0-D42	1.9916570039552	0.36941725479601	0.620608831175197
COMPLETE-ARO-PWY: superpathway of aromatic amino acid biosynthesis	COMPLETE-ARO-PWY: superpathway of aromatic amino acid biosynthesis|g__Anaerostipes.s__Anaerostipes_hadrus	1.36128176135051	0.956609191174925	1.60941545762876	1.20474288745318	1.15315947054593	1.37800869036155	1.40129316682418	1.6261423866398	T-C * R-NR effect D0-D42	0.665952675297831	0.414466257509315	0.663402701728249
COMPLETE-ARO-PWY: superpathway of aromatic amino acid biosynthesis	COMPLETE-ARO-PWY: superpathway of aromatic amino acid biosynthesis|g__Blautia.s__Blautia_sp_KLE_1732	2.29959452023973	2.50929383015747	2.03628818887752	2.24598749879526	1.12658588155234	2.39859219158252	0.863279550190126	2.13528586022031	R-NR effect D0-D42	6.3406046477221	0.041990901132914	0.166495961385264
COMPLETE-ARO-PWY: superpathway of aromatic amino acid biosynthesis	COMPLETE-ARO-PWY: superpathway of aromatic amino acid biosynthesis|g__Blautia.s__Blautia_sp_KLE_1732	2.29959452023973	2.50929383015747	2.03628818887752	2.24598749879526	1.12658588155234	2.39859219158252	0.863279550190126	2.13528586022031	T-C * R-NR effect D0-D42	0.459620809255739	0.497801241789427	0.712870452605164
COMPLETE-ARO-PWY: superpathway of aromatic amino acid biosynthesis	COMPLETE-ARO-PWY: superpathway of aromatic amino acid biosynthesis|g__Blautia.s__Ruminococcus_gnavus	-0.259144877235341	-0.872405309877471	0.238084803537988	-0.375175629104142	1.33743421405727	-0.580387252692918	1.8346638948306	-0.083157571919589	R-NR effect D0-D42	32.3312355295596	9.53589385394005E-08	5.72714566168988E-06
COMPLETE-ARO-PWY: superpathway of aromatic amino acid biosynthesis	COMPLETE-ARO-PWY: superpathway of aromatic amino acid biosynthesis|g__Blautia.s__Ruminococcus_gnavus	-0.259144877235341	-0.872405309877471	0.238084803537988	-0.375175629104142	1.33743421405727	-0.580387252692918	1.8346638948306	-0.083157571919589	T-C * R-NR effect D0-D42	3.03602994835626	0.081434853753599	0.265326732659065
COMPLETE-ARO-PWY: superpathway of aromatic amino acid biosynthesis	COMPLETE-ARO-PWY: superpathway of aromatic amino acid biosynthesis|g__Blautia.s__Ruminococcus_obeum	3.05411763540511	3.60754814678269	2.96607569244054	3.51950620381812	2.14025858743893	3.65971929388076	2.05221664447436	3.57167735091619	R-NR effect D0-D42	16.2433942361293	0.000297024147407	0.003850941644482
COMPLETE-ARO-PWY: superpathway of aromatic amino acid biosynthesis	COMPLETE-ARO-PWY: superpathway of aromatic amino acid biosynthesis|g__Blautia.s__Ruminococcus_obeum	3.05411763540511	3.60754814678269	2.96607569244054	3.51950620381812	2.14025858743893	3.65971929388076	2.05221664447436	3.57167735091619	T-C * R-NR effect D0-D42	0.078106469103773	0.779880055475894	0.868573838807683
COMPLETE-ARO-PWY: superpathway of aromatic amino acid biosynthesis	COMPLETE-ARO-PWY: superpathway of aromatic amino acid biosynthesis|g__Blautia.s__Ruminococcus_torques	2.84175031153708	2.98388282844188	2.46863256683743	2.61076508374224	1.93183333936056	2.94745079066323	1.55871559466092	2.57433304596359	R-NR effect D0-D42	7.42802477030148	0.024379506792183	0.118109022229272
COMPLETE-ARO-PWY: superpathway of aromatic amino acid biosynthesis	COMPLETE-ARO-PWY: superpathway of aromatic amino acid biosynthesis|g__Blautia.s__Ruminococcus_torques	2.84175031153708	2.98388282844188	2.46863256683743	2.61076508374224	1.93183333936056	2.94745079066323	1.55871559466092	2.57433304596359	T-C * R-NR effect D0-D42	1.28026501472516	0.257849766108546	0.52721002861249
COMPLETE-ARO-PWY: superpathway of aromatic amino acid biosynthesis	COMPLETE-ARO-PWY: superpathway of aromatic amino acid biosynthesis|g__Clostridium.s__Clostridium_sp_SS2_1	1.85913312348601	1.3663573413317	2.05153443750321	1.5587586553489	1.63977940361381	1.70918382562777	1.83218071763101	1.90158513964497	R-NR effect D0-D42	2.84414171685239	0.241213979320629	0.51178389078872
COMPLETE-ARO-PWY: superpathway of aromatic amino acid biosynthesis	COMPLETE-ARO-PWY: superpathway of aromatic amino acid biosynthesis|g__Clostridium.s__Clostridium_sp_SS2_1	1.85913312348601	1.3663573413317	2.05153443750321	1.5587586553489	1.63977940361381	1.70918382562777	1.83218071763101	1.90158513964497	T-C * R-NR effect D0-D42	0.563107526985505	0.453010875459389	0.690076991934407
COMPLETE-ARO-PWY: superpathway of aromatic amino acid biosynthesis	COMPLETE-ARO-PWY: superpathway of aromatic amino acid biosynthesis|g__Dorea.s__Dorea_longicatena	2.11099907053143	2.03222315027139	1.4335997234176	1.35482380315755	0.933440500790811	1.92014614391921	0.256041153676975	1.24274679680538	R-NR effect D0-D42	5.15267455200842	0.076052052181621	0.252928811978617
COMPLETE-ARO-PWY: superpathway of aromatic amino acid biosynthesis	COMPLETE-ARO-PWY: superpathway of aromatic amino acid biosynthesis|g__Dorea.s__Dorea_longicatena	2.11099907053143	2.03222315027139	1.4335997234176	1.35482380315755	0.933440500790811	1.92014614391921	0.256041153676975	1.24274679680538	T-C * R-NR effect D0-D42	2.64069325903984	0.104158083735794	0.317686044792369
COMPLETE-ARO-PWY: superpathway of aromatic amino acid biosynthesis	COMPLETE-ARO-PWY: superpathway of aromatic amino acid biosynthesis|g__Escherichia.s__Escherichia_coli	-0.407904648929	0.034516416556295	-0.282163733191669	0.160257332293626	0.62181931422168	0.364471000008258	0.747560229959012	0.49021191574559	R-NR effect D0-D42	2.85420247352556	0.240003628557997	0.51178389078872
COMPLETE-ARO-PWY: superpathway of aromatic amino acid biosynthesis	COMPLETE-ARO-PWY: superpathway of aromatic amino acid biosynthesis|g__Escherichia.s__Escherichia_coli	-0.407904648929	0.034516416556295	-0.282163733191669	0.160257332293626	0.62181931422168	0.364471000008258	0.747560229959012	0.49021191574559	T-C * R-NR effect D0-D42	0.204445537789638	0.65115621351946	0.796681239069345
COMPLETE-ARO-PWY: superpathway of aromatic amino acid biosynthesis	COMPLETE-ARO-PWY: superpathway of aromatic amino acid biosynthesis|g__Eubacterium.s__Eubacterium_rectale	2.76312982601882	2.9378197091555	3.15205874183676	3.32674862497343	1.05901864664915	2.50873448605808	1.44794756246708	2.89766340187601	R-NR effect D0-D42	9.14170064393966	0.01034915586049	0.063310997867538
COMPLETE-ARO-PWY: superpathway of aromatic amino acid biosynthesis	COMPLETE-ARO-PWY: superpathway of aromatic amino acid biosynthesis|g__Eubacterium.s__Eubacterium_rectale	2.76312982601882	2.9378197091555	3.15205874183676	3.32674862497343	1.05901864664915	2.50873448605808	1.44794756246708	2.89766340187601	T-C * R-NR effect D0-D42	0.896045930899845	0.343844159631498	0.601721118410835
COMPLETE-ARO-PWY: superpathway of aromatic amino acid biosynthesis	COMPLETE-ARO-PWY: superpathway of aromatic amino acid biosynthesis|g__Lachnospiraceae_noname.s__Lachnospiraceae_bacterium_5_1_63FAA	1.85665941953678	1.56106813698355	2.00460774010754	1.7090164575543	1.60377460150336	1.70390797755197	1.75172292207412	1.85185629812273	R-NR effect D0-D42	1.78056951394171	0.410538832311872	0.660614890134628
COMPLETE-ARO-PWY: superpathway of aromatic amino acid biosynthesis	COMPLETE-ARO-PWY: superpathway of aromatic amino acid biosynthesis|g__Lachnospiraceae_noname.s__Lachnospiraceae_bacterium_5_1_63FAA	1.85665941953678	1.56106813698355	2.00460774010754	1.7090164575543	1.60377460150336	1.70390797755197	1.75172292207412	1.85185629812273	T-C * R-NR effect D0-D42	0.299524733568774	0.584180523616763	0.756914104838471
COMPLETE-ARO-PWY: superpathway of aromatic amino acid biosynthesis	COMPLETE-ARO-PWY: superpathway of aromatic amino acid biosynthesis|g__Ruminococcus.s__Ruminococcus_sp_5_1_39BFAA	4.25186493216364	3.88494580380617	4.45082042646492	4.08390129810744	4.66300916944837	4.46962357674538	4.86196466374965	4.66857907104666	R-NR effect D0-D42	0.786651159676694	0.674809007609009	0.812103588042375
COMPLETE-ARO-PWY: superpathway of aromatic amino acid biosynthesis	COMPLETE-ARO-PWY: superpathway of aromatic amino acid biosynthesis|g__Ruminococcus.s__Ruminococcus_sp_5_1_39BFAA	4.25186493216364	3.88494580380617	4.45082042646492	4.08390129810744	4.66300916944837	4.46962357674538	4.86196466374965	4.66857907104666	T-C * R-NR effect D0-D42	0.364382042116858	0.546082576335682	0.738804124408778
COMPLETE-ARO-PWY: superpathway of aromatic amino acid biosynthesis	COMPLETE-ARO-PWY: superpathway of aromatic amino acid biosynthesis|g__Streptococcus.s__Streptococcus_thermophilus	0.589430004392125	0.294715310379921	0.80468818692436	0.509973492912156	0.578372595276197	0.594598300627473	0.793630777808431	0.809856483159708	R-NR effect D0-D42	0.569539422032676	0.752187454860032	0.856089924643043
[truncated: 2,585 more rows]
