# Supplementary material for: Improved gut microbiome recovery following drug therapy is linked to abundance and replication of probiotic strains
Source: Gut Microbes. 2022 Aug 2;14(1):2094664. doi: 10.1080/19490976.2022.2094664 (PMC9348039; doi:10.1080/19490976.2022.2094664)
Supplement: Supplemental Material [file KGMI_A_2094664_SM2715.zip › Table S8.xlsx]

## Sheet: sheet1 -1
S. thermophilus			L. paracasei			L. rhamnosus			L. bulgaricus
Strain (RefSeq assembly version)	cluster No		Strain (RefSeq assembly version)	cluster No		Strain (RefSeq assembly version)	cluster No		Strain (RefSeq assembly version)	cluster No
GCF_001663795.1	cluster1		CNCMI-1518	cluster1		GCF_001831215.1	cluster1		GCF_008014735.1	cluster1
GCF_001855705.1	cluster1		GCF_000194785.1	cluster1		GCF_001831275.1	cluster1		GCF_004123065.1	cluster1
GCF_013307185.1	cluster1		GCF_000388095.1	cluster1		GCF_900636965.1	cluster1		GCF_000182835.1	cluster1
GCF_002843115.1	cluster1		GCF_003957435.1	cluster1		GCF_009679395.1	cluster1		GCF_004122955.1	cluster1
GCF_001008015.1	cluster1		GCF_007292115.1	cluster1		GCF_000026525.1	cluster1		GCF_001469775.1	cluster2
GCF_013307285.1	cluster1		GCF_000194765.1	cluster1		GCF_009679335.1	cluster1		GCF_011044195.1	cluster2
GCF_000698885.1	cluster1		GCF_008807095.1	cluster1		GCF_000160175.1	cluster1		GCF_001953135.1	cluster2
GCF_002846075.1	cluster2		GCF_003966835.1	cluster2		GCF_000233755.1	cluster1		GCF_003597655.1	cluster2
GCF_000971665.1	cluster2		GCF_013307125.1	cluster2		CNCMI-3690 (product strain)	cluster1		GCF_006704185.1	cluster3
GCF_002286255.1	cluster2		GCF_007637635.1	cluster2		GCF_001065365.1	cluster1		GCF_000751635.1	cluster3
GCF_900492165.1	cluster2		GCF_009931715.1	cluster2		GCF_001063655.1	cluster1		GCF_003326615.1	cluster3
GCF_000253395.1	cluster2		GCF_012955485.1	cluster2		GCF_001067215.1	cluster1		GCF_000751895.1	cluster4
GCF_009856565.1	cluster2		GCF_008329845.1	cluster2		GCF_000226235.1	cluster1		GCF_000014405.1	cluster4
GCF_000011825.1	cluster3		GCF_000829035.1	cluster3		GCF_002960215.1	cluster1		GCF_001624925.1	cluster4
GCF_000011845.1	cluster3		GCF_000582665.1	cluster3		GCF_003433395.1	cluster1		GCF_900196735.1	cluster5
GCF_001685375.1	cluster3		GCF_001514415.1	cluster3		GCF_009679305.1	cluster1		GCF_000191165.1	cluster5
GCF_001514435.1	cluster3		CNCMI-3689 (product strain)	cluster3		GCF_902166035.1	cluster1		GCF_003351805.1	cluster5
GCF_002846155.1	cluster3		GCF_000014525.1	cluster3		GCF_009679445.1	cluster1		GCF_002000885.1	cluster6
GCF_900094135.1	cluster4		GCF_003177075.1	cluster3		GCF_000418495.1	cluster1		CNCMI-2787 (product strain)	cluster6
GCF_002443035.1	cluster4		GCF_001244395.1	cluster4		GCF_004798455.1	cluster1		GCF_013370935.1	cluster6
GCF_013307265.1	cluster4		GCF_902386635.1	cluster4		GCF_001590655.1	cluster1		GCF_000056065.1	cluster7
CNCMI-2773 (product strain)	cluster4		GCF_002079285.1	cluster4		GCF_900636875.1	cluster1		GCF_001437195.1	cluster7
GCF_010692845.1	cluster4		GCF_002257625.1	cluster5		GCF_009720565.1	cluster1
CNCMI-2778 (product strain)	cluster5		GCF_000155515.1	cluster5		GCF_001435405.1	cluster1
GCF_000262675.1	cluster5		GCF_003199005.1	cluster5		GCF_001981725.1	cluster2
GCF_001280285.1	cluster5		GCF_003627255.1	cluster6		GCF_000011045.1	cluster2
GCF_003402855.1	cluster5		GCF_000418515.1	cluster6		GCF_901830405.1	cluster2
CNCMI-2835 (product strain)	cluster6		GCF_000019245.1	cluster6		GCF_002158925.1	cluster2
GCF_000182875.1	cluster6		GCF_001191565.1	cluster7		GCF_002103215.1	cluster2
GCF_002012365.1	cluster6		GCF_002442835.1	cluster7		GCF_004010975.1	cluster2
GCF_004114735.1	cluster6		GCF_009834405.1	cluster7		GCF_004125475.1	cluster2
GCF_010120595.1	cluster7		GCF_002865565.1	cluster8		GCF_004125395.1	cluster2
GCF_900474985.1	cluster7		GCF_002902825.1	cluster8		GCF_004125455.1	cluster2
GCF_003443395.1	cluster8		GCF_002813615.1	cluster9		GCF_002103145.1	cluster2
GCF_001705585.1	cluster8		GCF_009739485.1	cluster9		GCF_001721925.1	cluster2
			GCF_003268715.1	cluster10		GCF_000026505.1	cluster2
			GCF_004141835.1	cluster10		GCF_003353455.1	cluster2
						GCF_902381635.1	cluster2
						GCF_008831425.1	cluster2
						GCF_001068215.1	cluster3
						GCF_002076955.1	cluster3
						GCF_000418475.1	cluster3
						GCF_000235865.1	cluster3
						GCF_001831235.1	cluster3
						GCF_013167115.1	cluster3
						GCF_003046115.1	cluster4
						GCF_006151905.1	cluster4
						GCF_002286235.1	cluster4
						GCF_001067335.1	cluster4
						GCF_002848015.1	cluster4
						GCF_001831225.1	cluster5
						GCF_001368735.1	cluster5
						GCF_900070175.1	cluster5
						GCF_000173255.1	cluster6
						GCF_001062955.1	cluster6
						GCF_001064785.1	cluster6
						GCF_001062885.1	cluster7
						GCF_002287945.1	cluster7
						GCF_008727835.1	cluster8
						GCF_001068015.1	cluster8
						GCF_009429065.1	cluster9
						GCF_001988935.1	cluster9
						GCF_004122925.1	cluster10
						GCF_005864245.1	cluster10
